# Supplementary material for: Pulse-SILAC and Interactomics Reveal Distinct DDB1-CUL4–Associated Factors, Cellular Functions, and Protein Substrates
Source: Mol Cell Proteomics. 2023 Sep 7;22(10):100644. doi: 10.1016/j.mcpro.2023.100644 (PMC10565876; doi:10.1016/j.mcpro.2023.100644)
Supplement: Supplemental Table S1 [file mmc1.xlsx]

## Sheet: Primer sequences-cloning
Name	Pimer sequences
AMBRA1-ATTB1	GGGGACAAGTTTGTACAAAAAAGCAGGCTTCATGAAGGTTGTCCCAGAAAAG
AMBRA1-ATTB2	GGGGACCACTTTGTACAAGAAAGCTGGGTGCCTGTTCCGTGGTTCTCCC
ATG16L-ATTB1	GGGGACAAGTTTGTACAAAAAAGCAGGCTTCATGTCGTCGGGCCTCCGC
ATG16L-ATTB2	GGGGACCACTTTGTACAAGAAAGCTGGGTGGTACTGTGCCCACAGCACAGC
BTRCP-ATTB1	GGGGACAAGTTTGTACAAAAAAGCAGGCTTCATGGACCCGGCCGAGGCG
BTRCP-ATTB2	GGGGACCACTTTGTACAAGAAAGCTGGGTGTCTGGAGATGTAGGTGTATGTTCGAGAAGGGG
CIAO1-ATTB1	GGGGACAAGTTTGTACAAAAAAGCAGGCTTCATGAAGGACTCGCTGGTGCTG
CIAO1-ATTB2	GGGGACCACTTTGTACAAGAAAGCTGGGTGGAGGCCTTCAGGCCGCTG
CRBN-ATTB1	GGGGACAAGTTTGTACAAAAAAGCAGGCTTCATGGCCGGCGAAGGAGATC
CRBN-ATTB2	GGGGACCACTTTGTACAAGAAAGCTGGGTGCAAGCAAAGTATTACTTTGTCTGGACTTA
DCAF10-ATTB1	GGGGACAAGTTTGTACAAAAAAGCAGGCTTCATGTTTCCCTTTGGGCCCCATAG
DCAF10-ATTB2	GGGGACCACTTTGTACAAGAAAGCTGGGTGAAACTTTGGCTGATACAAAGAAAC
DCAF11-ATTB1	GGGGACAAGTTTGTACAAAAAAGCAGGCTTCATGGGATCGCGGAACAGCAGCAG
DCAF11-ATTB2	GGGGACCACTTTGTACAAGAAAGCTGGGTGCTGGGGTGAGGAAAAGGGTG
DCAF12-ATTB1	GGGGACAAGTTTGTACAAAAAAGCAGGCTTCATGGCCCGGAAAGTAGTTAGC
DCAF12-ATTB2	GGGGACCACTTTGTACAAGAAAGCTGGGTGACTCCAGAGCCCAGCATAGTTTC
DCAF13-ATTB1	GGGGACCACTTTGTACAAGAAAGCTGGGTATTTTACAACTGCCACTACGTGTTTCTTCTTCTCTG
DCAF13-ATTB2	GGGGACAAGTTTGTACAAAAAAGCAGGCTTCATGAAGGTGAAGATGCTGAGCCGG
DCAF15-ATTB1	GGGGACAAGTTTGTACAAAAAAGCAGGCTTCATGGCGCCCAGCTCGAAATC
DCAF15-ATTB2	GGGGACCACTTTGTACAAGAAAGCTGGGTGCAGCACGATCCACGTATATCGCTC
DCAF16-ATTB1	GGGGACAAGTTTGTACAAAAAAGCAGGCTTCATGGGTCCTAGAAATCCCTCTC
DCAF16-ATTB2	GGGGACCACTTTGTACAAGAAAGCTGGGTGCAGTGATGCAGTTAGGAGTTTG
DCAF17-ATTB1	GGGGACAAGTTTGTACAAAAAAGCAGGCTTCATGGGCCCGACCCGGAAG
DCAF17-ATTB2	GGGGACCACTTTGTACAAGAAAGCTGGGTGACAGCTTCTGTTTATGGTTTCTTCTTCTTC
DCAF4-ATTB1	GGGGACAAGTTTGTACAAAAAAGCAGGCTTCATGAATAAAAGTCGCTGGCAG
DCAF4-ATTB2	GGGGACCACTTTGTACAAGAAAGCTGGGTGGCTGTAGGAGTAACAGTAAAGG
DCAF5-ATTB1	GGGGACAAGTTTGTACAAAAAAGCAGGCTTCATGAAGAGGAGAGCTGGCCT
DCAF5-ATTB2	GGGGACCACTTTGTACAAGAAAGCTGGGTGTGTTTTTAATTTCTTCTCTGAGGAGG
DCAF6-ATTB1	GGGGACAAGTTTGTACAAAAAAGCAGGCTTCATGTCTCGGGGTGGCTCCTACC
DCAF6-ATTB2	GGGGACCACTTTGTACAAGAAAGCTGGGTGTTCCTCATCCTCATTTTCATTCTCTTGACC
DCAF7-ATTB1	GGGGACAAGTTTGTACAAAAAAGCAGGCTTCATGTCCCTGCACGGCAAACGG
DCAF7-ATTB2	GGGGACCACTTTGTACAAGAAAGCTGGGTGCACTCTGAGTATCTCCAGGCAG
DCAF8-ATTB1	GGGGACAAGTTTGTACAAAAAAGCAGGCTTCATGTCCAGCAAAGGGAGCAGC
DCAF8-ATTB2	GGGGACCACTTTGTACAAGAAAGCTGGGTGAGATGGCATGCACTGCACCCGG
DDA1-ATTB1	GGGGACAAGTTTGTACAAAAAAGCAGGCTTCATGGCAGATTTTTTGAAAGGACTG
DDA1-ATTB2	GGGGACCACTTTGTACAAGAAAGCTGGGTGAGTGTCCTCGTGCATGTC
DDB1-ATTB1	GGGGACAAGTTTGTACAAAAAAGCAGGCTTCACCATGTCGTACAACTACGTGGTAACGG
DDB1-ATTB2	GGGGACCACTTTGTACAAGAAAGCTGGGTCATGGATCCGAGTTAGCTCCTCCACA
DDB2-ATTB1	GGGGACAAGTTTGTACAAAAAAGCAGGCTTCATGGCTCCCAAGAAACGCCCAG
DDB2-ATTB2	GGGGACCACTTTGTACAAGAAAGCTGGGTGCTTCCGTGTCCTGGCTTCCTC
DET1-ATTB1	GGGGACAAGTTTGTACAAAAAAGCAGGCTTCATGGTGGGACAGATACTAAAAAGAG
DET1-ATTB2	GGGGACCACTTTGTACAAGAAAGCTGGGTGCGTGCAGCAGTGTCGCATATG
DTL-ATTB1	GGGGACAAGTTTGTACAAAAAAGCAGGCTTCATGCTCTTCAATTCGGTGCTCC
DTL-ATTB2	GGGGACCACTTTGTACAAGAAAGCTGGGTGTAATTCTGTTGAGTGTTCAGG
EED-ATTB1	GGGGACAAGTTTGTACAAAAAAGCAGGCTTCATGTCCGAGAGGGAAGTGTCG
EED-ATTB2	GGGGACCACTTTGTACAAGAAAGCTGGGTGTCGAAGTCGATCCCAGCG
ERCC8-ATTB1	GGGGACAAGTTTGTACAAAAAAGCAGGCTTCATGCTGGGGTTTTTGTCCGCAC
ERCC8-ATTB2	GGGGACCACTTTGTACAAGAAAGCTGGGTGTCCTTCTTCATCACTGCTGCTC
FBXW5-ATTB1	GGGGACAAGTTTGTACAAAAAAGCAGGCTTCATGGACGAGGGCGGCACG
FBXW5-ATTB2	GGGGACCACTTTGTACAAGAAAGCTGGGTGGCGCCTCTGGCTGGCAAG
FBXW8-ATTB1	GGGGACAAGTTTGTACAAAAAAGCAGGCTTCATGGACGACTACAGCCTG
FBXW8-ATTB2	GGGGACCACTTTGTACAAGAAAGCTGGGTGAACATGGTTATAGGGAAAGGCC
GNB2-ATTB1	GGGGACAAGTTTGTACAAAAAAGCAGGCTTCATGAGTGAGCTGGAGCAAC
GNB2-ATTB2	GGGGACCACTTTGTACAAGAAAGCTGGGTGGTTCCAGATCTTGAGGAAGGAG
KATNB1-ATTB1	GGGGACAAGTTTGTACAAAAAAGCAGGCTTCATGGCCACCCCTGTGGTC
KATNB1-ATTB2	GGGGACCACTTTGTACAAGAAAGCTGGGTGGTCCAGACTGGCCATGAGCAG
NLE1-ATTB1	GGGGACAAGTTTGTACAAAAAAGCAGGCTTCATGGCGGCAGCAGTGCCGG
NLE1-ATTB2	GGGGACCACTTTGTACAAGAAAGCTGGGTGTCTCCTCCATATCCGGAGGCATTTGTCCTTCC
NUP43-ATTB1	GGGGACAAGTTTGTACAAAAAAGCAGGCTTCATGGAGGAAATTTATGCGAAGTTTGTG
NUP43-ATTB2	GGGGACCACTTTGTACAAGAAAGCTGGGTGCGAAAAAAGATGTCTAGTAACATAAATTGCTTCTG
PAFAH1B1-ATTB1	GGGGACAAGTTTGTACAAAAAAGCAGGCTTCATGGTGCTGTCCCAGAGAC
PAFAH1B1-ATTB2	GGGGACCACTTTGTACAAGAAAGCTGGGTGACGGCACTCCCACACTTTTAC
PHIP-ATTB1	GGGGACAAGTTTGTACAAAAAAGCAGGCTTCATGTCTTGTGAGAGGAAAGGCC
PHIP-ATTB2	GGGGACCACTTTGTACAAGAAAGCTGGGTGCCAACCAATTAAATTAGCTTTTGCTTTTTC
PWP1-ATTB1	GGGGACAAGTTTGTACAAAAAAGCAGGCTTCATGAACCGCAGCCGCCAG
PWP1-ATTB2	GGGGACCACTTTGTACAAGAAAGCTGGGTGAGACTCCATGGGTGTATCTGAGCTCC
RBBP4-ATTB1	GGGGACAAGTTTGTACAAAAAAGCAGGCTTCATGGCCGACAAGGAAGCAG
RBBP4-ATTB2	GGGGACCACTTTGTACAAGAAAGCTGGGTG GGACCCTTGTCCTTCTGGATC
RBBP5-ATTB1	GGGGACAAGTTTGTACAAAAAAGCAGGCTTCATGAACCTCGAGTTGCTGGAG
RBBP5-ATTB2	GGGGACCACTTTGTACAAGAAAGCTGGGTGTAACAGTTCTGAGATTGCTCCTCC
RBBP7-ATTB1	GGGGACAAGTTTGTACAAAAAAGCAGGCTTCATGGCTGCCGAGGCGGGC
RBBP7-ATTB2	GGGGACCACTTTGTACAAGAAAGCTGGGTGAGATCCTTGTCCCTCCAGTTCGGATG
RFWD2-ATTB1	GGGGACAAGTTTGTACAAAAAAGCAGGCTTCATGTCTGGTAGCCGCCAGGCCG
RFWD2-ATTB2	GGGGACCACTTTGTACAAGAAAGCTGGGTGTACCAATTCTAGCACCTTAATTG
SMU1-ATTB1	GGGGACAAGTTTGTACAAAAAAGCAGGCTTCATGTCGATCGAAATCGAATATGTGATC
SMU1-ATTB2	GGGGACCACTTTGTACAAGAAAGCTGGGTGTGGTTTCCAGAGCTTTAGGAG
TLE1-ATTB1	GGGGACAAGTTTGTACAAAAAAGCAGGCTTCATGTTCCCGCAGAGCCGG
TLE1-ATTB2	GGGGACCACTTTGTACAAGAAAGCTGGGTGGTAGATGACTTCATAGACTGTAGCCTTCTTGTCC
TLE2-ATTB1	GGGGACAAGTTTGTACAAAAAAGCAGGCTTCATGTACCCCCAGGGAAGGC
TLE2-ATTB2	GGGGACCACTTTGTACAAGAAAGCTGGGTGGTAGACCACCTCATACACGGTGG
TLE3-ATTB1	GGGGACAAGTTTGTACAAAAAAGCAGGCTTCATGTATCCGCAGGGCAGACATC
TLE3-ATTB2	GGGGACCACTTTGTACAAGAAAGCTGGGTGGTAGATGACCTCATAAACTGTGGCCTTC
TRO1AIP2-ATTB1	GGGGACAAGTTTGTACAAAAAAGCAGGCTTCATGTTTTCAGATAATTCACATTGC
TRO1AIP2-ATTB2	GGGGACCACTTTGTACAAGAAAGCTGGGTGTTTGTTTTGGCCCAGTTTTTTG
TRPC4AP-ATTB1	GGGGACAAGTTTGTACAAAAAAGCAGGCTTCATGGCGGCGGCGCCGGTAG
TRPC4AP-ATTB2	GGGGACCACTTTGTACAAGAAAGCTGGGTGCTCCTCAGTGAAGTCCCTGTCTATGTCCATG
WDR12-ATTB1	GGGGACAAGTTTGTACAAAAAAGCAGGCTTCATGGCTCAGCTCCAAACAC
WDR12-ATTB2	GGGGACCACTTTGTACAAGAAAGCTGGGTGTGCCCCAACATGGGAAGTG
WDR26-ATTB1	GGGGACAAGTTTGTACAAAAAAGCAGGCTTCATGCAGGCCAATGGGGCAG
WDR26-ATTB2	GGGGACCACTTTGTACAAGAAAGCTGGGTGACTATCCATGCTACTGCATTCCTCTTCAATATTCTG
POC1B-ATTB1	GGGGACAAGTTTGTACAAAAAAGCAGGCTTCATGGCCTCAGCCACGGAGG
POC1B-ATTB2	GGGGACCACTTTGTACAAGAAAGCTGGGTGGCTTTTCTGTTGGACAGCACTGAAAAGCTTTTGC
WDR53-ATTB1	GGGGACAAGTTTGTACAAAAAAGCAGGCTTCATGGCAGTCAAGTGGACGG
WDR53-ATTB2	GGGGACCACTTTGTACAAGAAAGCTGGGTGAAATTCATTTAAGGGGTATACAGATATACAACTAGTTTG
WDR57-ATTB1	GGGGACAAGTTTGTACAAAAAAGCAGGCTTCATGATAGAACAGCAGAAGCGTAAG
WDR57-ATTB2	GGGGACCACTTTGTACAAGAAAGCTGGGTGCTGAATCTCTCCCATATACAGTCTCTTG
WDR59-ATTB1	GGGGACAAGTTTGTACAAAAAAGCAGGCTTCATGGCGGCGCGATGGAGC
WDR59-ATTB2	GGGGACCACTTTGTACAAGAAAGCTGGGTGGAAAGTGCTTTCAAGCAGGCAGTGGCAC
WDR5-ATTB1	GGGGACAAGTTTGTACAAAAAAGCAGGCTTCATGGCGACGGAGGAGAAG
WDR5-ATTB2	GGGGACCACTTTGTACAAGAAAGCTGGGTGGCAGTCACTCTTCCACAGTTTAATTG
WDR5B-ATTB1	GGGGACAAGTTTGTACAAAAAAGCAGGCTTCATGGCAACCAAGGAGTCAAG
WDR5B-ATTB2	GGGGACCACTTTGTACAAGAAAGCTGGGTGGTGGTTACTCATCCACAGTTTAATTG
WDR61-ATTB1	GGGGACAAGTTTGTACAAAAAAGCAGGCTTCATGACCAACCAGTACGGTATTC
WDR61-ATTB2	GGGGACCACTTTGTACAAGAAAGCTGGGTGAATTGGACAATCATAGATGTGAATTTCC
WDR76-ATTB1	GGGGACAAGTTTGTACAAAAAAGCAGGCTTCATGTCCAGGTCGGGCGCG
WDR76-ATTB2	GGGGACCACTTTGTACAAGAAAGCTGGGTGGCAGCTTTTTTCATTCATAAAAACATGTATCTTCCCGCTGG
WDR82-ATTB1	GGGGACAAGTTTGTACAAAAAAGCAGGCTTCATGAAGCTGACCGACAGC
WDR82-ATTB2	GGGGACCACTTTGTACAAGAAAGCTGGGTGGTCATCAATGGTGGGCAAC
WDTC1-ATTB1	GGGGACAAGTTTGTACAAAAAAGCAGGCTTCATGGCGAAAGTCAACATAACTAGAGACCTC
WDTC1-ATTB2	GGGGACCACTTTGTACAAGAAAGCTGGGTGGCTGGGCCGGCACTGCAC
WSB1-ATTB1	GGGGACAAGTTTGTACAAAAAAGCAGGCTTCATGGCCAGCTTTCCCCCG
WSB1-ATTB2	GGGGACCACTTTGTACAAGAAAGCTGGGTGAATACGATACGAGAGAAACTCCAAAAGCTTGGAAGG
WSB2-ATTB1	GGGGACAAGTTTGTACAAAAAAGCAGGCTTCATGGAGGCCGGAGAGGAAC
WSB2-ATTB2	GGGGACCACTTTGTACAAGAAAGCTGGGTGAAAAGTCCTGTATGTGAGGAACTCTTTCATTTTC

## Sheet: Primer sequences-qPCR
Name	Pimer sequences
MRPL19_Forward	AAGGAGAAAAGTACTCCACATTCCAGAG
MRPL19_Reverse	TGGGTCAGCTGTAGTAACACGA
PUM1_Forward	TGAGGTGTGCACCATGAAC
PUM1_Reverse	CAGAATGTGCTTGCCATAGG
YWHAZ_Forward	TCCCCAATGCTTCACAAGCAGA
YWHAZ_Reverse	TCTTGTCATCACCAGCGGCAA
CDC27_Forward	GGATCAGAATGTTACCAAAAGAGCCT
CDC27_Reverse	TGGTCAGGATCTGGCTTTTCAC
RAB34_Forward	TGGGCAGGAGAGGTTCAAATGC
RAB34_Reverse	TGGTATGTTCCAGAGATGCCACATC
TP53BP1_Forward	ACAGATGTGTATTATGTGGATGGAACAG
TP53BP1_Reverse	CACTCCTGACACTCTACAATTGGC
UBTF_Forward	TCTGGAGACATGTGCAAGC
UBTF_Reverse	ACATGTTCCTGAGCATCGAG
