# Supplementary material for: Pulse-SILAC and Interactomics Reveal Distinct DDB1-CUL4–Associated Factors, Cellular Functions, and Protein Substrates
Source: Mol Cell Proteomics. 2023 Sep 7;22(10):100644. doi: 10.1016/j.mcpro.2023.100644 (PMC10565876; doi:10.1016/j.mcpro.2023.100644)
Supplement: Supplemental Table S2 [file mmc2.xlsx]

## Sheet: Feuil1
Gene ID	Others ID	Uniprot ID
APG16L	UNQ9393/PRO34307	ATG16L
COP1	RFWD2,,RNF200	RFWD2
CRBN	AD-006	CRBN
CSA	ERCC8,CKN1,	ERCC8
DACF10	WDR32	DACF10
DBB2	­	DBB2
DCAF1	KIAA0800,RIP,VPRBP	VPRBP
DCAF11	WDR23,GL014,PRO2389	DCAF11
DCAF12	KIAA1892,TCC52,WDR40A	DCAF12
DCAF13	WDSOF1,HSPC064	DCAF13
DCAF14	PHIP,WDR11	PHIP
DCAF15	C19orf72	DCAF15
DCAF16	C4orf30	DCAF16
DCAF17	C2orf37	DCAF17
DCAF19	BRWD1,C21orf107,WDR9	BRWD1
DCAF2	DTL,CDT2,CDW1,L2DTL,RAMP	DTL
DCAF3	AMBRA1,KIAA1736	AMBRA1
DCAF4	WDR21,,WDR21A	DCAF4
DCAF5	BCRG2,KIAA1824,WDR22	DCAF5
DCAF6	IQWD1,MSTP055	DCAF6
DCAF7	HAN11,WDR68	DCAF7
DCAF8	H326,WDR42A	DCAF8
DCAF9	WDTC1,KIAA1037	WDTC1
DDA1	C19orf58,PCIA1	DDA1
DET1	­	DET1
EED	­	EED
FBXW5	FBW5,PP3971	FBXW5
FBXW8	FBW6,FBW8,FBX29,FBXO29,FBXW6	FBXW8
GRWD1	GRWD,KIAA1942,WDR28	GRWD1
Gβ2	­	GNB2
IFRG15	TOR1AIP2,LULL1	TRO1AIP2
KATNB1	­	KATNB1
mβTrCP	BTRCP,FBW1A,,FBXW1A	BTRCP
NLE1	HUSSY-07	NLE1
NUP43	­	NUP43
PAFAH1B1	LIS1,MDCR,MDS,PAFAHA	PAFAH1B1
PWP1	­	PWP1
RBBP4	RBAP48	RBBP4
RBBP5	RBQ3	RBBP5
RBBP7	RBAP46	RBBP7
SMU1	­	SMU1
TLE1	­	TLE1
TLE2	­	TLE2
TLE3	KIAA1547	TLE3
TRPC4AP	C20orf188,TRRP4AP	TRPC4AP
WDR12	­	WDR12
WDR26	CDW2,MIP2,PRO0852	WDR26
WDR39	CIAO1,CIA1	CIAO1
WDR5	BIG3	WDR5
WDR51B	POC1B	POC1B
WDR53	­	WDR53
WDR57	SNRNP40,PRP8BP,SFP38	SNRNP40
WDR59	KIAA1923,FP977	WDR59
WDR5B	­	WDR5B
WDR61	­	WDR61
WDR76	­	WDR76
WDR82	TMEM113,WDR82A,UNQ9342	WDR82
WSB1	SWIP1	WSB1
WSB2		WSB2
