# Supplementary material for: Pulse-SILAC and Interactomics Reveal Distinct DDB1-CUL4–Associated Factors, Cellular Functions, and Protein Substrates
Source: Mol Cell Proteomics. 2023 Sep 7;22(10):100644. doi: 10.1016/j.mcpro.2023.100644 (PMC10565876; doi:10.1016/j.mcpro.2023.100644)
Supplement: Supplemental Table S3 [file mmc3.xlsx]

## Sheet: Immunoprecipitation
Gene_names	Mean H Intensity	Mean H/L	Intensity_H_DDB1_GFP_N1	Intensity_H_DDB1_GFP_N2	Intensity_H_DDB1_GFP_N3	Intensity_L_DDB1_GFP_N1	Intensity_L_DDB1_GFP_N2	Intensity_L_DDB1_GFP_N3	H/L DDB1-GFP-N1	H/L DDB1-GFP-N2	H/L DDB1-GFP-N3	Protein_IDs	Majority_protein_IDs	Peptide_counts__all_	Peptide_counts__razor_unique_	Peptide_counts__unique_	Protein_names	Fasta_headers	Number_of_proteins	Peptides	Razor___unique_peptides	Unique_peptides	Peptides_DDB1_GFP_N1	Peptides_DDB1_GFP_N2	Peptides_DDB1_GFP_N3	Razor___unique_peptides_DDB1_GFP_N1	Razor___unique_peptides_DDB1_GFP_N2	Razor___unique_peptides_DDB1_GFP_N3	Unique_peptides_DDB1_GFP_N1	Unique_peptides_DDB1_GFP_N2	Unique_peptides_DDB1_GFP_N3	Sequence_coverage____	Unique___razor_sequence_coverage____	Unique_sequence_coverage____	Mol__weight__kDa_	Sequence_length	Sequence_lengths	Fraction_average	Fraction_1	Fraction_2	Fraction_3	Q_value	Score	Identification_type_DDB1_GFP_N1	Identification_type_DDB1_GFP_N2	Identification_type_DDB1_GFP_N3	Ratio_H_L	Ratio_H_L_normalized	Ratio_H_L_variability____
DCAF8	2.4577e+08	34.2342	1.6742e+08	2.7829e+08	2.916e+08	5.1158e+06	8.31754e+06	7.985e+06	32.7261	33.4582	36.5185	Q5TAQ9;V9GY54;Q5TAQ8	Q5TAQ9;V9GY54	7;5;2	6;4;1	6;4;1	DDB1- and CUL4-associated factor 8	sp|Q5TAQ9|DCAF8_HUMAN DDB1- and CUL4-associated factor 8 OS=Homo sapiens OX=9606 GN=DCAF8 PE=1 SV=1;tr|V9GY54|V9GY54_HUMAN DDB1- and CUL4-associated factor 8 OS=Homo sapiens OX=9606 GN=DCAF8 PE=1 SV=1	3	7	6	6	4	2	4	3	2	4	3	2	4	14.4	12.9	12.9	66.851	597	597;417;212	1.94	6	7	5	0	43.378	By MS/MS	By MS/MS	By MS/MS	7.502	7.8881	40.749
NHP2L1	4.72171e+09	31.4863	3.0723e+09	4.97274e+09	6.1201e+09	9.8285e+07	1.48893e+08	2.0536e+08	31.2591	33.3981	29.8018	P55769;B1AHD1;A0A3B3IUA2;A0A3B3IRU2;A0A3B3ISH1	P55769;B1AHD1;A0A3B3IUA2	8;7;7;3;1	8;7;7;3;1	8;7;7;3;1	NHP2-like protein 1;NHP2-like protein 1, N-terminally processed	sp|P55769|NH2L1_HUMAN NHP2-like protein 1 OS=Homo sapiens OX=9606 GN=SNU13 PE=1 SV=3;tr|B1AHD1|B1AHD1_HUMAN Ribonucloprotein OS=Homo sapiens OX=9606 GN=SNU13 PE=1 SV=1;tr|A0A3B3IUA2|A0A3B3IUA2_HUMAN Ribonucloprotein OS=Homo sapiens OX=9606 GN=SNU13 PE=1 SV	5	8	8	8	2	0	2	2	0	2	2	0	2	53.9	53.9	53.9	14.173	128	128;132;272;73;41	1.79	7	9	3	0	52.315	By MS/MS		By MS/MS	0.85261	0.93097	216.41
DDB2	2.0243e+09	25.1962	1.2928e+09	2.5128e+09	2.2673e+09	5.088e+07	7.3911e+07	1.4011e+08	25.4088	33.9976	16.1823	Q92466;A0A087X0X5;A0A087WYT8;A0A087WW71;A0A087WTQ7;A0A087WV56	Q92466	16;7;5;5;1;1	16;7;5;5;1;1	16;7;5;5;1;1	DNA damage-binding protein 2	sp|Q92466|DDB2_HUMAN DNA damage-binding protein 2 OS=Homo sapiens OX=9606 GN=DDB2 PE=1 SV=1	6	16	16	16	10	11	11	10	11	11	10	11	11	44.5	44.5	44.5	47.863	427	427;227;95;162;91;93	1.81	44	44	23	0	254.59	By MS/MS	By MS/MS	By MS/MS	10.083	11.499	16.307
VPRBP	1.0688e+10	24.4839	8.5449e+09	1.0368e+10	1.3151e+10	4.905e+08	2.9622e+08	6.2535e+08	17.4208	35.001	21.0298	Q9Y4B6	Q9Y4B6	50	50	50	Protein VPRBP	sp|Q9Y4B6|DCAF1_HUMAN DDB1- and CUL4-associated factor 1 OS=Homo sapiens OX=9606 GN=DCAF1 PE=1 SV=3	1	50	50	50	36	34	44	36	34	44	36	34	44	38.8	38.8	38.8	169.01	1507	1507	1.81	148	159	76	0	323.31	By MS/MS	By MS/MS	By MS/MS	12.88	16.186	31.901
DCAF8L2	1.16908e+09	22.8543	9.6685e+08	1.154e+09	1.3864e+09	7.889e+07	2.443e+07	1.5285e+08	12.2557	47.237	9.07033	P0C7V8;A6NGE4	P0C7V8	9;2	9;2	8;1	DDB1- and CUL4-associated factor 8-like protein 2	sp|P0C7V8|DC8L2_HUMAN DDB1- and CUL4-associated factor 8-like protein 2 OS=Homo sapiens OX=9606 GN=DCAF8L2 PE=2 SV=2	2	9	9	8	8	6	8	8	6	8	7	6	8	16.5	16.5	15.1	71.19	631	631;600	1.8	23	25	11	0	116.24	By MS/MS	By MS/MS	By MS/MS	7.7728	8.6982	61.793
DDB1	6.9274e+10	22.7187	5.2506e+10	6.7537e+10	8.7779e+10	5.3664e+09	1.5214e+09	6.2786e+09	9.78421	44.3914	13.9807	Q16531;F5GY55;F5H2L3;F5GWI0;F5GZY8;F5GYG8;F5H198	Q16531;F5GY55	78;69;17;12;12;10;7	78;69;17;12;12;10;7	78;69;17;12;12;10;7	DNA damage-binding protein 1	sp|Q16531|DDB1_HUMAN DNA damage-binding protein 1 OS=Homo sapiens OX=9606 GN=DDB1 PE=1 SV=1;tr|F5GY55|F5GY55_HUMAN DNA damage-binding protein 1 OS=Homo sapiens OX=9606 GN=DDB1 PE=1 SV=1	7	78	78	78	48	60	50	48	60	50	48	60	50	53.2	53.2	53.2	126.97	1140	1140;1092;165;139;146;109;162	1.76	279	278	118	0	323.31	By MS/MS	By MS/MS	By MS/MS	21.742	20.982	141.47
DEK	7.94893e+08	21.4794	1.5482e+07	2.3187e+09	5.0498e+07	1.2122e+07	3.7259e+07	5.4359e+07	1.27718	62.2319	0.928972	P35659;H0Y993;A0A494C028;B4DFG0;H0Y8X0;A0A494C198;D6RDA2;D6R9L5	P35659;H0Y993;A0A494C028;B4DFG0;H0Y8X0;A0A494C198	5;5;5;4;3;3;2;1	5;5;5;4;3;3;2;1	5;5;5;4;3;3;2;1	Protein DEK	sp|P35659|DEK_HUMAN Protein DEK OS=Homo sapiens OX=9606 GN=DEK PE=1 SV=1;tr|H0Y993|H0Y993_HUMAN DEK oncogene (DNA binding), isoform CRA_b OS=Homo sapiens OX=9606 GN=DEK PE=1 SV=2;tr|A0A494C028|A0A494C028_HUMAN Protein DEK OS=Homo sapiens OX=9606 GN=DEK PE=	8	5	5	5	1	1	2	1	1	2	1	1	2	16.3	16.3	16.3	42.674	375	375;380;380;347;285;303;122;162	1.68	8	9	2	0	10.203	By MS/MS	By MS/MS	By MS/MS	0.91816	1.0672	24.098
DDA1	6.65783e+08	20.7717	3.9511e+08	4.7434e+08	1.1279e+09	5.5309e+07	1.0165e+07	1.3258e+08	7.14368	46.664	8.50732	Q9BW61	Q9BW61	2	2	2	DET1- and DDB1-associated protein 1	sp|Q9BW61|DDA1_HUMAN DET1- and DDB1-associated protein 1 OS=Homo sapiens OX=9606 GN=DDA1 PE=1 SV=1	1	2	2	2	1	1	2	1	1	2	1	1	2	20.6	20.6	20.6	11.835	102	102	1.76	7	7	3	0	13.408	By MS/MS	By MS/MS	By MS/MS	11.978	12.4	37.409
URB2	9.65774e+08	20.2197	7.2447e+08	1.34151e+08	2.0387e+09	4.5874e+07	3.48185e+07	4.9708e+07	15.7926	3.85285	41.0135	Q14146	Q14146	4	4	4	Unhealthy ribosome biogenesis protein 2 homolog	sp|Q14146|URB2_HUMAN Unhealthy ribosome biogenesis protein 2 homolog OS=Homo sapiens OX=9606 GN=URB2 PE=1 SV=2	1	4	4	4	1	0	1	1	0	1	1	0	1	4	4	4	170.54	1524	1524	1.88	2	5	1	0.0076746	1.5261	By MS/MS		By MS/MS	0.80337	0.88876	43.574
COPS4	1.19521e+08	15.1943	6.2244e+07	1.1592e+08	1.804e+08	9.2987e+06	3.6365e+06	2.5726e+07	6.69384	31.8768	7.01236	Q9BT78;D6RFN0;D6RAX7;D6RD63	Q9BT78;D6RFN0;D6RAX7;D6RD63	7;7;6;4	7;7;6;4	7;7;6;4	COP9 signalosome complex subunit 4	sp|Q9BT78|CSN4_HUMAN COP9 signalosome complex subunit 4 OS=Homo sapiens OX=9606 GN=COPS4 PE=1 SV=1;tr|D6RFN0|D6RFN0_HUMAN COP9 signalosome complex subunit 4 OS=Homo sapiens OX=9606 GN=COPS4 PE=1 SV=1;tr|D6RAX7|D6RAX7_HUMAN COP9 constitutive photomorphogeni	4	7	7	7	2	2	5	2	2	5	2	2	5	23.9	23.9	23.9	46.268	406	406;438;420;275	1.84	8	6	5	0	15.223	By MS/MS	By MS/MS	By MS/MS	3.756	3.8788	67.811
COPS3	1.22517e+08	11.1151	9.0475e+07	6.7525e+07	2.0955e+08	5.3692e+06	1.17008e+07	1.9541e+07	16.8507	5.77097	10.7236	Q9UNS2;H7C3P9;J3QL22;J3QS85;J3KTQ1;J3QKR0;C9JLV5	Q9UNS2;H7C3P9	4;3;1;1;1;1;1	4;3;1;1;1;1;1	4;3;1;1;1;1;1	COP9 signalosome complex subunit 3	sp|Q9UNS2|CSN3_HUMAN COP9 signalosome complex subunit 3 OS=Homo sapiens OX=9606 GN=COPS3 PE=1 SV=3;tr|H7C3P9|H7C3P9_HUMAN COP9 signalosome complex subunit 3 OS=Homo sapiens OX=9606 GN=COPS3 PE=1 SV=2	7	4	4	4	2	1	4	2	1	4	2	1	4	13.2	13.2	13.2	47.873	423	423;345;20;31;107;116;318	1.79	8	7	4	0	164.82	By MS/MS	By MS/MS	By MS/MS	10.211	10.646	53.352
COPS8	8.2012e+07	10.2965	3.8832e+07	8.9954e+07	1.1725e+08	6.2844e+06	4.7548e+06	2.0244e+07	6.17911	18.9186	5.79184	Q99627;E9PGT6;H7C3S9	Q99627;E9PGT6;H7C3S9	2;2;1	2;2;1	2;2;1	COP9 signalosome complex subunit 8	sp|Q99627|CSN8_HUMAN COP9 signalosome complex subunit 8 OS=Homo sapiens OX=9606 GN=COPS8 PE=1 SV=1;tr|E9PGT6|E9PGT6_HUMAN COP9 signalosome complex subunit 8 OS=Homo sapiens OX=9606 GN=COPS8 PE=1 SV=1;tr|H7C3S9|H7C3S9_HUMAN COP9 signalosome complex subunit	3	2	2	2	1	2	2	1	2	2	1	2	2	13.9	13.9	13.9	23.225	209	209;173;83	1.8	4	4	2	0	2.8439	By MS/MS	By MS/MS	By MS/MS	5.3764	5.6803	38.022
SMARCA4	8.94344e+07	7.82021	2.2384e+08	2.55822e+07	1.8881e+07	1.0836e+07	1.91788e+07	1.2847e+07	20.6571	1.33387	1.46968	P51532;Q9HBD4;A0A2R8Y4P4;A0A2R8Y7S2;A0A0A0MT49;A0A2R8YGG3;A0A2R8Y440;A0A2R8YGP5;A0A2R8Y6N0;A0A2R8YF58;A0A2R8Y7F3;A0A2R8YG32;A0A2R8Y7Y7;A0A2R8YF80;A0A2R8Y526;A0A2R8Y4C5;A0A2R8Y6V2;A0A2R8YDA1;A0A2R8Y523;A0A2R8YCY3;A0A2R8YFV8;A0A2R8Y4R6;A0A2R8Y5K3;K7EQF0;A0A2R8YFK5;A0A0U1RRG6;K7EP28;A0A0U1RRD6;A0A0U1RRF5;B4DNT1;A0A1W2PS06;A0A0U1RRF8;A0A0A0MSS5;F6UH26;A0A2R8Y7R0;A0A0U1RQU0;A0A0U1RR09;F6XE55;A0A0U1RQE…	P51532;Q9HBD4;A0A2R8Y4P4;A0A2R8Y7S2;A0A0A0MT49;A0A2R8YGG3;A0A2R8Y440;A0A2R8YGP5;A0A2R8Y6N0;A0A2R8YF58;A0A2R8Y7F3;A0A2R8YG32;A0A2R8Y7Y7;A0A2R8YF80;A0A2R8Y526;A0A2R8Y4C5;A0A2R8Y6V2;A0A2R8YDA1	17;17;17;17;17;15;13;13;12;12;12;12;11;11;11;11;11;10;8;6;5;5;4;4;4;3;3;2;2;2;2;2;2;2;2;2;2;2;2;2;2;2;2;2;2;2;2;1	17;17;17;17;17;15;13;13;12;12;12;12;11;11;11;11;11;10;8;6;5;5;4;4;4;3;3;2;2;2;2;2;2;2;2;2;2;2;2;2;2;2;2;2;2;2;2;1	10;10;10;10;10;8;6;9;5;5;5;5;4;4;4;6;4;5;2;2;1;1;1;1;1;0;1;0;0;0;0;0;0;0;2;0;0;0;0;0;0;0;0;0;0;0;0;1	Transcription activator BRG1	sp|P51532|SMCA4_HUMAN Transcription activator BRG1 OS=Homo sapiens OX=9606 GN=SMARCA4 PE=1 SV=2;tr|Q9HBD4|Q9HBD4_HUMAN SMARCA4 isoform 2 OS=Homo sapiens OX=9606 GN=SMARCA4 PE=1 SV=1;tr|A0A2R8Y4P4|A0A2R8Y4P4_HUMAN Transcription activator BRG1 OS=Homo sapien	48	17	17	10	1	0	2	1	0	2	1	0	0	15.2	15.2	9.7	184.64	1647	1647;1679;1649;1646;1681;1455;1192;1165;1145;1065;1165;1198;1081;1094;1068;1047;1041;985;799;385;375;234;522;348;336;270;221;149;38;276;271;169;182;192;192;200;202;228;228;229;236;244;245;248;254;260;278;157	1.45	18	15		0	26.571	By MS/MS		By MS/MS	0.77336	0.82148	78.27
NSF	5.97179e+08	7.19446	9.7466e+08	1.0457e+07	8.0642e+08	8.6299e+07	1.7153e+07	8.331e+07	11.294	0.609631	9.67975	P46459;I3L0N3;K7EQD6;I3L2G1	P46459;I3L0N3;K7EQD6	3;3;2;1	3;3;2;1	3;3;2;1	Vesicle-fusing ATPase	sp|P46459|NSF_HUMAN Vesicle-fusing ATPase OS=Homo sapiens OX=9606 GN=NSF PE=1 SV=3;tr|I3L0N3|I3L0N3_HUMAN Vesicle-fusing ATPase OS=Homo sapiens OX=9606 GN=NSF PE=1 SV=1;tr|K7EQD6|K7EQD6_HUMAN Vesicle-fusing ATPase (Fragment) OS=Homo sapiens OX=9606 GN=NSF	4	3	3	3	2	1	2	2	1	2	2	1	2	5.4	5.4	5.4	82.593	744	744;739;180;136	1.8	4	4	2	0	3.514	By MS/MS	By MS/MS	By MS/MS	0.69797	0.75392	29.228
DCAF11	3.83436e+08	7.02524	3.5001e+08	7.9599e+07	7.207e+08	2.9451e+08	4.4321e+06	3.7388e+08	1.18845	17.9597	1.92762	Q8TEB1;H0YM86;H0YN92;H0YL98;H0YLH4;H0YMN6;H0YKR8;H0YNS2;H0YL77;H0YN21;H0YM56;H0YL64	Q8TEB1;H0YM86;H0YN92	8;4;4;3;2;2;2;2;2;1;1;1	8;4;4;3;2;2;2;2;2;1;1;1	8;4;4;3;2;2;2;2;2;1;1;1	DDB1- and CUL4-associated factor 11	sp|Q8TEB1|DCA11_HUMAN DDB1- and CUL4-associated factor 11 OS=Homo sapiens OX=9606 GN=DCAF11 PE=1 SV=1;tr|H0YM86|H0YM86_HUMAN DDB1- and CUL4-associated factor 11 (Fragment) OS=Homo sapiens OX=9606 GN=DCAF11 PE=1 SV=1;tr|H0YN92|H0YN92_HUMAN DDB1- and CUL4-as	12	8	8	8	5	1	8	5	1	8	5	1	8	18.1	18.1	18.1	61.669	546	546;149;182;265;116;128;142;154;283;90;108;122	1.94	11	11	9	0	14.708	By MS/MS	By MS/MS	By MS/MS	6.7263	7.1766	170.83
CBX3	3.20762e+09	6.92948	1.7117e+09	5.26026e+09	2.6509e+09	3.8227e+08	4.30001e+08	6.5012e+08	4.47773	12.2332	4.07755	Q13185;S4R2Y4;B8ZZ43;C9JMM0	Q13185;S4R2Y4	6;3;2;2	6;3;2;2	5;3;2;2	Chromobox protein homolog 3	sp|Q13185|CBX3_HUMAN Chromobox protein homolog 3 OS=Homo sapiens OX=9606 GN=CBX3 PE=1 SV=4;tr|S4R2Y4|S4R2Y4_HUMAN Chromobox protein homolog 3 (Fragment) OS=Homo sapiens OX=9606 GN=CBX3 PE=1 SV=1	4	6	6	5	4	1	5	4	1	5	3	1	4	45.9	45.9	37.2	20.811	183	183;107;101;62	1.84	20	24	11	0	67.419	By MS/MS	By MS/MS	By MS/MS	0.96913	1.0322	35.92
WDTC1	5.2033e+07	5.79656	2.183e+07	4.36719e+07	9.0597e+07	5.1084e+06	8.6424e+06	1.1236e+07	4.27335	5.05321	8.0631	Q8N5D0;H0YEI6	Q8N5D0;H0YEI6	2;1	2;1	2;1	WD and tetratricopeptide repeats protein 1	sp|Q8N5D0|WDTC1_HUMAN WD and tetratricopeptide repeats protein 1 OS=Homo sapiens OX=9606 GN=WDTC1 PE=1 SV=2;tr|H0YEI6|H0YEI6_HUMAN WD and tetratricopeptide repeats protein 1 (Fragment) OS=Homo sapiens OX=9606 GN=WDTC1 PE=1 SV=1	2	2	2	2	1	0	2	1	0	2	1	0	2	3.4	3.4	3.4	75.919	677	677;125	2	2	3	2	0.002441	1.9526	By MS/MS		By MS/MS	3.3281	3.6277	64.011
SPATA5	3.46812e+07	5.63181	2.8913e+07	4.46287e+07	3.0502e+07	4.2992e+06	7.06837e+06	7.9095e+06	6.7252	6.31386	3.85638	Q8NB90	Q8NB90	9	9	9	Spermatogenesis-associated protein 5	sp|Q8NB90|AFG2H_HUMAN ATPase family protein 2 homolog OS=Homo sapiens OX=9606 GN=SPATA5 PE=1 SV=3	1	9	9	9	1	0	1	1	0	1	1	0	1	17.8	17.8	17.8	97.903	893	893	1.62	11	7	3	0	16.414	By MS/MS		By MS/MS	1.6353	1.7213	39.876
DCAF6	5.4556e+08	5.57456	2.3652e+08	7.5501e+08	6.4515e+08	3.3374e+07	3.3678e+08	8.7243e+07	7.08695	2.24185	7.39486	Q58WW2;F2Z305	Q58WW2	10;4	10;4	10;4	DDB1- and CUL4-associated factor 6	sp|Q58WW2|DCAF6_HUMAN DDB1- and CUL4-associated factor 6 OS=Homo sapiens OX=9606 GN=DCAF6 PE=1 SV=1	2	10	10	10	6	7	9	6	7	9	6	7	9	11.7	11.7	11.7	96.291	860	860;472	1.83	19	23	10	0	20.533	By MS/MS	By MS/MS	By MS/MS	1.2461	1.245	19.373
SLC25A32	2.60065e+08	5.51124	1.1799e+08	1.5965e+07	6.4624e+08	1.4743e+07	3.1792e+07	8.0494e+07	8.00312	0.50217	8.02842	Q9H2D1;E5RGK5;E5RFL3;E5RGT9;A0A3B3IRK5	Q9H2D1;E5RGK5;E5RFL3;E5RGT9	3;2;2;2;1	3;2;2;2;1	3;2;2;2;1	Mitochondrial folate transporter/carrier	sp|Q9H2D1|MFTC_HUMAN Mitochondrial folate transporter/carrier OS=Homo sapiens OX=9606 GN=SLC25A32 PE=1 SV=2;tr|E5RGK5|E5RGK5_HUMAN Mitochondrial folate transporter/carrier OS=Homo sapiens OX=9606 GN=SLC25A32 PE=1 SV=1;tr|E5RFL3|E5RFL3_HUMAN Mitochondrial f	5	3	3	3	1	1	3	1	1	3	1	1	3	16.2	16.2	16.2	35.407	315	315;123;123;149;264	1.89	3	4	2	0	3.8302	By MS/MS	By MS/MS	By MS/MS	0.6147	0.7461	11.409
COPS2	8.63297e+07	5.4765	5.1099e+07	1.0239e+08	1.055e+08	2.1924e+07	8.2666e+06	6.1596e+07	2.33073	12.386	1.71277	P61201;H0YKU5;H0YM03;B4DIH5	P61201;H0YKU5;H0YM03;B4DIH5	2;2;1;1	2;2;1;1	2;2;1;1	COP9 signalosome complex subunit 2	sp|P61201|CSN2_HUMAN COP9 signalosome complex subunit 2 OS=Homo sapiens OX=9606 GN=COPS2 PE=1 SV=1;tr|H0YKU5|H0YKU5_HUMAN COP9 signalosome complex subunit 2 (Fragment) OS=Homo sapiens OX=9606 GN=COPS2 PE=1 SV=1;tr|H0YM03|H0YM03_HUMAN COP9 signalosome compl	4	2	2	2	1	2	2	1	2	2	1	2	2	5.4	5.4	5.4	51.596	443	443;263;183;379	1.92	4	6	3	0	8.5705	By MS/MS	By MS/MS	By MS/MS	2.0034	2.0816	63.805
RPL22L1	2.0095e+09	4.23546	1.565e+09	2.4005e+09	2.063e+09	3.6456e+08	5.3962e+08	5.203e+08	4.29285	4.4485	3.96502	Q6P5R6;C9JYQ9;H0Y8C2	Q6P5R6;C9JYQ9;H0Y8C2	6;6;6	4;4;4	4;4;4	60S ribosomal protein L22-like 1	sp|Q6P5R6|RL22L_HUMAN 60S ribosomal protein L22-like 1 OS=Homo sapiens OX=9606 GN=RPL22L1 PE=1 SV=2;tr|C9JYQ9|C9JYQ9_HUMAN 60S ribosomal protein L22-like 1 OS=Homo sapiens OX=9606 GN=RPL22L1 PE=1 SV=1;tr|H0Y8C2|H0Y8C2_HUMAN 60S ribosomal protein L22-like 1	3	6	4	4	4	5	4	4	3	4	4	3	4	59	51.6	51.6	14.606	122	122;121;142	1.79	25	26	12	0	277.46	By MS/MS	By MS/MS	By MS/MS	3.9055	4.0583	7.4327
ERCC8	8.37194e+07	4.12196	2.5115e+07	1.9276e+08	3.32832e+07	2.0767e+07	1.7967e+07	7.77757e+07	1.20937	10.7286	0.427938	Q13216;G3XAG7;A0A2R8YD24;A0A2R8Y5I1;A0A2R8YEZ3;C9JNT2	Q13216;G3XAG7;A0A2R8YD24;A0A2R8Y5I1;A0A2R8YEZ3	4;3;3;3;2;1	4;3;3;3;2;1	4;3;3;3;2;1	DNA excision repair protein ERCC-8	sp|Q13216|ERCC8_HUMAN DNA excision repair protein ERCC-8 OS=Homo sapiens OX=9606 GN=ERCC8 PE=1 SV=1;tr|G3XAG7|G3XAG7_HUMAN DNA excision repair protein ERCC-8 OS=Homo sapiens OX=9606 GN=ERCC8 PE=1 SV=1;tr|A0A2R8YD24|A0A2R8YD24_HUMAN DNA excision repair prot	6	4	4	4	1	3	0	1	3	0	1	3	0	17.4	17.4	17.4	44.055	396	396;57;159;189;137;134	1.29	5	2		0	2.3965	By MS/MS	By MS/MS		2.892	3.0737	75.628
ZNF638	6.16418e+07	4.07315	1.29494e+08	4.8836e+07	6.5954e+06	1.39018e+07	3.9748e+07	3.9354e+06	9.3149	1.22864	1.67592	Q14966;A0A096LNS4;A0A096LPK8	Q14966	10;1;1	10;1;1	10;1;1	Zinc finger protein 638	sp|Q14966|ZN638_HUMAN Zinc finger protein 638 OS=Homo sapiens OX=9606 GN=ZNF638 PE=1 SV=2	3	10	10	10	0	2	1	0	2	1	0	2	1	8.9	8.9	8.9	220.62	1978	1978;158;285	1.57	10	13		0	23.401		By MS/MS	By matching	1.0782	1.1596	18.922
PRPF4B	2.35814e+08	3.52976	2.703e+08	1.94593e+08	2.4255e+08	5.7931e+07	7.24139e+07	7.495e+07	4.6659	2.68724	3.23616	Q13523;H0YDJ3	Q13523;H0YDJ3	12;10	12;10	12;10	Serine/threonine-protein kinase PRP4 homolog	sp|Q13523|PRP4B_HUMAN Serine/threonine-protein kinase PRP4 homolog OS=Homo sapiens OX=9606 GN=PRPF4B PE=1 SV=3;tr|H0YDJ3|H0YDJ3_HUMAN Serine/threonine-protein kinase PRP4 homolog (Fragment) OS=Homo sapiens OX=9606 GN=PRPF4B PE=1 SV=1	2	12	12	12	2	0	4	2	0	4	2	0	4	12.9	12.9	12.9	116.99	1007	1007;587	1.62	15	10	4	0	17.92	By MS/MS		By MS/MS	1.299	1.3752	43.014
EIF2S3;EIF2S3L	1.87101e+08	3.4949	5.5778e+07	4.1854e+07	4.6367e+08	4.1304e+07	2.9e+07	6.0287e+07	1.35043	1.44324	7.69104	P41091;Q2VIR3	P41091;Q2VIR3	8;6	8;6	8;6	Eukaryotic translation initiation factor 2 subunit 3;Putative eukaryotic translation initiation factor 2 subunit 3-like protein	sp|P41091|IF2G_HUMAN Eukaryotic translation initiation factor 2 subunit 3 OS=Homo sapiens OX=9606 GN=EIF2S3 PE=1 SV=3;sp|Q2VIR3|IF2GL_HUMAN Eukaryotic translation initiation factor 2 subunit 3B OS=Homo sapiens OX=9606 GN=EIF2S3B PE=2 SV=2	2	8	8	8	2	1	6	2	1	6	2	1	6	24.4	24.4	24.4	51.109	472	472;472	1.68	11	7	4	0	16.37	By MS/MS	By MS/MS	By MS/MS	1.3242	1.458	18.299
SREK1	4.41194e+08	3.39013	6.6341e+08	8.8527e+06	6.5132e+08	1.0944e+08	3.2731e+07	1.697e+08	6.06186	0.270468	3.83807	Q8WXA9	Q8WXA9	4	4	4	Splicing regulatory glutamine/lysine-rich protein 1	sp|Q8WXA9|SREK1_HUMAN Splicing regulatory glutamine/lysine-rich protein 1 OS=Homo sapiens OX=9606 GN=SREK1 PE=1 SV=1	1	4	4	4	3	1	4	3	1	4	3	1	4	13.2	13.2	13.2	59.38	508	508	1.96	9	7	8	0	29.129	By MS/MS	By MS/MS	By MS/MS	0.9187	1.0025	16.856
CDK12	4.95959e+07	3.33848	1.0861e+08	3.512e+07	5.0576e+06	1.3595e+07	2.3576e+07	9.4213e+06	7.98897	1.48965	0.536826	Q9NYV4;J3QSD7;A0A590UJE9	Q9NYV4;J3QSD7	11;8;2	11;8;2	10;7;2	Cyclin-dependent kinase 12	sp|Q9NYV4|CDK12_HUMAN Cyclin-dependent kinase 12 OS=Homo sapiens OX=9606 GN=CDK12 PE=1 SV=2;tr|J3QSD7|J3QSD7_HUMAN Cyclin-dependent kinase 12 (Fragment) OS=Homo sapiens OX=9606 GN=CDK12 PE=1 SV=1	3	11	11	10	1	2	1	1	2	1	1	1	1	13.6	13.6	13	164.15	1490	1490;1201;186	1.79	6	11	2	0	27.03	By MS/MS	By MS/MS	By matching	0.8357	0.90098	79.319
HP1BP3	5.25233e+08	3.2244	3.0254e+08	3.6555e+08	9.0761e+08	3.485e+08	4.5965e+07	1.0649e+09	0.868121	7.95279	0.852296	Q5SSJ5;X6RGJ2;B0QZK4;Q5SWC8;B0QZK9;B0QZK8	Q5SSJ5;X6RGJ2;B0QZK4;Q5SWC8	28;21;18;14;6;6	28;21;18;14;6;6	28;21;18;14;6;6	Heterochromatin protein 1-binding protein 3	sp|Q5SSJ5|HP1B3_HUMAN Heterochromatin protein 1-binding protein 3 OS=Homo sapiens OX=9606 GN=HP1BP3 PE=1 SV=1;tr|X6RGJ2|X6RGJ2_HUMAN Heterochromatin protein 1-binding protein 3 (Fragment) OS=Homo sapiens OX=9606 GN=HP1BP3 PE=1 SV=1;tr|B0QZK4|B0QZK4_HUMAN H	6	28	28	28	10	3	14	10	3	14	10	3	14	45	45	45	61.206	553	553;327;253;278;75;124	1.76	60	74	22	0	323.31	By MS/MS	By MS/MS	By MS/MS	0.88739	0.96368	16.613
RPS6	3.62017e+09	2.65538	3.4218e+09	1.9433e+09	5.4954e+09	2.2493e+09	3.7108e+08	4.5492e+09	1.52127	5.23688	1.20799	P62753;A2A3R5;A2A3R7	P62753;A2A3R5	14;9;6	14;9;6	14;9;6	40S ribosomal protein S6	sp|P62753|RS6_HUMAN 40S ribosomal protein S6 OS=Homo sapiens OX=9606 GN=RPS6 PE=1 SV=1;tr|A2A3R5|A2A3R5_HUMAN 40S ribosomal protein S6 OS=Homo sapiens OX=9606 GN=RPS6 PE=1 SV=1	3	14	14	14	9	5	11	9	5	11	9	5	11	36.1	36.1	36.1	28.68	249	249;218;91	1.69	83	82	24	0	323.31	By MS/MS	By MS/MS	By MS/MS	1.1298	1.1231	13.915
MAP7D1	5.38577e+07	2.62845	6.37112e+07	2.1193e+07	7.6669e+07	1.96589e+07	7.0858e+06	4.6365e+07	3.24083	2.99091	1.6536	Q3KQU3;H0YF21	Q3KQU3	9;1	9;1	9;1	MAP7 domain-containing protein 1	sp|Q3KQU3|MA7D1_HUMAN MAP7 domain-containing protein 1 OS=Homo sapiens OX=9606 GN=MAP7D1 PE=1 SV=1	2	9	9	9	0	1	4	0	1	4	0	1	4	13.6	13.6	13.6	92.819	841	841;248	1.78	8	12	3	0	37.452		By MS/MS	By MS/MS	1.3721	1.4694	16.683
LRRC59	5.37679e+07	2.61433	1.08345e+08	4.5748e+07	7.2112e+06	1.84974e+07	5.3975e+07	6.336e+06	5.85728	0.847578	1.13813	Q96AG4	Q96AG4	4	4	4	Leucine-rich repeat-containing protein 59	sp|Q96AG4|LRC59_HUMAN Leucine-rich repeat-containing protein 59 OS=Homo sapiens OX=9606 GN=LRRC59 PE=1 SV=1	1	4	4	4	0	2	1	0	2	1	0	2	1	16.6	16.6	16.6	34.93	307	307	1.4	9	6		0	13.8		By MS/MS	By matching	0.75508	0.79565	18.272
RPL5	2.36903e+09	2.61056	1.1799e+09	4.2964e+09	1.6308e+09	1.0784e+09	7.6691e+08	1.4364e+09	1.09412	5.60222	1.13534	P46777;A0A2R8Y6J3;Q5T7N0;A0A2R8Y4A2	P46777;A0A2R8Y6J3	18;18;8;5	18;18;8;5	18;18;8;5	60S ribosomal protein L5	sp|P46777|RL5_HUMAN 60S ribosomal protein L5 OS=Homo sapiens OX=9606 GN=RPL5 PE=1 SV=3;tr|A0A2R8Y6J3|A0A2R8Y6J3_HUMAN 60S ribosomal protein L5 (Fragment) OS=Homo sapiens OX=9606 GN=RPL5 PE=1 SV=1	4	18	18	18	8	14	10	8	14	10	8	14	10	63	63	63	34.362	297	297;238;130;170	1.67	78	75	21	0	293.42	By MS/MS	By MS/MS	By MS/MS	1.1807	1.2334	79.45
HIST1H1A	1.1272e+09	2.57482	9.098e+08	1.0374e+09	1.4344e+09	5.8296e+08	2.1183e+08	1.1326e+09	1.56066	4.89732	1.26647	Q02539	Q02539	13	8	8	Histone H1.1	sp|Q02539|H11_HUMAN Histone H1.1 OS=Homo sapiens OX=9606 GN=H1-1 PE=1 SV=3	1	13	8	8	9	7	9	6	2	6	6	2	6	37.7	25.1	25.1	21.842	215	215	1.72	36	43	11	0	196.11	By MS/MS	By MS/MS	By MS/MS	1.4098	1.5155	25.041
LAMA3	8.24839e+07	2.54278	1.47934e+08	8.5524e+07	1.3994e+07	2.86503e+07	5.6684e+07	1.4636e+07	5.16342	1.50879	0.956136	Q16787;A0A3B3ITG1;A0A0A0MSA0;K7EIP4;A0A0A0MTS5;A0A0A6YYF2	Q16787;A0A3B3ITG1;A0A0A0MSA0;K7EIP4;A0A0A0MTS5;A0A0A6YYF2	2;2;2;1;1;1	2;2;2;1;1;1	2;2;2;1;1;1	Laminin subunit alpha-3	sp|Q16787|LAMA3_HUMAN Laminin subunit alpha-3 OS=Homo sapiens OX=9606 GN=LAMA3 PE=1 SV=2;tr|A0A3B3ITG1|A0A3B3ITG1_HUMAN Laminin subunit alpha-3 (Fragment) OS=Homo sapiens OX=9606 GN=LAMA3 PE=1 SV=1;tr|A0A0A0MSA0|A0A0A0MSA0_HUMAN Laminin subunit alpha-3 OS=	6	2	2	2	0	1	1	0	1	1	0	1	1	0.7	0.7	0.7	366.65	3333	3333;2198;3277;1147;1668;1724	2	1	3	1	0.032542	0.89609		By MS/MS	By MS/MS	1.4103	1.4717	32.68
GRWD1	8.40692e+07	2.47295	3.6231e+07	6.64966e+07	1.4948e+08	5.1628e+07	1.11644e+07	1.9644e+08	0.70177	5.95615	0.760945	Q9BQ67;M0QX71	Q9BQ67;M0QX71	8;4	8;4	8;4	Glutamate-rich WD repeat-containing protein 1	sp|Q9BQ67|GRWD1_HUMAN Glutamate-rich WD repeat-containing protein 1 OS=Homo sapiens OX=9606 GN=GRWD1 PE=1 SV=1;tr|M0QX71|M0QX71_HUMAN Glutamate-rich WD repeat-containing protein 1 (Fragment) OS=Homo sapiens OX=9606 GN=GRWD1 PE=1 SV=1	2	8	8	8	2	0	6	2	0	6	2	0	6	31.6	31.6	31.6	49.419	446	446;228	1.64	21	19	5	0	34.16	By MS/MS		By MS/MS	0.80556	0.86414	11.607
RTTN	1.03592e+08	2.45265	5.0488e+07	1.23117e+08	1.3717e+08	4.1158e+07	2.4445e+07	1.253e+08	1.22669	5.03652	1.09473	Q86VV8;J3KTD2;J3KT00;A0A1W2PQI7;A0A1W2PPP3	Q86VV8;J3KTD2;J3KT00;A0A1W2PQI7;A0A1W2PPP3	2;1;1;1;1	2;1;1;1;1	2;1;1;1;1	Rotatin	sp|Q86VV8|RTTN_HUMAN Rotatin OS=Homo sapiens OX=9606 GN=RTTN PE=1 SV=3;tr|J3KTD2|J3KTD2_HUMAN Rotatin OS=Homo sapiens OX=9606 GN=RTTN PE=1 SV=1;tr|J3KT00|J3KT00_HUMAN Rotatin (Fragment) OS=Homo sapiens OX=9606 GN=RTTN PE=1 SV=1;tr|A0A1W2PQI7|A0A1W2PQI7_HUM	5	2	2	2	2	0	1	2	0	1	2	0	1	1	1	1	248.63	2226	2226;500;669;690;1102	1.69	7	7	2	0	11.878	By MS/MS		By MS/MS	0.90242	0.93811	40.105
SNRPD2	6.80715e+07	2.44889	3.9386e+07	8.27234e+07	8.2105e+07	1.1483e+07	2.82396e+07	8.3153e+07	3.42994	2.92934	0.987397	P62316;K7ERG4;K7EJB5	P62316;K7ERG4	8;5;2	8;5;2	8;5;2	Small nuclear ribonucleoprotein Sm D2	sp|P62316|SMD2_HUMAN Small nuclear ribonucleoprotein Sm D2 OS=Homo sapiens OX=9606 GN=SNRPD2 PE=1 SV=1;tr|K7ERG4|K7ERG4_HUMAN Small nuclear ribonucleoprotein Sm D2 OS=Homo sapiens OX=9606 GN=SNRPD2 PE=1 SV=1	3	8	8	8	1	0	2	1	0	2	1	0	2	55.9	55.9	55.9	13.527	118	118;78;54	1.83	5	11	2	0	37.167	By MS/MS		By MS/MS	0.9252	0.97585	26.614
H1FX	2.2004e+09	2.42743	1.6913e+09	1.7121e+09	3.1978e+09	1.3697e+09	3.4442e+08	2.9705e+09	1.2348	4.97097	1.07652	Q92522	Q92522	6	6	6	Histone H1x	sp|Q92522|H1X_HUMAN Histone H1.10 OS=Homo sapiens OX=9606 GN=H1-10 PE=1 SV=1	1	6	6	6	5	4	5	5	4	5	5	4	5	24.4	24.4	24.4	22.487	213	213	1.72	44	44	15	0	323.31	By MS/MS	By MS/MS	By MS/MS	0.99097	1.0009	7.9057
TBL3	1.0238e+08	2.42413	3.9517e+07	6.62545e+07	2.0137e+08	5.0823e+07	1.19359e+07	2.1332e+08	0.777542	5.55087	0.943981	Q12788;J3KNP2;A0A087WYP7	Q12788;J3KNP2	21;17;10	21;17;10	21;17;10	Transducin beta-like protein 3	sp|Q12788|TBL3_HUMAN Transducin beta-like protein 3 OS=Homo sapiens OX=9606 GN=TBL3 PE=1 SV=2;tr|J3KNP2|J3KNP2_HUMAN Transducin beta-like protein 3 (Fragment) OS=Homo sapiens OX=9606 GN=TBL3 PE=1 SV=1	3	21	21	21	2	0	8	2	0	8	2	0	8	45.8	45.8	45.8	89.034	808	808;697;518	1.63	31	31	6	0	76.108	By MS/MS		By MS/MS	0.96393	1.0386	18.433
RPL13A;RPL13a;RPL13AP3	2.3083e+09	2.38794	1.6645e+09	1.3991e+09	3.8613e+09	1.4727e+09	2.8602e+08	3.3813e+09	1.13024	4.89162	1.14196	P40429;M0QYS1;Q8J015;Q6NVV1;M0QZU1;A0A096LPE0	P40429;M0QYS1;Q8J015;Q6NVV1	12;10;9;6;2;2	12;10;9;6;2;2	12;10;9;6;2;2	60S ribosomal protein L13a;Putative 60S ribosomal protein L13a protein RPL13AP3	sp|P40429|RL13A_HUMAN 60S ribosomal protein L13a OS=Homo sapiens OX=9606 GN=RPL13A PE=1 SV=2;tr|M0QYS1|M0QYS1_HUMAN 60S ribosomal protein L13a (Fragment) OS=Homo sapiens OX=9606 GN=RPL13A PE=1 SV=2;tr|Q8J015|Q8J015_HUMAN 60S ribosomal protein L13a OS=Homo	6	12	12	12	7	4	9	7	4	9	7	4	9	39.4	39.4	39.4	23.577	203	203;210;142;102;46;48	1.77	51	60	21	0	268.86	By MS/MS	By MS/MS	By MS/MS	1.1112	1.1655	12.569
SMARCA1	2.40486e+08	2.37079	1.6673e+08	3.01828e+08	2.529e+08	6.7709e+07	1.12194e+08	1.2905e+08	2.46245	2.69022	1.95971	P28370;B7ZLQ5;A0A0A0MRP6	P28370;B7ZLQ5;A0A0A0MRP6	19;19;19	9;9;9	9;9;9	Probable global transcription activator SNF2L1	sp|P28370|SMCA1_HUMAN Probable global transcription activator SNF2L1 OS=Homo sapiens OX=9606 GN=SMARCA1 PE=1 SV=2;tr|B7ZLQ5|B7ZLQ5_HUMAN Probable global transcription activator SNF2L1 OS=Homo sapiens OX=9606 GN=SMARCA1 PE=1 SV=1;tr|A0A0A0MRP6|A0A0A0MRP6_HU	3	19	9	9	7	5	10	2	0	4	2	0	4	18.7	10.7	10.7	122.6	1054	1054;1070;1058	1.85	9	13	5	0	35.179	By MS/MS	By matching	By MS/MS	0.92734	1.0675	50.197
RPL30	3.34903e+09	2.36833	2.6664e+09	2.006e+09	5.3747e+09	2.3215e+09	4.133e+08	4.8737e+09	1.14857	4.85362	1.1028	P62888;E5RI99;A0A0B4J213;E5RJH3;A0A0C4DH44	P62888;E5RI99	6;6;2;1;1	6;6;2;1;1	6;6;2;1;1	60S ribosomal protein L30	sp|P62888|RL30_HUMAN 60S ribosomal protein L30 OS=Homo sapiens OX=9606 GN=RPL30 PE=1 SV=2;tr|E5RI99|E5RI99_HUMAN 60S ribosomal protein L30 (Fragment) OS=Homo sapiens OX=9606 GN=RPL30 PE=1 SV=1	5	6	6	6	5	5	5	5	5	5	5	5	5	51.3	51.3	51.3	12.784	115	115;114;51;56;96	1.74	45	49	16	0	323.31	By MS/MS	By MS/MS	By MS/MS	1.1331	1.1431	3.5728
RPL18A	1.11422e+09	2.32021	9.4565e+08	4.3742e+08	1.9596e+09	8.0424e+08	9.5676e+07	1.6156e+09	1.17583	4.57189	1.21292	Q02543;M0R3D6;M0R1A7;M0R117;M0R0P7	Q02543;M0R3D6;M0R1A7;M0R117;M0R0P7	10;10;10;10;6	10;10;10;10;6	10;10;10;10;6	60S ribosomal protein L18a	sp|Q02543|RL18A_HUMAN 60S ribosomal protein L18a OS=Homo sapiens OX=9606 GN=RPL18A PE=1 SV=2;tr|M0R3D6|M0R3D6_HUMAN 60S ribosomal protein L18a (Fragment) OS=Homo sapiens OX=9606 GN=RPL18A PE=1 SV=1;tr|M0R1A7|M0R1A7_HUMAN 60S ribosomal protein L18a OS=Homo	5	10	10	10	6	2	7	6	2	7	6	2	7	35.2	35.2	35.2	20.762	176	176;141;147;154;137	1.76	37	43	14	0	224.34	By MS/MS	By MS/MS	By MS/MS	1.1921	1.2224	8.0109
YBX1	2.5873e+08	2.31979	1.5632e+08	1.5246e+08	4.6741e+08	1.5429e+08	3.1081e+07	4.4902e+08	1.01316	4.90525	1.04096	P67809;H0Y449;C9J5V9	P67809;H0Y449	9;7;3	9;7;3	5;5;3	Nuclease-sensitive element-binding protein 1	sp|P67809|YBOX1_HUMAN Y-box-binding protein 1 OS=Homo sapiens OX=9606 GN=YBX1 PE=1 SV=3;tr|H0Y449|H0Y449_HUMAN Y-box-binding protein 1 (Fragment) OS=Homo sapiens OX=9606 GN=YBX1 PE=1 SV=1	3	9	9	5	3	2	4	3	2	4	2	1	2	34.3	34.3	29.3	35.924	324	324;374;216	1.73	21	23	7	0	217.83	By MS/MS	By MS/MS	By MS/MS	1.333	1.4521	34.961
HADHA	7.23457e+08	2.29291	5.289e+08	4.0637e+08	1.2351e+09	4.2664e+08	9.5628e+07	8.8884e+08	1.23969	4.24949	1.38956	P40939;H0YFD6;A0A2R8YG21;A0A2R8Y688	P40939;H0YFD6	21;21;10;5	21;21;10;5	3;3;3;3	Trifunctional enzyme subunit alpha, mitochondrial;Long-chain enoyl-CoA hydratase;Long chain 3-hydroxyacyl-CoA dehydrogenase	sp|P40939|ECHA_HUMAN Trifunctional enzyme subunit alpha, mitochondrial OS=Homo sapiens OX=9606 GN=HADHA PE=1 SV=2;tr|H0YFD6|H0YFD6_HUMAN Trifunctional enzyme subunit alpha, mitochondrial OS=Homo sapiens OX=9606 GN=HADHA PE=1 SV=2	4	21	21	3	10	6	16	10	6	16	1	2	2	40.1	40.1	6.3	82.999	763	763;792;499;357	1.79	47	52	22	0	66.042	By MS/MS	By MS/MS	By MS/MS	1.0389	1.181	28.075
MYH14	1.86967e+08	2.26429	2.6707e+08	3.8951e+07	2.5488e+08	1.1846e+08	1.194e+07	1.9973e+08	2.25452	3.26223	1.27612	Q7Z406;A0A0C4DFM8;A1L2Z2;M0QY43	Q7Z406;A0A0C4DFM8	8;4;3;3	3;1;1;1	3;1;1;1	Myosin-14	sp|Q7Z406|MYH14_HUMAN Myosin-14 OS=Homo sapiens OX=9606 GN=MYH14 PE=1 SV=2;tr|A0A0C4DFM8|A0A0C4DFM8_HUMAN Myosin-14 OS=Homo sapiens OX=9606 GN=MYH14 PE=1 SV=1	4	8	3	3	5	1	5	2	1	1	2	1	1	4.8	2.2	2.2	227.87	1995	1995;508;638;1002	1.85	5	5	3	0	16.573	By MS/MS	By MS/MS	By MS/MS	1.2503	1.2571	105.03
HADHB	5.44497e+08	2.25394	5.1106e+08	2.5808e+08	8.6435e+08	3.8967e+08	5.9978e+07	7.5332e+08	1.31152	4.30291	1.14739	P55084;F5GZQ3;B5MD38;C9JEY0;C9JE81;C9K0M0	P55084;F5GZQ3;B5MD38	19;17;13;5;5;2	19;17;13;5;5;2	19;17;13;5;5;2	Trifunctional enzyme subunit beta, mitochondrial;3-ketoacyl-CoA thiolase	sp|P55084|ECHB_HUMAN Trifunctional enzyme subunit beta, mitochondrial OS=Homo sapiens OX=9606 GN=HADHB PE=1 SV=3;tr|F5GZQ3|F5GZQ3_HUMAN Trifunctional enzyme subunit beta, mitochondrial OS=Homo sapiens OX=9606 GN=HADHB PE=1 SV=1;tr|B5MD38|B5MD38_HUMAN Trifu	6	19	19	19	9	4	14	9	4	14	9	4	14	50.6	50.6	50.6	51.294	474	474;459;351;149;175;84	1.86	40	46	25	0	77.949	By MS/MS	By MS/MS	By MS/MS	1.0834	1.2099	29.436
RPL14	1.3787e+09	2.25104	1.1146e+09	1.0452e+09	1.9763e+09	9.8121e+08	2.2996e+08	1.8435e+09	1.13594	4.54514	1.07204	P50914;E7EPB3	P50914;E7EPB3	5;5	5;5	5;5	60S ribosomal protein L14	sp|P50914|RL14_HUMAN 60S ribosomal protein L14 OS=Homo sapiens OX=9606 GN=RPL14 PE=1 SV=4;tr|E7EPB3|E7EPB3_HUMAN 60S ribosomal protein L14 OS=Homo sapiens OX=9606 GN=RPL14 PE=1 SV=1	2	5	5	5	3	3	4	3	3	4	3	3	4	24.7	24.7	24.7	23.432	215	215;124	1.73	29	32	10	0	265.59	By MS/MS	By MS/MS	By MS/MS	1.1477	1.201	18.468
RPL7A	4.68937e+09	2.24718	3.7863e+09	3.717e+09	6.5648e+09	3.5163e+09	8.0321e+08	6.3301e+09	1.07679	4.62768	1.03708	P62424;Q5T8U2;Q5T8U3	P62424;Q5T8U2	21;14;10	21;14;10	21;14;10	60S ribosomal protein L7a	sp|P62424|RL7A_HUMAN 60S ribosomal protein L7a OS=Homo sapiens OX=9606 GN=RPL7A PE=1 SV=2;tr|Q5T8U2|Q5T8U2_HUMAN 60S ribosomal protein L7a OS=Homo sapiens OX=9606 GN=RPL7A PE=1 SV=1	3	21	21	21	13	11	12	13	11	12	13	11	12	58.6	58.6	58.6	29.995	266	266;151;191	1.74	84	96	30	0	323.31	By MS/MS	By MS/MS	By MS/MS	1.1032	1.1555	37.146
RPL35A	5.1603e+08	2.22921	3.606e+08	3.5274e+08	8.3475e+08	3.3961e+08	7.8462e+07	7.3862e+08	1.06181	4.49568	1.13015	P18077;F8WBS5;F8WB72;C9K025	P18077;F8WBS5;F8WB72;C9K025	6;4;4;4	6;4;4;4	6;4;4;4	60S ribosomal protein L35a	sp|P18077|RL35A_HUMAN 60S ribosomal protein L35a OS=Homo sapiens OX=9606 GN=RPL35A PE=1 SV=2;tr|F8WBS5|F8WBS5_HUMAN 60S ribosomal protein L35a OS=Homo sapiens OX=9606 GN=RPL35A PE=1 SV=1;tr|F8WB72|F8WB72_HUMAN 60S ribosomal protein L35a OS=Homo sapiens OX=	4	6	6	6	4	1	4	4	1	4	4	1	4	29.1	29.1	29.1	12.538	110	110;55;57;94	1.68	30	27	9	0	323.31	By MS/MS	By MS/MS	By MS/MS	1.1616	1.2215	14.506
EXD2	1.51406e+08	2.19951	6.5614e+06	4.3587e+08	1.1786e+07	3.9453e+06	1.1335e+08	1.0812e+07	1.66309	3.84535	1.09009	Q9NVH0;C9JLF4	Q9NVH0	6;1	6;1	6;1	Exonuclease 3-5 domain-containing protein 2	sp|Q9NVH0|EXD2_HUMAN Exonuclease 3-5 domain-containing protein 2 OS=Homo sapiens OX=9606 GN=EXD2 PE=1 SV=2	2	6	6	6	1	3	1	1	3	1	1	3	1	11.6	11.6	11.6	70.352	621	621;114	1.72	7	9	2	0	12.22	By MS/MS	By MS/MS	By MS/MS	0.85359	0.9379	90.281
RPL7	7.48717e+09	2.1993	7.0749e+09	3.6066e+09	1.178e+10	5.9113e+09	8.4859e+08	1.0235e+10	1.19684	4.25011	1.15095	P18124;A8MUD9;C9JIJ5;C9JZ88	P18124;A8MUD9	21;17;6;5	21;17;6;5	21;17;6;5	60S ribosomal protein L7	sp|P18124|RL7_HUMAN 60S ribosomal protein L7 OS=Homo sapiens OX=9606 GN=RPL7 PE=1 SV=1;tr|A8MUD9|A8MUD9_HUMAN 60S ribosomal protein L7 OS=Homo sapiens OX=9606 GN=RPL7 PE=1 SV=1	4	21	21	21	15	13	17	15	13	17	15	13	17	57.7	57.7	57.7	29.225	248	248;208;99;88	1.78	97	115	42	0	323.31	By MS/MS	By MS/MS	By MS/MS	1.1313	1.1367	12.695
RPL15	3.07983e+09	2.19783	2.5344e+09	1.1309e+09	5.5742e+09	2.3916e+09	2.5095e+08	5.4261e+09	1.05971	4.50648	1.02729	P61313;A0A2R8YEM3;E7EQV9;E7ENU7;E7EX53;A0A2R8Y738	P61313;A0A2R8YEM3;E7EQV9;E7ENU7;E7EX53;A0A2R8Y738	10;10;10;9;6;6	10;10;10;9;6;6	10;10;10;9;6;6	60S ribosomal protein L15;Ribosomal protein L15	sp|P61313|RL15_HUMAN 60S ribosomal protein L15 OS=Homo sapiens OX=9606 GN=RPL15 PE=1 SV=2;tr|A0A2R8YEM3|A0A2R8YEM3_HUMAN Ribosomal protein L15 (Fragment) OS=Homo sapiens OX=9606 GN=RPL15 PE=1 SV=1;tr|E7EQV9|E7EQV9_HUMAN Ribosomal protein L15 (Fragment) OS=	6	10	10	10	8	5	9	8	5	9	8	5	9	40.7	40.7	40.7	24.146	204	204;169;174;175;133;138	1.72	49	53	16	0	323.31	By MS/MS	By MS/MS	By MS/MS	1.1318	1.1352	13.971
MRTO4	1.70946e+08	2.17304	1.1909e+07	1.042e+07	4.9051e+08	1.1772e+07	2.3559e+06	4.5227e+08	1.01164	4.42294	1.08455	Q9UKD2	Q9UKD2	14	14	14	mRNA turnover protein 4 homolog	sp|Q9UKD2|MRT4_HUMAN mRNA turnover protein 4 homolog OS=Homo sapiens OX=9606 GN=MRTO4 PE=1 SV=2	1	14	14	14	1	1	5	1	1	5	1	1	5	60.3	60.3	60.3	27.56	239	239	1.69	21	29	4	0	190.01	By MS/MS	By MS/MS	By MS/MS	1.696	1.8339	30.476
RPL27	4.176e+09	2.14462	3.7752e+09	2.2679e+09	6.4849e+09	3.5627e+09	5.2267e+08	6.2647e+09	1.05965	4.33907	1.03515	P61353;K7ELC7;K7EQQ9;K7ERY7	P61353;K7ELC7	11;10;1;1	11;10;1;1	11;10;1;1	60S ribosomal protein L27	sp|P61353|RL27_HUMAN 60S ribosomal protein L27 OS=Homo sapiens OX=9606 GN=RPL27 PE=1 SV=2;tr|K7ELC7|K7ELC7_HUMAN 60S ribosomal protein L27 (Fragment) OS=Homo sapiens OX=9606 GN=RPL27 PE=1 SV=1	4	11	11	11	8	8	8	8	8	8	8	8	8	54.4	54.4	54.4	15.798	136	136;144;38;40	1.73	77	72	29	0	323.31	By MS/MS	By MS/MS	By MS/MS	1.0724	1.1086	15.732
SNRNP40	3.15329e+07	2.14197	9.3939e+06	3.58808e+07	4.9324e+07	3.886e+06	1.32723e+07	3.7793e+07	2.41737	2.70343	1.30511	Q96DI7;Q9NSS8	Q96DI7;Q9NSS8	8;4	8;4	8;4	U5 small nuclear ribonucleoprotein 40 kDa protein	sp|Q96DI7|SNR40_HUMAN U5 small nuclear ribonucleoprotein 40 kDa protein OS=Homo sapiens OX=9606 GN=SNRNP40 PE=1 SV=1;tr|Q9NSS8|Q9NSS8_HUMAN U5 small nuclear ribonucleoprotein 40 kDa protein OS=Homo sapiens OX=9606 GN=SNRNP40 PE=1 SV=1	2	8	8	8	1	0	3	1	0	3	1	0	3	33.3	33.3	33.3	39.31	357	357;127	1.78	6	10	2	0	25.86	By MS/MS		By MS/MS	0.87564	0.90548	26.586
SRSF2	1.10141e+08	2.13552	4.7264e+07	1.05579e+08	1.7758e+08	5.1431e+07	2.37588e+07	1.7013e+08	0.918979	4.44378	1.04379	Q01130;J3QL05;J3KP15;Q9BRL6	Q01130;J3QL05;J3KP15	3;3;3;1	3;3;3;1	3;3;3;1	Serine/arginine-rich splicing factor 2	sp|Q01130|SRSF2_HUMAN Serine/arginine-rich splicing factor 2 OS=Homo sapiens OX=9606 GN=SRSF2 PE=1 SV=4;tr|J3QL05|J3QL05_HUMAN Serine/arginine-rich-splicing factor 2 (Fragment) OS=Homo sapiens OX=9606 GN=SRSF2 PE=1 SV=1;tr|J3KP15|J3KP15_HUMAN Serine/argini	4	3	3	3	2	0	3	2	0	3	2	0	3	18.6	18.6	18.6	25.476	221	221;130;133;282	1.84	8	6	5	0	34.728	By MS/MS		By MS/MS	0.88972	1.0435	12.485
VDAC1	6.57198e+07	2.11002	1.23497e+08	6.0894e+07	1.2768e+07	2.61647e+07	7.0203e+07	1.7192e+07	4.71999	0.867399	0.742671	P21796;C9JI87	P21796;C9JI87	2;1	2;1	2;1	Voltage-dependent anion-selective channel protein 1	sp|P21796|VDAC1_HUMAN Voltage-dependent anion-selective channel protein 1 OS=Homo sapiens OX=9606 GN=VDAC1 PE=1 SV=2;tr|C9JI87|C9JI87_HUMAN Voltage-dependent anion-selective channel protein 1 (Fragment) OS=Homo sapiens OX=9606 GN=VDAC1 PE=1 SV=6	2	2	2	2	0	1	1	0	1	1	0	1	1	7.4	7.4	7.4	30.772	283	283;183	1.64	5	5	1	0	3.3419		By MS/MS	By MS/MS	0.82309	0.86779	84.783
BAG2	9.45015e+07	2.10098	7.1465e+07	1.24028e+08	8.8011e+07	4.8518e+07	3.81241e+07	5.582e+07	1.47296	3.25328	1.57669	O95816	O95816	5	5	5	BAG family molecular chaperone regulator 2	sp|O95816|BAG2_HUMAN BAG family molecular chaperone regulator 2 OS=Homo sapiens OX=9606 GN=BAG2 PE=1 SV=1	1	5	5	5	1	0	1	1	0	1	1	0	1	34.6	34.6	34.6	23.772	211	211	1.73	6	7	2	0	34.61	By MS/MS		By MS/MS	1.1054	1.2177	15.672
RPL36	1.59337e+09	2.09913	1.2095e+09	1.4437e+09	2.1269e+09	9.9511e+08	3.6212e+08	1.9421e+09	1.21544	3.9868	1.09515	Q9Y3U8;J3QSB5;J3KTD3	Q9Y3U8;J3QSB5	7;4;2	7;4;2	7;4;2	60S ribosomal protein L36	sp|Q9Y3U8|RL36_HUMAN 60S ribosomal protein L36 OS=Homo sapiens OX=9606 GN=RPL36 PE=1 SV=3;tr|J3QSB5|J3QSB5_HUMAN 60S ribosomal protein L36 OS=Homo sapiens OX=9606 GN=RPL36 PE=1 SV=1	3	7	7	7	4	4	6	4	4	6	4	4	6	34.3	34.3	34.3	12.254	105	105;94;68	1.73	36	45	11	0	323.31	By MS/MS	By MS/MS	By MS/MS	1.1458	1.1282	14.825
HIST1H1E;HIST1H1D	2.30453e+10	2.09727	1.6503e+10	2.3547e+10	2.9086e+10	1.5984e+10	5.4731e+09	30392000000	1.03247	4.30231	0.957028	P10412;P16402;P16401	P10412;P16402	15;12;1	15;12;1	4;1;0	Histone H1.4;Histone H1.3	sp|P10412|H14_HUMAN Histone H1.4 OS=Homo sapiens OX=9606 GN=H1-4 PE=1 SV=2;sp|P16402|H13_HUMAN Histone H1.3 OS=Homo sapiens OX=9606 GN=H1-3 PE=1 SV=2	3	15	15	4	10	14	10	10	14	10	3	4	3	33.8	33.8	16	21.865	219	219;221;226	1.73	118	120	42	0	323.31	By MS/MS	By MS/MS	By MS/MS	1.0426	1.0739	42.529
RPL8	3.79863e+09	2.09254	3.1723e+09	2.6867e+09	5.5369e+09	2.9083e+09	6.5372e+08	5.1411e+09	1.09077	4.10986	1.07699	P62917;E9PKU4;E9PKZ0;G3V1A1;E9PP36	P62917;E9PKU4;E9PKZ0;G3V1A1	15;13;11;9;7	15;13;11;9;7	15;13;11;9;7	60S ribosomal protein L8	sp|P62917|RL8_HUMAN 60S ribosomal protein L8 OS=Homo sapiens OX=9606 GN=RPL8 PE=1 SV=2;tr|E9PKU4|E9PKU4_HUMAN 60S ribosomal protein L8 (Fragment) OS=Homo sapiens OX=9606 GN=RPL8 PE=1 SV=1;tr|E9PKZ0|E9PKZ0_HUMAN 60S ribosomal protein L8 (Fragment) OS=Homo s	5	15	15	15	7	8	9	7	8	9	7	8	9	58.4	58.4	58.4	28.024	257	257;235;205;167;148	1.69	69	69	20	0	323.31	By MS/MS	By MS/MS	By MS/MS	1.0083	1.0508	19.652
RPL18	2.89293e+09	2.08372	2.2978e+09	1.8716e+09	4.5094e+09	2.0511e+09	4.6173e+08	4.1853e+09	1.12028	4.05345	1.07744	Q07020;G3V203;J3QQ67;H0YHA7;F8VYV2;A0A075B7A0;F8VUA6;F8VXR6	Q07020;G3V203;J3QQ67;H0YHA7;F8VYV2;A0A075B7A0	9;9;9;8;7;7;4;1	9;9;9;8;7;7;4;1	9;9;9;8;7;7;4;1	60S ribosomal protein L18	sp|Q07020|RL18_HUMAN 60S ribosomal protein L18 OS=Homo sapiens OX=9606 GN=RPL18 PE=1 SV=2;tr|G3V203|G3V203_HUMAN 60S ribosomal protein L18 OS=Homo sapiens OX=9606 GN=RPL18 PE=1 SV=1;tr|J3QQ67|J3QQ67_HUMAN 60S ribosomal protein L18 (Fragment) OS=Homo sapien	8	9	9	9	6	4	7	6	4	7	6	4	7	35.6	35.6	35.6	21.634	188	188;164;190;167;133;138;130;84	1.71	46	49	14	0	323.31	By MS/MS	By MS/MS	By MS/MS	1.0985	1.1549	11.638
RPL12	1.70029e+09	2.08044	1.4273e+09	8.2727e+08	2.8463e+09	1.3327e+09	2.0276e+08	2.6106e+09	1.07098	4.08005	1.09029	P30050	P30050	7	7	7	60S ribosomal protein L12	sp|P30050|RL12_HUMAN 60S ribosomal protein L12 OS=Homo sapiens OX=9606 GN=RPL12 PE=1 SV=1	1	7	7	7	6	3	6	6	3	6	6	3	6	58.8	58.8	58.8	17.818	165	165	1.79	44	50	20	0	323.31	By MS/MS	By MS/MS	By MS/MS	1.112	1.1155	9.3741
RPL26L1;RPL26	9.52083e+08	2.07827	5.2055e+08	1.2913e+09	1.0444e+09	4.3516e+08	3.1704e+08	1.0816e+09	1.19623	4.07299	0.965607	Q9UNX3;P61254;J3QRI7;J3QQQ9;J3QQV1;E5RIT6;J3QRC4;E5RHH1;J3KS10;J3KSS0	Q9UNX3;P61254;J3QRI7;J3QQQ9;J3QQV1;E5RIT6;J3QRC4	11;10;10;10;10;10;9;4;4;4	11;10;10;10;10;10;9;4;4;4	11;10;10;10;10;10;9;4;4;4	60S ribosomal protein L26-like 1;60S ribosomal protein L26	sp|Q9UNX3|RL26L_HUMAN 60S ribosomal protein L26-like 1 OS=Homo sapiens OX=9606 GN=RPL26L1 PE=1 SV=1;sp|P61254|RL26_HUMAN 60S ribosomal protein L26 OS=Homo sapiens OX=9606 GN=RPL26 PE=1 SV=1;tr|J3QRI7|J3QRI7_HUMAN 60S ribosomal protein L26 (Fragment) OS=Hom	10	11	11	11	3	6	6	3	6	6	3	6	6	44.8	44.8	44.8	17.256	145	145;145;107;107;110;128;135;38;63;63	1.7	34	37	10	0	174.95	By MS/MS	By MS/MS	By MS/MS	1.1162	1.2167	44.701
RPS8	4.29563e+09	2.06998	3.4121e+09	3.3576e+09	6.1172e+09	3.1657e+09	8.1185e+08	6.1396e+09	1.07783	4.13574	0.996352	P62241;Q5JR95	P62241;Q5JR95	16;14	16;14	16;14	40S ribosomal protein S8	sp|P62241|RS8_HUMAN 40S ribosomal protein S8 OS=Homo sapiens OX=9606 GN=RPS8 PE=1 SV=2;tr|Q5JR95|Q5JR95_HUMAN 40S ribosomal protein S8 OS=Homo sapiens OX=9606 GN=RPS8 PE=1 SV=1	2	16	16	16	8	10	9	8	10	9	8	10	9	59.6	59.6	59.6	24.205	208	208;188	1.73	69	76	23	0	323.31	By MS/MS	By MS/MS	By MS/MS	1.1436	1.1533	29.168
AHCTF1	1.58167e+08	2.06673	6.92902e+07	3.7253e+08	3.268e+07	5.25851e+07	9.6486e+07	3.1991e+07	1.31768	3.86097	1.02154	Q8WYP5;H7C4S1	Q8WYP5	20;1	20;1	20;1	Protein ELYS	sp|Q8WYP5|ELYS_HUMAN Protein ELYS OS=Homo sapiens OX=9606 GN=AHCTF1 PE=1 SV=3	2	20	20	20	0	1	5	0	1	5	0	1	5	15	15	15	252.5	2266	2266;80	1.59	18	22	1	0	39.304		By MS/MS	By MS/MS	1.0484	1.1093	19.431
RPL21	1.8641e+09	2.06207	1.3444e+09	1.271e+09	2.9769e+09	1.0781e+09	3.2892e+08	2.7691e+09	1.24701	3.86416	1.07504	P46778;G3V1B3;M0R181;M0R3I5	P46778;G3V1B3;M0R181	9;6;6;1	9;6;6;1	9;6;6;1	60S ribosomal protein L21	sp|P46778|RL21_HUMAN 60S ribosomal protein L21 OS=Homo sapiens OX=9606 GN=RPL21 PE=1 SV=2;tr|G3V1B3|G3V1B3_HUMAN 60S ribosomal protein L21 OS=Homo sapiens OX=9606 GN=RPL21 PE=1 SV=1;tr|M0R181|M0R181_HUMAN 60S ribosomal protein L21 (Fragment) OS=Homo sapien	4	9	9	9	4	6	7	4	6	7	4	6	7	50	50	50	18.565	160	160;87;122;59	1.73	43	49	14	0	198.88	By MS/MS	By MS/MS	By MS/MS	1.0819	1.1568	55.789
NOP2	1.17342e+09	2.0565	1.0047e+09	2.6457e+08	2.251e+09	8.9526e+08	6.7307e+07	2.0162e+09	1.12224	3.93079	1.11646	P46087;F5GYR3;F5H5X6;F5GWB7;F5H709;F5H359;F5H8G6	P46087	25;6;5;4;4;1;1	25;6;5;4;4;1;1	25;6;5;4;4;1;1	Probable 28S rRNA (cytosine(4447)-C(5))-methyltransferase	sp|P46087|NOP2_HUMAN Probable 28S rRNA (cytosine(4447)-C(5))-methyltransferase OS=Homo sapiens OX=9606 GN=NOP2 PE=1 SV=2	7	25	25	25	13	5	18	13	5	18	13	5	18	40.4	40.4	40.4	89.301	812	812;275;250;159;176;81;98	1.78	64	75	28	0	323.31	By MS/MS	By MS/MS	By MS/MS	0.89987	0.96815	19.514
RPL6	5.35277e+09	2.05101	4.1304e+09	2.4484e+09	9.4795e+09	3.7285e+09	6.136e+08	8.9851e+09	1.10779	3.99022	1.05502	Q02878;F8VZ45;U3KQR5;F8VR69;F8VZA3;F8VWR1;F8VU16	Q02878	19;6;6;3;3;3;3	19;6;6;3;3;3;3	19;6;6;3;3;3;3	60S ribosomal protein L6	sp|Q02878|RL6_HUMAN 60S ribosomal protein L6 OS=Homo sapiens OX=9606 GN=RPL6 PE=1 SV=3	7	19	19	19	14	12	13	14	12	13	14	12	13	49.7	49.7	49.7	32.728	288	288;159;160;63;105;118;120	1.77	89	102	36	0	323.31	By MS/MS	By MS/MS	By MS/MS	1.1124	1.1025	36.902
RPL10A	3.32693e+09	2.04888	2.3538e+09	3.0361e+09	4.5909e+09	2.0847e+09	7.6942e+08	4.2842e+09	1.12908	3.94596	1.07159	P62906	P62906	13	13	13	60S ribosomal protein L10a	sp|P62906|RL10A_HUMAN 60S ribosomal protein L10a OS=Homo sapiens OX=9606 GN=RPL10A PE=1 SV=2	1	13	13	13	11	7	11	11	7	11	11	7	11	47.9	47.9	47.9	24.831	217	217	1.75	83	89	32	0	323.31	By MS/MS	By MS/MS	By MS/MS	1.0996	1.0666	9.9439
RPLP2	6.79503e+09	2.04883	5.8166e+09	2.1585e+09	1.241e+10	6.0272e+09	5.0958e+08	1.3124e+10	0.965058	4.23584	0.945596	P05387;H0YDD8	P05387;H0YDD8	10;5	10;5	9;4	60S acidic ribosomal protein P2	sp|P05387|RLA2_HUMAN 60S acidic ribosomal protein P2 OS=Homo sapiens OX=9606 GN=RPLP2 PE=1 SV=1;tr|H0YDD8|H0YDD8_HUMAN 60S acidic ribosomal protein P2 (Fragment) OS=Homo sapiens OX=9606 GN=RPLP2 PE=1 SV=1	2	10	10	9	7	5	9	7	5	9	6	5	8	88.7	88.7	73.9	11.665	115	115;92	1.72	67	71	22	0	323.31	By MS/MS	By MS/MS	By MS/MS	0.95419	0.97703	16.796
RPL19	1.06572e+09	2.02686	8.9541e+08	4.1544e+08	1.8863e+09	8.3106e+08	1.047e+08	1.8221e+09	1.07743	3.96791	1.03523	P84098;J3QR09;J3KTE4	P84098;J3QR09;J3KTE4	9;9;9	9;9;9	9;9;9	60S ribosomal protein L19;Ribosomal protein L19	sp|P84098|RL19_HUMAN 60S ribosomal protein L19 OS=Homo sapiens OX=9606 GN=RPL19 PE=1 SV=1;tr|J3QR09|J3QR09_HUMAN Ribosomal protein L19 OS=Homo sapiens OX=9606 GN=RPL19 PE=1 SV=1;tr|J3KTE4|J3KTE4_HUMAN Ribosomal protein L19 OS=Homo sapiens OX=9606 GN=RPL19	3	9	9	9	3	4	4	3	4	4	3	4	4	34.2	34.2	34.2	23.466	196	196;193;194	1.66	28	23	8	0	135.21	By MS/MS	By MS/MS	By MS/MS	1.1685	1.2893	71.408
RPL34	6.92657e+08	2.01205	7.1831e+08	2.4036e+08	1.1193e+09	6.0788e+08	6.5622e+07	9.3925e+08	1.18166	3.6628	1.1917	P49207	P49207	4	4	4	60S ribosomal protein L34	sp|P49207|RL34_HUMAN 60S ribosomal protein L34 OS=Homo sapiens OX=9606 GN=RPL34 PE=1 SV=3	1	4	4	4	3	4	3	3	4	3	3	4	3	17.1	17.1	17.1	13.293	117	117	1.68	21	20	6	0	58.981	By MS/MS	By MS/MS	By MS/MS	1.1496	1.1876	2.3371
RPL4	4.92373e+09	2.0039	4.4135e+09	2.8887e+09	7.469e+09	3.9637e+09	7.5139e+08	7.0881e+09	1.11348	3.84447	1.05374	P36578;H3BM89;H3BTP7;H3BU31	P36578;H3BM89;H3BTP7	33;23;17;12	33;23;17;12	33;23;17;12	60S ribosomal protein L4	sp|P36578|RL4_HUMAN 60S ribosomal protein L4 OS=Homo sapiens OX=9606 GN=RPL4 PE=1 SV=5;tr|H3BM89|H3BM89_HUMAN 60S ribosomal protein L4 OS=Homo sapiens OX=9606 GN=RPL4 PE=1 SV=1;tr|H3BTP7|H3BTP7_HUMAN 60S ribosomal protein L4 (Fragment) OS=Homo sapiens OX=9	4	33	33	33	22	11	23	22	11	23	22	11	23	53.9	53.9	53.9	47.697	427	427;333;170;171	1.74	123	136	45	0	323.31	By MS/MS	By MS/MS	By MS/MS	1.1161	1.1205	28.729
RPL10	1.53183e+09	1.98735	1.0923e+09	1.3977e+09	2.1055e+09	9.8789e+08	3.7773e+08	1.8212e+09	1.10569	3.70026	1.15611	P27635;X1WI28;B8A6G2;A6QRI9	P27635;X1WI28	15;13;3;3	15;13;3;3	4;2;2;2	60S ribosomal protein L10	sp|P27635|RL10_HUMAN 60S ribosomal protein L10 OS=Homo sapiens OX=9606 GN=RPL10 PE=1 SV=4;tr|X1WI28|X1WI28_HUMAN 60S ribosomal protein L10 (Fragment) OS=Homo sapiens OX=9606 GN=RPL10 PE=1 SV=7	4	15	15	4	5	9	6	5	9	6	1	1	2	51.4	51.4	19.2	24.604	214	214;200;108;181	1.74	56	71	18	0	323.31	By MS/MS	By MS/MS	By MS/MS	1.1258	1.2346	44.143
RPL3	3.83433e+09	1.97793	3.0223e+09	2.0499e+09	6.4308e+09	2.704e+09	5.5119e+08	5.862e+09	1.11771	3.71904	1.09703	P39023;G5E9G0;H7C422;B5MCW2;H7C3M2;F8WCR1;Q92901	P39023;G5E9G0;H7C422;B5MCW2;H7C3M2	22;19;14;14;11;6;2	22;19;14;14;11;6;2	22;19;14;14;11;6;2	60S ribosomal protein L3	sp|P39023|RL3_HUMAN 60S ribosomal protein L3 OS=Homo sapiens OX=9606 GN=RPL3 PE=1 SV=2;tr|G5E9G0|G5E9G0_HUMAN 60S ribosomal protein L3 OS=Homo sapiens OX=9606 GN=RPL3 PE=1 SV=1;tr|H7C422|H7C422_HUMAN 60S ribosomal protein L3 (Fragment) OS=Homo sapiens OX=9	7	22	22	22	13	9	13	13	9	13	13	9	13	48.4	48.4	48.4	46.108	403	403;351;305;272;261;180;407	1.73	99	111	33	0	323.31	By MS/MS	By MS/MS	By MS/MS	1.119	1.1666	11.216
RPS9	3.30383e+09	1.97186	2.6609e+09	1.9479e+09	5.3027e+09	2.4578e+09	5.0874e+08	5.2812e+09	1.08263	3.82887	1.00407	P46781;B5MCT8;C9JM19;F2Z3C0;A8MXK4	P46781;B5MCT8;C9JM19	18;14;14;4;4	18;14;14;4;4	18;14;14;4;4	40S ribosomal protein S9	sp|P46781|RS9_HUMAN 40S ribosomal protein S9 OS=Homo sapiens OX=9606 GN=RPS9 PE=1 SV=3;tr|B5MCT8|B5MCT8_HUMAN 40S ribosomal protein S9 OS=Homo sapiens OX=9606 GN=RPS9 PE=1 SV=1;tr|C9JM19|C9JM19_HUMAN 40S ribosomal protein S9 OS=Homo sapiens OX=9606 GN=RPS9	5	18	18	18	11	12	13	11	12	13	11	12	13	44.8	44.8	44.8	22.591	194	194;139;156;77;79	1.71	84	84	28	0	323.31	By MS/MS	By MS/MS	By MS/MS	1.1707	1.1463	33.488
RRS1	8.29372e+07	1.97039	1.3273e+07	3.10585e+07	2.0448e+08	5.3044e+06	1.36326e+07	1.8085e+08	2.50226	2.27826	1.13066	Q15050	Q15050	14	14	14	Ribosome biogenesis regulatory protein homolog	sp|Q15050|RRS1_HUMAN Ribosome biogenesis regulatory protein homolog OS=Homo sapiens OX=9606 GN=RRS1 PE=1 SV=2	1	14	14	14	1	0	5	1	0	5	1	0	5	39.5	39.5	39.5	41.193	365	365	1.65	22	21	5	0	74.506	By matching		By MS/MS	0.90803	0.98991	20.374
RPL27A	1.51979e+09	1.95281	9.8867e+08	1.3094e+09	2.2613e+09	8.433e+08	3.6587e+08	2.0424e+09	1.17238	3.57887	1.10718	P46776;E9PLL6;E9PJD9;E9PLX7	P46776;E9PLL6;E9PJD9	10;9;8;3	10;9;8;3	10;9;8;3	60S ribosomal protein L27a	sp|P46776|RL27A_HUMAN 60S ribosomal protein L27a OS=Homo sapiens OX=9606 GN=RPL27A PE=1 SV=2;tr|E9PLL6|E9PLL6_HUMAN 60S ribosomal protein L27a OS=Homo sapiens OX=9606 GN=RPL27A PE=1 SV=1;tr|E9PJD9|E9PJD9_HUMAN 60S ribosomal protein L27a OS=Homo sapiens OX=	4	10	10	10	5	3	6	5	3	6	5	3	6	39.9	39.9	39.9	16.561	148	148;108;91;113	1.71	32	34	10	0	109.53	By MS/MS	By MS/MS	By MS/MS	1.0206	1.0375	12.266
GARS	7.02267e+08	1.95204	8.9146e+08	3.5789e+08	8.5745e+08	3.8861e+08	3.1886e+08	3.5145e+08	2.29397	1.1224	2.43975	P41250;H7C443	P41250	13;2	13;2	13;2	Glycine--tRNA ligase	sp|P41250|GARS_HUMAN Glycine--tRNA ligase OS=Homo sapiens OX=9606 GN=GARS1 PE=1 SV=3	2	13	13	13	10	8	9	10	8	9	10	8	9	27.7	27.7	27.7	83.165	739	739;77	1.71	29	26	10	0	63.362	By MS/MS	By MS/MS	By MS/MS	1.1782	1.2614	60.717
RPS3A	3.2395e+09	1.93851	2.2136e+09	3.8607e+09	3.6442e+09	1.9511e+09	1.0635e+09	3.468e+09	1.13454	3.63018	1.05081	P61247;D6RG13;D6RAT0;E9PFI5;H0Y9Y4;H0Y8L7;D6RB09;D6R9B6;D6RI02;D6RAS7;D6RED7;D6RGE0	P61247;D6RG13;D6RAT0;E9PFI5;H0Y9Y4;H0Y8L7;D6RB09;D6R9B6	24;19;19;17;17;16;16;12;9;9;8;6	24;19;19;17;17;16;16;12;9;9;8;6	24;19;19;17;17;16;16;12;9;9;8;6	40S ribosomal protein S3a	sp|P61247|RS3A_HUMAN 40S ribosomal protein S3a OS=Homo sapiens OX=9606 GN=RPS3A PE=1 SV=2;tr|D6RG13|D6RG13_HUMAN 40S ribosomal protein S3a (Fragment) OS=Homo sapiens OX=9606 GN=RPS3A PE=1 SV=1;tr|D6RAT0|D6RAT0_HUMAN 40S ribosomal protein S3a OS=Homo sapien	12	24	24	24	12	13	15	12	13	15	12	13	15	59.8	59.8	59.8	29.945	264	264;223;227;205;208;190;193;145;95;125;101;65	1.72	107	131	32	0	323.31	By MS/MS	By MS/MS	By MS/MS	1.0705	1.1355	27.468
MYH9	6.94262e+09	1.9204	7.4355e+09	3.8337e+08	1.3009e+10	5.9462e+09	1.1415e+08	1.129e+10	1.25046	3.35848	1.15226	P35579;Q5BKV1;B1AH99;A0A494C024;A0A2R8Y4C3;REV__S4R3H4;REV__E7EQT4;REV__Q9UKV3	P35579	127;16;9;3;2;1;1;1	127;16;9;3;2;1;1;1	110;13;7;0;0;1;1;1	Myosin-9	sp|P35579|MYH9_HUMAN Myosin-9 OS=Homo sapiens OX=9606 GN=MYH9 PE=1 SV=4	8	127	127	110	68	7	87	68	7	87	58	7	74	57.3	57.3	50.7	226.53	1960	1960;218;103;635;371;1283;1301;1341	1.74	453	482	164	0	323.31	By MS/MS	By MS/MS	By MS/MS	0.78515	0.94479	38.601
RPL23A	2.67793e+09	1.91636	1.8305e+09	2.3803e+09	3.823e+09	1.6712e+09	6.4037e+08	4.0814e+09	1.09532	3.71707	0.936688	P62750;H7BY10;K7ERT8;A8MUS3;K7EJV9;K7EMA7	P62750;H7BY10;K7ERT8;A8MUS3;K7EJV9;K7EMA7	15;15;15;15;14;8	15;15;15;15;14;8	15;15;15;15;14;8	60S ribosomal protein L23a	sp|P62750|RL23A_HUMAN 60S ribosomal protein L23a OS=Homo sapiens OX=9606 GN=RPL23A PE=1 SV=1;tr|H7BY10|H7BY10_HUMAN 60S ribosomal protein L23a (Fragment) OS=Homo sapiens OX=9606 GN=RPL23A PE=1 SV=1;tr|K7ERT8|K7ERT8_HUMAN 60S ribosomal protein L23a (Fragmen	6	15	15	15	8	10	9	8	10	9	8	10	9	47.4	47.4	47.4	17.695	156	156;158;175;194;170;70	1.68	60	62	16	0	168.26	By MS/MS	By MS/MS	By MS/MS	1.1058	1.1484	34.336
MRPS12	3.17561e+07	1.91001	5.58362e+07	3.1599e+07	7.833e+06	1.59194e+07	2.5209e+07	8.0827e+06	3.50744	1.25348	0.969107	O15235	O15235	5	5	5	28S ribosomal protein S12, mitochondrial	sp|O15235|RT12_HUMAN 28S ribosomal protein S12, mitochondrial OS=Homo sapiens OX=9606 GN=MRPS12 PE=1 SV=1	1	5	5	5	0	1	1	0	1	1	0	1	1	44.2	44.2	44.2	15.173	138	138	1.56	9	8	1	0	15.558		By MS/MS	By MS/MS	0.85439	0.98129	17.904
RPS13	2.87887e+09	1.89581	1.7974e+09	3.1387e+09	3.7005e+09	1.6883e+09	8.637e+08	3.7424e+09	1.06462	3.63402	0.988804	P62277;J3KMX5;E9PS50	P62277;J3KMX5	14;10;4	14;10;4	14;10;4	40S ribosomal protein S13	sp|P62277|RS13_HUMAN 40S ribosomal protein S13 OS=Homo sapiens OX=9606 GN=RPS13 PE=1 SV=2;tr|J3KMX5|J3KMX5_HUMAN 40S ribosomal protein S13 OS=Homo sapiens OX=9606 GN=RPS13 PE=1 SV=1	3	14	14	14	10	8	12	10	8	12	10	8	12	57.6	57.6	57.6	17.222	151	151;148;116	1.74	77	80	29	0	323.31	By MS/MS	By MS/MS	By MS/MS	1.0573	1.0673	9.2443
DDX21	1.34682e+09	1.87884	9.4757e+08	3.773e+08	2.7156e+09	9.0879e+08	1.065e+08	2.5835e+09	1.04267	3.54272	1.05113	Q9NR30	Q9NR30	42	42	40	Nucleolar RNA helicase 2	sp|Q9NR30|DDX21_HUMAN Nucleolar RNA helicase 2 OS=Homo sapiens OX=9606 GN=DDX21 PE=1 SV=5	1	42	42	40	15	5	25	15	5	25	13	5	23	54	54	50.6	87.343	783	783	1.7	116	123	35	0	323.31	By MS/MS	By MS/MS	By MS/MS	1.0265	1.1063	24.324
APOBEC3B	2.67325e+07	1.87622	3.7594e+07	9.5015e+06	3.3102e+07	1.30903e+07	7.6221e+06	2.1919e+07	2.8719	1.24657	1.5102	Q9UH17;B0QYD3;P31941	Q9UH17;B0QYD3	8;8;2	8;8;2	5;5;2	DNA dC->dU-editing enzyme APOBEC-3B	sp|Q9UH17|ABC3B_HUMAN DNA dC->dU-editing enzyme APOBEC-3B OS=Homo sapiens OX=9606 GN=APOBEC3B PE=1 SV=1;tr|B0QYD3|B0QYD3_HUMAN DNA dC->dU-editing enzyme APOBEC-3B OS=Homo sapiens OX=9606 GN=APOBEC3B PE=1 SV=1	3	8	8	5	0	1	1	0	1	1	0	1	0	30.1	30.1	20.4	45.924	382	382;490;199	1.52	12	10	1	0	8.4338		By matching	By MS/MS	1.2332	1.3485	20.522
RPL32	1.19988e+09	1.87377	1.0664e+09	4.6633e+08	2.0669e+09	9.052e+08	1.3669e+08	2.0035e+09	1.17808	3.41159	1.03164	P62910;D3YTB1;F8W727	P62910;D3YTB1;F8W727	9;9;9	9;9;9	9;9;9	60S ribosomal protein L32	sp|P62910|RL32_HUMAN 60S ribosomal protein L32 OS=Homo sapiens OX=9606 GN=RPL32 PE=1 SV=2;tr|D3YTB1|D3YTB1_HUMAN 60S ribosomal protein L32 (Fragment) OS=Homo sapiens OX=9606 GN=RPL32 PE=1 SV=1;tr|F8W727|F8W727_HUMAN 60S ribosomal protein L32 OS=Homo sapien	3	9	9	9	6	4	6	6	4	6	6	4	6	37.8	37.8	37.8	15.86	135	135;133;153	1.7	47	48	14	0	323.31	By MS/MS	By MS/MS	By MS/MS	1.0478	1.0576	33.126
RPL13	4.3667e+09	1.86939	3.6343e+09	2.6329e+09	6.8329e+09	3.5437e+09	7.3592e+08	6.7996e+09	1.02557	3.5777	1.0049	P26373;J3QSB4;H3BTH3;H3BUK8;J3KS98	P26373;J3QSB4	15;10;4;2;2	15;10;4;2;2	15;10;4;2;2	60S ribosomal protein L13	sp|P26373|RL13_HUMAN 60S ribosomal protein L13 OS=Homo sapiens OX=9606 GN=RPL13 PE=1 SV=4;tr|J3QSB4|J3QSB4_HUMAN 60S ribosomal protein L13 (Fragment) OS=Homo sapiens OX=9606 GN=RPL13 PE=1 SV=1	5	15	15	15	10	12	12	10	12	12	10	12	12	52.6	52.6	52.6	24.261	211	211;126;63;54;78	1.73	71	80	24	0	323.31	By MS/MS	By MS/MS	By MS/MS	1.0216	1.0058	42.49
RPL9	1.05967e+09	1.86272	727340000	5.4638e+08	1.9053e+09	6.1531e+08	1.617e+08	1.855e+09	1.18207	3.37897	1.02712	P32969;D6RAN4;A0A2R8Y5Y7;E7ESE0;H0Y9V9;H0Y9R4	P32969;D6RAN4;A0A2R8Y5Y7;E7ESE0;H0Y9V9	11;10;10;8;6;4	11;10;10;8;6;4	11;10;10;8;6;4	60S ribosomal protein L9	sp|P32969|RL9_HUMAN 60S ribosomal protein L9 OS=Homo sapiens OX=9606 GN=RPL9 PE=1 SV=1;tr|D6RAN4|D6RAN4_HUMAN 60S ribosomal protein L9 (Fragment) OS=Homo sapiens OX=9606 GN=RPL9 PE=1 SV=8;tr|A0A2R8Y5Y7|A0A2R8Y5Y7_HUMAN 60S ribosomal protein L9 OS=Homo sapi	6	11	11	11	8	4	9	8	4	9	8	4	9	66.1	66.1	66.1	21.863	192	192;181;220;166;113;90	1.62	77	67	16	0	323.31	By MS/MS	By MS/MS	By MS/MS	1.1232	1.1741	9.7539
SLC7A5	7.98223e+07	1.86135	9.2695e+06	8.2585e+07	1.47612e+08	1.903e+07	8.5381e+07	3.57442e+07	0.487099	0.967253	4.12969	Q01650	Q01650	3	3	3	Large neutral amino acids transporter small subunit 1	sp|Q01650|LAT1_HUMAN Large neutral amino acids transporter small subunit 1 OS=Homo sapiens OX=9606 GN=SLC7A5 PE=1 SV=2	1	3	3	3	1	1	0	1	1	0	1	1	0	6.7	6.7	6.7	55.01	507	507	1.5	3	3		0	11.039	By MS/MS	By MS/MS		0.54712	0.62762	1.9131
CUL4A	5.1102e+08	1.82906	2.8741e+08	6.7843e+08	5.6722e+08	1.8894e+08	4.8142e+08	2.2185e+08	1.52117	1.40923	2.55677	Q13619;A0A0A0MR50;A0A087WWN2	Q13619;A0A0A0MR50	20;17;5	20;17;5	11;8;3	Cullin-4A	sp|Q13619|CUL4A_HUMAN Cullin-4A OS=Homo sapiens OX=9606 GN=CUL4A PE=1 SV=3;tr|A0A0A0MR50|A0A0A0MR50_HUMAN Cullin-4A OS=Homo sapiens OX=9606 GN=CUL4A PE=1 SV=1	3	20	20	11	6	9	10	6	9	10	4	6	6	30.8	30.8	19.8	87.679	759	759;667;174	1.71	31	28	11	0	68.646	By MS/MS	By MS/MS	By MS/MS	5.5862	6.4937	41.923
SUPT16H	1.05053e+08	1.82777	4.4531e+07	7.63686e+07	1.9426e+08	4.9013e+07	2.02291e+07	2.4296e+08	0.908555	3.7752	0.799555	Q9Y5B9;G3V5A4;G3V401;G3V2X0	Q9Y5B9	16;1;1;1	16;1;1;1	16;1;1;1	FACT complex subunit SPT16	sp|Q9Y5B9|SP16H_HUMAN FACT complex subunit SPT16 OS=Homo sapiens OX=9606 GN=SUPT16H PE=1 SV=1	4	16	16	16	3	0	6	3	0	6	3	0	6	18.7	18.7	18.7	119.91	1047	1047;66;81;83	1.81	17	22	8	0	40.217	By MS/MS		By MS/MS	0.97567	1.0139	27.936
RPS15A	2.12177e+09	1.82007	2.024e+09	1.4873e+09	2.854e+09	1.8509e+09	4.3864e+08	2.9242e+09	1.09352	3.39071	0.975993	P62244;I3L3P7;I3L246;H3BN98;H3BV27;H3BT37;I3L303;H3BVC7	P62244;I3L3P7;I3L246	10;8;5;4;3;3;3;3	10;8;5;4;3;3;3;3	10;8;5;4;3;3;3;3	40S ribosomal protein S15a	sp|P62244|RS15A_HUMAN 40S ribosomal protein S15a OS=Homo sapiens OX=9606 GN=RPS15A PE=1 SV=2;tr|I3L3P7|I3L3P7_HUMAN 40S ribosomal protein S15a OS=Homo sapiens OX=9606 GN=RPS15A PE=1 SV=1;tr|I3L246|I3L246_HUMAN 40S ribosomal protein S15a OS=Homo sapiens OX=	8	10	10	10	7	6	7	7	6	7	7	6	7	61.5	61.5	61.5	14.839	130	130;100;111;237;49;50;52;58	1.71	52	52	17	0	323.31	By MS/MS	By MS/MS	By MS/MS	1.0828	1.0988	38.884
LYAR	1.18579e+08	1.81337	4.6228e+07	7.92098e+07	2.303e+08	4.3576e+07	2.30798e+07	2.4312e+08	1.06086	3.43199	0.947269	Q9NX58;D6RDJ1	Q9NX58	15;2	15;2	15;2	Cell growth-regulating nucleolar protein	sp|Q9NX58|LYAR_HUMAN Cell growth-regulating nucleolar protein OS=Homo sapiens OX=9606 GN=LYAR PE=1 SV=2	2	15	15	15	3	0	4	3	0	4	3	0	4	41.4	41.4	41.4	43.614	379	379;79	1.65	31	38	5	0	180.81	By MS/MS		By MS/MS	0.83196	0.91405	17.508
GTF3C5	5.98982e+07	1.8101	1.2272e+07	2.50225e+07	1.424e+08	6.5755e+06	1.59112e+07	7.1509e+07	1.86632	1.57263	1.99136	Q9Y5Q8;Q5T7U1;Q5T7U4;Q5T7U0;H7BY84	Q9Y5Q8;Q5T7U1;Q5T7U4	12;11;6;5;4	12;11;6;5;4	12;11;6;5;4	General transcription factor 3C polypeptide 5	sp|Q9Y5Q8|TF3C5_HUMAN General transcription factor 3C polypeptide 5 OS=Homo sapiens OX=9606 GN=GTF3C5 PE=1 SV=2;tr|Q5T7U1|Q5T7U1_HUMAN General transcription factor 3C polypeptide 5 OS=Homo sapiens OX=9606 GN=GTF3C5 PE=1 SV=1;tr|Q5T7U4|Q5T7U4_HUMAN General	5	12	12	12	2	0	4	2	0	4	2	0	4	28.7	28.7	28.7	59.57	519	519;457;244;224;345	1.68	15	15	4	0	85.001	By MS/MS		By MS/MS	0.70809	0.7713	32.337
NAP1L1	2.29613e+07	1.80434	9.2694e+06	2.62446e+07	3.337e+07	6.7064e+06	1.1845e+07	18384000	1.38217	2.21567	1.81517	P55209;H0YH88;H0YHC3;F8W020;F8W118;F8VY35;F8VV59;F8W543;B7Z9C2;F8W0J6;F5H4R6;H0YIV4;F8VXI6;F8VUX1;F8VRJ2;F8VVB5	P55209;H0YH88;H0YHC3;F8W020;F8W118;F8VY35;F8VV59;F8W543;B7Z9C2;F8W0J6;F5H4R6;H0YIV4;F8VXI6;F8VUX1	3;3;3;3;3;3;3;3;3;3;3;3;2;2;1;1	3;3;3;3;3;3;3;3;3;3;3;3;2;2;1;1	3;3;3;3;3;3;3;3;3;3;3;3;2;2;1;1	Nucleosome assembly protein 1-like 1	sp|P55209|NP1L1_HUMAN Nucleosome assembly protein 1-like 1 OS=Homo sapiens OX=9606 GN=NAP1L1 PE=1 SV=1;tr|H0YH88|H0YH88_HUMAN Nucleosome assembly protein 1-like 1 (Fragment) OS=Homo sapiens OX=9606 GN=NAP1L1 PE=1 SV=1;tr|H0YHC3|H0YHC3_HUMAN Nucleosome asse	16	3	3	3	1	0	2	1	0	2	1	0	2	10.5	10.5	10.5	45.374	391	391;177;198;207;209;264;327;328;349;379;383;385;215;237;114;161	1.62	6	6	1	0	7.1317	By MS/MS		By MS/MS	1.5324	1.6355	14.132
RPS26;RPS26P11	1.36621e+09	1.80305	1.0892e+09	8.7154e+08	2.1379e+09	9.4873e+08	2.6824e+08	2.1126e+09	1.14806	3.24911	1.01198	P62854;Q5JNZ5	P62854;Q5JNZ5	3;2	3;2	3;2	40S ribosomal protein S26;Putative 40S ribosomal protein S26-like 1	sp|P62854|RS26_HUMAN 40S ribosomal protein S26 OS=Homo sapiens OX=9606 GN=RPS26 PE=1 SV=3;sp|Q5JNZ5|RS26L_HUMAN Putative 40S ribosomal protein S26-like 1 OS=Homo sapiens OX=9606 GN=RPS26P11 PE=5 SV=1	2	3	3	3	3	3	3	3	3	3	3	3	3	31.3	31.3	31.3	13.015	115	115;115	1.64	22	20	5	0	229.07	By MS/MS	By MS/MS	By MS/MS	1.1056	1.1012	7.1892
DDX46	1.05058e+08	1.79278	1.7989e+08	6.4025e+07	7.1258e+07	1.6823e+08	1.94841e+07	6.9655e+07	1.06931	3.28602	1.02301	Q7L014;A0A0C4DG89	Q7L014;A0A0C4DG89	3;3	3;3	3;3	Probable ATP-dependent RNA helicase DDX46	sp|Q7L014|DDX46_HUMAN Probable ATP-dependent RNA helicase DDX46 OS=Homo sapiens OX=9606 GN=DDX46 PE=1 SV=2;tr|A0A0C4DG89|A0A0C4DG89_HUMAN Probable ATP-dependent RNA helicase DDX46 OS=Homo sapiens OX=9606 GN=DDX46 PE=1 SV=1	2	3	3	3	3	0	2	3	0	2	3	0	2	3.7	3.7	3.7	117.36	1031	1031;1032	1.93	6	4	5	0	4.0943	By MS/MS		By MS/MS	0.83832	0.91536	22.614
RFC5	1.04238e+08	1.7876	4.5037e+07	1.00328e+08	1.6735e+08	4.4495e+07	3.09746e+07	1.5055e+08	1.01218	3.23904	1.11159	P40937;F5H5S0;C9JH72;F5H304;E9PEP3;F5H0U6	P40937	12;4;4;3;3;3	12;4;4;3;3;3	12;4;4;3;3;3	Replication factor C subunit 5	sp|P40937|RFC5_HUMAN Replication factor C subunit 5 OS=Homo sapiens OX=9606 GN=RFC5 PE=1 SV=1	6	12	12	12	3	0	5	3	0	5	3	0	5	46.2	46.2	46.2	38.496	340	340;104;104;63;99;139	1.67	20	20	5	0	76.168	By MS/MS		By MS/MS	0.88434	0.97	28.912
RPL17;RPL17-C18orf32	1.8597e+09	1.78688	1.5299e+09	8.2639e+08	3.2228e+09	1.3466e+09	2.5774e+08	3.1651e+09	1.13612	3.20629	1.01823	P18621;A0A087WXM6;J3QQT2;J3KRX5;A0A0A6YYL6;J3QLC8;A0A0A0MRF8;J3KRB3;A0A087WWH0;J3QS96;A0A087WY81;J3KSJ0	P18621;A0A087WXM6;J3QQT2;J3KRX5;A0A0A6YYL6;J3QLC8;A0A0A0MRF8;J3KRB3;A0A087WWH0;J3QS96;A0A087WY81	12;12;12;12;12;10;10;8;8;8;6;3	12;12;12;12;12;10;10;8;8;8;6;3	12;12;12;12;12;10;10;8;8;8;6;3	60S ribosomal protein L17	sp|P18621|RL17_HUMAN 60S ribosomal protein L17 OS=Homo sapiens OX=9606 GN=RPL17 PE=1 SV=3;tr|A0A087WXM6|A0A087WXM6_HUMAN 60S ribosomal protein L17 (Fragment) OS=Homo sapiens OX=9606 GN=RPL17 PE=1 SV=1;tr|J3QQT2|J3QQT2_HUMAN 60S ribosomal protein L17 (Fragm	12	12	12	12	7	5	8	7	5	8	7	5	8	50	50	50	21.397	184	184;169;171;174;228;174;190;129;131;138;97;56	1.69	78	87	21	0	323.31	By MS/MS	By MS/MS	By MS/MS	1.0717	1.1375	13.372
NPM3	6.93727e+07	1.77081	5.773e+07	2.4968e+07	1.2542e+08	34247000	1.0379e+07	1.0271e+08	1.6857	2.40563	1.22111	O75607	O75607	4	4	4	Nucleoplasmin-3	sp|O75607|NPM3_HUMAN Nucleoplasmin-3 OS=Homo sapiens OX=9606 GN=NPM3 PE=1 SV=3	1	4	4	4	1	1	3	1	1	3	1	1	3	41	41	41	19.343	178	178	1.64	11	12	2	0	280.91	By MS/MS	By MS/MS	By MS/MS	1.0885	1.2136	7.5077
CFAP20	5.26354e+07	1.76512	6.6516e+07	4.79191e+07	4.3471e+07	3.0338e+07	3.97647e+07	2.2906e+07	2.1925	1.20507	1.8978	Q9Y6A4	Q9Y6A4	3	3	3	Cilia- and flagella-associated protein 20	sp|Q9Y6A4|CFA20_HUMAN Cilia- and flagella-associated protein 20 OS=Homo sapiens OX=9606 GN=CFAP20 PE=1 SV=1	1	3	3	3	2	0	2	2	0	2	2	0	2	15.5	15.5	15.5	22.774	193	193	1.56	5	3	1	0.0083587	1.4943	By MS/MS		By MS/MS	1.2486	1.3369	40.146
SRP9;DKFZp564M2223	1.13627e+08	1.76352	4.7869e+07	7.1453e+07	2.2156e+08	4.6044e+07	2.2096e+07	2.1782e+08	1.03964	3.23375	1.01717	P49458;Q6P2S0;Q659G3;E9PE20	P49458;Q6P2S0;Q659G3;E9PE20	3;2;2;2	3;2;2;2	3;2;2;2	Signal recognition particle 9 kDa protein	sp|P49458|SRP09_HUMAN Signal recognition particle 9 kDa protein OS=Homo sapiens OX=9606 GN=SRP9 PE=1 SV=2;tr|Q6P2S0|Q6P2S0_HUMAN SRP9 protein OS=Homo sapiens OX=9606 GN=SRP9 PE=1 SV=1;tr|Q659G3|Q659G3_HUMAN SRP9 protein OS=Homo sapiens OX=9606 GN=SRP9 PE=1	4	3	3	3	2	1	3	2	1	3	2	1	3	34.9	34.9	34.9	10.112	86	86;49;52;66	1.65	9	9	2	0	12.006	By MS/MS	By MS/MS	By MS/MS	1.1179	1.2633	13.716
CKAP4	6.3211e+07	1.76205	2.8937e+07	3.9596e+07	1.211e+08	1.941e+07	1.4933e+07	1.0588e+08	1.49083	2.65158	1.14375	Q07065	Q07065	17	17	17	Cytoskeleton-associated protein 4	sp|Q07065|CKAP4_HUMAN Cytoskeleton-associated protein 4 OS=Homo sapiens OX=9606 GN=CKAP4 PE=1 SV=2	1	17	17	17	2	1	3	2	1	3	2	1	3	40.9	40.9	40.9	66.022	602	602	1.65	21	31	2	0	79.239	By MS/MS	By MS/MS	By MS/MS	0.97423	1.0379	15.496
FLNA	1.07852e+10	1.76013	1.0354e+10	1.2545e+10	9.4566e+09	5.1306e+09	7.8607e+09	5.6749e+09	2.01809	1.59591	1.66639	Q60FE5;P21333;A0A087WWY3;F8WE98;H0Y5C6;H0Y5F3;A0A669KBC6;H7C2E7	Q60FE5;P21333;A0A087WWY3	81;80;72;16;8;4;1;1	81;80;72;16;8;4;1;1	76;75;68;13;7;4;1;1	Filamin-A	tr|Q60FE5|Q60FE5_HUMAN Filamin-A OS=Homo sapiens OX=9606 GN=FLNA PE=1 SV=1;sp|P21333|FLNA_HUMAN Filamin-A OS=Homo sapiens OX=9606 GN=FLNA PE=1 SV=4;tr|A0A087WWY3|A0A087WWY3_HUMAN Filamin-A OS=Homo sapiens OX=9606 GN=FLNA PE=1 SV=1	8	81	81	76	58	63	56	58	63	56	55	59	53	42.5	42.5	40.7	278.22	2620	2620;2647;2315;604;281;232;73;90	1.76	279	276	116	0	323.31	By MS/MS	By MS/MS	By MS/MS	1.6557	1.6833	24.855
PHC2	6.71637e+06	1.75938	3.5257e+06	7.7573e+06	8.8661e+06	2.3509e+06	3.95279e+06	4.8824e+06	1.49972	1.96249	1.81593	Q8IXK0;B3KPJ4;A0A0A0MSI2;Q8NDX5;H7C528	Q8IXK0;B3KPJ4;A0A0A0MSI2	5;5;5;1;1	5;5;5;1;1	5;5;5;1;1	Polyhomeotic-like protein 2	sp|Q8IXK0|PHC2_HUMAN Polyhomeotic-like protein 2 OS=Homo sapiens OX=9606 GN=PHC2 PE=1 SV=1;tr|B3KPJ4|B3KPJ4_HUMAN Polyhomeotic-like protein 2 OS=Homo sapiens OX=9606 GN=PHC2 PE=1 SV=1;tr|A0A0A0MSI2|A0A0A0MSI2_HUMAN Polyhomeotic-like protein 2 OS=Homo sapie	5	5	5	5	1	0	1	1	0	1	1	0	1	8.5	8.5	8.5	90.712	858	858;464;830;983;161	1.54	7	5	1	0	8.4867	By matching		By matching	0.97485	1.0161	23.331
RPLP1	1.2339e+09	1.74911	9.5831e+08	4.859e+08	2.2575e+09	9.7361e+08	1.4309e+08	2.603e+09	0.984285	3.39576	0.867269	P05386	P05386	5	4	4	60S acidic ribosomal protein P1	sp|P05386|RLA1_HUMAN 60S acidic ribosomal protein P1 OS=Homo sapiens OX=9606 GN=RPLP1 PE=1 SV=1	1	5	4	4	2	1	4	1	1	3	1	1	3	94.7	79.8	79.8	11.514	114	114	1.61	20	17	4	0	86.217	By MS/MS	By MS/MS	By MS/MS	1.0155	1.0481	30.061
PHGDH	2.7685e+08	1.74042	2.6189e+08	2.1557e+08	3.5309e+08	1.5503e+08	1.2214e+08	1.9982e+08	1.68929	1.76494	1.76704	O43175;A0A286YF22;A0A2C9F2M7;A0A286YFA2;A0A286YFM8;A0A286YFL2;A0A286YER3;A0A286YFC8;A0A286YFB2;A0A286YF78;A0A286YF34	O43175;A0A286YF22;A0A2C9F2M7;A0A286YFA2;A0A286YFM8;A0A286YFL2	6;6;6;5;4;4;2;2;2;2;1	6;6;6;5;4;4;2;2;2;2;1	5;5;5;4;3;3;2;2;2;1;1	D-3-phosphoglycerate dehydrogenase	sp|O43175|SERA_HUMAN D-3-phosphoglycerate dehydrogenase OS=Homo sapiens OX=9606 GN=PHGDH PE=1 SV=4;tr|A0A286YF22|A0A286YF22_HUMAN D-3-phosphoglycerate dehydrogenase OS=Homo sapiens OX=9606 GN=PHGDH PE=1 SV=1;tr|A0A2C9F2M7|A0A2C9F2M7_HUMAN D-3-phosphoglycer	11	6	6	5	5	3	6	5	3	6	4	3	5	12.6	12.6	10.9	56.65	533	533;526;532;445;239;429;97;123;165;276;72	1.92	13	15	10	0	14.274	By MS/MS	By MS/MS	By MS/MS	1.4758	1.5466	11.49
PWP2	1.14899e+08	1.73926	4.8007e+07	4.50607e+07	2.5163e+08	5.1651e+07	1.4344e+07	2.194e+08	0.92945	3.14142	1.1469	Q15269;A0A0B4J2E5;A0A0J9YX21;A0A096LPI6;C9J544	Q15269;A0A0B4J2E5	17;17;2;2;1	17;17;2;2;1	17;17;2;2;1	Periodic tryptophan protein 2 homolog	sp|Q15269|PWP2_HUMAN Periodic tryptophan protein 2 homolog OS=Homo sapiens OX=9606 GN=PWP2 PE=2 SV=2;tr|A0A0B4J2E5|A0A0B4J2E5_HUMAN Uncharacterized protein OS=Homo sapiens OX=9606 GN=LOC102724159 PE=1 SV=1	5	17	17	17	3	0	8	3	0	8	3	0	8	24.4	24.4	24.4	102.45	919	919;919;79;279;186	1.68	28	31	7	0	54.207	By MS/MS		By MS/MS	0.95788	1.0444	13.638
HIST1H2BL;HIST1H2BH;HIST1H2BN;HIST1H2BC;HIST1H2BD;HIST1H2BK;HIST2H2BF;HIST1H2BM;H2BFS	2.51377e+10	1.73357	1.9944e+10	1.732e+10	3.8149e+10	2.5659e+10	5.1638e+09	3.5676e+10	0.777271	3.35412	1.06932	Q99880;Q93079;Q99877;P62807;P58876;O60814;Q5QNW6;Q99879;P57053;U3KQK0;A0A2R8Y619	Q99880;Q93079;Q99877;P62807;P58876;O60814;Q5QNW6;Q99879;P57053;U3KQK0	7;7;7;7;7;7;7;7;7;7;2	7;7;7;7;7;7;7;7;7;7;2	3;3;3;3;3;3;3;3;3;3;0	Histone H2B type 1-L;Histone H2B type 1-H;Histone H2B type 1-N;Histone H2B type 1-C/E/F/G/I;Histone H2B type 1-D;Histone H2B type 1-K;Histone H2B type 2-F;Histone H2B type 1-M;Histone H2B type F-S;Histone H2B	sp|Q99880|H2B1L_HUMAN Histone H2B type 1-L OS=Homo sapiens OX=9606 GN=H2BC13 PE=1 SV=3;sp|Q93079|H2B1H_HUMAN Histone H2B type 1-H OS=Homo sapiens OX=9606 GN=H2BC9 PE=1 SV=3;sp|Q99877|H2B1N_HUMAN Histone H2B type 1-N OS=Homo sapiens OX=9606 GN=H2BC15 PE=1 S	11	7	7	3	4	6	4	4	6	4	2	3	2	46	46	9.5	13.952	126	126;126;126;126;126;126;126;126;126;166;122	1.69	145	146	41	0	323.31	By MS/MS	By MS/MS	By MS/MS	1.0124	1.0234	39.947
RRP1B	1.10382e+08	1.72467	4.0814e+07	6.70423e+07	2.2329e+08	5.1076e+07	1.90709e+07	2.5979e+08	0.799084	3.51542	0.859502	Q14684	Q14684	26	26	26	Ribosomal RNA processing protein 1 homolog B	sp|Q14684|RRP1B_HUMAN Ribosomal RNA processing protein 1 homolog B OS=Homo sapiens OX=9606 GN=RRP1B PE=1 SV=3	1	26	26	26	4	0	9	4	0	9	4	0	9	42.7	42.7	42.7	84.427	758	758	1.62	44	49	6	0	179.88	By MS/MS		By MS/MS	0.80324	0.85376	15.236
PSIP1	4.83953e+07	1.71987	5.8732e+06	2.24228e+07	1.1689e+08	3.3841e+06	1.02079e+07	9.5229e+07	1.73553	2.19661	1.22746	O75475	O75475	5	5	5	PC4 and SFRS1-interacting protein	sp|O75475|PSIP1_HUMAN PC4 and SFRS1-interacting protein OS=Homo sapiens OX=9606 GN=PSIP1 PE=1 SV=1	1	5	5	5	1	0	4	1	0	4	1	0	4	11.5	11.5	11.5	60.103	530	530	1.72	10	12	3	0	27.715	By matching		By MS/MS	1.1348	1.2314	8.1807
HIST1H4A	4.48907e+10	1.71677	3.7635e+10	2.7823e+10	6.9214e+10	4.7117e+10	8.4833e+09	6.4577e+10	0.798756	3.27974	1.07181	P62805	P62805	16	16	16	Histone H4	sp|P62805|H4_HUMAN Histone H4 OS=Homo sapiens OX=9606 GN=H4C1 PE=1 SV=2	1	16	16	16	13	16	14	13	16	14	13	16	14	68.9	68.9	68.9	11.367	103	103	1.69	220	225	62	0	323.31	By MS/MS	By MS/MS	By MS/MS	1.0545	1.0788	37.999
MAGED2	3.66331e+07	1.71613	4.0302e+07	3.16814e+07	3.7916e+07	1.832e+07	2.86879e+07	2.056e+07	2.19989	1.10435	1.84416	Q9UNF1;Q5H909;Q5H907;Q9Y5V3;Q12816;A0A087X070;G5E9N2	Q9UNF1;Q5H909;Q5H907	5;5;4;1;1;1;1	5;5;4;1;1;1;1	5;5;4;1;1;1;1	Melanoma-associated antigen D2	sp|Q9UNF1|MAGD2_HUMAN Melanoma-associated antigen D2 OS=Homo sapiens OX=9606 GN=MAGED2 PE=1 SV=2;tr|Q5H909|Q5H909_HUMAN Melanoma-associated antigen D2 OS=Homo sapiens OX=9606 GN=MAGED2 PE=1 SV=2;tr|Q5H907|Q5H907_HUMAN Melanoma antigen family D, 2, isoform	7	5	5	5	1	0	2	1	0	2	1	0	2	11.7	11.7	11.7	64.953	606	606;588;521;778;1431;357;681	1.54	6	7		0	7.8278	By MS/MS		By MS/MS	0.90748	0.97943	23.189
LUC7L	3.40423e+07	1.71567	4.6315e+07	6.7338e+06	4.9078e+07	4.1467e+07	2.1612e+06	5.3677e+07	1.11691	3.11577	0.914321	Q9NQ29;B8ZZ10;A8MYV2;B8ZZ09;F8WBC1;F2Z322	Q9NQ29;B8ZZ10;A8MYV2;B8ZZ09	8;6;6;4;2;2	4;2;2;2;2;2	4;2;2;2;2;2	Putative RNA-binding protein Luc7-like 1	sp|Q9NQ29|LUC7L_HUMAN Putative RNA-binding protein Luc7-like 1 OS=Homo sapiens OX=9606 GN=LUC7L PE=1 SV=1;tr|B8ZZ10|B8ZZ10_HUMAN LUC7-like (S. cerevisiae) (Fragment) OS=Homo sapiens OX=9606 GN=LUC7L PE=1 SV=1;tr|A8MYV2|A8MYV2_HUMAN LUC7-like (S. cerevisiae	6	8	4	4	1	4	2	1	1	1	1	1	1	21.6	12.7	12.7	43.727	371	371;182;272;84;42;55	1.64	7	5	2	0	5.6554	By MS/MS	By MS/MS	By MS/MS	1.2996	1.3386	73.284
EMD	2.0876e+08	1.7129	2.0366e+08	1.958e+08	2.2682e+08	1.0184e+08	1.2852e+08	1.4041e+08	1.9998	1.5235	1.61541	P50402;Q5HY57;F8WEQ1	P50402;Q5HY57	7;5;1	7;5;1	7;5;1	Emerin	sp|P50402|EMD_HUMAN Emerin OS=Homo sapiens OX=9606 GN=EMD PE=1 SV=1;tr|Q5HY57|Q5HY57_HUMAN Emerin OS=Homo sapiens OX=9606 GN=EMD PE=1 SV=1	3	7	7	7	3	4	4	3	4	4	3	4	4	40.9	40.9	40.9	28.994	254	254;219;21	1.77	15	13	7	0	18.368	By MS/MS	By MS/MS	By MS/MS	1.6033	1.7574	21.815
HIST1H2AC;HIST3H2A;HIST1H2AB	2.3696e+08	1.69921	1.8276e+08	2.8811e+08	2.4001e+08	2.2823e+08	9.8269e+07	1.7583e+08	0.800771	2.93185	1.36501	Q93077;Q7L7L0;P04908	Q93077;Q7L7L0;P04908	6;6;6	2;2;2	2;2;2	Histone H2A type 1-C;Histone H2A type 3;Histone H2A type 1-B/E	sp|Q93077|H2A1C_HUMAN Histone H2A type 1-C OS=Homo sapiens OX=9606 GN=H2AC6 PE=1 SV=3;sp|Q7L7L0|H2A3_HUMAN Histone H2A type 3 OS=Homo sapiens OX=9606 GN=H2AW PE=1 SV=3;sp|P04908|H2A1B_HUMAN Histone H2A type 1-B/E OS=Homo sapiens OX=9606 GN=H2AC4 PE=1 SV=2	3	6	2	2	5	6	5	1	2	1	1	2	1	35.4	13.8	13.8	14.105	130	130;130;130	1.85	7	9	4	0	287.66	By MS/MS	By MS/MS	By MS/MS	1.052	1.0209	48.222
EPB41L3	2.48207e+07	1.69764	1.247e+07	3.39182e+07	2.8074e+07	7.6773e+06	1.27893e+07	3.438e+07	1.62427	2.65207	0.816579	Q9Y2J2;A8K968;A0A0A0MRA8;A0A0A0MSA4;J3KT37;A0A0J9YW31;A0A0J9YY18;A0A1B0GTF8	Q9Y2J2;A8K968;A0A0A0MRA8;A0A0A0MSA4	3;3;3;3;1;1;1;1	3;3;3;3;1;1;1;1	3;3;3;3;1;1;1;1	Band 4.1-like protein 3;Band 4.1-like protein 3, N-terminally processed	sp|Q9Y2J2|E41L3_HUMAN Band 4.1-like protein 3 OS=Homo sapiens OX=9606 GN=EPB41L3 PE=1 SV=2;tr|A8K968|A8K968_HUMAN Band 4.1-like protein 3 OS=Homo sapiens OX=9606 GN=EPB41L3 PE=1 SV=1;tr|A0A0A0MRA8|A0A0A0MRA8_HUMAN Band 4.1-like protein 3 OS=Homo sapiens OX	8	3	3	3	1	0	1	1	0	1	1	0	1	4.9	4.9	4.9	120.68	1087	1087;756;918;1046;147;183;325;571	1.71	3	3	1	0.032038	0.90979	By MS/MS		By MS/MS	0.84362	0.97006	14.822
RPLP0;RPLP0P6	2.8238e+09	1.69312	2.3846e+09	1.1772e+09	4.9096e+09	2.5466e+09	3.6827e+08	5.1877e+09	0.936386	3.19657	0.946392	P05388;F8VWS0;F8VU65;F8VW21;F8VPE8;G3V210;F8VQY6;F8VRK7;Q8NHW5;F8VZS0;F8VWV4;F8VS58;F8W1K8	P05388;F8VWS0;F8VU65;F8VW21;F8VPE8;G3V210;F8VQY6;F8VRK7;Q8NHW5;F8VZS0;F8VWV4	18;17;14;13;12;12;11;11;10;10;9;8;5	18;17;14;13;12;12;11;11;10;10;9;8;5	18;17;14;13;12;12;11;11;10;10;9;8;5	60S acidic ribosomal protein P0;60S acidic ribosomal protein P0-like	sp|P05388|RLA0_HUMAN 60S acidic ribosomal protein P0 OS=Homo sapiens OX=9606 GN=RPLP0 PE=1 SV=1;tr|F8VWS0|F8VWS0_HUMAN 60S acidic ribosomal protein P0 OS=Homo sapiens OX=9606 GN=RPLP0 PE=1 SV=1;tr|F8VU65|F8VU65_HUMAN 60S acidic ribosomal protein P0 (Fragme	13	18	18	18	12	6	14	12	6	14	12	6	14	62.8	62.8	62.8	34.273	317	317;281;247;244;153;166;142;156;317;246;111;121;107	1.73	100	103	36	0	323.31	By MS/MS	By MS/MS	By MS/MS	1.0482	1.073	17.969
DDX55	1.18152e+07	1.68894	5.8926e+06	1.5156e+07	1.4397e+07	3.6094e+06	6.80482e+06	1.1928e+07	1.63257	2.22724	1.20699	Q8NHQ9;F5H5U2;E7EX41;F5H2I2;F5H735	Q8NHQ9;F5H5U2;E7EX41	13;12;7;1;1	13;12;7;1;1	13;12;7;1;1	ATP-dependent RNA helicase DDX55	sp|Q8NHQ9|DDX55_HUMAN ATP-dependent RNA helicase DDX55 OS=Homo sapiens OX=9606 GN=DDX55 PE=1 SV=3;tr|F5H5U2|F5H5U2_HUMAN RNA helicase OS=Homo sapiens OX=9606 GN=DDX55 PE=1 SV=1;tr|E7EX41|E7EX41_HUMAN ATP-dependent RNA helicase DDX55 OS=Homo sapiens OX=9606	5	13	13	13	1	0	1	1	0	1	1	0	1	30.3	30.3	30.3	68.546	600	600;569;191;42;50	1.56	15	16	1	0	33.498	By matching		By MS/MS	0.9564	1.0509	21.829
H2AFV;H2AFZ	1.04756e+09	1.67633	9.1134e+08	5.1764e+08	1.7137e+09	1.0467e+09	1.7213e+08	1.4888e+09	0.870679	3.00726	1.15106	Q71UI9;P0C0S5;C9J0D1;A0A494C189;C9J386	Q71UI9;P0C0S5;C9J0D1;A0A494C189;C9J386	5;5;4;4;3	3;3;2;2;2	3;3;2;2;2	Histone H2A.V;Histone H2A.Z;Histone H2A	sp|Q71UI9|H2AV_HUMAN Histone H2A.V OS=Homo sapiens OX=9606 GN=H2AZ2 PE=1 SV=3;sp|P0C0S5|H2AZ_HUMAN Histone H2A.Z OS=Homo sapiens OX=9606 GN=H2AZ1 PE=1 SV=2;tr|C9J0D1|C9J0D1_HUMAN Histone H2A OS=Homo sapiens OX=9606 GN=H2AZ2 PE=1 SV=1;tr|A0A494C189|A0A494C1	5	5	3	3	5	3	5	3	1	3	3	1	3	31.2	24.2	24.2	13.509	128	128;128;122;127;76	1.78	22	22	10	0	174.93	By MS/MS	By MS/MS	By MS/MS	1.0311	1.0129	18.43
RBMX;RBMXL1	7.26867e+08	1.67583	5.8528e+08	7.3793e+08	8.5739e+08	4.3218e+08	2.962e+08	7.2542e+08	1.35425	2.49132	1.18192	P38159;H0Y6E7;H3BT71;Q96E39;H3BR27;A0A1B0GUK8;H3BUY5;O75526;H3BNC1;Q8N7X1	P38159;H0Y6E7;H3BT71;Q96E39	10;10;10;6;4;3;3;2;2;1	10;10;10;6;4;3;3;2;2;1	10;10;10;6;4;3;3;2;2;1	RNA-binding motif protein, X chromosome;RNA-binding motif protein, X chromosome, N-terminally processed;RNA binding motif protein, X-linked-like-1	sp|P38159|RBMX_HUMAN RNA-binding motif protein, X chromosome OS=Homo sapiens OX=9606 GN=RBMX PE=1 SV=3;tr|H0Y6E7|H0Y6E7_HUMAN RNA-binding motif protein, X chromosome (Fragment) OS=Homo sapiens OX=9606 GN=RBMX PE=1 SV=2;tr|H3BT71|H3BT71_HUMAN RNA-binding mo	10	10	10	10	4	4	6	4	4	6	4	4	6	28.4	28.4	28.4	42.331	391	391;292;296;390;78;158;263;392;37;1067	1.73	32	36	11	0	130.7	By MS/MS	By MS/MS	By MS/MS	0.98122	1.0046	42.626
SGPL1	1.99718e+08	1.66724	1.2263e+08	2.54834e+08	2.2169e+08	7.9866e+07	1.19091e+08	1.6713e+08	1.53545	2.13982	1.32645	O95470;H0Y3V8;H7BXL7	O95470	10;3;3	10;3;3	10;3;3	Sphingosine-1-phosphate lyase 1	sp|O95470|SGPL1_HUMAN Sphingosine-1-phosphate lyase 1 OS=Homo sapiens OX=9606 GN=SGPL1 PE=1 SV=3	3	10	10	10	2	0	5	2	0	5	2	0	5	23.9	23.9	23.9	63.523	568	568;135;202	1.79	14	19	6	0	15.858	By MS/MS		By MS/MS	1.1709	1.2249	19.729
RPS19	1.23611e+09	1.66593	6.3102e+08	1.7799e+09	1.2974e+09	5.7e+08	6.0427e+08	1.3726e+09	1.10705	2.94554	0.945213	P39019;M0R2L9;M0QYF7;M0R140;A0A075B6E2	P39019;M0R2L9;M0QYF7;M0R140	11;8;8;8;3	11;8;8;8;3	11;8;8;8;3	40S ribosomal protein S19	sp|P39019|RS19_HUMAN 40S ribosomal protein S19 OS=Homo sapiens OX=9606 GN=RPS19 PE=1 SV=2;tr|M0R2L9|M0R2L9_HUMAN 40S ribosomal protein S19 (Fragment) OS=Homo sapiens OX=9606 GN=RPS19 PE=1 SV=1;tr|M0QYF7|M0QYF7_HUMAN 40S ribosomal protein S19 (Fragment) OS=	5	11	11	11	7	9	8	7	9	8	7	9	8	47.6	47.6	47.6	16.06	145	145;71;100;102;71	1.72	44	50	14	0	111.68	By MS/MS	By MS/MS	By MS/MS	1.1771	1.2157	29.256
HIST2H2AA3;HIST1H2AG;HIST1H2AJ;H2AFJ;HIST2H2AC;HIST1H2AH;HIST1H2AD	1.57453e+10	1.66358	1.4174e+10	1.215e+10	2.0912e+10	1.8535e+10	3.819e+09	2.002e+10	0.764715	3.18146	1.04456	Q6FI13;P0C0S8;Q99878;Q9BTM1;Q16777;Q96KK5;P20671;A0A0U1RR32;A0A0U1RRH7;H0YFX9;A0A3B3IS11	Q6FI13;P0C0S8;Q99878;Q9BTM1;Q16777;Q96KK5;P20671;A0A0U1RR32;A0A0U1RRH7;H0YFX9;A0A3B3IS11	6;6;6;6;6;6;6;6;6;5;3	6;6;6;6;6;6;6;6;6;5;3	2;2;2;2;2;2;2;2;2;2;0	Histone H2A type 2-A;Histone H2A type 1;Histone H2A type 1-J;Histone H2A.J;Histone H2A type 2-C;Histone H2A type 1-H;Histone H2A type 1-D;Histone H2A	sp|Q6FI13|H2A2A_HUMAN Histone H2A type 2-A OS=Homo sapiens OX=9606 GN=H2AC18 PE=1 SV=3;sp|P0C0S8|H2A1_HUMAN Histone H2A type 1 OS=Homo sapiens OX=9606 GN=H2AC11 PE=1 SV=2;sp|Q99878|H2A1J_HUMAN Histone H2A type 1-J OS=Homo sapiens OX=9606 GN=H2AC14 PE=1 SV=	11	6	6	2	6	6	6	6	6	6	2	2	2	35.4	35.4	13.8	14.095	130	130;130;128;129;129;128;130;169;170;92;140	1.71	56	59	18	0	323.31	By MS/MS	By MS/MS	By MS/MS	1.0277	1.029	7.5559
ALYREF	9.68743e+08	1.65512	4.9723e+08	1.2049e+09	1.2041e+09	4.0129e+08	4.3051e+08	1.2982e+09	1.23908	2.79877	0.927515	Q86V81;E9PB61	Q86V81;E9PB61	10;9	10;9	10;9	THO complex subunit 4	sp|Q86V81|THOC4_HUMAN THO complex subunit 4 OS=Homo sapiens OX=9606 GN=ALYREF PE=1 SV=3;tr|E9PB61|E9PB61_HUMAN THO complex subunit 4 OS=Homo sapiens OX=9606 GN=ALYREF PE=1 SV=1	2	10	10	10	5	3	9	5	3	9	5	3	9	47.1	47.1	47.1	26.888	257	257;264	1.7	44	48	13	0	323.31	By MS/MS	By MS/MS	By MS/MS	1.0236	1.078	35.756
G6PD	1.19463e+08	1.64777	1.9791e+08	3.003e+07	1.3045e+08	1.0382e+08	2.3425e+07	7.4328e+07	1.90628	1.28196	1.75506	P11413;E7EUI8;E7EM57;E9PD92	P11413;E7EUI8;E7EM57;E9PD92	7;7;6;5	7;7;6;5	7;7;6;5	Glucose-6-phosphate 1-dehydrogenase	sp|P11413|G6PD_HUMAN Glucose-6-phosphate 1-dehydrogenase OS=Homo sapiens OX=9606 GN=G6PD PE=1 SV=4;tr|E7EUI8|E7EUI8_HUMAN Glucose-6-phosphate 1-dehydrogenase (Fragment) OS=Homo sapiens OX=9606 GN=G6PD PE=1 SV=8;tr|E7EM57|E7EM57_HUMAN Glucose-6-phosphate 1-	4	7	7	7	6	2	5	6	2	5	6	2	5	16.7	16.7	16.7	59.256	515	515;338;320;256	2	8	10	8	0	13.82	By MS/MS	By MS/MS	By MS/MS	1.9003	1.9897	16.999
BCAS2	9.2718e+07	1.64717	3.9685e+07	7.42689e+07	1.642e+08	3.9147e+07	2.29617e+07	2.3684e+08	1.01374	3.23447	0.693295	O75934	O75934	12	12	12	Pre-mRNA-splicing factor SPF27	sp|O75934|SPF27_HUMAN Pre-mRNA-splicing factor SPF27 OS=Homo sapiens OX=9606 GN=BCAS2 PE=1 SV=1	1	12	12	12	2	0	7	2	0	7	2	0	7	76.4	76.4	76.4	26.131	225	225	1.69	16	27	2	0	50.162	By MS/MS		By MS/MS	0.85249	0.88468	17.713
COIL	1.52555e+08	1.63357	5.3361e+07	3.03426e+07	3.7396e+08	4.3933e+07	1.24013e+07	3.0173e+08	1.2146	2.44673	1.23939	P38432	P38432	14	14	14	Coilin	sp|P38432|COIL_HUMAN Coilin OS=Homo sapiens OX=9606 GN=COIL PE=1 SV=1	1	14	14	14	2	0	7	2	0	7	2	0	7	26	26	26	62.608	576	576	1.7	25	24	8	0	117.2	By MS/MS		By MS/MS	0.81418	0.92692	25.991
RPS12	5.27233e+08	1.63171	3.6215e+08	5.6392e+08	6.5563e+08	3.3455e+08	2.0357e+08	6.2892e+08	1.0825	2.77015	1.04247	P25398	P25398	9	9	9	40S ribosomal protein S12	sp|P25398|RS12_HUMAN 40S ribosomal protein S12 OS=Homo sapiens OX=9606 GN=RPS12 PE=1 SV=3	1	9	9	9	5	3	5	5	3	5	5	3	5	74.2	74.2	74.2	14.515	132	132	1.69	49	56	13	0	182.03	By MS/MS	By MS/MS	By MS/MS	1.1727	1.1767	14.39
TMA16	4.12339e+07	1.62527	1.5233e+07	4.27066e+07	6.5762e+07	1.4282e+07	1.62303e+07	5.5828e+07	1.06659	2.63128	1.17794	Q96EY4;H0Y9X1;D6RA57	Q96EY4;H0Y9X1;D6RA57	4;4;2	4;4;2	4;4;2	Translation machinery-associated protein 16	sp|Q96EY4|TMA16_HUMAN Translation machinery-associated protein 16 OS=Homo sapiens OX=9606 GN=TMA16 PE=1 SV=2;tr|H0Y9X1|H0Y9X1_HUMAN Translation machinery-associated protein 16 (Fragment) OS=Homo sapiens OX=9606 GN=TMA16 PE=1 SV=1;tr|D6RA57|D6RA57_HUMAN Tra	3	4	4	4	2	0	2	2	0	2	2	0	2	22.2	22.2	22.2	23.864	203	203;242;144	1.86	4	8	2	0	26.097	By matching		By MS/MS	1.158	1.2662	17.672
PYGL	1.35069e+10	1.6185	7.9026e+09	2.1399e+10	1.1219e+10	4.7129e+09	1.7019e+10	5.8392e+09	1.6768	1.25736	1.92132	P06737;E9PK47	P06737;E9PK47	61;56	61;56	48;43	Glycogen phosphorylase, liver form;Alpha-1,4 glucan phosphorylase	sp|P06737|PYGL_HUMAN Glycogen phosphorylase, liver form OS=Homo sapiens OX=9606 GN=PYGL PE=1 SV=4;tr|E9PK47|E9PK47_HUMAN Alpha-1,4 glucan phosphorylase OS=Homo sapiens OX=9606 GN=PYGL PE=1 SV=1	2	61	61	48	37	58	41	37	58	41	31	45	35	68.8	68.8	57.1	97.147	847	847;819	1.76	204	202	85	0	323.31	By MS/MS	By MS/MS	By MS/MS	1.5195	1.6174	24.56
RPS28	3.30347e+08	1.61677	2.5785e+08	3.7056e+08	3.6263e+08	2.341e+08	1.3722e+08	3.459e+08	1.10145	2.70048	1.04837	P62857	P62857	6	6	6	40S ribosomal protein S28	sp|P62857|RS28_HUMAN 40S ribosomal protein S28 OS=Homo sapiens OX=9606 GN=RPS28 PE=1 SV=1	1	6	6	6	2	5	2	2	5	2	2	5	2	44.9	44.9	44.9	7.8409	69	69	1.7	13	13	4	0	152.69	By MS/MS	By MS/MS	By MS/MS	1.6603	1.8438	48.792
RPS23	1.06981e+09	1.61182	8.6054e+08	1.0542e+09	1.2947e+09	7.5172e+08	3.9351e+08	1.2797e+09	1.14476	2.67897	1.01172	P62266;D6RD47;D6RDJ2;D6RIX0;D6R9I7	P62266;D6RD47	6;5;1;1;1	6;5;1;1;1	6;5;1;1;1	40S ribosomal protein S23	sp|P62266|RS23_HUMAN 40S ribosomal protein S23 OS=Homo sapiens OX=9606 GN=RPS23 PE=1 SV=3;tr|D6RD47|D6RD47_HUMAN 40S ribosomal protein S23 OS=Homo sapiens OX=9606 GN=RPS23 PE=1 SV=1	5	6	6	6	3	3	4	3	3	4	3	3	4	41.3	41.3	41.3	15.807	143	143;134;55;85;123	1.7	30	36	8	0	79.252	By MS/MS	By MS/MS	By MS/MS	1.1283	1.2285	7.602
NIP7	1.658e+08	1.61092	8.5871e+07	4.51989e+07	3.6633e+08	1.022e+08	1.49089e+07	3.8125e+08	0.840225	3.03168	0.960866	Q9Y221;J3QLW7;J3QRD6;J3QRR4	Q9Y221;J3QLW7	8;5;2;2	8;5;2;2	8;5;2;2	60S ribosome subunit biogenesis protein NIP7 homolog	sp|Q9Y221|NIP7_HUMAN 60S ribosome subunit biogenesis protein NIP7 homolog OS=Homo sapiens OX=9606 GN=NIP7 PE=1 SV=1;tr|J3QLW7|J3QLW7_HUMAN 60S ribosome subunit biogenesis protein NIP7 homolog OS=Homo sapiens OX=9606 GN=NIP7 PE=1 SV=1	4	8	8	8	2	0	4	2	0	4	2	0	4	72.2	72.2	72.2	20.462	180	180;110;70;79	1.8	17	20	8	0	99.915	By MS/MS		By MS/MS	0.87139	0.93802	14.194
TFAM	1.49138e+08	1.60859	4.8334e+07	1.9519e+08	2.0389e+08	3.1595e+07	7.7211e+07	2.6549e+08	1.5298	2.52801	0.767976	Q00059;H7BYN3	Q00059;H7BYN3	6;3	6;3	6;3	Transcription factor A, mitochondrial	sp|Q00059|TFAM_HUMAN Transcription factor A, mitochondrial OS=Homo sapiens OX=9606 GN=TFAM PE=1 SV=1;tr|H7BYN3|H7BYN3_HUMAN Transcription factor A, mitochondrial (Fragment) OS=Homo sapiens OX=9606 GN=TFAM PE=1 SV=1	2	6	6	6	2	2	4	2	2	4	2	2	4	26	26	26	29.096	246	246;219	1.68	20	18	6	0	27.895	By MS/MS	By MS/MS	By MS/MS	1.198	1.3615	24.394
PRPF6	3.02062e+07	1.60465	9.8569e+06	2.87378e+07	5.2024e+07	9.5232e+06	1.09702e+07	4.4876e+07	1.03504	2.61962	1.15928	O94906	O94906	11	11	11	Pre-mRNA-processing factor 6	sp|O94906|PRP6_HUMAN Pre-mRNA-processing factor 6 OS=Homo sapiens OX=9606 GN=PRPF6 PE=1 SV=1	1	11	11	11	1	0	3	1	0	3	1	0	3	15.4	15.4	15.4	106.92	941	941	1.74	12	15	4	0	22.517	By matching		By MS/MS	0.91786	0.9778	12.696
UBTF	4.28465e+07	1.60434	1.0355e+07	1.76144e+07	1.0057e+08	4.3915e+06	1.21458e+07	1.0009e+08	2.35796	1.45025	1.0048	P17480;E9PKP7;E9PLT2;E9PMM2	P17480;E9PKP7	9;9;2;1	9;9;2;1	9;9;2;1	Nucleolar transcription factor 1	sp|P17480|UBF1_HUMAN Nucleolar transcription factor 1 OS=Homo sapiens OX=9606 GN=UBTF PE=1 SV=1;tr|E9PKP7|E9PKP7_HUMAN Nucleolar transcription factor 1 OS=Homo sapiens OX=9606 GN=UBTF PE=1 SV=1	4	9	9	9	1	0	4	1	0	4	1	0	4	13.5	13.5	13.5	89.405	764	764;745;194;149	1.71	10	16	2	0	14.517	By MS/MS		By MS/MS	1.1431	1.2457	16.566
EXOSC2	1.18319e+08	1.6014	4.4612e+07	4.3476e+07	2.6687e+08	3.5264e+07	1.60416e+07	3.2195e+08	1.26509	2.71021	0.828918	Q13868;A3KFL2;A3KFL1;A3KFL5	Q13868;A3KFL2;A3KFL1;A3KFL5	10;9;7;7	10;9;7;7	10;9;7;7	Exosome complex component RRP4	sp|Q13868|EXOS2_HUMAN Exosome complex component RRP4 OS=Homo sapiens OX=9606 GN=EXOSC2 PE=1 SV=2;tr|A3KFL2|A3KFL2_HUMAN Exosome complex component RRP4 OS=Homo sapiens OX=9606 GN=EXOSC2 PE=1 SV=1;tr|A3KFL1|A3KFL1_HUMAN Exosome complex component RRP4 (Fragme	4	10	10	10	3	0	6	3	0	6	3	0	6	46.4	46.4	46.4	32.789	293	293;285;200;237	1.65	24	25	5	0	85.474	By MS/MS		By MS/MS	0.78829	0.84393	10.519
RRP1	1.0903e+08	1.59713	4.9163e+07	1.10688e+08	1.6724e+08	5.2481e+07	3.97734e+07	1.5606e+08	0.936777	2.78296	1.07164	P56182;D6RE82	P56182	9;1	9;1	9;1	Ribosomal RNA processing protein 1 homolog A	sp|P56182|RRP1_HUMAN Ribosomal RNA processing protein 1 homolog A OS=Homo sapiens OX=9606 GN=RRP1 PE=1 SV=1	2	9	9	9	2	0	5	2	0	5	2	0	5	20.6	20.6	20.6	52.839	461	461;45	1.83	10	14	5	0	19.293	By MS/MS		By MS/MS	0.94581	1.0039	9.2385
EBNA1BP2	3.00316e+08	1.59129	1.9406e+08	8.08591e+07	6.2603e+08	1.5251e+08	3.78857e+07	4.5791e+08	1.27244	2.13429	1.36715	Q99848;H7C2Q8	Q99848;H7C2Q8	12;11	12;11	12;11	Probable rRNA-processing protein EBP2	sp|Q99848|EBP2_HUMAN Probable rRNA-processing protein EBP2 OS=Homo sapiens OX=9606 GN=EBNA1BP2 PE=1 SV=2;tr|H7C2Q8|H7C2Q8_HUMAN EBNA1 binding protein 2, isoform CRA_d OS=Homo sapiens OX=9606 GN=EBNA1BP2 PE=1 SV=1	2	12	12	12	5	0	7	5	0	7	5	0	7	44.4	44.4	44.4	34.852	306	306;361	1.75	32	32	13	0	213.23	By MS/MS		By MS/MS	1.1592	1.2493	44.491
RPS2	2.91597e+09	1.59102	2.3452e+09	2.1666e+09	4.2361e+09	2.2835e+09	7.6879e+08	4.5655e+09	1.02702	2.81819	0.92785	P15880;H0YEN5;E9PQD7;E9PMM9;I3L404;E9PPT0;E9PM36;H3BNG3;H0YE27	P15880;H0YEN5;E9PQD7;E9PMM9;I3L404;E9PPT0	15;12;12;9;8;8;6;3;2	15;12;12;9;8;8;6;3;2	15;12;12;9;8;8;6;3;2	40S ribosomal protein S2	sp|P15880|RS2_HUMAN 40S ribosomal protein S2 OS=Homo sapiens OX=9606 GN=RPS2 PE=1 SV=2;tr|H0YEN5|H0YEN5_HUMAN 40S ribosomal protein S2 (Fragment) OS=Homo sapiens OX=9606 GN=RPS2 PE=1 SV=1;tr|E9PQD7|E9PQD7_HUMAN 40S ribosomal protein S2 OS=Homo sapiens OX=9	9	15	15	15	11	8	12	11	8	12	11	8	12	47.4	47.4	47.4	31.324	293	293;195;235;218;155;197;209;44;63	1.73	79	81	28	0	323.31	By MS/MS	By MS/MS	By MS/MS	1.1154	1.1572	13.252
DIMT1	1.22794e+08	1.57793	7.4246e+07	3.9217e+07	2.5492e+08	8.0832e+07	1.336e+07	2.8973e+08	0.918522	2.9354	0.879854	Q9UNQ2;A0A494C0G7;A0A0C4DGB1;D6RCL3	Q9UNQ2;A0A494C0G7;A0A0C4DGB1	13;12;8;5	13;12;8;5	13;12;8;5	Probable dimethyladenosine transferase	sp|Q9UNQ2|DIM1_HUMAN Probable dimethyladenosine transferase OS=Homo sapiens OX=9606 GN=DIMT1 PE=1 SV=1;tr|A0A494C0G7|A0A494C0G7_HUMAN rRNA adenine N(6)-methyltransferase OS=Homo sapiens OX=9606 GN=DIMT1 PE=1 SV=1;tr|A0A0C4DGB1|A0A0C4DGB1_HUMAN rRNA adenine	4	13	13	13	3	1	6	3	1	6	3	1	6	51.1	51.1	51.1	35.236	313	313;317;275;154	1.75	24	28	9	0	216.57	By MS/MS	By MS/MS	By MS/MS	1.0052	1.1044	11.788
CFL1	8.42513e+08	1.57744	6.5794e+08	1.2355e+09	6.341e+08	7.3963e+08	4.1554e+08	7.2925e+08	0.889553	2.97324	0.869523	P23528;E9PP50;G3V1A4;E9PK25;E9PS23;E9PQB7;E9PLJ3;Q9Y281	P23528;E9PP50;G3V1A4;E9PK25;E9PS23;E9PQB7	7;6;5;5;4;4;3;2	7;6;5;5;4;4;3;2	7;6;5;5;4;4;3;2	Cofilin-1	sp|P23528|COF1_HUMAN Cofilin-1 OS=Homo sapiens OX=9606 GN=CFL1 PE=1 SV=3;tr|E9PP50|E9PP50_HUMAN Cofilin-1 (Fragment) OS=Homo sapiens OX=9606 GN=CFL1 PE=1 SV=8;tr|G3V1A4|G3V1A4_HUMAN Cofilin 1 (Non-muscle), isoform CRA_a OS=Homo sapiens OX=9606 GN=CFL1 PE=1	8	7	7	7	5	4	5	5	4	5	5	4	5	56.6	56.6	56.6	18.502	166	166;159;149;204;90;122;79;166	1.8	21	23	10	0	33.524	By MS/MS	By MS/MS	By MS/MS	0.9133	0.95204	18.489
CHTOP	1.55607e+08	1.57696	1.0795e+08	1.4693e+08	2.1194e+08	8.3041e+07	5.8217e+07	2.3365e+08	1.29996	2.52383	0.907083	Q9Y3Y2;X6R700;A0A087X1B7;Q5T7Y7	Q9Y3Y2;X6R700;A0A087X1B7	3;3;2;1	3;3;2;1	3;3;2;1	Chromatin target of PRMT1 protein	sp|Q9Y3Y2|CHTOP_HUMAN Chromatin target of PRMT1 protein OS=Homo sapiens OX=9606 GN=CHTOP PE=1 SV=2;tr|X6R700|X6R700_HUMAN Chromatin target of PRMT1 protein OS=Homo sapiens OX=9606 GN=CHTOP PE=1 SV=1;tr|A0A087X1B7|A0A087X1B7_HUMAN Chromatin target of PRMT1	4	3	3	3	3	2	2	3	2	2	3	2	2	16.9	16.9	16.9	26.396	248	248;223;76;101	1.77	12	13	5	0	112.17	By MS/MS	By MS/MS	By MS/MS	0.98247	1.0253	17.88
SERBP1	2.55947e+08	1.5764	2.3161e+08	2.726e+08	2.6363e+08	1.9601e+08	1.081e+08	2.5699e+08	1.18162	2.52174	1.02584	Q8NC51	Q8NC51	10	10	10	Plasminogen activator inhibitor 1 RNA-binding protein	sp|Q8NC51|PAIRB_HUMAN Plasminogen activator inhibitor 1 RNA-binding protein OS=Homo sapiens OX=9606 GN=SERBP1 PE=1 SV=2	1	10	10	10	4	3	4	4	3	4	4	3	4	25.7	25.7	25.7	44.965	408	408	1.69	22	23	6	0	85.087	By MS/MS	By MS/MS	By MS/MS	1.1122	1.2325	30.903
WDR55	1.53961e+07	1.57479	9.0595e+06	1.96617e+07	1.7467e+07	5.6634e+06	1.00038e+07	1.5067e+07	1.59966	1.96543	1.15929	Q9H6Y2;D6RGJ8	Q9H6Y2	4;1	4;1	2;1	WD repeat-containing protein 55	sp|Q9H6Y2|WDR55_HUMAN WD repeat-containing protein 55 OS=Homo sapiens OX=9606 GN=WDR55 PE=1 SV=2	2	4	4	2	1	0	1	1	0	1	1	0	1	17.8	17.8	9.7	42.07	383	383;137	1.6	5	4	1	0	52.212	By matching		By matching	1.136	1.2253	20.474
PPIA	1.1193e+09	1.57469	1.1712e+09	1.2839e+09	9.0279e+08	8.1757e+08	6.4957e+08	6.8654e+08	1.43254	1.97654	1.31499	P62937;F8WE65;C9J5S7;E5RIZ5	P62937;F8WE65;C9J5S7	7;5;5;1	7;5;5;1	7;5;5;1	Peptidyl-prolyl cis-trans isomerase A;Peptidyl-prolyl cis-trans isomerase A, N-terminally processed;Peptidyl-prolyl cis-trans isomerase	sp|P62937|PPIA_HUMAN Peptidyl-prolyl cis-trans isomerase A OS=Homo sapiens OX=9606 GN=PPIA PE=1 SV=2;tr|F8WE65|F8WE65_HUMAN Peptidyl-prolyl cis-trans isomerase OS=Homo sapiens OX=9606 GN=PPIA PE=1 SV=1;tr|C9J5S7|C9J5S7_HUMAN Peptidyl-prolyl cis-trans isome	4	7	7	7	7	3	7	7	3	7	7	3	7	35.2	35.2	35.2	18.012	165	165;120;121;58	1.84	27	27	16	0	23.641	By MS/MS	By MS/MS	By MS/MS	1.3115	1.357	33.934
DDX18	8.0765e+08	1.56497	6.1464e+08	1.2351e+08	1.6848e+09	6.9722e+08	4.3171e+07	1.769e+09	0.881558	2.86095	0.952402	Q9NVP1;H7C452	Q9NVP1	28;10	28;10	28;10	ATP-dependent RNA helicase DDX18	sp|Q9NVP1|DDX18_HUMAN ATP-dependent RNA helicase DDX18 OS=Homo sapiens OX=9606 GN=DDX18 PE=1 SV=2	2	28	28	28	12	3	19	12	3	19	12	3	19	55.2	55.2	55.2	75.406	670	670;214	1.71	86	83	29	0	323.31	By MS/MS	By MS/MS	By MS/MS	0.8652	0.91854	14.507
TUBA3E	3.41277e+08	1.56369	3.2753e+08	3.2668e+08	3.6962e+08	2.1982e+08	1.8648e+08	2.5504e+08	1.48999	1.75182	1.44926	P0DPH8;P0DPH7;Q6PEY2	P0DPH8;P0DPH7;Q6PEY2	21;21;16	3;3;2	3;3;2	Tubulin alpha-3E chain	sp|P0DPH8|TBA3D_HUMAN Tubulin alpha-3D chain OS=Homo sapiens OX=9606 GN=TUBA3D PE=1 SV=1;sp|P0DPH7|TBA3C_HUMAN Tubulin alpha-3C chain OS=Homo sapiens OX=9606 GN=TUBA3C PE=1 SV=1;sp|Q6PEY2|TBA3E_HUMAN Tubulin alpha-3E chain OS=Homo sapiens OX=9606 GN=TUBA3E	3	21	3	3	19	17	18	3	1	2	3	1	2	61.6	11.6	11.6	49.959	450	450;450;450	1.83	9	9	5	0	21.783	By MS/MS	By MS/MS	By MS/MS	1.4743	1.5396	5.1673
DHX9	1.40837e+09	1.56198	1.1147e+09	1.2102e+09	1.9002e+09	1.072e+09	4.4717e+08	2.022e+09	1.03983	2.70635	0.939763	Q08211	Q08211	43	43	43	ATP-dependent RNA helicase A	sp|Q08211|DHX9_HUMAN ATP-dependent RNA helicase A OS=Homo sapiens OX=9606 GN=DHX9 PE=1 SV=4	1	43	43	43	23	12	24	23	12	24	23	12	24	40.1	40.1	40.1	140.96	1270	1270	1.75	127	135	49	0	323.31	By MS/MS	By MS/MS	By MS/MS	0.93832	1.0094	23.286
RPS25	2.30847e+09	1.55406	1.5598e+09	2.313e+09	3.0526e+09	1.4864e+09	8.9991e+08	2.928e+09	1.04938	2.57026	1.04255	P62851	P62851	6	6	6	40S ribosomal protein S25	sp|P62851|RS25_HUMAN 40S ribosomal protein S25 OS=Homo sapiens OX=9606 GN=RPS25 PE=1 SV=1	1	6	6	6	4	5	5	4	5	5	4	5	5	28.8	28.8	28.8	13.742	125	125	1.79	29	33	13	0	323.31	By MS/MS	By MS/MS	By MS/MS	1.1021	1.0816	18.909
HSPB1	6.36037e+08	1.55126	5.4434e+08	6.7878e+08	6.8499e+08	2.955e+08	4.946e+08	4.7592e+08	1.8421	1.37238	1.4393	P04792;F8WE04;C9J3N8	P04792;F8WE04	8;5;2	8;5;2	8;5;2	Heat shock protein beta-1	sp|P04792|HSPB1_HUMAN Heat shock protein beta-1 OS=Homo sapiens OX=9606 GN=HSPB1 PE=1 SV=2;tr|F8WE04|F8WE04_HUMAN Heat shock protein beta-1 OS=Homo sapiens OX=9606 GN=HSPB1 PE=1 SV=1	3	8	8	8	4	8	4	4	8	4	4	8	4	51.2	51.2	51.2	22.782	205	205;186;37	1.7	19	19	6	0	45.594	By MS/MS	By MS/MS	By MS/MS	1.3684	1.4515	10.829
SKIV2L2	3.35447e+07	1.54727	6.0065e+06	2.73067e+07	6.7321e+07	4.7435e+06	1.23523e+07	5.7791e+07	1.26626	2.21066	1.1649	P42285;H0YAC4;H0Y8U3;D6REC7	P42285	24;1;1;1	24;1;1;1	24;1;1;1	Superkiller viralicidic activity 2-like 2	sp|P42285|MTREX_HUMAN Exosome RNA helicase MTR4 OS=Homo sapiens OX=9606 GN=MTREX PE=1 SV=3	4	24	24	24	1	0	4	1	0	4	1	0	4	32.1	32.1	32.1	117.8	1042	1042;72;88;89	1.65	20	29	2	0	62.978	By matching		By MS/MS	0.86559	0.92982	14.784
RPL35	2.25333e+09	1.54161	1.5046e+09	3.0061e+09	2.2493e+09	1.3426e+09	1.202e+09	2.242e+09	1.12066	2.50092	1.00326	P42766;F2Z388	P42766;F2Z388	6;5	6;5	6;5	60S ribosomal protein L35	sp|P42766|RL35_HUMAN 60S ribosomal protein L35 OS=Homo sapiens OX=9606 GN=RPL35 PE=1 SV=2;tr|F2Z388|F2Z388_HUMAN 60S ribosomal protein L35 OS=Homo sapiens OX=9606 GN=RPL35 PE=1 SV=1	2	6	6	6	5	5	4	5	5	4	5	5	4	30.1	30.1	30.1	14.551	123	123;96	1.69	30	34	8	0	323.31	By MS/MS	By MS/MS	By MS/MS	1.154	1.1967	38.26
MAGEB2	2.35905e+08	1.54067	1.8905e+08	9.4946e+07	4.2372e+08	2.0967e+08	3.2492e+07	5.3083e+08	0.901655	2.92213	0.798222	O15479;O15481;Q96LZ2;P43366;Q9UBF1	O15479	9;1;1;1;1	9;1;1;1;1	9;1;1;1;1	Melanoma-associated antigen B2	sp|O15479|MAGB2_HUMAN Melanoma-associated antigen B2 OS=Homo sapiens OX=9606 GN=MAGEB2 PE=1 SV=3	5	9	9	9	5	2	5	5	2	5	5	2	5	29.2	29.2	29.2	35.277	319	319;346;347;347;373	1.77	25	29	10	0	323.31	By MS/MS	By MS/MS	By MS/MS	0.90188	0.97463	12.499
EXOSC4	1.03608e+08	1.53141	9.9608e+07	1.7425e+07	1.9379e+08	8.2939e+07	6.7132e+06	2.4296e+08	1.20098	2.59563	0.797621	Q9NPD3;E9PI41;E9PPI9	Q9NPD3;E9PI41	7;4;2	7;4;2	7;4;2	Exosome complex component RRP41	sp|Q9NPD3|EXOS4_HUMAN Exosome complex component RRP41 OS=Homo sapiens OX=9606 GN=EXOSC4 PE=1 SV=3;tr|E9PI41|E9PI41_HUMAN Exosome complex component RRP41 (Fragment) OS=Homo sapiens OX=9606 GN=EXOSC4 PE=1 SV=8	3	7	7	7	3	1	6	3	1	6	3	1	6	33.5	33.5	33.5	26.383	245	245;261;156	1.81	15	20	7	0	183.68	By MS/MS	By MS/MS	By MS/MS	0.92876	1.0108	16.29
HNRNPA2B1	1.59445e+09	1.52883	4.923e+08	3.4242e+09	8.6684e+08	4.7197e+08	1.3301e+09	8.9454e+08	1.04307	2.57439	0.969034	P22626;A0A087WUI2	P22626;A0A087WUI2	19;13	19;13	19;13	Heterogeneous nuclear ribonucleoproteins A2/B1	sp|P22626|ROA2_HUMAN Heterogeneous nuclear ribonucleoproteins A2/B1 OS=Homo sapiens OX=9606 GN=HNRNPA2B1 PE=1 SV=2;tr|A0A087WUI2|A0A087WUI2_HUMAN Heterogeneous nuclear ribonucleoproteins A2/B1 OS=Homo sapiens OX=9606 GN=HNRNPA2B1 PE=1 SV=1	2	19	19	19	5	12	8	5	12	8	5	12	8	53.5	53.5	53.5	37.429	353	353;261	1.64	67	67	14	0	273	By MS/MS	By MS/MS	By MS/MS	0.93578	1.0273	32.362
UTP23	1.38612e+07	1.52552	6.4594e+06	1.40692e+07	2.1055e+07	5.3123e+06	8.98877e+06	1.1727e+07	1.21593	1.56519	1.79543	Q9BRU9;G3XAM4;E5RGP0;E5RH13;E5RIC4	Q9BRU9	5;2;2;1;1	5;2;2;1;1	5;2;2;1;1	rRNA-processing protein UTP23 homolog	sp|Q9BRU9|UTP23_HUMAN rRNA-processing protein UTP23 homolog OS=Homo sapiens OX=9606 GN=UTP23 PE=1 SV=2	5	5	5	5	1	0	1	1	0	1	1	0	1	22.9	22.9	22.9	28.402	249	249;105;155;69;80	1.64	5	9		0	10.125	By matching		By MS/MS	0.76659	0.84359	25.325
RPL11	2.61933e+09	1.52246	2.0397e+09	2.4127e+09	3.4056e+09	1.8768e+09	9.8637e+08	3.2919e+09	1.0868	2.44604	1.03454	P62913;Q5VVC8	P62913;Q5VVC8	10;8	10;8	10;8	60S ribosomal protein L11	sp|P62913|RL11_HUMAN 60S ribosomal protein L11 OS=Homo sapiens OX=9606 GN=RPL11 PE=1 SV=2;tr|Q5VVC8|Q5VVC8_HUMAN 60S ribosomal protein L11 OS=Homo sapiens OX=9606 GN=RPL11 PE=1 SV=2	2	10	10	10	3	6	3	3	6	3	3	6	3	54.5	54.5	54.5	20.252	178	178;167	1.65	38	32	10	0	323.31	By MS/MS	By MS/MS	By MS/MS	1.3208	1.3995	39.098
RPS4X	5.31753e+09	1.52158	4.4544e+09	4.7481e+09	6.7501e+09	4.4359e+09	1.7616e+09	7.8014e+09	1.00417	2.69533	0.865242	P62701;Q8TD47;P22090;C9JEH7	P62701	25;11;10;10	25;11;10;10	25;11;10;10	40S ribosomal protein S4, X isoform	sp|P62701|RS4X_HUMAN 40S ribosomal protein S4, X isoform OS=Homo sapiens OX=9606 GN=RPS4X PE=1 SV=2	4	25	25	25	16	18	19	16	18	19	16	18	19	65.8	65.8	65.8	29.597	263	263;263;263;262	1.73	120	136	40	0	323.31	By MS/MS	By MS/MS	By MS/MS	1.0576	1.0608	15.332
HIST1H1C	2.28852e+09	1.52105	9.0996e+08	2.1663e+09	3.7893e+09	1.234e+09	7.0839e+08	4.936e+09	0.737407	3.05806	0.767686	P16403	P16403	14	3	3	Histone H1.2	sp|P16403|H12_HUMAN Histone H1.2 OS=Homo sapiens OX=9606 GN=H1-2 PE=1 SV=2	1	14	3	3	10	13	10	3	3	3	3	3	3	34.3	9.9	9.9	21.364	213	213	1.81	28	36	13	0	190.37	By MS/MS	By MS/MS	By MS/MS	0.71384	0.71544	4.4731
NOL6	1.12995e+08	1.51751	7.594e+07	4.13939e+07	2.2165e+08	4.9971e+07	1.93029e+07	2.4949e+08	1.51968	2.14444	0.888412	Q9H6R4;A0A0A0MRW6;A0A0C4DFX0	Q9H6R4;A0A0A0MRW6	18;16;2	18;16;2	18;16;2	Nucleolar protein 6	sp|Q9H6R4|NOL6_HUMAN Nucleolar protein 6 OS=Homo sapiens OX=9606 GN=NOL6 PE=1 SV=2;tr|A0A0A0MRW6|A0A0A0MRW6_HUMAN Nucleolar protein 6 OS=Homo sapiens OX=9606 GN=NOL6 PE=1 SV=1	3	18	18	18	5	0	11	5	0	11	5	0	11	24.1	24.1	24.1	127.59	1146	1146;1008;200	1.71	27	27	9	0	50.742	By MS/MS		By MS/MS	0.83783	0.90122	21.217
SRP14	2.30283e+08	1.51384	1.1467e+08	2.7375e+08	3.0243e+08	1.1234e+08	1.0299e+08	3.5054e+08	1.02074	2.65803	0.862755	P37108;H0YLA2	P37108;H0YLA2	6;4	6;4	6;4	Signal recognition particle 14 kDa protein	sp|P37108|SRP14_HUMAN Signal recognition particle 14 kDa protein OS=Homo sapiens OX=9606 GN=SRP14 PE=1 SV=2;tr|H0YLA2|H0YLA2_HUMAN Signal recognition particle 14 kDa protein OS=Homo sapiens OX=9606 GN=SRP14 PE=1 SV=1	2	6	6	6	1	3	3	1	3	3	1	3	3	38.2	38.2	38.2	14.57	136	136;115	1.7	15	18	4	0	83.345	By MS/MS	By MS/MS	By MS/MS	1.158	1.1568	29.518
RPS10;RPS10P5;RPS10-NUDT3	4.14647e+08	1.50388	1.8771e+08	6.5678e+08	3.9945e+08	1.6213e+08	2.7721e+08	4.0569e+08	1.15777	2.36925	0.984619	P46783;A0A2R8Y6L3;F6U211;A0A2R8Y7H1;A0A2R8YFH6;A0A1W2PQS6;Q9NQ39;S4R435	P46783;A0A2R8Y6L3;F6U211;A0A2R8Y7H1;A0A2R8YFH6;A0A1W2PQS6;Q9NQ39;S4R435	8;6;6;6;6;6;5;4	8;6;6;6;6;6;5;4	8;6;6;6;6;6;5;4	40S ribosomal protein S10;Putative 40S ribosomal protein S10-like	sp|P46783|RS10_HUMAN 40S ribosomal protein S10 OS=Homo sapiens OX=9606 GN=RPS10 PE=1 SV=1;tr|A0A2R8Y6L3|A0A2R8Y6L3_HUMAN RPS10-NUDT3 readthrough (Fragment) OS=Homo sapiens OX=9606 GN=RPS10-NUDT3 PE=4 SV=1;tr|F6U211|F6U211_HUMAN 40S ribosomal protein S10 OS	8	8	8	8	4	3	4	4	3	4	4	3	4	47.3	47.3	47.3	18.898	165	165;121;172;186;213;291;176;198	1.68	24	22	7	0	95.332	By MS/MS	By MS/MS	By MS/MS	1.4642	1.4663	20.406
SYNCRIP	2.59077e+07	1.50053	1.085e+07	3.44401e+07	3.2433e+07	1.0609e+07	1.73021e+07	2.1791e+07	1.02272	1.99052	1.48837	O60506;B7Z645;F6UXX1	O60506;B7Z645	10;8;4	5;4;2	5;4;2	Heterogeneous nuclear ribonucleoprotein Q	sp|O60506|HNRPQ_HUMAN Heterogeneous nuclear ribonucleoprotein Q OS=Homo sapiens OX=9606 GN=SYNCRIP PE=1 SV=2;tr|B7Z645|B7Z645_HUMAN Heterogeneous nuclear ribonucleoprotein Q OS=Homo sapiens OX=9606 GN=SYNCRIP PE=1 SV=1	3	10	5	5	2	1	4	1	0	2	1	0	2	19.7	12	12	69.602	623	623;464;185	1.58	6	5	1	0	7.8593	By matching	By matching	By MS/MS	1.0373	1.1175	8.7717
SRSF1	5.4684e+08	1.50048	4.0887e+08	1.7625e+08	1.0554e+09	4.0209e+08	6.8329e+07	1.166e+09	1.01686	2.57943	0.905146	Q07955;J3KTL2;J3QQV5;J3KSW7;J3KSR8	Q07955;J3KTL2	14;14;5;5;5	14;14;5;5;5	13;13;5;5;5	Serine/arginine-rich splicing factor 1	sp|Q07955|SRSF1_HUMAN Serine/arginine-rich splicing factor 1 OS=Homo sapiens OX=9606 GN=SRSF1 PE=1 SV=2;tr|J3KTL2|J3KTL2_HUMAN Serine/arginine-rich-splicing factor 1 OS=Homo sapiens OX=9606 GN=SRSF1 PE=1 SV=1	5	14	14	13	5	3	9	5	3	9	5	3	8	50.4	50.4	47.6	27.744	248	248;253;65;73;143	1.78	34	37	15	0	154.09	By MS/MS	By MS/MS	By MS/MS	0.85236	0.88556	44.133
TCEB1	1.02974e+08	1.49961	1.0786e+08	3.5931e+07	1.6513e+08	8.7739e+07	1.6834e+07	1.4548e+08	1.22933	2.13443	1.13507	Q15369;E5RHG8;R4GMY8	Q15369;E5RHG8;R4GMY8	3;3;2	3;3;2	3;3;2	Transcription elongation factor B polypeptide 1	sp|Q15369|ELOC_HUMAN Elongin-C OS=Homo sapiens OX=9606 GN=ELOC PE=1 SV=1;tr|E5RHG8|E5RHG8_HUMAN Elongin-C (Fragment) OS=Homo sapiens OX=9606 GN=ELOC PE=1 SV=1;tr|R4GMY8|R4GMY8_HUMAN Elongin-C OS=Homo sapiens OX=9606 GN=ELOC PE=1 SV=1	3	3	3	3	2	1	2	2	1	2	2	1	2	29.5	29.5	29.5	12.473	112	112;89;65	1.82	6	8	3	0	6.6632	By MS/MS	By MS/MS	By MS/MS	1.0825	1.1678	1.5944
PLRG1	4.433e+07	1.49625	3.5405e+07	3.749e+07	6.0095e+07	4.1367e+07	1.2838e+07	8.4329e+07	0.855875	2.92024	0.712626	O43660;D6RA26;H0YA24;B7Z982;H0YAA2	O43660	16;7;5;3;1	16;7;5;3;1	16;7;5;3;1	Pleiotropic regulator 1	sp|O43660|PLRG1_HUMAN Pleiotropic regulator 1 OS=Homo sapiens OX=9606 GN=PLRG1 PE=1 SV=1	5	16	16	16	3	1	4	3	1	4	3	1	4	53.9	53.9	53.9	57.193	514	514;212;156;131;106	1.71	21	30	5	0	214	By matching	By MS/MS	By MS/MS	0.78999	0.84027	19.287
MYO1B	3.51498e+08	1.49524	1.5841e+08	2.2014e+07	8.7407e+08	1.6568e+08	8.3261e+06	9.8695e+08	0.95612	2.64397	0.885627	O43795;E9PDF6;E7EQD9;H7C2Y7;C9JYW1;A0A0U1RRI3;C9JUP5;C9K0I9	O43795;E9PDF6	37;37;10;8;5;5;4;1	37;37;10;8;5;5;4;1	34;34;8;8;3;5;3;1	Unconventional myosin-Ib	sp|O43795|MYO1B_HUMAN Unconventional myosin-Ib OS=Homo sapiens OX=9606 GN=MYO1B PE=1 SV=3;tr|E9PDF6|E9PDF6_HUMAN Unconventional myosin-Ib OS=Homo sapiens OX=9606 GN=MYO1B PE=1 SV=1	8	37	37	34	9	1	24	9	1	24	8	0	22	40.2	40.2	36.9	131.98	1136	1136;1107;303;192;163;189;149;83	1.7	74	79	21	0	236.65	By MS/MS	By MS/MS	By MS/MS	0.70951	0.78274	18.344
H2AFY	4.09817e+08	1.4926	3.2909e+08	9.6252e+07	8.0411e+08	4.3007e+08	3.7625e+07	6.9655e+08	0.765201	2.55819	1.15442	O75367;B4DJC3;D6RCF2	O75367;B4DJC3	11;7;4	11;7;4	9;6;2	Core histone macro-H2A.1;Histone H2A	sp|O75367|H2AY_HUMAN Core histone macro-H2A.1 OS=Homo sapiens OX=9606 GN=MACROH2A1 PE=1 SV=4;tr|B4DJC3|B4DJC3_HUMAN Histone H2A OS=Homo sapiens OX=9606 GN=MACROH2A1 PE=1 SV=1	3	11	11	9	7	3	9	7	3	9	5	2	7	44.9	44.9	37.9	39.617	372	372;200;165	1.71	39	41	12	0	269.05	By MS/MS	By MS/MS	By MS/MS	0.97067	0.99418	15.979
RPS17	2.25477e+09	1.49185	2.0082e+09	2.0078e+09	2.7483e+09	1.8962e+09	8.1649e+08	2.8705e+09	1.05907	2.45906	0.957429	P08708;H3BNC9;H0YN88;A0A075B716;H0YN73	P08708;H3BNC9;H0YN88;A0A075B716	9;9;8;8;3	9;9;8;8;3	9;9;8;8;3	40S ribosomal protein S17	sp|P08708|RS17_HUMAN 40S ribosomal protein S17 OS=Homo sapiens OX=9606 GN=RPS17 PE=1 SV=2;tr|H3BNC9|H3BNC9_HUMAN Uncharacterized protein OS=Homo sapiens OX=9606 PE=3 SV=2;tr|H0YN88|H0YN88_HUMAN 40S ribosomal protein S17 OS=Homo sapiens OX=9606 GN=RPS17 PE=	5	9	9	9	7	3	7	7	3	7	7	3	7	53.3	53.3	53.3	15.55	135	135;584;136;191;59	1.7	68	55	24	0	167.86	By MS/MS	By MS/MS	By MS/MS	0.94469	0.9429	9.2021
PARD3	2.41467e+09	1.49095	2.6277e+09	2.2987e+09	2.3176e+09	1.3527e+09	1.8289e+09	1.82e+09	1.94256	1.25688	1.27341	Q8TEW0;Q5VWV2;Q5VWU8;F5GZI3;B1AP52	Q8TEW0;Q5VWV2;Q5VWU8;F5GZI3	38;35;28;20;6	38;35;28;20;6	38;35;28;20;6	Partitioning defective 3 homolog	sp|Q8TEW0|PARD3_HUMAN Partitioning defective 3 homolog OS=Homo sapiens OX=9606 GN=PARD3 PE=1 SV=2;tr|Q5VWV2|Q5VWV2_HUMAN Partitioning defective 3 homolog OS=Homo sapiens OX=9606 GN=PARD3 PE=1 SV=1;tr|Q5VWU8|Q5VWU8_HUMAN Partitioning defective 3 homolog OS=	5	38	38	38	27	23	28	27	23	28	27	23	28	38.6	38.6	38.6	151.42	1356	1356;1296;1001;747;179	1.8	85	83	42	0	194.22	By MS/MS	By MS/MS	By MS/MS	1.2188	1.277	21.34
DDX27	3.55549e+08	1.48436	1.7334e+08	4.23955e+07	8.5091e+08	1.1986e+08	2.48846e+07	6.5294e+08	1.44619	1.70368	1.3032	Q96GQ7;B7Z6D5;A0A087X059;A0A087WYH5	Q96GQ7;B7Z6D5	22;22;9;3	22;22;9;3	22;22;9;3	Probable ATP-dependent RNA helicase DDX27	sp|Q96GQ7|DDX27_HUMAN Probable ATP-dependent RNA helicase DDX27 OS=Homo sapiens OX=9606 GN=DDX27 PE=1 SV=2;tr|B7Z6D5|B7Z6D5_HUMAN Probable ATP-dependent RNA helicase DDX27 OS=Homo sapiens OX=9606 GN=DDX27 PE=1 SV=1	4	22	22	22	7	0	13	7	0	13	7	0	13	30.3	30.3	30.3	89.834	796	796;765;275;169	1.73	49	53	17	0	206.03	By MS/MS		By MS/MS	1.1392	1.2593	10.05
NPM1	5.37167e+09	1.48339	4.398e+09	3.4027e+09	8.3143e+09	3.771e+09	1.5284e+09	7.8616e+09	1.16627	2.22632	1.05758	P06748;E5RI98	P06748	17;3	17;3	16;3	Nucleophosmin	sp|P06748|NPM_HUMAN Nucleophosmin OS=Homo sapiens OX=9606 GN=NPM1 PE=1 SV=2	2	17	17	16	10	9	11	10	9	11	9	8	10	64.3	64.3	64.3	32.575	294	294;111	1.71	103	115	31	0	323.31	By MS/MS	By MS/MS	By MS/MS	0.97004	1.0018	48.455
CCT6A	2.18552e+07	1.47874	1.5693e+07	2.78396e+07	2.2033e+07	1.226e+07	2.2017e+07	1.1647e+07	1.28002	1.26446	1.89173	P40227	P40227	2	2	2	T-complex protein 1 subunit zeta	sp|P40227|TCPZ_HUMAN T-complex protein 1 subunit zeta OS=Homo sapiens OX=9606 GN=CCT6A PE=1 SV=3	1	2	2	2	1	0	1	1	0	1	1	0	1	5.1	5.1	5.1	58.024	531	531	1.83	2	3	1	0.0016694	2.192	By MS/MS		By MS/MS	1.3185	1.4001	57.283
EEF2	6.9505e+08	1.47657	6.3092e+08	9.0934e+08	5.4489e+08	4.3559e+08	5.5512e+08	4.0567e+08	1.44843	1.6381	1.34319	P13639	P13639	14	14	14	Elongation factor 2	sp|P13639|EF2_HUMAN Elongation factor 2 OS=Homo sapiens OX=9606 GN=EEF2 PE=1 SV=4	1	14	14	14	10	8	8	10	8	8	10	8	8	21.4	21.4	21.4	95.337	858	858	1.73	37	34	14	0	54.543	By MS/MS	By MS/MS	By MS/MS	1.4092	1.4824	15.982
TUBB	6.16203e+09	1.47423	5.1042e+09	7.8146e+09	5.5673e+09	3.4518e+09	5.1083e+09	3.9367e+09	1.47871	1.52978	1.4142	P07437;Q5JP53;Q5ST81	P07437;Q5JP53;Q5ST81	26;26;22	7;7;3	6;6;3	Tubulin beta chain	sp|P07437|TBB5_HUMAN Tubulin beta chain OS=Homo sapiens OX=9606 GN=TUBB PE=1 SV=2;tr|Q5JP53|Q5JP53_HUMAN Tubulin beta chain OS=Homo sapiens OX=9606 GN=TUBB PE=1 SV=1;tr|Q5ST81|Q5ST81_HUMAN Tubulin beta chain OS=Homo sapiens OX=9606 GN=TUBB PE=1 SV=1	3	26	7	6	22	26	21	6	7	6	5	6	5	61.9	20.5	17.1	49.67	444	444;426;372	1.79	50	44	25	0	323.31	By MS/MS	By MS/MS	By MS/MS	1.3752	1.4177	7.6312
ARL6IP4	6.1728e+07	1.46507	1.5723e+07	4.99809e+07	1.1948e+08	1.133e+07	2.89654e+07	9.3203e+07	1.38773	1.72554	1.28193	Q66PJ3;F5GYV5;H7BZV4;A0A0C4DG62;F8WCT1;F5H7X4;F8WEP2;A0A0C4DH18	Q66PJ3;F5GYV5;H7BZV4;A0A0C4DG62;F8WCT1;F5H7X4	3;3;3;3;3;2;1;1	3;3;3;3;3;2;1;1	3;3;3;3;3;2;1;1	ADP-ribosylation factor-like protein 6-interacting protein 4	sp|Q66PJ3|AR6P4_HUMAN ADP-ribosylation factor-like protein 6-interacting protein 4 OS=Homo sapiens OX=9606 GN=ARL6IP4 PE=1 SV=2;tr|F5GYV5|F5GYV5_HUMAN ADP-ribosylation factor-like protein 6-interacting protein 4 (Fragment) OS=Homo sapiens OX=9606 GN=ARL6IP	8	3	3	3	1	0	3	1	0	3	1	0	3	11.2	11.2	11.2	44.915	421	421;211;216;218;229;307;170;181	2.18	2	5	4	0	6.1284	By MS/MS		By MS/MS	1.3605	1.4551	21.706
GTPBP4	1.52991e+08	1.4619	5.1922e+07	2.85204e+07	3.7853e+08	4.3458e+07	1.3553e+07	3.4837e+08	1.19476	2.10436	1.08657	Q9BZE4;Q5T3R7	Q9BZE4	18;6	18;6	18;6	Nucleolar GTP-binding protein 1	sp|Q9BZE4|NOG1_HUMAN Nucleolar GTP-binding protein 1 OS=Homo sapiens OX=9606 GN=GTPBP4 PE=1 SV=3	2	18	18	18	2	0	6	2	0	6	2	0	6	39.7	39.7	39.7	73.964	634	634;140	1.66	29	28	7	0	90.104	By MS/MS		By MS/MS	1.0661	1.1154	18.267
RPS19BP1	4.62467e+07	1.46107	1.8617e+07	5.5893e+07	6.423e+07	1.3744e+07	2.6217e+07	7.1629e+07	1.35455	2.13194	0.896704	Q86WX3;F8WFE7	Q86WX3	4;1	4;1	4;1	Active regulator of SIRT1	sp|Q86WX3|AROS_HUMAN Active regulator of SIRT1 OS=Homo sapiens OX=9606 GN=RPS19BP1 PE=1 SV=1	2	4	4	4	1	1	1	1	1	1	1	1	1	35.3	35.3	35.3	15.434	136	136;69	1.67	7	10	1	0	62.769	By MS/MS	By MS/MS	By MS/MS	0.80888	0.94986	37.815
HNRNPH3	1.78945e+08	1.45881	4.7257e+07	4.0674e+08	8.2838e+07	4.7437e+07	1.5987e+08	9.9084e+07	0.996205	2.54419	0.836038	P31942	P31942	7	6	6	Heterogeneous nuclear ribonucleoprotein H3	sp|P31942|HNRH3_HUMAN Heterogeneous nuclear ribonucleoprotein H3 OS=Homo sapiens OX=9606 GN=HNRNPH3 PE=1 SV=2	1	7	6	6	2	4	2	1	4	2	1	4	2	34.1	31.8	31.8	36.926	346	346	1.66	14	15	3	0	9.905	By MS/MS	By MS/MS	By MS/MS	0.96768	1.0948	30.291
CMSS1	7.63297e+07	1.45793	2.4899e+07	7.469e+07	1.294e+08	1.571e+08	2.0554e+07	2.2254e+08	0.158491	3.63384	0.581469	Q9BQ75;C9J384;H7C515	Q9BQ75;C9J384	10;10;2	10;10;2	10;10;2	Protein CMSS1	sp|Q9BQ75|CMS1_HUMAN Protein CMSS1 OS=Homo sapiens OX=9606 GN=CMSS1 PE=1 SV=2;tr|C9J384|C9J384_HUMAN Protein CMSS1 (Fragment) OS=Homo sapiens OX=9606 GN=CMSS1 PE=1 SV=1	3	10	10	10	2	3	6	2	3	6	2	3	6	34.8	34.8	34.8	31.884	279	279;225;82	1.58	24	20	4	0	26.395	By MS/MS	By MS/MS	By MS/MS	1.1909	1.299	28.601
RPL29	1.0204e+09	1.45677	7.7141e+08	6.71e+08	1.6188e+09	8.906e+08	2.5377e+08	1.8823e+09	0.866169	2.64413	0.860012	P47914;A0A3B3ITT5	P47914;A0A3B3ITT5	4;4	4;4	4;4	60S ribosomal protein L29	sp|P47914|RL29_HUMAN 60S ribosomal protein L29 OS=Homo sapiens OX=9606 GN=RPL29 PE=1 SV=2;tr|A0A3B3ITT5|A0A3B3ITT5_HUMAN 60S ribosomal protein L29 OS=Homo sapiens OX=9606 GN=RPL29 PE=1 SV=1	2	4	4	4	1	3	1	1	3	1	1	3	1	18.2	18.2	18.2	17.752	159	159;167	1.67	10	12	2	0	127.61	By MS/MS	By MS/MS	By MS/MS	2	2.2688	86.789
RPS11	2.33743e+09	1.45263	1.129e+09	4.1991e+09	1.6842e+09	9.485e+08	1.9761e+09	1.6153e+09	1.1903	2.12494	1.04265	P62280;M0QZC5;M0R1H5;M0R1H6	P62280;M0QZC5	17;15;7;4	17;15;7;4	17;15;7;4	40S ribosomal protein S11	sp|P62280|RS11_HUMAN 40S ribosomal protein S11 OS=Homo sapiens OX=9606 GN=RPS11 PE=1 SV=3;tr|M0QZC5|M0QZC5_HUMAN 40S ribosomal protein S11 OS=Homo sapiens OX=9606 GN=RPS11 PE=1 SV=1	4	17	17	17	9	12	11	9	12	11	9	12	11	68.4	68.4	68.4	18.431	158	158;118;79;88	1.74	70	71	26	0	311.74	By MS/MS	By MS/MS	By MS/MS	1.1548	1.1709	25.599
UPF1	3.02829e+07	1.44896	2.2499e+07	3.84397e+07	2.991e+07	1.2398e+07	2.28428e+07	3.5215e+07	1.81473	1.68279	0.849354	Q92900	Q92900	14	14	14	Regulator of nonsense transcripts 1	sp|Q92900|RENT1_HUMAN Regulator of nonsense transcripts 1 OS=Homo sapiens OX=9606 GN=UPF1 PE=1 SV=2	1	14	14	14	2	0	3	2	0	3	2	0	3	17.8	17.8	17.8	124.34	1129	1129	1.75	12	16	4	0	19.907	By matching		By MS/MS	0.91481	0.96461	23.057
PKM	2.00759e+09	1.44572	3.0815e+09	8.1688e+08	2.1244e+09	2.3131e+09	5.0296e+08	1.5385e+09	1.33219	1.62415	1.38083	P14618;B4DNK4;H3BTN5;H3BQ34;H3BR70;H3BT25;H3BUW1;H3BTJ2;H3BU13;P30613;H3BN34;H3BQZ3	P14618;B4DNK4;H3BTN5;H3BQ34;H3BR70	22;20;17;13;12;5;5;5;2;1;1;1	22;20;17;13;12;5;5;5;2;1;1;1	22;20;17;13;12;5;5;5;2;1;1;1	Pyruvate kinase PKM;Pyruvate kinase	sp|P14618|KPYM_HUMAN Pyruvate kinase PKM OS=Homo sapiens OX=9606 GN=PKM PE=1 SV=4;tr|B4DNK4|B4DNK4_HUMAN Pyruvate kinase OS=Homo sapiens OX=9606 GN=PKM PE=1 SV=1;tr|H3BTN5|H3BTN5_HUMAN Pyruvate kinase (Fragment) OS=Homo sapiens OX=9606 GN=PKM PE=1 SV=1;tr|	12	22	22	22	20	9	18	20	9	18	20	9	18	53.9	53.9	53.9	57.936	531	531;457;485;281;366;151;162;168;82;574;51;69	1.91	51	45	39	0	177.66	By MS/MS	By MS/MS	By MS/MS	1.2405	1.276	14.779
GNL3	1.32432e+08	1.44376	5.3926e+07	4.094e+07	3.0243e+08	6.2197e+07	1.61709e+07	3.243e+08	0.867019	2.5317	0.932562	Q9BVP2;C9JYH9;C9JZT7;B4DMU5	Q9BVP2	23;2;2;2	23;2;2;2	23;2;2;2	Guanine nucleotide-binding protein-like 3	sp|Q9BVP2|GNL3_HUMAN Guanine nucleotide-binding protein-like 3 OS=Homo sapiens OX=9606 GN=GNL3 PE=1 SV=2	4	23	23	23	3	0	9	3	0	9	3	0	9	47.4	47.4	47.4	61.992	549	549;96;134;138	1.65	41	44	8	0	285.14	By MS/MS		By MS/MS	0.8382	0.91327	17.293
NSUN2	2.05956e+07	1.44201	9.376e+06	2.64287e+07	2.5982e+07	9.2288e+06	1.54153e+07	1.6283e+07	1.01595	1.71444	1.59565	Q08J23;A0A140T9Y7	Q08J23	9;2	9;2	9;2	tRNA (cytosine(34)-C(5))-methyltransferase	sp|Q08J23|NSUN2_HUMAN RNA cytosine C(5)-methyltransferase NSUN2 OS=Homo sapiens OX=9606 GN=NSUN2 PE=1 SV=2	2	9	9	9	1	0	3	1	0	3	1	0	3	18.4	18.4	18.4	86.47	767	767;202	1.67	9	10	2	0	35.143	By matching		By MS/MS	1.201	1.2692	20.774
RPS27A;UBC;UBB;UBA52	9.90317e+08	1.442	8.1268e+08	6.0117e+08	1.5571e+09	7.2236e+08	3.123e+08	1.2203e+09	1.12503	1.92498	1.276	P62979;P0CG48;P0CG47;Q96C32;Q5PY61;J3QKN0;F5GXK7;F5H747;A0A2R8Y422;F5H388;B4DV12;F5H265;F5H2Z3;F5GYU3;F5H6Q2;J3QTR3;J3QS39;P62987;M0R1M6;Q49A90;M0R1V7;M0R2S1;F5GZ39;J3QSA3	P62979;P0CG48;P0CG47;Q96C32;Q5PY61;J3QKN0;F5GXK7;F5H747;A0A2R8Y422;F5H388;B4DV12;F5H265;F5H2Z3;F5GYU3;F5H6Q2;J3QTR3;J3QS39;P62987	10;6;6;6;6;6;6;6;6;6;6;6;6;6;6;6;6;6;4;4;4;4;3;3	10;6;6;6;6;6;6;6;6;6;6;6;6;6;6;6;6;6;4;4;4;4;3;3	10;6;6;6;6;6;6;6;6;6;6;6;6;6;6;6;6;6;4;4;4;4;3;3	Ubiquitin-40S ribosomal protein S27a;Ubiquitin;40S ribosomal protein S27a;Polyubiquitin-C;Ubiquitin;Polyubiquitin-B;Ubiquitin;Ubiquitin-60S ribosomal protein L40;Ubiquitin;60S ribosomal protein L40	sp|P62979|RS27A_HUMAN Ubiquitin-40S ribosomal protein S27a OS=Homo sapiens OX=9606 GN=RPS27A PE=1 SV=2;sp|P0CG48|UBC_HUMAN Polyubiquitin-C OS=Homo sapiens OX=9606 GN=UBC PE=1 SV=3;sp|P0CG47|UBB_HUMAN Polyubiquitin-B OS=Homo sapiens OX=9606 GN=UBB PE=1 SV=1	24	10	10	10	5	6	5	5	6	5	5	6	5	60.3	60.3	60.3	17.965	156	156;685;229;305;229;206;169;160;156;155;153;149;136;134;122;106;93;128;114;95;63;138;61;43	1.72	39	44	12	0	323.31	By MS/MS	By MS/MS	By MS/MS	1.0424	1.0882	40.523
TPM3	1.31082e+08	1.44135	9.0779e+07	9.2698e+07	2.0977e+08	9.0911e+07	4.1733e+07	1.8996e+08	0.998548	2.22122	1.10429	A0A087WWU8;D6R904;Q5VU61;A0A494C0G0;P67936;A0A2R8YEU4;A0A2R8YGX3;A0A2R8YH90;A0A2R8YE05;K7ENT6;A0A2R8YHD2;A0A2R8Y5V9;A0A5F9UN72	A0A087WWU8;D6R904	14;9;5;4;3;3;3;3;3;3;3;3;1	14;9;5;4;3;3;3;3;3;3;3;3;1	7;7;5;2;0;0;0;0;0;0;0;0;0		tr|A0A087WWU8|A0A087WWU8_HUMAN Tropomyosin alpha-3 chain OS=Homo sapiens OX=9606 GN=TPM3 PE=1 SV=1;tr|D6R904|D6R904_HUMAN Tropomyosin alpha-3 chain OS=Homo sapiens OX=9606 GN=TPM3 PE=1 SV=1	13	14	14	7	3	3	5	3	3	5	1	1	2	54.6	54.6	18.5	26.42	227	227;95;49;87;248;173;183;220;226;245;248;248;158	1.75	19	28	6	0	57.649	By MS/MS	By MS/MS	By MS/MS	0.70427	0.76123	50.705
SRSF10	1.31701e+08	1.4395	7.3527e+07	3.76556e+07	2.8392e+08	6.271e+07	2.05564e+07	2.1604e+08	1.17249	1.83181	1.3142	O75494;Q5JRI1;Q8WXF0;Q6IQ42;R4GMP8	O75494;Q5JRI1	9;9;3;2;1	9;9;3;2;1	9;9;3;2;1	Serine/arginine-rich splicing factor 10	sp|O75494|SRS10_HUMAN Serine/arginine-rich splicing factor 10 OS=Homo sapiens OX=9606 GN=SRSF10 PE=1 SV=1;tr|Q5JRI1|Q5JRI1_HUMAN Serine/arginine-rich-splicing factor 10 OS=Homo sapiens OX=9606 GN=SRSF10 PE=1 SV=1	5	9	9	9	2	0	4	2	0	4	2	0	4	26.7	26.7	26.7	31.3	262	262;172;261;69;40	1.74	17	19	6	0	235.46	By MS/MS		By MS/MS	1.0871	1.1386	26.207
TAF15	4.98067e+08	1.43816	6.4392e+08	5.2424e+08	3.2604e+08	5.654e+08	2.4007e+08	3.287e+08	1.13888	2.1837	0.991908	Q92804;A0A075B7D9;A0A075B7F4	Q92804;A0A075B7D9	5;5;1	3;3;1	3;3;1	TATA-binding protein-associated factor 2N	sp|Q92804|RBP56_HUMAN TATA-binding protein-associated factor 2N OS=Homo sapiens OX=9606 GN=TAF15 PE=1 SV=1;tr|A0A075B7D9|A0A075B7D9_HUMAN TATA-binding protein-associated factor 2N OS=Homo sapiens OX=9606 GN=TAF15 PE=1 SV=1	3	5	3	3	5	3	5	3	1	3	3	1	3	14	11.7	11.7	61.829	592	592;449;214	1.75	14	17	5	0	27.37	By MS/MS	By MS/MS	By MS/MS	0.69327	0.74313	24.772
USMG5	9.54114e+07	1.43674	1.6822e+08	5.49602e+07	6.3054e+07	1.716e+08	2.20499e+07	7.5299e+07	0.980303	2.49254	0.837382	Q96IX5	Q96IX5	3	3	3	Up-regulated during skeletal muscle growth protein 5	sp|Q96IX5|ATPMD_HUMAN ATP synthase membrane subunit DAPIT, mitochondrial OS=Homo sapiens OX=9606 GN=ATP5MD PE=1 SV=1	1	3	3	3	3	0	2	3	0	2	3	0	2	44.8	44.8	44.8	6.4575	58	58	1.6	7	7	1	0	5.1203	By MS/MS		By MS/MS	0.8196	0.89457	13.305
RPS5	5.68467e+08	1.434	4.922e+08	5.3401e+08	6.7919e+08	4.6589e+08	2.2879e+08	7.4516e+08	1.05647	2.33406	0.911469	P46782;M0R0F0;M0R0R2;M0QZN2	P46782;M0R0F0;M0R0R2;M0QZN2	11;11;10;9	11;11;10;9	11;11;10;9	40S ribosomal protein S5;40S ribosomal protein S5, N-terminally processed	sp|P46782|RS5_HUMAN 40S ribosomal protein S5 OS=Homo sapiens OX=9606 GN=RPS5 PE=1 SV=4;tr|M0R0F0|M0R0F0_HUMAN 40S ribosomal protein S5 (Fragment) OS=Homo sapiens OX=9606 GN=RPS5 PE=1 SV=1;tr|M0R0R2|M0R0R2_HUMAN 40S ribosomal protein S5 OS=Homo sapiens OX=9	4	11	11	11	5	5	5	5	5	5	5	5	5	42.6	42.6	42.6	22.876	204	204;200;225;134	1.73	34	36	12	0	260.77	By MS/MS	By MS/MS	By MS/MS	1.2122	1.2949	27.587
RPS24	1.93637e+09	1.4286	1.5504e+09	1.5751e+09	2.6836e+09	1.4459e+09	6.9725e+08	2.8115e+09	1.07227	2.25902	0.954508	P62847;E7ETK0;A0A2R8Y849;A0A2R8YD14;A0A2R8Y8A0	P62847;E7ETK0;A0A2R8Y849;A0A2R8YD14;A0A2R8Y8A0	6;6;6;6;3	6;6;6;6;3	6;6;6;6;3	40S ribosomal protein S24	sp|P62847|RS24_HUMAN 40S ribosomal protein S24 OS=Homo sapiens OX=9606 GN=RPS24 PE=1 SV=1;tr|E7ETK0|E7ETK0_HUMAN 40S ribosomal protein S24 OS=Homo sapiens OX=9606 GN=RPS24 PE=1 SV=1;tr|A0A2R8Y849|A0A2R8Y849_HUMAN 40S ribosomal protein S24 OS=Homo sapiens O	5	6	6	6	6	6	6	6	6	6	6	6	6	36.1	36.1	36.1	15.423	133	133;131;131;165;90	1.66	55	50	14	0	290.44	By MS/MS	By MS/MS	By MS/MS	1.1094	1.0994	6.8005
SRSF6	1.17579e+08	1.42327	2.6428e+07	1.1287e+08	2.1344e+08	2.0538e+07	5.5828e+07	2.2204e+08	1.28679	2.02175	0.961268	Q13247;A0A590UJK4;A0A590UK01;A0A590UJP7;A0A590UK80;Q08170;A0A0D9SEM4	Q13247;A0A590UJK4;A0A590UK01;A0A590UJP7;A0A590UK80	7;7;7;7;7;1;1	6;6;6;6;6;0;0	6;6;6;6;6;0;0	Serine/arginine-rich splicing factor 6	sp|Q13247|SRSF6_HUMAN Serine/arginine-rich splicing factor 6 OS=Homo sapiens OX=9606 GN=SRSF6 PE=1 SV=2;tr|A0A590UJK4|A0A590UJK4_HUMAN Serine/arginine-rich-splicing factor 6 OS=Homo sapiens OX=9606 GN=SRSF6 PE=1 SV=1;tr|A0A590UK01|A0A590UK01_HUMAN Serine/a	7	7	6	6	2	3	5	1	2	4	1	2	4	20.1	17.4	17.4	39.586	344	344;226;273;276;1090;494;378	1.66	20	15	6	0	45.593	By MS/MS	By MS/MS	By MS/MS	1.0602	1.158	10.993
GTF3C3	3.61248e+07	1.42134	7.3826e+06	3.23239e+07	6.8668e+07	6.188e+06	1.48713e+07	7.652e+07	1.19305	2.17358	0.897386	Q9Y5Q9;A0A494C1S7;H7C0C0;F8WC64;H0YFI7	Q9Y5Q9;A0A494C1S7	15;10;3;2;1	15;10;3;2;1	15;10;3;2;1	General transcription factor 3C polypeptide 3	sp|Q9Y5Q9|TF3C3_HUMAN General transcription factor 3C polypeptide 3 OS=Homo sapiens OX=9606 GN=GTF3C3 PE=1 SV=1;tr|A0A494C1S7|A0A494C1S7_HUMAN General transcription factor 3C polypeptide 3 OS=Homo sapiens OX=9606 GN=GTF3C3 PE=1 SV=1	5	15	15	15	1	0	6	1	0	6	1	0	6	24	24	24	101.27	886	886;631;148;38;44	1.8	14	20	6	0	36.844	By MS/MS		By MS/MS	0.77191	0.83344	23.304
H1F0	1.68017e+09	1.41953	1.2165e+09	1.5858e+09	2.2382e+09	1.4742e+09	5.9769e+08	2.8688e+09	0.825193	2.65321	0.780187	P07305	P07305	8	8	8	Histone H1.0;Histone H1.0, N-terminally processed	sp|P07305|H10_HUMAN Histone H1.0 OS=Homo sapiens OX=9606 GN=H1-0 PE=1 SV=3	1	8	8	8	4	6	4	4	6	4	4	6	4	28.9	28.9	28.9	20.863	194	194	1.71	40	45	12	0	261.12	By MS/MS	By MS/MS	By MS/MS	0.87111	0.88823	49.554
RPL22	1.29668e+09	1.41885	5.7153e+08	1.9328e+09	1.3857e+09	7.6961e+08	6.7684e+08	2.105e+09	0.742623	2.85562	0.65829	P35268;K7ERI7;K7EMH1;K7ELC4;K7EP65;K7EKS7;K7EJT5	P35268;K7ERI7;K7EMH1;K7ELC4;K7EP65;K7EKS7	10;9;8;7;5;5;3	10;9;8;7;5;5;3	8;7;6;5;5;5;3	60S ribosomal protein L22	sp|P35268|RL22_HUMAN 60S ribosomal protein L22 OS=Homo sapiens OX=9606 GN=RPL22 PE=1 SV=2;tr|K7ERI7|K7ERI7_HUMAN 60S ribosomal protein L22 OS=Homo sapiens OX=9606 GN=RPL22 PE=1 SV=1;tr|K7EMH1|K7EMH1_HUMAN 60S ribosomal protein L22 (Fragment) OS=Homo sapien	7	10	10	8	5	6	6	5	6	6	5	4	6	69.5	69.5	62.5	14.787	128	128;95;89;79;48;53;47	1.67	34	32	9	0	217.71	By MS/MS	By MS/MS	By MS/MS	0.85786	0.90615	58.097
MRPS28	4.74831e+07	1.41774	2.1446e+07	6.54962e+07	5.5507e+07	1.8732e+07	2.8989e+07	6.538e+07	1.14489	2.25935	0.848991	Q9Y2Q9;H0YAT2;E5RGC7;E5RFH3;E5RK86;H7C5V3;H0YC42	Q9Y2Q9;H0YAT2;E5RGC7;E5RFH3	3;3;2;2;1;1;1	3;3;2;2;1;1;1	3;3;2;2;1;1;1	28S ribosomal protein S28, mitochondrial	sp|Q9Y2Q9|RT28_HUMAN 28S ribosomal protein S28, mitochondrial OS=Homo sapiens OX=9606 GN=MRPS28 PE=1 SV=1;tr|H0YAT2|H0YAT2_HUMAN 28S ribosomal protein S28, mitochondrial (Fragment) OS=Homo sapiens OX=9606 GN=MRPS28 PE=1 SV=1;tr|E5RGC7|E5RGC7_HUMAN 28S ribo	7	3	3	3	2	0	3	2	0	3	2	0	3	23	23	23	20.843	187	187;143;103;125;108;162;278	1.83	7	7	4	0	5.3399	By MS/MS		By MS/MS	0.74648	0.82577	40.735
BAZ1B	5.92012e+07	1.41746	1.8047e+07	5.91166e+07	1.0044e+08	2.0101e+07	2.9849e+07	7.3098e+07	0.897816	1.98052	1.37405	Q9UIG0	Q9UIG0	25	25	25	Tyrosine-protein kinase BAZ1B	sp|Q9UIG0|BAZ1B_HUMAN Tyrosine-protein kinase BAZ1B OS=Homo sapiens OX=9606 GN=BAZ1B PE=1 SV=2	1	25	25	25	2	0	5	2	0	5	2	0	5	20.2	20.2	20.2	170.9	1483	1483	1.66	30	39	5	0	82.171	By MS/MS		By MS/MS	1.0765	1.1867	20.739
RPL31	9.17657e+08	1.41336	8.8555e+08	3.4092e+08	1.5265e+09	6.835e+08	1.756e+08	1.5219e+09	1.29561	1.94146	1.00302	P62899;H7C2W9;C9JU56;B7Z4E3;B7Z4C8;B8ZZK4	P62899;H7C2W9;C9JU56;B7Z4E3;B7Z4C8;B8ZZK4	8;7;7;7;7;4	8;7;7;7;7;4	8;7;7;7;7;4	60S ribosomal protein L31	sp|P62899|RL31_HUMAN 60S ribosomal protein L31 OS=Homo sapiens OX=9606 GN=RPL31 PE=1 SV=1;tr|H7C2W9|H7C2W9_HUMAN 60S ribosomal protein L31 (Fragment) OS=Homo sapiens OX=9606 GN=RPL31 PE=1 SV=1;tr|C9JU56|C9JU56_HUMAN 60S ribosomal protein L31 (Fragment) OS=	6	8	8	8	4	3	5	4	3	5	4	3	5	48	48	48	14.463	125	125;108;115;120;130;79	1.74	26	30	9	0	296.67	By MS/MS	By MS/MS	By MS/MS	1.0385	1.2065	15.307
FTSJ3	7.27723e+08	1.40672	4.5112e+08	8.595e+07	1.6461e+09	4.772e+08	3.759e+07	1.6656e+09	0.945348	2.28651	0.988293	Q8IY81;J3KS36;J3QSE2;J3KS74	Q8IY81	29;5;3;1	29;5;3;1	29;5;3;1	pre-rRNA processing protein FTSJ3	sp|Q8IY81|SPB1_HUMAN pre-rRNA 2-O-ribose RNA methyltransferase FTSJ3 OS=Homo sapiens OX=9606 GN=FTSJ3 PE=1 SV=2	4	29	29	29	13	2	18	13	2	18	13	2	18	52.5	52.5	52.5	96.557	847	847;151;115;67	1.73	80	88	27	0	323.31	By MS/MS	By MS/MS	By MS/MS	0.88446	0.96323	15.239
RPL37A	3.24437e+08	1.40114	2.277e+08	2.2739e+08	5.1822e+08	1.9216e+08	1.1074e+08	5.3696e+08	1.18495	2.05337	0.9651	P61513;C9J4Z3;M0R0A1;Q6P4E4;E9PEL3;M0R2L6;G5E9R3;A6NKH3	P61513;C9J4Z3;M0R0A1;Q6P4E4;E9PEL3;M0R2L6	4;4;3;3;3;3;1;1	4;4;3;3;3;3;1;1	4;4;3;3;3;3;1;1	60S ribosomal protein L37a	sp|P61513|RL37A_HUMAN 60S ribosomal protein L37a OS=Homo sapiens OX=9606 GN=RPL37A PE=1 SV=2;tr|C9J4Z3|C9J4Z3_HUMAN 60S ribosomal protein L37a OS=Homo sapiens OX=9606 GN=RPL37A PE=1 SV=1;tr|M0R0A1|M0R0A1_HUMAN 60S ribosomal protein L37a OS=Homo sapiens OX=	8	4	4	4	2	2	2	2	2	2	2	2	2	42.4	42.4	42.4	10.275	92	92;68;60;72;75;88;58;93	1.79	17	23	7	0	156.47	By MS/MS	By MS/MS	By MS/MS	1.1883	1.2741	1.5282
ILF3	1.65615e+08	1.40005	8.7828e+07	8.2176e+07	3.2684e+08	8.4378e+07	3.5533e+07	3.8606e+08	1.04089	2.31267	0.846604	Q12906;Q96SI9;K7EKJ9;K7ERM6;K7ENK6;K7EM82;K7ELV3;K7EJ09;K7ER69;K7EQR9	Q12906	12;2;2;1;1;1;1;1;1;1	12;2;2;1;1;1;1;1;1;1	12;2;2;1;1;1;1;1;1;1	Interleukin enhancer-binding factor 3	sp|Q12906|ILF3_HUMAN Interleukin enhancer-binding factor 3 OS=Homo sapiens OX=9606 GN=ILF3 PE=1 SV=3	10	12	12	12	5	1	8	5	1	8	5	1	8	18.2	18.2	18.2	95.337	894	894;672;254;77;79;99;116;122;161;180	1.7	26	27	8	0	67.922	By MS/MS	By MS/MS	By MS/MS	0.74754	0.81175	11.311
C11orf98	2.15347e+08	1.3981	1.6357e+08	2.4086e+08	2.4161e+08	1.3195e+08	1.2057e+08	2.5247e+08	1.23964	1.99768	0.956985	E9PRG8;E9PLD3;A0A494BXY3	E9PRG8	5;2;2	5;2;2	5;2;2	Uncharacterized protein C11orf98	sp|E9PRG8|CK098_HUMAN Uncharacterized protein C11orf98 OS=Homo sapiens OX=9606 GN=C11orf98 PE=4 SV=2	3	5	5	5	1	2	2	1	2	2	1	2	2	35.8	35.8	35.8	14.234	123	123;99;122	1.73	10	13	3	0	81.206	By MS/MS	By MS/MS	By MS/MS	0.95697	1.0327	8.0921
MYO1A	2.03913e+07	1.39224	9.9723e+06	2.30587e+07	2.8143e+07	7.1022e+06	1.36484e+07	2.5983e+07	1.40411	1.68948	1.08313	Q9UBC5;G3V342;G3V587	Q9UBC5;G3V342	5;3;1	2;2;1	2;2;1	Unconventional myosin-Ia	sp|Q9UBC5|MYO1A_HUMAN Unconventional myosin-Ia OS=Homo sapiens OX=9606 GN=MYO1A PE=1 SV=1;tr|G3V342|G3V342_HUMAN Unconventional myosin-Ia OS=Homo sapiens OX=9606 GN=MYO1A PE=1 SV=1	3	5	2	2	2	1	3	1	0	1	1	0	1	5.5	1.8	1.8	118.4	1043	1043;688;73	1.75	3	4	1	0.029248	0.98509	By matching	By matching	By MS/MS	0.85653	0.87537	30.725
CHAF1B	5.13457e+08	1.38574	4.9872e+08	5.4765e+08	4.94e+08	3.2323e+08	3.6272e+08	4.4728e+08	1.54293	1.50984	1.10445	Q13112	Q13112	13	13	13	Chromatin assembly factor 1 subunit B	sp|Q13112|CAF1B_HUMAN Chromatin assembly factor 1 subunit B OS=Homo sapiens OX=9606 GN=CHAF1B PE=1 SV=1	1	13	13	13	9	7	9	9	7	9	9	7	9	36.7	36.7	36.7	61.492	559	559	1.75	33	34	13	0	35.187	By MS/MS	By MS/MS	By MS/MS	1.247	1.3193	24.726
NIFK	1.8373e+08	1.38405	1.332e+08	6.9981e+07	3.4801e+08	1.2627e+08	3.3543e+07	3.4424e+08	1.05488	2.08631	1.01095	Q9BYG3;C9J808;C9J6C5;H7BZL0	Q9BYG3;C9J808;C9J6C5	18;10;10;4	18;10;10;4	18;10;10;4	MKI67 FHA domain-interacting nucleolar phosphoprotein	sp|Q9BYG3|MK67I_HUMAN MKI67 FHA domain-interacting nucleolar phosphoprotein OS=Homo sapiens OX=9606 GN=NIFK PE=1 SV=1;tr|C9J808|C9J808_HUMAN MKI67 FHA domain-interacting nucleolar phosphoprotein (Fragment) OS=Homo sapiens OX=9606 GN=NIFK PE=1 SV=8;tr|C9J6C	4	18	18	18	5	1	8	5	1	8	5	1	8	64.5	64.5	64.5	34.222	293	293;164;166;102	1.67	37	34	10	0	63.224	By MS/MS	By MS/MS	By MS/MS	0.88025	0.93597	15.569
PRPF8	1.49386e+08	1.38395	3.4296e+07	1.98015e+07	3.9406e+08	3.559e+07	8.95395e+06	4.0345e+08	0.963641	2.21148	0.976726	Q6P2Q9;I3L0J9;I3L3Z8;I3L1T8	Q6P2Q9	56;22;7;1	56;22;7;1	56;22;7;1	Pre-mRNA-processing-splicing factor 8	sp|Q6P2Q9|PRP8_HUMAN Pre-mRNA-processing-splicing factor 8 OS=Homo sapiens OX=9606 GN=PRPF8 PE=1 SV=2	4	56	56	56	5	0	21	5	0	21	5	0	21	32.5	32.5	32.5	273.6	2335	2335;1012;250;116	1.67	68	84	14	0	190.92	By MS/MS		By MS/MS	0.87796	0.95428	21.958
LRPPRC	2.66065e+07	1.38362	1.045e+07	3.48895e+07	3.448e+07	9.8282e+06	1.56663e+07	4.0068e+07	1.06327	2.22705	0.860537	P42704;C9JCA9;B8ZZ38;A0A0C4DG06	P42704	3;1;1;1	3;1;1;1	3;1;1;1	Leucine-rich PPR motif-containing protein, mitochondrial	sp|P42704|LPPRC_HUMAN Leucine-rich PPR motif-containing protein, mitochondrial OS=Homo sapiens OX=9606 GN=LRPPRC PE=1 SV=3	4	3	3	3	2	0	2	2	0	2	2	0	2	2.7	2.7	2.7	157.9	1394	1394;359;504;531	1.88	3	3	2	0.0016598	2.1161	By matching		By MS/MS	0.86243	0.91836	22.092
DDX60L	3.22285e+07	1.3806	6.7748e+06	2.88108e+07	6.11e+07	1.0453e+07	1.27741e+07	4.9343e+07	0.64812	2.2554	1.23827	Q5H9U9;H0Y8H0	Q5H9U9;H0Y8H0	4;3	4;3	4;3	Probable ATP-dependent RNA helicase DDX60-like	sp|Q5H9U9|DDX6L_HUMAN Probable ATP-dependent RNA helicase DDX60-like OS=Homo sapiens OX=9606 GN=DDX60L PE=2 SV=2;tr|H0Y8H0|H0Y8H0_HUMAN Probable ATP-dependent RNA helicase DDX60-like (Fragment) OS=Homo sapiens OX=9606 GN=DDX60L PE=1 SV=2	2	4	4	4	1	0	2	1	0	2	1	0	2	2.4	2.4	2.4	197.67	1706	1706;868	2	3	5	3	0	3.708	By MS/MS		By MS/MS	1.034	1.0342	33.159
SRSF5	3.06933e+08	1.37348	1.7775e+08	1.8555e+08	5.575e+08	1.6571e+08	8.449e+07	6.5459e+08	1.07266	2.19612	0.851678	Q13243;B4DJK0;B4DUA4;G3V5K8	Q13243;B4DJK0;B4DUA4	9;5;5;4	9;5;5;4	8;4;4;4	Serine/arginine-rich splicing factor 5	sp|Q13243|SRSF5_HUMAN Serine/arginine-rich splicing factor 5 OS=Homo sapiens OX=9606 GN=SRSF5 PE=1 SV=1;tr|B4DJK0|B4DJK0_HUMAN Serine/arginine-rich-splicing factor 5 OS=Homo sapiens OX=9606 GN=SRSF5 PE=1 SV=1;tr|B4DUA4|B4DUA4_HUMAN Serine/arginine-rich-spl	4	9	9	8	2	2	4	2	2	4	1	1	3	26.8	26.8	23.5	31.263	272	272;124;138;99	1.69	17	17	5	0	44.563	By MS/MS	By MS/MS	By MS/MS	0.85298	0.89148	32.263
DKC1	2.16747e+08	1.37208	1.6528e+08	2.0632e+07	4.6433e+08	1.3205e+08	1.1349e+07	4.4364e+08	1.25165	1.81796	1.04664	O60832;C9IYT0;H7C0M1;H7C2Q9;H7BZF2;H7C2Q2	O60832;C9IYT0;H7C0M1	11;9;8;5;2;1	11;9;8;5;2;1	11;9;8;5;2;1	H/ACA ribonucleoprotein complex subunit 4	sp|O60832|DKC1_HUMAN H/ACA ribonucleoprotein complex subunit DKC1 OS=Homo sapiens OX=9606 GN=DKC1 PE=1 SV=3;tr|C9IYT0|C9IYT0_HUMAN H/ACA ribonucleoprotein complex subunit DKC1 (Fragment) OS=Homo sapiens OX=9606 GN=DKC1 PE=1 SV=8;tr|H7C0M1|H7C0M1_HUMAN H/AC	6	11	11	11	5	1	6	5	1	6	5	1	6	29	29	29	57.673	514	514;258;229;169;76;207	1.7	32	35	9	0	140.53	By MS/MS	By MS/MS	By MS/MS	0.8454	0.87435	17.93
DNAJA1	3.34073e+08	1.36999	3.4852e+08	2.9861e+08	3.5509e+08	2.3904e+08	3.28e+08	2.0389e+08	1.458	0.910396	1.74158	P31689	P31689	5	5	5	DnaJ homolog subfamily A member 1	sp|P31689|DNJA1_HUMAN DnaJ homolog subfamily A member 1 OS=Homo sapiens OX=9606 GN=DNAJA1 PE=1 SV=2	1	5	5	5	5	3	4	5	3	4	5	3	4	20.7	20.7	20.7	44.868	397	397	1.81	18	20	9	0	17.291	By MS/MS	By MS/MS	By MS/MS	0.89774	0.94411	10.052
WDR75	4.00902e+07	1.36991	7.457e+06	3.36995e+07	7.9114e+07	6.9513e+06	1.69248e+07	7.5647e+07	1.07275	1.99114	1.04583	Q8IWA0	Q8IWA0	12	12	12	WD repeat-containing protein 75	sp|Q8IWA0|WDR75_HUMAN WD repeat-containing protein 75 OS=Homo sapiens OX=9606 GN=WDR75 PE=1 SV=1	1	12	12	12	1	0	4	1	0	4	1	0	4	22	22	22	94.498	830	830	1.63	16	16	3	0	23.52	By matching		By MS/MS	0.86364	0.91444	19.438
CAV1	3.01399e+07	1.36839	3.3782e+07	2.36326e+07	3.3005e+07	1.7627e+07	2.79713e+07	2.4561e+07	1.91649	0.844888	1.3438	Q03135;C9JKI3;E9PCT5	Q03135;C9JKI3;E9PCT5	2;1;1	2;1;1	2;1;1	Caveolin-1;Caveolin	sp|Q03135|CAV1_HUMAN Caveolin-1 OS=Homo sapiens OX=9606 GN=CAV1 PE=1 SV=4;tr|C9JKI3|C9JKI3_HUMAN Caveolin (Fragment) OS=Homo sapiens OX=9606 GN=CAV1 PE=1 SV=1;tr|E9PCT5|E9PCT5_HUMAN Caveolin OS=Homo sapiens OX=9606 GN=CAV1 PE=1 SV=1	3	2	2	2	1	0	1	1	0	1	1	0	1	19.7	19.7	19.7	20.471	178	178;138;167	1.5	4	4		0	28.633	By MS/MS		By MS/MS	0.33741	0.36211	16.317
PRDX3	1.05941e+08	1.36244	1.1423e+08	1.17648e+08	8.5946e+07	1.0369e+08	5.56655e+07	9.8539e+07	1.10165	2.11348	0.872203	P30048	P30048	4	4	4	Thioredoxin-dependent peroxide reductase, mitochondrial	sp|P30048|PRDX3_HUMAN Thioredoxin-dependent peroxide reductase, mitochondrial OS=Homo sapiens OX=9606 GN=PRDX3 PE=1 SV=3	1	4	4	4	3	0	4	3	0	4	3	0	4	26.6	26.6	26.6	27.692	256	256	2	6	8	6	0	8.3554	By MS/MS		By MS/MS	0.94343	0.9744	24.318
HNRNPA1;HNRNPA1L2	9.2687e+08	1.36138	2.9854e+08	1.6523e+09	8.2977e+08	2.7929e+08	7.9556e+08	8.8431e+08	1.06892	2.0769	0.938325	P09651;F8W6I7;F8VZ49;Q32P51;F8VTQ5;A0A2R8Y4L2;F8W646;H0YH80;F8VYN5	P09651;F8W6I7;F8VZ49;Q32P51;F8VTQ5;A0A2R8Y4L2	11;11;8;7;7;6;5;5;4	11;11;8;7;7;6;5;5;4	11;11;8;7;7;6;5;5;4	Heterogeneous nuclear ribonucleoprotein A1;Heterogeneous nuclear ribonucleoprotein A1, N-terminally processed;Heterogeneous nuclear ribonucleoprotein A1-like 2	sp|P09651|ROA1_HUMAN Heterogeneous nuclear ribonucleoprotein A1 OS=Homo sapiens OX=9606 GN=HNRNPA1 PE=1 SV=5;tr|F8W6I7|F8W6I7_HUMAN Heterogeneous nuclear ribonucleoprotein A1 OS=Homo sapiens OX=9606 GN=HNRNPA1 PE=1 SV=2;tr|F8VZ49|F8VZ49_HUMAN Heterogeneous	9	11	11	11	5	7	6	5	7	6	5	7	6	28.2	28.2	28.2	38.746	372	372;307;231;320;145;275;156;191;113	1.72	41	49	12	0	112.99	By MS/MS	By MS/MS	By MS/MS	0.9859	1.1196	11.329
NSUN4	7.07894e+08	1.35775	9.4384e+08	6.12623e+08	5.6722e+08	7.6747e+08	3.6923e+08	4.7897e+08	1.22981	1.65919	1.18425	Q96CB9;M0R1K5	Q96CB9;M0R1K5	3;2	3;2	3;2	5-methylcytosine rRNA methyltransferase NSUN4	sp|Q96CB9|NSUN4_HUMAN 5-methylcytosine rRNA methyltransferase NSUN4 OS=Homo sapiens OX=9606 GN=NSUN4 PE=1 SV=2;tr|M0R1K5|M0R1K5_HUMAN 5-methylcytosine rRNA methyltransferase NSUN4 OS=Homo sapiens OX=9606 GN=NSUN4 PE=1 SV=1	2	3	3	3	1	0	1	1	0	1	1	0	1	14.6	14.6	14.6	43.088	384	384;151	1.43	8	6		0	6.1363	By MS/MS		By MS/MS	0.88236	0.9484	21.777
ABHD14B	4.96636e+07	1.35236	5.1156e+07	4.59468e+07	5.1888e+07	3.6075e+07	3.61359e+07	3.7943e+07	1.41805	1.2715	1.36752	Q96IU4;F8W9U3;B4DQI4	Q96IU4;F8W9U3;B4DQI4	3;3;2	3;3;2	3;3;2	Alpha/beta hydrolase domain-containing protein 14B	sp|Q96IU4|ABHEB_HUMAN Protein ABHD14B OS=Homo sapiens OX=9606 GN=ABHD14B PE=1 SV=1;tr|F8W9U3|F8W9U3_HUMAN Protein ABHD14B OS=Homo sapiens OX=9606 GN=ABHD14B PE=1 SV=1;tr|B4DQI4|B4DQI4_HUMAN Protein ABHD14B OS=Homo sapiens OX=9606 GN=ABHD14B PE=1 SV=1	3	3	3	3	2	0	3	2	0	3	2	0	3	21.9	21.9	21.9	22.345	210	210;208;188	2	2	3	2	0	3.6824	By MS/MS		By MS/MS	1.2757	1.3679	4.8788
RPS16	3.87193e+09	1.34474	2.5425e+09	4.5233e+09	4.55e+09	2.4913e+09	2.2185e+09	4.6678e+09	1.02055	2.0389	0.974763	P62249;M0R210;M0R3H0;M0R1M5;Q6IPX4;M0QX76	P62249;M0R210;M0R3H0;M0R1M5;Q6IPX4	15;13;11;9;8;7	15;13;11;9;8;7	15;13;11;9;8;7	40S ribosomal protein S16	sp|P62249|RS16_HUMAN 40S ribosomal protein S16 OS=Homo sapiens OX=9606 GN=RPS16 PE=1 SV=2;tr|M0R210|M0R210_HUMAN 40S ribosomal protein S16 OS=Homo sapiens OX=9606 GN=RPS16 PE=1 SV=1;tr|M0R3H0|M0R3H0_HUMAN 40S ribosomal protein S16 OS=Homo sapiens OX=9606 G	6	15	15	15	10	11	10	10	11	10	10	11	10	59.6	59.6	59.6	16.445	146	146;129;100;85;152;50	1.69	81	83	23	0	323.31	By MS/MS	By MS/MS	By MS/MS	1.1322	1.1185	16.789
RRP15	2.68919e+07	1.34377	8.6286e+06	1.2035e+07	6.0012e+07	8.3231e+06	6.5309e+06	5.2101e+07	1.03671	1.84278	1.15184	Q9Y3B9	Q9Y3B9	4	4	4	RRP15-like protein	sp|Q9Y3B9|RRP15_HUMAN RRP15-like protein OS=Homo sapiens OX=9606 GN=RRP15 PE=1 SV=2	1	4	4	4	1	1	1	1	1	1	1	1	1	13.1	13.1	13.1	31.484	282	282	1.57	7	6	1	0	12.273	By MS/MS	By MS/MS	By MS/MS	0.9409	1.0681	7.4902
NOP58	3.37026e+08	1.33995	2.1373e+08	3.9357e+07	7.5799e+08	2.4602e+08	1.7581e+07	8.3069e+08	0.868751	2.23861	0.912482	Q9Y2X3;H7BZ72;F8WED0	Q9Y2X3	19;6;2	19;6;2	19;6;2	Nucleolar protein 58	sp|Q9Y2X3|NOP58_HUMAN Nucleolar protein 58 OS=Homo sapiens OX=9606 GN=NOP58 PE=1 SV=1	3	19	19	19	6	1	10	6	1	10	6	1	10	48.6	48.6	48.6	59.578	529	529;187;68	1.71	52	56	16	0	195.08	By MS/MS	By MS/MS	By MS/MS	0.79834	0.91458	10.512
SRRM1	1.25006e+08	1.33529	1.0247e+08	1.31657e+08	1.4089e+08	6.8474e+07	1.13134e+08	1.047e+08	1.49648	1.16373	1.34565	Q8IYB3;A9Z1X7;E9PCT1;M0R1E7;M0R088;M0QXG5	Q8IYB3;A9Z1X7;E9PCT1	6;6;3;2;2;1	6;6;3;2;2;1	6;6;3;2;2;1	Serine/arginine repetitive matrix protein 1	sp|Q8IYB3|SRRM1_HUMAN Serine/arginine repetitive matrix protein 1 OS=Homo sapiens OX=9606 GN=SRRM1 PE=1 SV=2;tr|A9Z1X7|A9Z1X7_HUMAN Serine/arginine repetitive matrix protein 1 OS=Homo sapiens OX=9606 GN=SRRM1 PE=1 SV=1;tr|E9PCT1|E9PCT1_HUMAN Serine/arginin	6	6	6	6	2	0	2	2	0	2	2	0	2	12.4	12.4	12.4	102.33	904	904;913;820;79;681;101	1.72	14	13	5	0	31.363	By MS/MS		By MS/MS	1.0854	1.1495	25.748
PFKL	2.11573e+08	1.33196	1.5327e+08	2.8077e+08	2.0068e+08	1.2407e+08	1.8493e+08	1.6154e+08	1.23535	1.51825	1.24229	P17858;Q01813;F8WEU2	P17858	9;2;1	9;2;1	7;1;1	ATP-dependent 6-phosphofructokinase, liver type	sp|P17858|PFKAL_HUMAN ATP-dependent 6-phosphofructokinase, liver type OS=Homo sapiens OX=9606 GN=PFKL PE=1 SV=6	3	9	9	7	4	7	6	4	7	6	3	6	5	14.6	14.6	12.3	85.018	780	780;784;42	1.83	15	12	9	0	17.75	By MS/MS	By MS/MS	By MS/MS	1.2657	1.3385	11.296
RCL1	7.02742e+07	1.33006	1.0081e+07	1.99715e+07	1.8077e+08	1.1077e+07	9.02523e+06	2.0844e+08	0.910084	2.21285	0.867252	Q9Y2P8;Q5VZU3;Q5VYW8;Q5VZU2	Q9Y2P8	12;5;4;3	12;5;4;3	12;5;4;3	RNA 3-terminal phosphate cyclase-like protein	sp|Q9Y2P8|RCL1_HUMAN RNA 3-terminal phosphate cyclase-like protein OS=Homo sapiens OX=9606 GN=RCL1 PE=1 SV=3	4	12	12	12	1	0	8	1	0	8	1	0	8	40.5	40.5	40.5	40.842	373	373;215;175;137	1.7	20	21	6	0	43.606	By matching		By MS/MS	0.83831	0.89473	6.2616
MYL12B;MYL12A;MYL9	1.56151e+09	1.32555	1.9009e+09	1.3292e+08	2.6507e+09	1.445e+09	8.4422e+07	2.4393e+09	1.3155	1.57447	1.08666	O14950;P19105;J3QRS3;P24844;J3KTJ1	O14950;P19105;J3QRS3;P24844;J3KTJ1	9;9;9;6;5	9;9;9;6;5	9;9;9;6;5	Myosin regulatory light chain 12B;Myosin regulatory light chain 12A;Myosin regulatory light polypeptide 9	sp|O14950|ML12B_HUMAN Myosin regulatory light chain 12B OS=Homo sapiens OX=9606 GN=MYL12B PE=1 SV=2;sp|P19105|ML12A_HUMAN Myosin regulatory light chain 12A OS=Homo sapiens OX=9606 GN=MYL12A PE=1 SV=2;tr|J3QRS3|J3QRS3_HUMAN Myosin regulatory light chain 12A	5	9	9	9	6	1	6	6	1	6	6	1	6	50.6	50.6	50.6	19.779	172	172;171;177;172;114	1.73	40	38	15	0	323.31	By MS/MS	By MS/MS	By MS/MS	0.67766	0.6639	37.998
ELAVL1	1.20388e+08	1.32131	1.4272e+08	2.7983e+07	1.9046e+08	8.3511e+07	2.8811e+07	1.4837e+08	1.709	0.971261	1.28368	Q15717;M0QZR9;M0R055	Q15717;M0QZR9	5;3;1	5;3;1	5;3;1	ELAV-like protein 1	sp|Q15717|ELAV1_HUMAN ELAV-like protein 1 OS=Homo sapiens OX=9606 GN=ELAVL1 PE=1 SV=2;tr|M0QZR9|M0QZR9_HUMAN ELAV-like protein 1 OS=Homo sapiens OX=9606 GN=ELAVL1 PE=1 SV=1	3	5	5	5	4	2	4	4	2	4	4	2	4	20.2	20.2	20.2	36.091	326	326;153;133	1.75	14	12	6	0	15.359	By MS/MS	By MS/MS	By MS/MS	0.98939	1.0399	11.044
PRKAG3	2.34028e+08	1.32077	2.1671e+08	2.69833e+08	2.1554e+08	1.4788e+08	1.94157e+08	1.9469e+08	1.46544	1.38977	1.10709	Q9UGI9;B4DUK8	Q9UGI9;B4DUK8	2;1	2;1	2;1	5-AMP-activated protein kinase subunit gamma-3	sp|Q9UGI9|AAKG3_HUMAN 5-AMP-activated protein kinase subunit gamma-3 OS=Homo sapiens OX=9606 GN=PRKAG3 PE=1 SV=3;tr|B4DUK8|B4DUK8_HUMAN 5-AMP-activated protein kinase subunit gamma-3 OS=Homo sapiens OX=9606 GN=PRKAG3 PE=1 SV=1	2	2	2	2	1	0	1	1	0	1	1	0	1	5.1	5.1	5.1	54.257	489	489;353	1.71	4	1	2	0.046113	0.78697	By MS/MS		By MS/MS	0.94726	1.0343	47.356
RPS15	8.3875e+08	1.31608	7.2393e+08	2.1382e+08	1.5785e+09	7.4328e+08	1.0149e+08	1.8197e+09	0.973967	2.10681	0.867451	P62841;K7ELC2;K7EM56;A0A0B4J2B4;K7EJ78;S4R417;K7EQJ5;S4R456	P62841;K7ELC2;K7EM56;A0A0B4J2B4;K7EJ78;S4R417;K7EQJ5;S4R456	5;5;4;4;4;4;4;3	5;5;4;4;4;4;4;3	5;5;4;4;4;4;4;3	40S ribosomal protein S15	sp|P62841|RS15_HUMAN 40S ribosomal protein S15 OS=Homo sapiens OX=9606 GN=RPS15 PE=1 SV=2;tr|K7ELC2|K7ELC2_HUMAN 40S ribosomal protein S15 OS=Homo sapiens OX=9606 GN=RPS15 PE=1 SV=1;tr|K7EM56|K7EM56_HUMAN 40S ribosomal protein S15 OS=Homo sapiens OX=9606 G	8	5	5	5	3	3	3	3	3	3	3	3	3	55.9	55.9	55.9	17.04	145	145;152;112;118;129;135;141;68	1.77	44	47	19	0	160.82	By MS/MS	By MS/MS	By MS/MS	0.85488	1.0083	12.699
PCMT1	1.84133e+09	1.31585	2.2309e+09	1.9627e+09	1.3304e+09	1.5254e+09	1.5732e+09	1.0751e+09	1.4625	1.24758	1.23747	P22061;A0A0A0MRJ6;H7BY58;F6S8N6;A0A3F2YNX8;F8WDT3;F8WAV5;F8WAX2;C9J0F2;H7C4X2	P22061;A0A0A0MRJ6;H7BY58;F6S8N6;A0A3F2YNX8	12;12;12;11;9;4;4;4;3;1	12;12;12;11;9;4;4;4;3;1	12;12;12;11;9;4;4;4;3;1	Protein-L-isoaspartate(D-aspartate) O-methyltransferase;Protein-L-isoaspartate O-methyltransferase	sp|P22061|PIMT_HUMAN Protein-L-isoaspartate(D-aspartate) O-methyltransferase OS=Homo sapiens OX=9606 GN=PCMT1 PE=1 SV=4;tr|A0A0A0MRJ6|A0A0A0MRJ6_HUMAN Protein-L-isoaspartate O-methyltransferase OS=Homo sapiens OX=9606 GN=PCMT1 PE=1 SV=1;tr|H7BY58|H7BY58_HU	10	12	12	12	11	9	10	11	9	10	11	9	10	66.1	66.1	66.1	24.636	227	227;285;286;250;250;62;66;72;96;38	1.82	40	38	22	0	323.31	By MS/MS	By MS/MS	By MS/MS	1.2971	1.3346	11.137
RSL1D1	2.32351e+09	1.30446	2.8995e+09	2.7343e+08	3.7976e+09	4.1505e+10	7.271e+07	4.5781e+10	0.0698591	3.76056	0.0829514	O76021;J3QSV6;I3L3U9;I3L3C4;I3L234;J3KPU7;I3L2F2;I3L4T8;I3L1Y4;I3L1A3	O76021;J3QSV6;I3L3U9;I3L3C4	25;22;17;14;8;1;1;1;1;1	25;22;17;14;8;1;1;1;1;1	25;22;17;14;8;1;1;1;1;1	Ribosomal L1 domain-containing protein 1	sp|O76021|RL1D1_HUMAN Ribosomal L1 domain-containing protein 1 OS=Homo sapiens OX=9606 GN=RSL1D1 PE=1 SV=3;tr|J3QSV6|J3QSV6_HUMAN Ribosomal L1 domain-containing protein 1 (Fragment) OS=Homo sapiens OX=9606 GN=RSL1D1 PE=1 SV=1;tr|I3L3U9|I3L3U9_HUMAN Ribosom	10	25	25	25	9	3	16	9	3	16	9	3	16	47.6	47.6	47.6	54.972	490	490;430;296;158;98;39;43;46;47;93	1.72	70	72	24	0	323.31	By MS/MS	By MS/MS	By MS/MS	0.89447	0.98788	13.117
AGL	2.16257e+08	1.30405	2.8964e+08	1.8572e+08	173410000	2.2708e+08	1.2873e+08	1.4524e+08	1.2755	1.44271	1.19395	P35573;A0A1C7CYW1	P35573	11;1	11;1	11;1	Glycogen debranching enzyme;4-alpha-glucanotransferase;Amylo-alpha-1,6-glucosidase	sp|P35573|GDE_HUMAN Glycogen debranching enzyme OS=Homo sapiens OX=9606 GN=AGL PE=1 SV=3	2	11	11	11	9	4	7	9	4	7	9	4	7	9.2	9.2	9.2	174.76	1532	1532;68	1.94	17	19	14	0	72.358	By MS/MS	By MS/MS	By MS/MS	1.3675	1.4174	14.551
MAP7D3	6.63377e+08	1.30253	6.0778e+08	6.945e+08	6.8785e+08	4.0862e+08	4.7998e+08	7.0676e+08	1.4874	1.44694	0.973244	Q8IWC1;A0A0A0MRP0	Q8IWC1;A0A0A0MRP0	18;18	18;18	18;18	MAP7 domain-containing protein 3	sp|Q8IWC1|MA7D3_HUMAN MAP7 domain-containing protein 3 OS=Homo sapiens OX=9606 GN=MAP7D3 PE=1 SV=2;tr|A0A0A0MRP0|A0A0A0MRP0_HUMAN MAP7 domain-containing protein 3 (Fragment) OS=Homo sapiens OX=9606 GN=MAP7D3 PE=1 SV=1	2	18	18	18	14	8	15	14	8	15	14	8	15	26.1	26.1	26.1	98.428	876	876;802	1.85	37	35	23	0	58.978	By MS/MS	By MS/MS	By MS/MS	1.1076	1.1771	21.054
RAN	2.77243e+08	1.30151	1.9012e+08	3.58388e+08	2.8322e+08	1.4797e+08	2.28214e+08	2.6992e+08	1.28486	1.5704	1.04927	P62826;B5MDF5;J3KQE5;F5H018;H0YFC6;B4DV51;A0A087X0W0	P62826;B5MDF5;J3KQE5;F5H018;H0YFC6	6;6;5;4;3;2;1	6;6;5;4;3;2;1	6;6;5;4;3;2;1	GTP-binding nuclear protein Ran	sp|P62826|RAN_HUMAN GTP-binding nuclear protein Ran OS=Homo sapiens OX=9606 GN=RAN PE=1 SV=3;tr|B5MDF5|B5MDF5_HUMAN GTP-binding nuclear protein Ran OS=Homo sapiens OX=9606 GN=RAN PE=1 SV=1;tr|J3KQE5|J3KQE5_HUMAN GTP-binding nuclear protein Ran (Fragment) O	7	6	6	6	4	0	5	4	0	5	4	0	5	34.7	34.7	34.7	24.423	216	216;233;234;198;103;128;53	1.97	10	13	9	0	17.809	By MS/MS		By MS/MS	0.93261	1.0212	8.6371
THRAP3	3.22127e+08	1.30044	2.7789e+08	1.6707e+08	5.2142e+08	2.1583e+08	1.049e+08	5.1064e+08	1.28754	1.59266	1.02111	Q9Y2W1;A0A3B3ITZ9	Q9Y2W1;A0A3B3ITZ9	17;16	17;16	17;16	Thyroid hormone receptor-associated protein 3	sp|Q9Y2W1|TR150_HUMAN Thyroid hormone receptor-associated protein 3 OS=Homo sapiens OX=9606 GN=THRAP3 PE=1 SV=2;tr|A0A3B3ITZ9|A0A3B3ITZ9_HUMAN Thyroid hormone receptor-associated protein 3 OS=Homo sapiens OX=9606 GN=THRAP3 PE=1 SV=1	2	17	17	17	5	4	8	5	4	8	5	4	8	26.2	26.2	26.2	108.66	955	955;910	1.69	36	38	10	0	134.4	By MS/MS	By MS/MS	By MS/MS	1.0903	1.1507	20.683
IARS	4.40367e+07	1.29997	4.6279e+07	3.7513e+07	4.8318e+07	3.1881e+07	3.4663e+07	3.537e+07	1.45162	1.08222	1.36607	P41252;J3KR24;A0A0A0MSX9	P41252;J3KR24;A0A0A0MSX9	3;3;3	3;3;3	3;3;3	Isoleucine--tRNA ligase, cytoplasmic	sp|P41252|SYIC_HUMAN Isoleucine--tRNA ligase, cytoplasmic OS=Homo sapiens OX=9606 GN=IARS1 PE=1 SV=2;tr|J3KR24|J3KR24_HUMAN Isoleucine--tRNA ligase, cytoplasmic OS=Homo sapiens OX=9606 GN=IARS1 PE=1 SV=1;tr|A0A0A0MSX9|A0A0A0MSX9_HUMAN Isoleucine--tRNA liga	3	3	3	3	3	1	3	3	1	3	3	1	3	2.2	2.2	2.2	144.5	1262	1262;1152;1242	1.83	7	7	4	0	4.5093	By MS/MS	By MS/MS	By MS/MS	1.2557	1.3391	25.877
NHP2	5.38415e+07	1.2998	1.6655e+07	6.02145e+07	8.4655e+07	2.0434e+07	2.88873e+07	8.4665e+07	0.815063	2.08446	0.999882	Q9NX24;D6RC52;D6RCB9;H0YC83;J3QSY4	Q9NX24;D6RC52;D6RCB9	5;4;4;2;2	5;4;4;2;2	5;4;4;2;2	H/ACA ribonucleoprotein complex subunit 2	sp|Q9NX24|NHP2_HUMAN H/ACA ribonucleoprotein complex subunit 2 OS=Homo sapiens OX=9606 GN=NHP2 PE=1 SV=1;tr|D6RC52|D6RC52_HUMAN Ribonucloprotein (Fragment) OS=Homo sapiens OX=9606 GN=NHP2 PE=1 SV=1;tr|D6RCB9|D6RCB9_HUMAN Ribonucloprotein (Fragment) OS=Homo	5	5	5	5	2	0	2	2	0	2	2	0	2	54.2	54.2	54.2	17.201	153	153;132;135;85;90	1.72	7	9	2	0	18.637	By MS/MS		By MS/MS	0.72653	0.78152	23.02
CCT2	3.71574e+07	1.29944	4.5874e+07	3.60831e+07	2.9515e+07	3.9219e+07	2.33641e+07	2.4923e+07	1.16969	1.54438	1.18425	P78371;F8VQ14;F5GWF6	P78371;F8VQ14;F5GWF6	2;2;2	2;2;2	2;2;2	T-complex protein 1 subunit beta	sp|P78371|TCPB_HUMAN T-complex protein 1 subunit beta OS=Homo sapiens OX=9606 GN=CCT2 PE=1 SV=4;tr|F8VQ14|F8VQ14_HUMAN T-complex protein 1 subunit beta OS=Homo sapiens OX=9606 GN=CCT2 PE=1 SV=1;tr|F5GWF6|F5GWF6_HUMAN T-complex protein 1 subunit beta OS=Hom	3	2	2	2	2	0	1	2	0	1	2	0	1	4.9	4.9	4.9	57.488	535	535;416;530	2	3	3	3	0	6.3012	By MS/MS		By MS/MS	1.1289	1.1745	5.8921
PDCD11	2.12208e+08	1.2958	9.4704e+07	4.07609e+07	5.0116e+08	9.0641e+07	2.37657e+07	4.445e+08	1.04483	1.71512	1.12747	Q14690;A0A3B3IUD7;S4R3Q4	Q14690;A0A3B3IUD7	40;40;1	40;40;1	40;40;1	Protein RRP5 homolog	sp|Q14690|RRP5_HUMAN Protein RRP5 homolog OS=Homo sapiens OX=9606 GN=PDCD11 PE=1 SV=3;tr|A0A3B3IUD7|A0A3B3IUD7_HUMAN Programmed cell death 11, isoform CRA_a OS=Homo sapiens OX=9606 GN=PDCD11 PE=1 SV=1	3	40	40	40	8	0	16	8	0	16	8	0	16	29.7	29.7	29.7	208.7	1871	1871;1872;38	1.7	62	70	17	0	104.24	By MS/MS		By MS/MS	1.0335	1.1217	13.969
SRSF7	7.29657e+08	1.29535	6.3319e+08	1.6228e+08	1.3935e+09	6.7486e+08	8.0114e+07	1.5111e+09	0.938254	2.02561	0.922176	Q16629;A0A0B4J1Z1;C9JAB2	Q16629;A0A0B4J1Z1;C9JAB2	7;7;7	7;7;7	6;6;6	Serine/arginine-rich splicing factor 7	sp|Q16629|SRSF7_HUMAN Serine/arginine-rich splicing factor 7 OS=Homo sapiens OX=9606 GN=SRSF7 PE=1 SV=1;tr|A0A0B4J1Z1|A0A0B4J1Z1_HUMAN Serine/arginine-rich-splicing factor 7 OS=Homo sapiens OX=9606 GN=SRSF7 PE=1 SV=1;tr|C9JAB2|C9JAB2_HUMAN Serine/arginine-	3	7	7	6	6	1	7	6	1	7	5	1	6	24.4	24.4	24.4	27.366	238	238;137;235	1.76	29	31	12	0	205.71	By MS/MS	By MS/MS	By MS/MS	0.93935	0.99655	13.403
MYBBP1A	1.51835e+08	1.29428	7.3267e+07	4.86269e+07	3.3361e+08	7.9107e+07	2.30024e+07	3.9589e+08	0.926176	2.11399	0.842684	Q9BQG0;I3L1L3;I3L2H8;I3L311	Q9BQG0;I3L1L3	33;31;4;1	33;31;4;1	33;31;4;1	Myb-binding protein 1A	sp|Q9BQG0|MBB1A_HUMAN Myb-binding protein 1A OS=Homo sapiens OX=9606 GN=MYBBP1A PE=1 SV=2;tr|I3L1L3|I3L1L3_HUMAN Myb-binding protein 1A (Fragment) OS=Homo sapiens OX=9606 GN=MYBBP1A PE=1 SV=1	4	33	33	33	3	0	14	3	0	14	3	0	14	34.5	34.5	34.5	148.85	1328	1328;1252;204;69	1.71	44	60	11	0	218.59	By MS/MS		By MS/MS	0.75597	0.80758	17.33
ARF6	5.0423e+07	1.29175	4.7026e+07	5.0859e+07	5.3384e+07	3.66e+07	3.3773e+07	4.9226e+07	1.28486	1.50591	1.08447	P62330	P62330	2	2	2	ADP-ribosylation factor 6	sp|P62330|ARF6_HUMAN ADP-ribosylation factor 6 OS=Homo sapiens OX=9606 GN=ARF6 PE=1 SV=2	1	2	2	2	1	2	2	1	2	2	1	2	2	12.6	12.6	12.6	20.082	175	175	1.64	6	3	2	0	6.4221	By MS/MS	By MS/MS	By MS/MS	1.2619	1.3351	18.829
TCEB2	8.71624e+07	1.28844	7.059e+07	1.11136e+08	7.9761e+07	5.7895e+07	7.12962e+07	7.3361e+07	1.21928	1.5588	1.08724	Q15370;A0A0B4J296;I3L0M9;B8ZZU8	Q15370;A0A0B4J296;I3L0M9;B8ZZU8	4;3;3;2	4;3;3;2	4;3;3;2	Transcription elongation factor B polypeptide 2	sp|Q15370|ELOB_HUMAN Elongin-B OS=Homo sapiens OX=9606 GN=ELOB PE=1 SV=1;tr|A0A0B4J296|A0A0B4J296_HUMAN Elongin-B OS=Homo sapiens OX=9606 GN=ELOB PE=1 SV=1;tr|I3L0M9|I3L0M9_HUMAN Elongin-B (Fragment) OS=Homo sapiens OX=9606 GN=ELOB PE=1 SV=1;tr|B8ZZU8|B8ZZ	4	4	4	4	1	0	3	1	0	3	1	0	3	36.4	36.4	36.4	13.133	118	118;66;140;113	1.93	5	5	4	0.0083841	1.5001	By MS/MS		By MS/MS	1.1962	1.2253	7.141
PYGB	5.29507e+09	1.28778	3.5379e+09	7.8914e+09	4.4559e+09	2.5043e+09	8.2667e+09	2.9785e+09	1.41273	0.954601	1.49602	P11216;H0Y4Z6	P11216	53;8	42;6	41;6	Glycogen phosphorylase, brain form	sp|P11216|PYGB_HUMAN Glycogen phosphorylase, brain form OS=Homo sapiens OX=9606 GN=PYGB PE=1 SV=5	2	53	42	41	30	47	32	25	36	27	24	35	26	53.4	43.9	42.8	96.695	843	843;245	1.78	131	129	60	0	323.31	By MS/MS	By MS/MS	By MS/MS	1.2482	1.2828	28.455
SNRPB;SNRPN	4.5056e+07	1.28619	2.0712e+07	5.01681e+07	6.4288e+07	1.8239e+07	3.58551e+07	4.8563e+07	1.13559	1.39919	1.32381	P14678;P63162;J3QLE5;J3KRY3;S4R3P3	P14678;P63162;J3QLE5	5;5;5;2;2	5;5;5;2;2	5;5;5;2;2	Small nuclear ribonucleoprotein-associated proteins B and B;Small nuclear ribonucleoprotein-associated protein N	sp|P14678|RSMB_HUMAN Small nuclear ribonucleoprotein-associated proteins B and B OS=Homo sapiens OX=9606 GN=SNRPB PE=1 SV=2;sp|P63162|RSMN_HUMAN Small nuclear ribonucleoprotein-associated protein N OS=Homo sapiens OX=9606 GN=SNRPN PE=1 SV=1;tr|J3QLE5|J3QL	5	5	5	5	1	0	3	1	0	3	1	0	3	18.3	18.3	18.3	24.61	240	240;240;169;59;70	1.76	10	11	4	0	24.129	By matching		By MS/MS	0.94074	1.0677	19.123
CDC5L	1.60585e+08	1.28256	6.7397e+07	3.4617e+07	3.7974e+08	8.5709e+07	1.5181e+07	4.862e+08	0.786347	2.28028	0.781037	Q99459	Q99459	32	32	32	Cell division cycle 5-like protein	sp|Q99459|CDC5L_HUMAN Cell division cycle 5-like protein OS=Homo sapiens OX=9606 GN=CDC5L PE=1 SV=2	1	32	32	32	3	2	10	3	2	10	3	2	10	49.4	49.4	49.4	92.25	802	802	1.62	50	52	8	0	143.2	By MS/MS	By MS/MS	By MS/MS	0.76144	0.82838	20.548
RPP30	8.4836e+07	1.27601	3.8807e+07	9.19311e+07	1.2377e+08	3.4531e+07	4.98584e+07	1.4386e+08	1.12383	1.84385	0.86035	P78346;Q5VU11;Q5VU10	P78346;Q5VU11;Q5VU10	10;8;6	10;8;6	10;8;6	Ribonuclease P protein subunit p30	sp|P78346|RPP30_HUMAN Ribonuclease P protein subunit p30 OS=Homo sapiens OX=9606 GN=RPP30 PE=1 SV=1;tr|Q5VU11|Q5VU11_HUMAN Ribonuclease P protein subunit p30 (Fragment) OS=Homo sapiens OX=9606 GN=RPP30 PE=1 SV=1;tr|Q5VU10|Q5VU10_HUMAN Ribonuclease P protei	3	10	10	10	3	0	5	3	0	5	3	0	5	56.7	56.7	56.7	29.321	268	268;254;212	1.74	21	17	9	0	19.179	By MS/MS		By MS/MS	0.86485	1.022	13.632
HNRNPR	1.43223e+08	1.27472	1.0407e+08	1.2535e+08	2.0025e+08	1.2399e+08	5.8633e+07	2.3644e+08	0.839342	2.13787	0.846938	O43390;B4DT28;A0A286YEZ8	O43390;B4DT28	17;14;1	17;14;1	12;11;1	Heterogeneous nuclear ribonucleoprotein R	sp|O43390|HNRPR_HUMAN Heterogeneous nuclear ribonucleoprotein R OS=Homo sapiens OX=9606 GN=HNRNPR PE=1 SV=1;tr|B4DT28|B4DT28_HUMAN Heterogeneous nuclear ribonucleoprotein R OS=Homo sapiens OX=9606 GN=HNRNPR PE=1 SV=1	3	17	17	12	3	2	5	3	2	5	2	1	3	31.4	31.4	23.9	70.942	633	633;494;141	1.71	25	34	6	0	65.229	By MS/MS	By MS/MS	By MS/MS	0.8479	0.97928	12.141
RPL23	2.40703e+09	1.27263	1.7788e+09	2.1896e+09	3.2527e+09	1.8e+09	1.203e+09	3.2219e+09	0.988222	1.82012	1.00956	P62829;J3KT29;C9JD32;B9ZVP7;J3KTJ3	P62829;J3KT29;C9JD32;B9ZVP7	9;7;6;6;3	9;7;6;6;3	9;7;6;6;3	60S ribosomal protein L23	sp|P62829|RL23_HUMAN 60S ribosomal protein L23 OS=Homo sapiens OX=9606 GN=RPL23 PE=1 SV=1;tr|J3KT29|J3KT29_HUMAN 60S ribosomal protein L23 OS=Homo sapiens OX=9606 GN=RPL23 PE=1 SV=1;tr|C9JD32|C9JD32_HUMAN 60S ribosomal protein L23 (Fragment) OS=Homo sapien	5	9	9	9	6	7	8	6	7	8	6	7	8	58.6	58.6	58.6	14.865	140	140;122;91;114;81	1.74	56	61	20	0	301.14	By MS/MS	By MS/MS	By MS/MS	1.0997	1.1312	5.7481
ABCD3	3.04217e+08	1.27054	2.0894e+08	3.61982e+08	3.4173e+08	1.7301e+08	2.50672e+08	2.9462e+08	1.20768	1.44405	1.1599	P28288;A0A3B3ITW3	P28288;A0A3B3ITW3	8;8	8;8	8;8	ATP-binding cassette sub-family D member 3	sp|P28288|ABCD3_HUMAN ATP-binding cassette sub-family D member 3 OS=Homo sapiens OX=9606 GN=ABCD3 PE=1 SV=1;tr|A0A3B3ITW3|A0A3B3ITW3_HUMAN ATP-binding cassette sub-family D member 3 OS=Homo sapiens OX=9606 GN=ABCD3 PE=1 SV=2	2	8	8	8	7	0	7	7	0	7	7	0	7	19.1	19.1	19.1	75.475	659	659;659	1.79	23	28	10	0	34.469	By MS/MS		By MS/MS	1.0778	1.1346	35.4
FXR1	3.74927e+08	1.26885	2.8183e+08	2.3104e+08	6.1191e+08	3.0646e+08	1.2422e+08	5.9583e+08	0.919631	1.85993	1.02699	P51114;B4DXZ6;E9PFF5;E7EU85;C9JAJ4;H7C4S4;C9JZE0;C9JY20;C9JYQ6;C9IZ22	P51114;B4DXZ6;E9PFF5;E7EU85	22;21;16;14;5;4;3;3;1;1	22;21;16;14;5;4;3;3;1;1	19;18;13;11;5;4;3;3;1;1	Fragile X mental retardation syndrome-related protein 1	sp|P51114|FXR1_HUMAN Fragile X mental retardation syndrome-related protein 1 OS=Homo sapiens OX=9606 GN=FXR1 PE=1 SV=3;tr|B4DXZ6|B4DXZ6_HUMAN Fragile X mental retardation syndrome-related protein 1 OS=Homo sapiens OX=9606 GN=FXR1 PE=1 SV=1;tr|E9PFF5|E9PFF5	10	22	22	19	7	5	12	7	5	12	7	4	10	47.3	47.3	44	69.72	621	621;608;490;454;151;246;119;123;19;94	1.73	40	53	12	0	308.08	By MS/MS	By MS/MS	By MS/MS	1.0901	1.1673	24.811
LANCL1	3.06857e+10	1.26586	3.0554e+10	3.0665e+10	3.0838e+10	2.4878e+10	2.1316e+10	2.727e+10	1.22815	1.43859	1.13084	O43813;E9PHS0;F8WDS9;H7C2E3	O43813;E9PHS0	19;12;5;4	19;12;5;4	19;12;5;4	LanC-like protein 1	sp|O43813|LANC1_HUMAN Glutathione S-transferase LANCL1 OS=Homo sapiens OX=9606 GN=LANCL1 PE=1 SV=1;tr|E9PHS0|E9PHS0_HUMAN Glutathione S-transferase LANCL1 (Fragment) OS=Homo sapiens OX=9606 GN=LANCL1 PE=1 SV=1	4	19	19	19	16	17	16	16	17	16	16	17	16	58.1	58.1	58.1	45.283	399	399;196;82;147	1.79	98	103	46	0	323.31	By MS/MS	By MS/MS	By MS/MS	1.2716	1.2825	10.492
SNRNP200	1.71473e+08	1.26582	7.7277e+07	5.7392e+07	3.7975e+08	5.7651e+07	4.3179e+07	3.367e+08	1.34043	1.32916	1.12786	O75643;A0A494C1A5	O75643;A0A494C1A5	52;37	52;37	52;37	U5 small nuclear ribonucleoprotein 200 kDa helicase	sp|O75643|U520_HUMAN U5 small nuclear ribonucleoprotein 200 kDa helicase OS=Homo sapiens OX=9606 GN=SNRNP200 PE=1 SV=2;tr|A0A494C1A5|A0A494C1A5_HUMAN U5 small nuclear ribonucleoprotein 200 kDa helicase (Fragment) OS=Homo sapiens OX=9606 GN=SNRNP200 PE=1 SV	2	52	52	52	7	2	14	7	2	14	7	2	14	31.6	31.6	31.6	244.5	2136	2136;1375	1.69	65	72	17	0	215.37	By MS/MS	By MS/MS	By MS/MS	0.96653	1.03	19.751
TUBA1B;TUBA4A	1.9115e+10	1.26424	1.8375e+10	2.0822e+10	1.8148e+10	1.4558e+10	1.5413e+10	1.5385e+10	1.26219	1.35094	1.17959	P68363;P68366;C9JDS9	P68363;P68366	24;17;6	24;17;6	2;2;0	Tubulin alpha-1B chain;Tubulin alpha-4A chain	sp|P68363|TBA1B_HUMAN Tubulin alpha-1B chain OS=Homo sapiens OX=9606 GN=TUBA1B PE=1 SV=1;sp|P68366|TBA4A_HUMAN Tubulin alpha-4A chain OS=Homo sapiens OX=9606 GN=TUBA4A PE=1 SV=1	3	24	24	2	21	21	21	21	21	21	2	1	2	65.4	65.4	3.1	50.151	451	451;448;156	1.78	149	146	69	0	323.31	By MS/MS	By MS/MS	By MS/MS	1.2403	1.2631	7.8501
SNRPE	1.14033e+08	1.26408	8.361e+07	1.1552e+08	1.4297e+08	7.4142e+07	6.9187e+07	1.4371e+08	1.1277	1.66968	0.994851	P62304;A6NHK2	P62304;A6NHK2	3;2	3;2	3;2	Small nuclear ribonucleoprotein E	sp|P62304|RUXE_HUMAN Small nuclear ribonucleoprotein E OS=Homo sapiens OX=9606 GN=SNRPE PE=1 SV=1;tr|A6NHK2|A6NHK2_HUMAN Small nuclear ribonucleoprotein E OS=Homo sapiens OX=9606 GN=SNRPE PE=1 SV=1	2	3	3	3	2	1	3	2	1	3	2	1	3	52.2	52.2	52.2	10.803	92	92;52	1.76	8	10	3	0	12.211	By MS/MS	By MS/MS	By MS/MS	1.0145	1.1191	3.022
CCT8	4.85786e+07	1.26345	1.9026e+07	4.74057e+07	7.9304e+07	1.9101e+07	3.78465e+07	5.1439e+07	0.996074	1.25258	1.54171	P50990;H7C4C8	P50990;H7C4C8	4;3	4;3	4;3	T-complex protein 1 subunit theta	sp|P50990|TCPQ_HUMAN T-complex protein 1 subunit theta OS=Homo sapiens OX=9606 GN=CCT8 PE=1 SV=4;tr|H7C4C8|H7C4C8_HUMAN T-complex protein 1 subunit theta (Fragment) OS=Homo sapiens OX=9606 GN=CCT8 PE=1 SV=1	2	4	4	4	2	0	3	2	0	3	2	0	3	8.6	8.6	8.6	59.62	548	548;323	1.82	4	5	2	0	10.145	By MS/MS		By MS/MS	0.83676	0.86734	20.708
EXOSC9	7.30453e+07	1.2609	3.4224e+07	5.85519e+07	1.2636e+08	2.6815e+07	3.43686e+07	1.5741e+08	1.2763	1.70364	0.802744	Q06265;D6RIY6;D6R905;D6RA17;D6RAP4;H0Y9L5	Q06265;D6RIY6;D6R905;D6RA17	6;6;5;4;2;2	6;6;5;4;2;2	6;6;5;4;2;2	Exosome complex component RRP45	sp|Q06265|EXOS9_HUMAN Exosome complex component RRP45 OS=Homo sapiens OX=9606 GN=EXOSC9 PE=1 SV=3;tr|D6RIY6|D6RIY6_HUMAN Exosome complex component RRP45 OS=Homo sapiens OX=9606 GN=EXOSC9 PE=1 SV=1;tr|D6R905|D6R905_HUMAN Exosome complex component RRP45 (Fra	6	6	6	6	1	0	4	1	0	4	1	0	4	19.6	19.6	19.6	48.948	439	439;423;226;242;86;172	1.64	12	10	3	0	14.855	By MS/MS		By MS/MS	0.77452	0.83775	23.028
RPS29	1.17687e+09	1.25985	7.8672e+08	1.5165e+09	1.2274e+09	6.94e+08	8.8885e+08	1.306e+09	1.1336	1.70614	0.939816	P62273;A0A087WTT6;A0A2R8Y851;A0A2R8Y6P7	P62273;A0A087WTT6;A0A2R8Y851	3;2;2;1	3;2;2;1	3;2;2;1	40S ribosomal protein S29	sp|P62273|RS29_HUMAN 40S ribosomal protein S29 OS=Homo sapiens OX=9606 GN=RPS29 PE=1 SV=2;tr|A0A087WTT6|A0A087WTT6_HUMAN 40S ribosomal protein S29 OS=Homo sapiens OX=9606 GN=RPS29 PE=1 SV=1;tr|A0A2R8Y851|A0A2R8Y851_HUMAN 40S ribosomal protein S29 OS=Homo s	4	3	3	3	2	2	2	2	2	2	2	2	2	46.4	46.4	46.4	6.6767	56	56;53;87;48	1.67	17	18	4	0	37.569	By MS/MS	By MS/MS	By MS/MS	1.1563	1.1538	14.67
HNRNPUL1	1.25494e+08	1.25867	4.4701e+07	2.0519e+08	1.2659e+08	3.7345e+07	1.2585e+08	1.3345e+08	1.19697	1.63043	0.948595	Q9BUJ2;A0A0A0MRA5;B7Z4B8;M0R3F1;M0QYZ0;M0QYI8;M0R203;M0QYM5;M0QZV6;M0R0K8	Q9BUJ2;A0A0A0MRA5;B7Z4B8;M0R3F1;M0QYZ0	18;18;18;16;11;4;2;2;2;2	18;18;18;16;11;4;2;2;2;2	18;18;18;16;11;4;2;2;2;2	Heterogeneous nuclear ribonucleoprotein U-like protein 1	sp|Q9BUJ2|HNRL1_HUMAN Heterogeneous nuclear ribonucleoprotein U-like protein 1 OS=Homo sapiens OX=9606 GN=HNRNPUL1 PE=1 SV=2;tr|A0A0A0MRA5|A0A0A0MRA5_HUMAN Heterogeneous nuclear ribonucleoprotein U-like protein 1 OS=Homo sapiens OX=9606 GN=HNRNPUL1 PE=1 SV	10	18	18	18	2	3	4	2	3	4	2	3	4	27.8	27.8	27.8	95.737	856	856;766;767;641;371;172;81;90;118;158	1.71	22	28	6	0	38.945	By MS/MS	By MS/MS	By MS/MS	0.87773	0.90188	22.376
TRA2B	1.01871e+08	1.25837	4.4036e+07	8.4427e+07	1.7715e+08	6.4773e+07	4.1131e+07	1.6991e+08	0.679851	2.05264	1.04261	P62995;H7BXF3;H7C2L4	P62995;H7BXF3;H7C2L4	10;7;5	10;7;5	10;7;5	Transformer-2 protein homolog beta	sp|P62995|TRA2B_HUMAN Transformer-2 protein homolog beta OS=Homo sapiens OX=9606 GN=TRA2B PE=1 SV=1;tr|H7BXF3|H7BXF3_HUMAN Transformer-2 protein homolog beta (Fragment) OS=Homo sapiens OX=9606 GN=TRA2B PE=1 SV=1;tr|H7C2L4|H7C2L4_HUMAN Transformer-2 protein	3	10	10	10	2	2	2	2	2	2	2	2	2	32.6	32.6	32.6	33.665	288	288;127;107	1.82	10	20	4	0	48.098	By MS/MS	By MS/MS	By MS/MS	0.97955	1.062	42.47
HNRNPU	4.47053e+09	1.258	3.6943e+09	4.9546e+09	4.7627e+09	3.1866e+09	3.0755e+09	4.7452e+09	1.15932	1.61099	1.00369	Q00839;A0A1W2PPS1;A0A1X7SBS1;A0A1W2PP35;Q5RI18;A0A1W2PPH7;A0A1W2PQL0;A0A1W2PP34;A0A1W2PPL4;A0A1W2PQ74;A0A1W2PRZ7;A0A1W2PQD4;A0A1W2PRI6;A0A1W2PPE9;A0A1W2PNG3;A0A1W2PP22	Q00839;A0A1W2PPS1;A0A1X7SBS1;A0A1W2PP35;Q5RI18;A0A1W2PPH7;A0A1W2PQL0;A0A1W2PP34;A0A1W2PPL4;A0A1W2PQ74;A0A1W2PRZ7;A0A1W2PQD4	41;40;39;37;36;34;33;33;33;30;28;23;4;3;2;1	41;40;39;37;36;34;33;33;33;30;28;23;4;3;2;1	41;40;39;37;36;34;33;33;33;30;28;23;4;3;2;1	Heterogeneous nuclear ribonucleoprotein U	sp|Q00839|HNRPU_HUMAN Heterogeneous nuclear ribonucleoprotein U OS=Homo sapiens OX=9606 GN=HNRNPU PE=1 SV=6;tr|A0A1W2PPS1|A0A1W2PPS1_HUMAN Heterogeneous nuclear ribonucleoprotein U OS=Homo sapiens OX=9606 GN=HNRNPU PE=1 SV=1;tr|A0A1X7SBS1|A0A1X7SBS1_HUMAN	16	41	41	41	18	27	20	18	27	20	18	27	20	50.5	50.5	50.5	90.583	825	825;804;744;728;602;549;527;546;547;372;302;327;128;48;70;181	1.69	132	129	38	0	323.31	By MS/MS	By MS/MS	By MS/MS	1.0628	1.1026	21.374
FAU	1.08748e+09	1.2555	5.9433e+08	1.6467e+09	1.0214e+09	5.9067e+08	8.9067e+08	1.1206e+09	1.0062	1.84883	0.911476	P62861;E9PR30	P62861;E9PR30	3;3	3;3	3;3	40S ribosomal protein S30	sp|P62861|RS30_HUMAN 40S ribosomal protein S30 OS=Homo sapiens OX=9606 GN=FAU PE=1 SV=1;tr|E9PR30|E9PR30_HUMAN 40S ribosomal protein S30 OS=Homo sapiens OX=9606 GN=FAU PE=1 SV=1	2	3	3	3	3	3	3	3	3	3	3	3	3	20.3	20.3	20.3	6.6478	59	59;98	1.71	22	23	7	0	15.894	By MS/MS	By MS/MS	By MS/MS	0.96504	1.154	8.3387
CALM2;CALM3	2.85937e+08	1.25242	2.9458e+08	1.221e+08	4.4113e+08	2.8538e+08	7.0121e+07	4.4842e+08	1.03224	1.74128	0.983743	P0DP25;P0DP24;P0DP23;A0A590UK56;E7EMB3;M0QZ52;Q96HY3;F8WBR5;G3V479;G3V361;A0A590UJI2;A0A590UJC0;G3V226	P0DP25;P0DP24;P0DP23;A0A590UK56;E7EMB3;M0QZ52;Q96HY3	7;7;7;5;5;4;4;3;3;3;3;2;2	7;7;7;5;5;4;4;3;3;3;3;2;2	7;7;7;5;5;4;4;3;3;3;3;2;2		sp|P0DP25|CALM3_HUMAN Calmodulin-3 OS=Homo sapiens OX=9606 GN=CALM3 PE=1 SV=1;sp|P0DP24|CALM2_HUMAN Calmodulin-2 OS=Homo sapiens OX=9606 GN=CALM2 PE=1 SV=1;sp|P0DP23|CALM1_HUMAN Calmodulin-1 OS=Homo sapiens OX=9606 GN=CALM1 PE=1 SV=1;tr|A0A590UK56|A0A590UK	13	7	7	7	4	1	4	4	1	4	4	1	4	55.7	55.7	55.7	16.837	149	149;149;149;150;196;83;113;65;83;98;104;59;76	1.78	20	21	9	0	55.954	By MS/MS	By MS/MS	By MS/MS	0.96368	1.0172	6.6991
HNRNPA0	9.98528e+07	1.24845	7.7662e+07	1.22904e+08	9.8992e+07	6.5416e+07	8.12548e+07	9.4678e+07	1.1872	1.51258	1.04556	Q13151	Q13151	5	5	5	Heterogeneous nuclear ribonucleoprotein A0	sp|Q13151|ROA0_HUMAN Heterogeneous nuclear ribonucleoprotein A0 OS=Homo sapiens OX=9606 GN=HNRNPA0 PE=1 SV=1	1	5	5	5	1	0	1	1	0	1	1	0	1	24.6	24.6	24.6	30.84	305	305	1.74	7	10	2	0	42.133	By MS/MS		By MS/MS	0.98317	1.0256	7.2699
EEF1A1;EEF1A1P5	3.75967e+09	1.24829	2.6134e+09	5.7736e+09	2.892e+09	2.1558e+09	4.2226e+09	2.4818e+09	1.21226	1.36731	1.16528	P68104;Q5VTE0;A0A087WVQ9;A0A087WV01;A6PW80;Q5JR01	P68104;Q5VTE0;A0A087WVQ9;A0A087WV01	18;18;16;15;8;8	18;18;16;15;8;8	9;9;9;8;4;4	Elongation factor 1-alpha 1;Putative elongation factor 1-alpha-like 3;Elongation factor 1-alpha	sp|P68104|EF1A1_HUMAN Elongation factor 1-alpha 1 OS=Homo sapiens OX=9606 GN=EEF1A1 PE=1 SV=1;sp|Q5VTE0|EF1A3_HUMAN Putative elongation factor 1-alpha-like 3 OS=Homo sapiens OX=9606 GN=EEF1A1P5 PE=5 SV=1;tr|A0A087WVQ9|A0A087WVQ9_HUMAN Elongation factor 1-a	6	18	18	9	10	17	9	10	17	9	4	8	4	45	45	25.8	50.14	462	462;462;441;426;106;145	1.7	75	69	25	0	272.78	By MS/MS	By MS/MS	By MS/MS	1.3089	1.3008	20.388
TUBB4A	3.2267e+08	1.24644	2.2752e+08	5.3995e+08	2.0054e+08	1.5987e+08	4.6901e+08	1.7215e+08	1.42316	1.15125	1.16491	P04350;M0R2D3;M0R278;M0QY85;M0R0X0;M0QY37;M0QX14;M0QZL7;M0QYM7;M0R042;M0R1I1;M0R2T4;A0A075B724	P04350	25;7;7;6;5;5;5;5;5;4;3;2;1	6;0;3;1;1;1;1;1;1;1;2;0;0	4;0;1;1;1;1;1;1;1;1;0;0;0	Tubulin beta-4A chain	sp|P04350|TBB4A_HUMAN Tubulin beta-4A chain OS=Homo sapiens OX=9606 GN=TUBB4A PE=1 SV=2	13	25	6	4	21	23	21	3	5	4	1	3	2	62.6	16.4	12.2	49.585	444	444;155;167;107;103;109;110;157;160;144;74;104;119	1.77	12	14	5	0	43.537	By MS/MS	By MS/MS	By MS/MS	1.0814	1.1471	22.111
GNG12	4.06777e+07	1.24506	1.3029e+07	4.9141e+07	5.9863e+07	8.5446e+06	2.85044e+07	1.2308e+08	1.52482	1.72398	0.486375	Q9UBI6	Q9UBI6	2	2	2	Guanine nucleotide-binding protein G(I)/G(S)/G(O) subunit gamma-12	sp|Q9UBI6|GBG12_HUMAN Guanine nucleotide-binding protein G(I)/G(S)/G(O) subunit gamma-12 OS=Homo sapiens OX=9606 GN=GNG12 PE=1 SV=3	1	2	2	2	1	0	2	1	0	2	1	0	2	41.7	41.7	41.7	8.0061	72	72	2.1	2	5	3	0	7.8051	By MS/MS		By MS/MS	0.62808	0.67599	49.48
FASN	7.99627e+08	1.24079	1.068e+09	4.9895e+08	8.3193e+08	8.4745e+08	4.0274e+08	6.8011e+08	1.26025	1.23889	1.22323	P49327;A0A0U1RQF0;A0A0U1RRG3;A0A1B0GTR5	P49327;A0A0U1RQF0	37;36;2;1	37;36;2;1	37;36;2;1	Fatty acid synthase;[Acyl-carrier-protein] S-acetyltransferase;[Acyl-carrier-protein] S-malonyltransferase;3-oxoacyl-[acyl-carrier-protein] synthase;3-oxoacyl-[acyl-carrier-protein] reductase;3-hydroxyacyl-[acyl-carrier-protein] dehydratase;Enoyl-[acyl-carrier-protein] reductase;Oleoyl-[acyl-carrier-protein] hydrolase	sp|P49327|FAS_HUMAN Fatty acid synthase OS=Homo sapiens OX=9606 GN=FASN PE=1 SV=3;tr|A0A0U1RQF0|A0A0U1RQF0_HUMAN Fatty acid synthase OS=Homo sapiens OX=9606 GN=FASN PE=1 SV=1	4	37	37	37	26	16	27	26	16	27	26	16	27	23.1	23.1	23.1	273.42	2511	2511;2509;150;18	1.84	76	63	46	0	113.35	By MS/MS	By MS/MS	By MS/MS	1.2575	1.3019	27.66
PELP1	1.58325e+08	1.23987	1.1176e+08	1.02584e+08	2.6063e+08	9.3645e+07	6.02313e+07	3.1668e+08	1.19344	1.70317	0.823007	Q8IZL8;C9JFV4;E7EV54;I3L445;I3L1P4;I3L4M7;I3L4P1	Q8IZL8;C9JFV4;E7EV54	22;21;15;8;4;4;2	22;21;15;8;4;4;2	22;21;15;8;4;4;2	Proline-, glutamic acid- and leucine-rich protein 1	sp|Q8IZL8|PELP1_HUMAN Proline-, glutamic acid- and leucine-rich protein 1 OS=Homo sapiens OX=9606 GN=PELP1 PE=1 SV=2;tr|C9JFV4|C9JFV4_HUMAN Proline-, glutamic acid- and leucine-rich protein 1 OS=Homo sapiens OX=9606 GN=PELP1 PE=1 SV=2;tr|E7EV54|E7EV54_HUMA	7	22	22	22	2	0	8	2	0	8	2	0	8	29	29	29	119.7	1130	1130;1180;906;301;148;156;99	1.66	35	37	8	0	110.5	By MS/MS		By MS/MS	0.72175	0.82581	22.121
NOP56	5.6128e+08	1.23901	4.1575e+08	1.5059e+08	1.1175e+09	5.3004e+08	7.2175e+07	1.3206e+09	0.784375	2.08646	0.846206	O00567;A0A494C128;H0Y653;H0YDU4;Q5JXT2	O00567;A0A494C128	22;18;9;9;8	22;18;9;9;8	22;18;9;9;8	Nucleolar protein 56	sp|O00567|NOP56_HUMAN Nucleolar protein 56 OS=Homo sapiens OX=9606 GN=NOP56 PE=1 SV=4;tr|A0A494C128|A0A494C128_HUMAN Nucleolar protein 56 OS=Homo sapiens OX=9606 GN=NOP56 PE=1 SV=1	5	22	22	22	9	3	15	9	3	15	9	3	15	52.4	52.4	52.4	66.049	594	594;478;219;252;281	1.75	66	69	26	0	270.42	By MS/MS	By MS/MS	By MS/MS	0.77119	0.81239	18.361
PRDX1	2.27077e+09	1.23435	2.6345e+09	2.0832e+09	2.0946e+09	2.0821e+09	1.7379e+09	1.6905e+09	1.26531	1.19869	1.23904	Q06830;A0A0A0MSI0;A0A0A0MRQ5;Q13162;H7C3T4;P32119	Q06830;A0A0A0MSI0	15;14;5;2;2;1	15;14;5;2;2;1	15;14;5;2;2;1	Peroxiredoxin-1	sp|Q06830|PRDX1_HUMAN Peroxiredoxin-1 OS=Homo sapiens OX=9606 GN=PRDX1 PE=1 SV=1;tr|A0A0A0MSI0|A0A0A0MSI0_HUMAN Peroxiredoxin-1 (Fragment) OS=Homo sapiens OX=9606 GN=PRDX1 PE=1 SV=1	6	15	15	15	14	9	14	14	9	14	14	9	14	67.8	67.8	67.8	22.11	199	199;171;97;271;161;198	1.84	43	46	25	0	316.51	By MS/MS	By MS/MS	By MS/MS	1.281	1.2765	15.661
HDAC2	6.6083e+07	1.23326	6.1433e+07	1.2316e+07	1.245e+08	6.4309e+07	7.116e+06	1.2281e+08	0.955278	1.73075	1.01376	Q92769;H3BM24	Q92769	8;3	8;3	5;1	Histone deacetylase 2	sp|Q92769|HDAC2_HUMAN Histone deacetylase 2 OS=Homo sapiens OX=9606 GN=HDAC2 PE=1 SV=2	2	8	8	5	2	1	3	2	1	3	0	0	0	24	24	16.4	55.364	488	488;161	1.68	14	13	4	0	20.951	By MS/MS	By matching	By MS/MS	0.82938	0.90753	17.803
MRPS22	2.80391e+07	1.23171	7.3542e+06	2.9345e+07	4.7418e+07	6.6882e+06	1.65693e+07	5.7512e+07	1.09958	1.77105	0.824489	P82650;G5E9W7;G5E9V5;H7C5L9;H7C5H3;H7C5F2;C9J5D8	P82650;G5E9W7;G5E9V5	13;13;13;6;5;5;1	13;13;13;6;5;5;1	13;13;13;6;5;5;1	28S ribosomal protein S22, mitochondrial	sp|P82650|RT22_HUMAN 28S ribosomal protein S22, mitochondrial OS=Homo sapiens OX=9606 GN=MRPS22 PE=1 SV=1;tr|G5E9W7|G5E9W7_HUMAN 28S ribosomal protein S22, mitochondrial OS=Homo sapiens OX=9606 GN=MRPS22 PE=1 SV=1;tr|G5E9V5|G5E9V5_HUMAN 28S ribosomal prote	7	13	13	13	1	0	3	1	0	3	1	0	3	42.5	42.5	42.5	41.28	360	360;319;359;121;200;165;51	1.64	15	19	2	0	62.357	By matching		By MS/MS	0.70039	0.7752	13.206
PRKRA	3.71214e+07	1.23032	4.6269e+06	1.88593e+07	8.7878e+07	4.1653e+06	1.14173e+07	9.4662e+07	1.11082	1.65182	0.928334	O75569;G5E9Q4;F8WEG8;C9JMM3	O75569;G5E9Q4	10;5;4;4	10;5;4;4	10;5;4;4	Interferon-inducible double-stranded RNA-dependent protein kinase activator A	sp|O75569|PRKRA_HUMAN Interferon-inducible double-stranded RNA-dependent protein kinase activator A OS=Homo sapiens OX=9606 GN=PRKRA PE=1 SV=1;tr|G5E9Q4|G5E9Q4_HUMAN Interferon-inducible double-stranded RNA-dependent protein kinase activator A OS=Homo sapi	4	10	10	10	1	0	4	1	0	4	1	0	4	48.6	48.6	48.6	34.404	313	313;105;95;108	1.61	16	14	3	0	107.22	By MS/MS		By MS/MS	1.1474	1.2377	19.528
MTHFD1	1.64954e+08	1.22976	2.591e+08	4.6352e+07	1.8941e+08	2.1732e+08	3.8885e+07	1.4514e+08	1.19225	1.19203	1.30502	P11586;V9GZ78;V9GYY3;A0A384N5Y3;F5H2F4;A0A494C1T2	P11586;V9GZ78;V9GYY3;A0A384N5Y3;F5H2F4;A0A494C1T2	8;8;8;8;8;6	8;8;8;8;8;6	8;8;8;8;8;6	C-1-tetrahydrofolate synthase, cytoplasmic;Methylenetetrahydrofolate dehydrogenase;Methenyltetrahydrofolate cyclohydrolase;Formyltetrahydrofolate synthetase;C-1-tetrahydrofolate synthase, cytoplasmic, N-terminally processed	sp|P11586|C1TC_HUMAN C-1-tetrahydrofolate synthase, cytoplasmic OS=Homo sapiens OX=9606 GN=MTHFD1 PE=1 SV=3;tr|V9GZ78|V9GZ78_HUMAN C-1-tetrahydrofolate synthase, cytoplasmic OS=Homo sapiens OX=9606 GN=MTHFD1 PE=1 SV=2;tr|V9GYY3|V9GYY3_HUMAN C-1-tetrahydrof	6	8	8	8	7	2	7	7	2	7	7	2	7	12.4	12.4	12.4	101.56	935	935;854;922;935;964;644	1.97	12	13	11	0	19.951	By MS/MS	By MS/MS	By MS/MS	1.0926	1.1821	10.504
PRPF19	7.06993e+08	1.22892	7.1388e+08	4.03e+07	1.3668e+09	8.3252e+08	1.92e+07	1.8715e+09	0.857493	2.09896	0.730323	Q9UMS4;F5GY56;H0YGZ5;H0YGF3;F5H2I0	Q9UMS4	15;7;2;1;1	15;7;2;1;1	15;7;2;1;1	Pre-mRNA-processing factor 19	sp|Q9UMS4|PRP19_HUMAN Pre-mRNA-processing factor 19 OS=Homo sapiens OX=9606 GN=PRPF19 PE=1 SV=1	5	15	15	15	9	1	12	9	1	12	9	1	12	51.4	51.4	51.4	55.18	504	504;252;119;45;104	1.72	54	55	18	0	323.31	By MS/MS	By MS/MS	By MS/MS	0.71491	0.78486	19.986
PFKM	2.17167e+08	1.22872	2.7926e+08	1.2878e+08	2.4346e+08	2.1895e+08	1.1294e+08	1.9163e+08	1.27545	1.14025	1.27047	P08237;A0A2R8Y891;F8VZI0;F8VSF7;F8VTQ3;F8VW30;F8VUB8;F8VYK8;F8VX13;F8VZQ1;F8VP00;Q5VSR5	P08237;A0A2R8Y891;F8VZI0	9;9;7;1;1;1;1;1;1;1;1;1	7;7;6;1;1;1;1;1;1;1;1;0	7;7;6;1;1;1;1;1;1;1;1;0	ATP-dependent 6-phosphofructokinase, muscle type	sp|P08237|PFKAM_HUMAN ATP-dependent 6-phosphofructokinase, muscle type OS=Homo sapiens OX=9606 GN=PFKM PE=1 SV=2;tr|A0A2R8Y891|A0A2R8Y891_HUMAN ATP-dependent 6-phosphofructokinase OS=Homo sapiens OX=9606 GN=PFKM PE=1 SV=1;tr|F8VZI0|F8VZI0_HUMAN ATP-depende	12	9	7	7	7	4	7	6	3	6	6	3	6	16.2	13.8	13.8	85.182	780	780;883;694;102;111;116;141;149;156;161;176;210	1.86	15	12	10	0	13.366	By MS/MS	By MS/MS	By MS/MS	1.2175	1.2421	15.566
DHX15	3.6666e+08	1.22854	2.7544e+08	1.419e+08	6.8264e+08	2.6571e+08	8.4523e+07	7.0362e+08	1.03662	1.67883	0.970183	O43143;O60231;A0A140T947	O43143	26;1;1	26;1;1	25;0;0	Pre-mRNA-splicing factor ATP-dependent RNA helicase DHX15	sp|O43143|DHX15_HUMAN Pre-mRNA-splicing factor ATP-dependent RNA helicase DHX15 OS=Homo sapiens OX=9606 GN=DHX15 PE=1 SV=2	3	26	26	25	11	3	15	11	3	15	10	3	14	40.4	40.4	39.2	90.932	795	795;1041;669	1.73	61	67	21	0	167.96	By MS/MS	By MS/MS	By MS/MS	0.86651	0.916	14.467
SNRPD3	2.46807e+08	1.22547	1.679e+08	2.2926e+08	3.4326e+08	1.5388e+08	1.5086e+08	3.2212e+08	1.09111	1.51969	1.06563	P62318;H3BT13	P62318;H3BT13	5;3	5;3	5;3	Small nuclear ribonucleoprotein Sm D3	sp|P62318|SMD3_HUMAN Small nuclear ribonucleoprotein Sm D3 OS=Homo sapiens OX=9606 GN=SNRPD3 PE=1 SV=1;tr|H3BT13|H3BT13_HUMAN Small nuclear ribonucleoprotein Sm D3 OS=Homo sapiens OX=9606 GN=SNRPD3 PE=1 SV=1	2	5	5	5	3	3	4	3	3	4	3	3	4	53.2	53.2	53.2	13.916	126	126;62	1.78	17	22	7	0	133.68	By MS/MS	By MS/MS	By MS/MS	0.96106	1.0167	6.7387
AHCY	9.01547e+08	1.22516	1.0936e+09	7.7899e+08	8.3205e+08	8.8382e+08	6.2617e+08	6.9682e+08	1.23736	1.24406	1.19407	P23526	P23526	11	11	11	Adenosylhomocysteinase	sp|P23526|SAHH_HUMAN Adenosylhomocysteinase OS=Homo sapiens OX=9606 GN=AHCY PE=1 SV=4	1	11	11	11	10	8	10	10	8	10	10	8	10	28	28	28	47.716	432	432	1.87	32	31	21	0	129.64	By MS/MS	By MS/MS	By MS/MS	1.2373	1.2968	17.881
RCN2	1.14719e+08	1.22248	1.3639e+08	7.56971e+07	1.3207e+08	1.0582e+08	5.78401e+07	1.2345e+08	1.28889	1.30873	1.06983	Q14257;H0YL43;A8MXP8	Q14257;H0YL43	3;2;1	3;2;1	3;2;1	Reticulocalbin-2	sp|Q14257|RCN2_HUMAN Reticulocalbin-2 OS=Homo sapiens OX=9606 GN=RCN2 PE=1 SV=1;tr|H0YL43|H0YL43_HUMAN Reticulocalbin-2 (Fragment) OS=Homo sapiens OX=9606 GN=RCN2 PE=1 SV=1	3	3	3	3	2	0	3	2	0	3	2	0	3	18	18	18	36.876	317	317;155;216	1.88	9	10	6	0	4.6555	By MS/MS		By MS/MS	1.0196	1.1008	7.9645
UTP18	5.5457e+07	1.22124	1.2597e+07	4.07339e+07	1.1304e+08	1.1763e+07	2.45159e+07	1.2138e+08	1.0709	1.66153	0.93129	Q9Y5J1;J3QRG0;J3KSR7;J3QLD6;J3QR85	Q9Y5J1	10;3;3;2;2	10;3;3;2;2	10;3;3;2;2	U3 small nucleolar RNA-associated protein 18 homolog	sp|Q9Y5J1|UTP18_HUMAN U3 small nucleolar RNA-associated protein 18 homolog OS=Homo sapiens OX=9606 GN=UTP18 PE=1 SV=3	5	10	10	10	1	0	4	1	0	4	1	0	4	28.6	28.6	28.6	62.003	556	556;123;177;115;143	1.65	13	16	2	0	28.875	By matching		By MS/MS	1.1352	1.2034	26.335
FBL	8.05207e+08	1.21743	5.5789e+08	3.3783e+08	1.5199e+09	7.2058e+08	1.6764e+08	1.7615e+09	0.774224	2.01521	0.862844	P22087;M0QXL5;M0R299;M0R2Q4;M0R0P1;M0R2U2;M0R1H0;M0R2B0	P22087;M0QXL5;M0R299;M0R2Q4;M0R0P1	15;14;13;12;11;7;7;7	15;14;13;12;11;7;7;7	14;13;12;11;10;7;7;7	rRNA 2-O-methyltransferase fibrillarin	sp|P22087|FBRL_HUMAN rRNA 2-O-methyltransferase fibrillarin OS=Homo sapiens OX=9606 GN=FBL PE=1 SV=2;tr|M0QXL5|M0QXL5_HUMAN rRNA 2-O-methyltransferase fibrillarin (Fragment) OS=Homo sapiens OX=9606 GN=FBL PE=1 SV=1;tr|M0R299|M0R299_HUMAN rRNA 2-O-methyl	8	15	15	14	8	5	10	8	5	10	7	4	9	55.1	55.1	51.7	33.784	321	321;244;229;273;228;157;178;182	1.75	53	65	19	0	323.31	By MS/MS	By MS/MS	By MS/MS	0.80641	0.8682	13.848
MYO1C	1.7109e+09	1.21221	1.431e+09	1.7511e+08	3.5266e+09	1.496e+09	8.9455e+07	4.8807e+09	0.956551	1.95752	0.72256	O00159;F5H6E2;I3L501	O00159;F5H6E2	50;49;10	50;49;10	41;40;1	Unconventional myosin-Ic	sp|O00159|MYO1C_HUMAN Unconventional myosin-Ic OS=Homo sapiens OX=9606 GN=MYO1C PE=1 SV=4;tr|F5H6E2|F5H6E2_HUMAN Unconventional myosin-Ic OS=Homo sapiens OX=9606 GN=MYO1C PE=1 SV=1	3	50	50	41	21	4	31	21	4	31	18	4	26	53	53	43.7	121.68	1063	1063;1039;168	1.74	140	135	54	0	323.31	By MS/MS	By MS/MS	By MS/MS	0.73135	0.80323	13.257
VIM	1.87802e+10	1.21151	1.7586e+10	7.2505e+09	3.1504e+10	1.691e+10	5.3899e+09	2.5216e+10	1.03998	1.3452	1.24937	P08670;B0YJC4;B0YJC5;A0A1B0GTT5;A0A1B0GVG8;P41219;H7C5W5;E7EMV2;P12036;P07196;F8W835	P08670;B0YJC4	47;44;23;11;5;3;3;2;1;1;1	47;44;23;11;5;3;3;2;1;1;1	43;40;21;9;5;3;3;0;0;0;1	Vimentin	sp|P08670|VIME_HUMAN Vimentin OS=Homo sapiens OX=9606 GN=VIM PE=1 SV=4;tr|B0YJC4|B0YJC4_HUMAN Vimentin OS=Homo sapiens OX=9606 GN=VIM PE=1 SV=1	11	47	47	43	38	26	39	38	26	39	35	23	36	77.3	77.3	71.9	53.651	466	466;431;228;149;109;470;200;698;1026;543;207	1.73	291	297	106	0	323.31	By MS/MS	By MS/MS	By MS/MS	0.98283	0.98689	17.605
EXOSC7	8.56867e+07	1.21127	3.1801e+07	4.7309e+07	1.7795e+08	2.5234e+07	3.20729e+07	1.9805e+08	1.26024	1.47505	0.89851	Q15024	Q15024	10	10	10	Exosome complex component RRP42	sp|Q15024|EXOS7_HUMAN Exosome complex component RRP42 OS=Homo sapiens OX=9606 GN=EXOSC7 PE=1 SV=3	1	10	10	10	3	0	3	3	0	3	3	0	3	41.9	41.9	41.9	31.821	291	291	1.62	19	20	3	0	48.229	By MS/MS		By MS/MS	0.83833	0.87884	12.032
MKI67	1.75715e+08	1.21068	5.963e+07	3.43264e+07	4.3319e+08	6.6238e+07	2.69523e+07	2.9707e+08	0.900239	1.2736	1.45821	P46013	P46013	40	40	40	Antigen KI-67	sp|P46013|KI67_HUMAN Proliferation marker protein Ki-67 OS=Homo sapiens OX=9606 GN=MKI67 PE=1 SV=2	1	40	40	40	5	0	13	5	0	13	5	0	13	19.4	19.4	19.4	358.69	3256	3256	1.72	41	51	12	0	73.061	By MS/MS		By MS/MS	1.1013	1.1961	23.803
RPS18	5.09983e+09	1.20975	4.1674e+09	5.7835e+09	5.3486e+09	3.9092e+09	3.6759e+09	5.4034e+09	1.06605	1.57336	0.989858	P62269;A0A0G2JQH2;Q5GGW2;J3JS69	P62269	15;7;7;5	15;7;7;5	15;7;7;5	40S ribosomal protein S18	sp|P62269|RS18_HUMAN 40S ribosomal protein S18 OS=Homo sapiens OX=9606 GN=RPS18 PE=1 SV=3	4	15	15	15	9	14	9	9	14	9	9	14	9	57.2	57.2	57.2	17.718	152	152;33;34;82	1.74	73	78	27	0	323.31	By MS/MS	By MS/MS	By MS/MS	1.1724	1.1813	21.046
OXSR1	8.81153e+07	1.20783	1.2094e+08	3.8556e+07	1.0485e+08	9.8985e+07	2.7838e+07	1.0313e+08	1.2218	1.38501	1.01668	O95747;C9JIG9	O95747;C9JIG9	5;4	5;4	4;3	Serine/threonine-protein kinase OSR1	sp|O95747|OXSR1_HUMAN Serine/threonine-protein kinase OSR1 OS=Homo sapiens OX=9606 GN=OXSR1 PE=1 SV=1;tr|C9JIG9|C9JIG9_HUMAN Serine/threonine-protein kinase OSR1 OS=Homo sapiens OX=9606 GN=OXSR1 PE=1 SV=1	2	5	5	4	5	1	5	5	1	5	4	0	4	12.9	12.9	10.4	58.022	527	527;468	1.86	11	11	7	0	15.266	By MS/MS	By MS/MS	By MS/MS	1.004	1.0869	15.754
NOC2L	8.44248e+07	1.20702	2.6157e+07	3.25573e+07	1.9456e+08	2.3596e+07	2.47373e+07	1.6262e+08	1.10854	1.31612	1.19641	Q9Y3T9	Q9Y3T9	13	13	13	Nucleolar complex protein 2 homolog	sp|Q9Y3T9|NOC2L_HUMAN Nucleolar complex protein 2 homolog OS=Homo sapiens OX=9606 GN=NOC2L PE=1 SV=4	1	13	13	13	3	0	5	3	0	5	3	0	5	16.6	16.6	16.6	84.918	749	749	1.7	19	23	5	0	25.631	By matching		By MS/MS	0.98871	1.1002	20.634
UHRF1	1.09777e+07	1.20646	4.9214e+06	1.12487e+07	1.6763e+07	3.5261e+06	9.32149e+06	1.6484e+07	1.39571	1.20675	1.01693	A0A087WVR3;Q96T88;A0A087WTW0;A0A087WWG9	A0A087WVR3;Q96T88;A0A087WTW0;A0A087WWG9	10;9;9;5	10;9;9;5	10;9;9;5	E3 ubiquitin-protein ligase UHRF1	tr|A0A087WVR3|A0A087WVR3_HUMAN E3 ubiquitin-protein ligase UHRF1 OS=Homo sapiens OX=9606 GN=UHRF1 PE=1 SV=1;sp|Q96T88|UHRF1_HUMAN E3 ubiquitin-protein ligase UHRF1 OS=Homo sapiens OX=9606 GN=UHRF1 PE=1 SV=1;tr|A0A087WTW0|A0A087WTW0_HUMAN E3 ubiquitin-prote	4	10	10	10	1	0	1	1	0	1	1	0	1	16.9	16.9	16.9	91.099	806	806;793;857;496	1.62	9	11	1	0	15.883	By matching		By MS/MS	1.0182	1.102	108.18
RRP12	2.01609e+08	1.20463	7.7206e+07	2.43313e+07	5.0329e+08	7.704e+07	1.49291e+07	5.1254e+08	1.00215	1.62979	0.981953	Q5JTH9;A0A087X1U8;A0A087X0G0	Q5JTH9	32;4;1	32;4;1	32;4;1	RRP12-like protein	sp|Q5JTH9|RRP12_HUMAN RRP12-like protein OS=Homo sapiens OX=9606 GN=RRP12 PE=1 SV=2	3	32	32	32	5	0	13	5	0	13	5	0	13	35.9	35.9	35.9	143.7	1297	1297;176;106	1.68	59	62	15	0	109.59	By MS/MS		By MS/MS	0.88752	0.96465	12.668
RPL39;RPL39P5	4.39263e+08	1.20268	3.8028e+08	5.7555e+08	3.6196e+08	3.2725e+08	3.6743e+08	4.1152e+08	1.16205	1.56642	0.879568	P62891;Q59GN2	P62891;Q59GN2	2;2	2;2	2;2	60S ribosomal protein L39;Putative 60S ribosomal protein L39-like 5	sp|P62891|RL39_HUMAN 60S ribosomal protein L39 OS=Homo sapiens OX=9606 GN=RPL39 PE=1 SV=2;sp|Q59GN2|R39L5_HUMAN Putative 60S ribosomal protein L39-like 5 OS=Homo sapiens OX=9606 GN=RPL39P5 PE=5 SV=2	2	2	2	2	1	1	1	1	1	1	1	1	1	23.5	23.5	23.5	6.4066	51	51;51	1.8	14	14	7	0	23.839	By MS/MS	By MS/MS	By MS/MS	0.95539	1.021	13.69
TUBB6	2.16397e+09	1.19988	2.2194e+09	2.1347e+09	2.1378e+09	1.856e+09	1.637e+09	1.9438e+09	1.1958	1.30403	1.0998	Q9BUF5;K7ESM5;K7EL29;A6NNZ2;K7ESQ3;K7EQT3;K7EJ64;K7ERA8;K7EJZ4;K7EN98;K7EPE5;K7ES63	Q9BUF5;K7ESM5	24;19;7;6;5;5;5;5;5;5;5;3	14;9;5;0;5;5;5;5;5;5;5;0	12;7;5;0;5;5;5;5;5;5;5;0	Tubulin beta-6 chain	sp|Q9BUF5|TBB6_HUMAN Tubulin beta-6 chain OS=Homo sapiens OX=9606 GN=TUBB6 PE=1 SV=1;tr|K7ESM5|K7ESM5_HUMAN Tubulin beta chain (Fragment) OS=Homo sapiens OX=9606 GN=TUBB6 PE=1 SV=1	12	24	14	12	21	23	21	11	13	11	9	11	9	58.3	38.3	38.3	49.857	446	446;338;130;444;96;104;104;110;115;136;141;116	1.77	55	53	24	0	214.89	By MS/MS	By MS/MS	By MS/MS	1.2266	1.2442	52.621
ILF2	1.33234e+08	1.19795	6.7404e+07	2.4399e+07	3.079e+08	6.0919e+07	1.5134e+07	3.518e+08	1.10645	1.6122	0.875213	Q12905;B4DY09;X6R6Z1;A0A0A0MRL0	Q12905;B4DY09	13;13;6;5	13;13;6;5	13;13;6;5	Interleukin enhancer-binding factor 2	sp|Q12905|ILF2_HUMAN Interleukin enhancer-binding factor 2 OS=Homo sapiens OX=9606 GN=ILF2 PE=1 SV=2;tr|B4DY09|B4DY09_HUMAN Interleukin enhancer-binding factor 2 OS=Homo sapiens OX=9606 GN=ILF2 PE=1 SV=1	4	13	13	13	4	1	9	4	1	9	4	1	9	51.3	51.3	51.3	43.062	390	390;352;115;150	1.73	24	32	7	0	83.124	By MS/MS	By MS/MS	By MS/MS	0.70757	0.80318	16.679
PRPF4	8.8644e+07	1.19499	6.8601e+07	8.4991e+07	1.1234e+08	7.7337e+07	5.1077e+07	1.0865e+08	0.88704	1.66398	1.03396	O43172	O43172	10	10	10	U4/U6 small nuclear ribonucleoprotein Prp4	sp|O43172|PRP4_HUMAN U4/U6 small nuclear ribonucleoprotein Prp4 OS=Homo sapiens OX=9606 GN=PRPF4 PE=1 SV=2	1	10	10	10	3	1	4	3	1	4	3	1	4	24.9	24.9	24.9	58.449	522	522	1.68	18	18	5	0	26.804	By MS/MS	By MS/MS	By MS/MS	1.0487	1.1662	13.882
TUBB4B	2.754e+10	1.19492	2.4556e+10	3.595e+10	2.2114e+10	2.1747e+10	2.6266e+10	2.0346e+10	1.12917	1.36869	1.0869	P68371	P68371	28	28	2	Tubulin beta-4B chain	sp|P68371|TBB4B_HUMAN Tubulin beta-4B chain OS=Homo sapiens OX=9606 GN=TUBB4B PE=1 SV=1	1	28	28	2	24	27	23	24	27	23	1	2	1	66.1	66.1	3.6	49.83	445	445	1.76	215	208	91	0	323.31	By MS/MS	By MS/MS	By MS/MS	1.2008	1.2363	16.305
PGAM5	2.09464e+08	1.19351	1.5038e+08	1.03981e+08	3.7403e+08	1.5249e+08	6.27089e+07	3.9951e+08	0.986163	1.65816	0.936222	Q96HS1;F5GXG4	Q96HS1	18;6	18;6	18;6	Serine/threonine-protein phosphatase PGAM5, mitochondrial	sp|Q96HS1|PGAM5_HUMAN Serine/threonine-protein phosphatase PGAM5, mitochondrial OS=Homo sapiens OX=9606 GN=PGAM5 PE=1 SV=2	2	18	18	18	5	0	7	5	0	7	5	0	7	57.1	57.1	57.1	32.004	289	289;140	1.72	30	36	9	0	128.73	By MS/MS		By MS/MS	0.7552	0.79237	20.806
TUBB3	2.99023e+08	1.1935	3.6488e+08	2.594e+08	2.7279e+08	2.9788e+08	2.0723e+08	2.4713e+08	1.22492	1.25175	1.10383	Q13509;A0A0B4J269;G3V2A3;Q9H4B7;G3V5W4;G3V2R8;G3V3R4;G3V2N6	Q13509;A0A0B4J269	21;21;6;4;3;3;3;3	5;5;1;0;2;2;2;2	5;5;1;0;2;2;2;2	Tubulin beta-3 chain	sp|Q13509|TBB3_HUMAN Tubulin beta-3 chain OS=Homo sapiens OX=9606 GN=TUBB3 PE=1 SV=2;tr|A0A0B4J269|A0A0B4J269_HUMAN G_PROTEIN_RECEP_F1_2 domain-containing protein OS=Homo sapiens OX=9606 PE=1 SV=1	8	21	5	5	19	20	17	4	4	3	4	4	3	46.7	16	16	50.432	450	450;797;189;451;97;118;148;164	1.94	10	14	8	0	15.486	By MS/MS	By MS/MS	By MS/MS	1.1457	1.2254	8.9537
EWSR1	1.60078e+08	1.19305	1.3092e+08	7.1722e+07	2.77592e+08	1.2303e+08	8.7708e+07	1.63549e+08	1.06413	0.817736	1.6973	Q01844;H7BY36;A0A0D9SFL3;B0QYK0;C9JGE3	Q01844;H7BY36;A0A0D9SFL3;B0QYK0;C9JGE3	3;3;3;3;3	3;3;3;3;3	3;3;3;3;3	RNA-binding protein EWS	sp|Q01844|EWS_HUMAN RNA-binding protein EWS OS=Homo sapiens OX=9606 GN=EWSR1 PE=1 SV=1;tr|H7BY36|H7BY36_HUMAN RNA-binding protein EWS (Fragment) OS=Homo sapiens OX=9606 GN=EWSR1 PE=1 SV=1;tr|A0A0D9SFL3|A0A0D9SFL3_HUMAN RNA-binding protein EWS OS=Homo sapie	5	3	3	3	3	1	1	3	1	1	3	1	1	4.4	4.4	4.4	68.477	656	656;308;584;618;620	1.64	5	5	1	0	5.3992	By MS/MS	By MS/MS	By MS/MS	0.82286	0.84085	27.268
FLOT1	7.26153e+08	1.19178	8.1011e+08	8.0601e+08	5.6234e+08	5.2532e+08	8.1069e+08	5.4124e+08	1.54213	0.994227	1.03898	O75955;A0A140T9R1;A0A140T9W4;A2AB09;A0A140T9X0;A2AB10;A2AB12;A0A0G2JJQ6;A2AB11;A2AB13;A0A140T959;A0A140T9C3;A0A140T974;A0A140T910;A0A140T957;A0A140T9B1;A0A140T907;A0A140T905;A2ABJ5	O75955;A0A140T9R1;A0A140T9W4;A2AB09;A0A140T9X0	16;15;10;8;8;6;6;5;5;5;5;5;5;4;4;4;3;1;1	16;15;10;8;8;6;6;5;5;5;5;5;5;4;4;4;3;1;1	16;15;10;8;8;6;6;5;5;5;5;5;5;4;4;4;3;1;1	Flotillin-1	sp|O75955|FLOT1_HUMAN Flotillin-1 OS=Homo sapiens OX=9606 GN=FLOT1 PE=1 SV=3;tr|A0A140T9R1|A0A140T9R1_HUMAN Flotillin (Fragment) OS=Homo sapiens OX=9606 GN=FLOT1 PE=1 SV=1;tr|A0A140T9W4|A0A140T9W4_HUMAN Flotillin (Fragment) OS=Homo sapiens OX=9606 GN=FLOT1	19	16	16	16	11	13	12	11	13	12	11	13	12	44.5	44.5	44.5	47.355	427	427;357;186;238;231;252;235;210;192;185;182;165;90;147;138;115;60;82;145	1.78	40	36	19	0	162.22	By MS/MS	By MS/MS	By MS/MS	1.0087	1.0627	12.589
DNAJB2	3.0614e+07	1.1886	3.5449e+07	3.4133e+07	2.226e+07	2.6357e+07	3.3725e+07	1.8416e+07	1.34496	1.0121	1.20873	P25686;C9JRD2;C9JXB9;C9J1G2;E7ETU0;C9JX00	P25686;C9JRD2;C9JXB9	3;3;3;1;1;1	3;3;3;1;1;1	2;2;2;1;1;1	DnaJ homolog subfamily B member 2	sp|P25686|DNJB2_HUMAN DnaJ homolog subfamily B member 2 OS=Homo sapiens OX=9606 GN=DNAJB2 PE=1 SV=3;tr|C9JRD2|C9JRD2_HUMAN DnaJ homolog subfamily B member 2 (Fragment) OS=Homo sapiens OX=9606 GN=DNAJB2 PE=1 SV=1;tr|C9JXB9|C9JXB9_HUMAN DnaJ homolog subfamil	6	3	3	2	2	1	3	2	1	3	1	1	2	10.2	10.2	7.1	35.58	324	324;228;244;122;132;148	1.88	2	5	1	0	5.0485	By MS/MS	By MS/MS	By MS/MS	0.98831	1.0231	8.1785
TEX10	5.3737e+07	1.18829	1.4542e+07	5.01971e+07	9.6472e+07	1.7398e+07	2.78393e+07	1.0419e+08	0.835843	1.8031	0.925924	Q9NXF1;A0A0A0MSR3	Q9NXF1	20;3	20;3	20;3	Testis-expressed sequence 10 protein	sp|Q9NXF1|TEX10_HUMAN Testis-expressed protein 10 OS=Homo sapiens OX=9606 GN=TEX10 PE=1 SV=2	2	20	20	20	2	0	7	2	0	7	2	0	7	30.4	30.4	30.4	105.67	929	929;171	1.59	34	35	4	0	184.74	By MS/MS		By MS/MS	0.74816	0.80644	14.907
CAPRIN1	3.04412e+07	1.18693	2.3099e+07	3.63637e+07	3.1861e+07	1.906e+07	3.01459e+07	2.7884e+07	1.21191	1.20626	1.14263	Q14444;G3V153;E9PLA9	Q14444;G3V153;E9PLA9	8;7;5	8;7;5	8;7;5	Caprin-1	sp|Q14444|CAPR1_HUMAN Caprin-1 OS=Homo sapiens OX=9606 GN=CAPRIN1 PE=1 SV=2;tr|G3V153|G3V153_HUMAN Caprin-1 OS=Homo sapiens OX=9606 GN=CAPRIN1 PE=1 SV=1;tr|E9PLA9|E9PLA9_HUMAN Caprin-1 (Fragment) OS=Homo sapiens OX=9606 GN=CAPRIN1 PE=1 SV=1	3	8	8	8	1	0	3	1	0	3	1	0	3	20.6	20.6	20.6	78.365	709	709;628;186	1.71	6	10	1	0	18.82	By MS/MS		By MS/MS	0.97395	1.0315	27.921
NONO	1.08637e+09	1.18402	1.1931e+09	1.0439e+09	1.0221e+09	7.7591e+08	1.3067e+09	8.4088e+08	1.53768	0.798883	1.21551	Q15233;H7C367;C9JYS8;C9IZL7;C9J4X2	Q15233;H7C367	15;9;7;6;1	15;9;7;6;1	14;8;7;5;1	Non-POU domain-containing octamer-binding protein	sp|Q15233|NONO_HUMAN Non-POU domain-containing octamer-binding protein OS=Homo sapiens OX=9606 GN=NONO PE=1 SV=4;tr|H7C367|H7C367_HUMAN Non-POU domain-containing octamer-binding protein (Fragment) OS=Homo sapiens OX=9606 GN=NONO PE=1 SV=8	5	15	15	14	8	12	8	8	12	8	7	11	7	36.1	36.1	36.1	54.231	471	471;234;247;207;124	1.83	38	46	20	0	113.52	By MS/MS	By MS/MS	By MS/MS	0.79761	0.79137	14.204
ERH	3.27681e+08	1.18389	8.4823e+07	5.5364e+08	3.4458e+08	8.7232e+07	3.4192e+08	3.5891e+08	0.972384	1.61921	0.960074	P84090;G3V279	P84090;G3V279	4;3	4;3	4;3	Enhancer of rudimentary homolog	sp|P84090|ERH_HUMAN Enhancer of rudimentary homolog OS=Homo sapiens OX=9606 GN=ERH PE=1 SV=1;tr|G3V279|G3V279_HUMAN Enhancer of rudimentary homolog OS=Homo sapiens OX=9606 GN=ERH PE=1 SV=1	2	4	4	4	1	2	3	1	2	3	1	2	3	46.2	46.2	46.2	12.259	104	104;71	1.66	16	15	4	0	323.31	By MS/MS	By MS/MS	By MS/MS	0.97257	1.0118	9.802
NUP93	8.54206e+07	1.18248	5.227e+07	1.09398e+08	9.4594e+07	4.7446e+07	6.93296e+07	1.09e+08	1.10167	1.57794	0.867835	Q8N1F7;H3BVG0;H3BVE2;H3BMX0;H3BNN5;H3BV11;H3BRD9;H3BRI8;H3BP95;H3BM93	Q8N1F7;H3BVG0	4;4;1;1;1;1;1;1;1;1	4;4;1;1;1;1;1;1;1;1	4;4;1;1;1;1;1;1;1;1	Nuclear pore complex protein Nup93	sp|Q8N1F7|NUP93_HUMAN Nuclear pore complex protein Nup93 OS=Homo sapiens OX=9606 GN=NUP93 PE=1 SV=2;tr|H3BVG0|H3BVG0_HUMAN Nuclear pore complex protein Nup93 OS=Homo sapiens OX=9606 GN=NUP93 PE=1 SV=1	10	4	4	4	4	0	4	4	0	4	4	0	4	7.8	7.8	7.8	93.487	819	819;880;117;125;132;136;140;151;156;178	2	4	8	4	0	4.1831	By MS/MS		By MS/MS	0.84035	0.90122	25.183
CCT3	1.70926e+08	1.18243	2.2841e+08	7.2649e+07	2.1172e+08	1.9939e+08	5.9186e+07	1.803e+08	1.14554	1.22747	1.17427	P49368;B4DUR8;E9PM09;E9PRC8;Q5SZX6;E9PQ35;Q5SZX9;Q5SZW8	P49368;B4DUR8	9;8;2;2;2;1;1;1	9;8;2;2;2;1;1;1	9;8;2;2;2;1;1;1	T-complex protein 1 subunit gamma	sp|P49368|TCPG_HUMAN T-complex protein 1 subunit gamma OS=Homo sapiens OX=9606 GN=CCT3 PE=1 SV=4;tr|B4DUR8|B4DUR8_HUMAN T-complex protein 1 subunit gamma OS=Homo sapiens OX=9606 GN=CCT3 PE=1 SV=1	8	9	9	9	8	2	7	8	2	7	8	2	7	26.4	26.4	26.4	60.533	545	545;500;154;234;276;144;161;188	1.86	19	18	12	0	23.46	By MS/MS	By MS/MS	By MS/MS	1.0709	1.0966	18.757
ATAD3A	7.98143e+08	1.18073	8.2361e+08	7.2476e+08	8.4606e+08	7.5756e+08	4.7498e+08	9.1059e+08	1.08719	1.52587	0.929134	Q9NVI7;Q5T2N8;Q5SV16	Q9NVI7	16;5;5	16;5;5	9;2;4	ATPase family AAA domain-containing protein 3A	sp|Q9NVI7|ATD3A_HUMAN ATPase family AAA domain-containing protein 3A OS=Homo sapiens OX=9606 GN=ATAD3A PE=1 SV=2	3	16	16	9	11	10	13	11	10	13	6	6	7	27.8	27.8	15.3	71.368	634	634;411;253	1.7	59	53	20	0	71.925	By MS/MS	By MS/MS	By MS/MS	1.0688	1.1394	20.3
CTPS1	2.2933e+08	1.18007	2.0834e+08	2.8956e+08	1.9009e+08	1.8098e+08	2.5302e+08	1.5273e+08	1.15118	1.14442	1.24461	P17812;A0A3B3IRI2;A0A3B3IRQ8;A0A3B3ITF6;B4E1E0;A0A3B3ITB8;A0A3B3ISY3;Q9NRF8;A0A3B3ITH9	P17812;A0A3B3IRI2;A0A3B3IRQ8;A0A3B3ITF6;B4E1E0;A0A3B3ITB8	13;13;11;11;10;8;4;2;2	13;13;11;11;10;8;4;2;2	13;13;11;11;10;8;4;2;2	CTP synthase 1;CTP synthase	sp|P17812|PYRG1_HUMAN CTP synthase 1 OS=Homo sapiens OX=9606 GN=CTPS1 PE=1 SV=2;tr|A0A3B3IRI2|A0A3B3IRI2_HUMAN CTP synthase OS=Homo sapiens OX=9606 GN=CTPS1 PE=1 SV=1;tr|A0A3B3IRQ8|A0A3B3IRQ8_HUMAN CTP synthase OS=Homo sapiens OX=9606 GN=CTPS1 PE=1 SV=1;tr	9	13	13	13	7	7	7	7	7	7	7	7	7	27.4	27.4	27.4	66.69	591	591;564;451;461;435;335;89;586;111	1.8	22	21	11	0	20.031	By MS/MS	By MS/MS	By MS/MS	1.1573	1.2035	11.162
LBR	4.41781e+07	1.17757	5.4572e+07	3.68414e+07	4.1121e+07	4.973e+07	2.07261e+07	6.2511e+07	1.09737	1.77753	0.65782	Q14739;A0A494C1L1;C9JXK0	Q14739;A0A494C1L1	4;3;1	4;3;1	4;3;1	Lamin-B receptor	sp|Q14739|LBR_HUMAN Delta(14)-sterol reductase LBR OS=Homo sapiens OX=9606 GN=LBR PE=1 SV=2;tr|A0A494C1L1|A0A494C1L1_HUMAN Delta(14)-sterol reductase LBR OS=Homo sapiens OX=9606 GN=LBR PE=1 SV=1	3	4	4	4	2	0	2	2	0	2	2	0	2	9.3	9.3	9.3	70.702	615	615;411;213	1.71	7	8	2	0	6.4062	By MS/MS		By MS/MS	0.8757	0.91037	16.45
HNRNPA3	1.71407e+09	1.17691	1.3413e+09	1.9305e+09	1.8704e+09	1.4162e+09	1.098e+09	2.266e+09	0.947112	1.7582	0.825419	P51991;H7C1J8	P51991	19;1	19;1	19;1	Heterogeneous nuclear ribonucleoprotein A3	sp|P51991|ROA3_HUMAN Heterogeneous nuclear ribonucleoprotein A3 OS=Homo sapiens OX=9606 GN=HNRNPA3 PE=1 SV=2	2	19	19	19	12	13	14	12	13	14	12	13	14	39.4	39.4	39.4	39.594	378	378;115	1.7	86	77	29	0	290.54	By MS/MS	By MS/MS	By MS/MS	0.83495	0.91229	30.127
DNAJC9	9.65997e+07	1.17532	5.6332e+07	1.66171e+07	2.1685e+08	4.4809e+07	7.66986e+07	1.0567e+08	1.25716	0.216655	2.05214	Q8WXX5	Q8WXX5	14	14	14	DnaJ homolog subfamily C member 9	sp|Q8WXX5|DNJC9_HUMAN DnaJ homolog subfamily C member 9 OS=Homo sapiens OX=9606 GN=DNAJC9 PE=1 SV=1	1	14	14	14	3	0	6	3	0	6	3	0	6	58.8	58.8	58.8	29.909	260	260	1.65	23	28	4	0	92.236	By MS/MS		By MS/MS	2.278	2.4225	31.871
PRR11	5.01096e+07	1.17492	1.3657e+07	5.45468e+07	8.2125e+07	1.5295e+07	2.99337e+07	1.0144e+08	0.892906	1.82225	0.809592	Q96HE9;J3QR53;J3QKY4;J3QQS2;J3QRE1	Q96HE9	10;4;3;2;2	10;4;3;2;2	10;4;3;2;2	Proline-rich protein 11	sp|Q96HE9|PRR11_HUMAN Proline-rich protein 11 OS=Homo sapiens OX=9606 GN=PRR11 PE=1 SV=1	5	10	10	10	1	0	2	1	0	2	1	0	2	36.7	36.7	36.7	40.085	360	360;199;144;53;110	1.66	12	15	2	0	29.7	By MS/MS		By MS/MS	0.68731	0.77328	16.467
RPS14	2.95443e+09	1.17261	1.9853e+09	3.3949e+09	3.4831e+09	2.0282e+09	2.1781e+09	3.553e+09	0.978848	1.55865	0.980326	P62263;A0A2R8Y811;E5RH77	P62263;A0A2R8Y811;E5RH77	12;12;8	12;12;8	12;12;8	40S ribosomal protein S14	sp|P62263|RS14_HUMAN 40S ribosomal protein S14 OS=Homo sapiens OX=9606 GN=RPS14 PE=1 SV=3;tr|A0A2R8Y811|A0A2R8Y811_HUMAN 40S ribosomal protein S14 (Fragment) OS=Homo sapiens OX=9606 GN=RPS14 PE=1 SV=1;tr|E5RH77|E5RH77_HUMAN 40S ribosomal protein S14 OS=Hom	3	12	12	12	8	10	9	8	10	9	8	10	9	69.5	69.5	69.5	16.273	151	151;150;134	1.72	67	68	23	0	323.31	By MS/MS	By MS/MS	By MS/MS	1.0792	1.1543	13.142
CAD	4.47863e+09	1.17219	4.0678e+09	5.8698e+09	3.4983e+09	3.2913e+09	5.3652e+09	2.9482e+09	1.23593	1.09405	1.18659	P27708;F8VPD4;H7C2E4;H7C3Z5;H7BZB3;P31327;A0A669KBF2	P27708;F8VPD4	54;54;10;4;4;1;1	54;54;10;4;4;1;1	54;54;10;4;4;1;1	CAD protein;Glutamine-dependent carbamoyl-phosphate synthase;Aspartate carbamoyltransferase;Dihydroorotase	sp|P27708|PYR1_HUMAN CAD protein OS=Homo sapiens OX=9606 GN=CAD PE=1 SV=3;tr|F8VPD4|F8VPD4_HUMAN CAD protein OS=Homo sapiens OX=9606 GN=CAD PE=1 SV=1	7	54	54	54	42	41	42	42	41	42	42	41	42	32.5	32.5	32.5	242.98	2225	2225;2162;293;269;279;1500;660	1.83	146	150	83	0	323.31	By MS/MS	By MS/MS	By MS/MS	1.1409	1.1807	14.984
MAK16	1.10069e+08	1.17111	7.64767e+07	1.8915e+08	6.4581e+07	7.19412e+07	1.1196e+08	8.4882e+07	1.06304	1.68944	0.760833	Q9BXY0;H0YBV6	Q9BXY0	7;3	7;3	7;3	Protein MAK16 homolog	sp|Q9BXY0|MAK16_HUMAN Protein MAK16 homolog OS=Homo sapiens OX=9606 GN=MAK16 PE=1 SV=2	2	7	7	7	0	1	3	0	1	3	0	1	3	30.3	30.3	30.3	35.368	300	300;137	1.65	10	11	2	0	21.281		By MS/MS	By MS/MS	1.0677	1.19	28.089
RPS27	5.5656e+08	1.16828	5.6467e+08	5.592e+08	5.4581e+08	4.6121e+08	4.0508e+08	6.0642e+08	1.22432	1.38047	0.900053	P42677	P42677	6	6	3	40S ribosomal protein S27	sp|P42677|RS27_HUMAN 40S ribosomal protein S27 OS=Homo sapiens OX=9606 GN=RPS27 PE=1 SV=3	1	6	6	3	3	2	3	3	2	3	2	1	2	41.7	41.7	15.5	9.461	84	84	1.82	15	15	8	0	96.916	By MS/MS	By MS/MS	By MS/MS	1.0269	1.0622	21.757
ARF3;ARF1	1.3959e+09	1.16812	1.5934e+09	1.2866e+09	1.3077e+09	1.2576e+09	1.1644e+09	1.1548e+09	1.26702	1.10495	1.1324	P61204;P84077;F5H423;F5H0C7;C9J1Z8;H0YGG7	P61204;P84077;F5H423	11;11;9;4;4;2	11;11;9;4;4;2	7;7;5;1;0;2	ADP-ribosylation factor 3;ADP-ribosylation factor 1	sp|P61204|ARF3_HUMAN ADP-ribosylation factor 3 OS=Homo sapiens OX=9606 GN=ARF3 PE=1 SV=2;sp|P84077|ARF1_HUMAN ADP-ribosylation factor 1 OS=Homo sapiens OX=9606 GN=ARF1 PE=1 SV=2;tr|F5H423|F5H423_HUMAN Uncharacterized protein OS=Homo sapiens OX=9606 PE=3 SV	6	11	11	7	9	7	8	9	7	8	5	4	4	64.1	64.1	35.4	20.601	181	181;181;210;102;150;62	1.81	44	43	23	0	123.13	By MS/MS	By MS/MS	By MS/MS	1.0639	1.1169	47.393
RBBP4	6.9761e+08	1.16644	5.4667e+08	8.8991e+08	6.5625e+08	5.1361e+08	6.1615e+08	6.6244e+08	1.06437	1.44431	0.990656	Q09028;H0YF10;H0YCT5;H0YDK2;H0YEU5;Q5JP02;Q5JP01;E9PNS2;E9PIC4;E9PNS6	Q09028;H0YF10;H0YCT5;H0YDK2	12;7;6;6;5;4;2;1;1;1	12;7;6;6;5;4;2;1;1;1	7;2;2;2;2;0;0;1;1;1	Histone-binding protein RBBP4	sp|Q09028|RBBP4_HUMAN Histone-binding protein RBBP4 OS=Homo sapiens OX=9606 GN=RBBP4 PE=1 SV=3;tr|H0YF10|H0YF10_HUMAN Histone-binding protein RBBP4 (Fragment) OS=Homo sapiens OX=9606 GN=RBBP4 PE=1 SV=1;tr|H0YCT5|H0YCT5_HUMAN Histone-binding protein RBBP4 (	10	12	12	7	6	6	7	6	6	7	3	2	3	44.7	44.7	39.1	47.655	425	425;207;180;262;167;175;285;62;87;104	1.7	32	32	10	0	57.153	By MS/MS	By MS/MS	By MS/MS	0.83158	0.98686	22.838
SNW1	3.87221e+07	1.16484	2.329e+07	5.01312e+07	4.2745e+07	2.0366e+07	3.67094e+07	4.3381e+07	1.14357	1.36562	0.985339	Q13573;G3V3A4;G3V4X8;G3V5R3	Q13573;G3V3A4;G3V4X8	8;7;6;2	8;7;6;2	8;7;6;2	SNW domain-containing protein 1	sp|Q13573|SNW1_HUMAN SNW domain-containing protein 1 OS=Homo sapiens OX=9606 GN=SNW1 PE=1 SV=1;tr|G3V3A4|G3V3A4_HUMAN SNW domain-containing protein 1 OS=Homo sapiens OX=9606 GN=SNW1 PE=1 SV=1;tr|G3V4X8|G3V4X8_HUMAN SNW domain-containing protein 1 OS=Homo s	4	8	8	8	2	0	2	2	0	2	2	0	2	25.4	25.4	25.4	61.494	536	536;571;374;185	1.7	7	12	1	0	29.236	By MS/MS		By MS/MS	0.89049	0.96465	15.335
GMPPA	3.43112e+07	1.16481	3.25607e+07	2.9384e+07	4.0989e+07	3.35493e+07	2.0004e+07	3.8853e+07	0.970534	1.46891	1.05498	Q96IJ6;A0A087WUI8;A0A0U1RRC2;C9J255;C9JAH0;F8WD54	Q96IJ6;A0A087WUI8;A0A0U1RRC2;C9J255;C9JAH0;F8WD54	2;2;1;1;1;1	2;2;1;1;1;1	2;2;1;1;1;1	Mannose-1-phosphate guanyltransferase alpha	sp|Q96IJ6|GMPPA_HUMAN Mannose-1-phosphate guanyltransferase alpha OS=Homo sapiens OX=9606 GN=GMPPA PE=1 SV=1;tr|A0A087WUI8|A0A087WUI8_HUMAN Mannose-1-phosphate guanyltransferase alpha OS=Homo sapiens OX=9606 GN=GMPPA PE=1 SV=1;tr|A0A0U1RRC2|A0A0U1RRC2_HUMA	6	2	2	2	0	1	1	0	1	1	0	1	1	11.4	11.4	11.4	46.291	420	420;399;114;179;249;290	2	1	3	1	0.0082459	1.432		By matching	By MS/MS	0.89362	0.97265	21.137
RPS3	6.72517e+09	1.16474	6.3041e+09	6.9874e+09	6.884e+09	6.4354e+09	4.3569e+09	7.5577e+09	0.979597	1.60375	0.910859	P23396;E9PL09;E9PPU1;F2Z2S8;H0YCJ7;H0YF32;H0YEU2;E9PQ96;E9PJH4;E9PK82;E9PSF4;E9PQX2;H0YES8	P23396;E9PL09;E9PPU1;F2Z2S8;H0YCJ7;H0YF32;H0YEU2	23;20;17;15;15;12;12;10;10;10;6;4;1	23;20;17;15;15;12;12;10;10;10;6;4;1	23;20;17;15;15;12;12;10;10;10;6;4;1	40S ribosomal protein S3	sp|P23396|RS3_HUMAN 40S ribosomal protein S3 OS=Homo sapiens OX=9606 GN=RPS3 PE=1 SV=2;tr|E9PL09|E9PL09_HUMAN 40S ribosomal protein S3 OS=Homo sapiens OX=9606 GN=RPS3 PE=1 SV=1;tr|E9PPU1|E9PPU1_HUMAN 40S ribosomal protein S3 OS=Homo sapiens OX=9606 GN=RPS3	13	23	23	23	18	20	18	18	20	18	18	20	18	74.5	74.5	74.5	26.688	243	243;231;158;117;135;123;171;91;115;128;103;44;33	1.76	108	110	45	0	323.31	By MS/MS	By MS/MS	By MS/MS	1.0676	1.1	26.313
RPL38	1.39243e+09	1.16462	1.0137e+09	2.0008e+09	1.1628e+09	8.4527e+08	1.5753e+09	1.135e+09	1.19926	1.27011	1.02449	P63173;J3KT73;J3QL01;J3KSP2	P63173;J3KT73;J3QL01	7;5;5;2	7;5;5;2	7;5;5;2	60S ribosomal protein L38	sp|P63173|RL38_HUMAN 60S ribosomal protein L38 OS=Homo sapiens OX=9606 GN=RPL38 PE=1 SV=2;tr|J3KT73|J3KT73_HUMAN 60S ribosomal protein L38 OS=Homo sapiens OX=9606 GN=RPL38 PE=1 SV=1;tr|J3QL01|J3QL01_HUMAN 60S ribosomal protein L38 OS=Homo sapiens OX=9606 G	4	7	7	7	4	5	4	4	5	4	4	5	4	57.1	57.1	57.1	8.2178	70	70;64;67;21	1.65	38	33	10	0	199.97	By MS/MS	By MS/MS	By MS/MS	1.1722	1.1967	11.184
CHAF1A	5.056e+08	1.16302	4.5595e+08	5.8107e+08	4.7978e+08	4.224e+08	4.0867e+08	4.8572e+08	1.07943	1.42186	0.987771	Q13111;K7EPA1;K7EJF1	Q13111	14;3;2	14;3;2	14;3;2	Chromatin assembly factor 1 subunit A	sp|Q13111|CAF1A_HUMAN Chromatin assembly factor 1 subunit A OS=Homo sapiens OX=9606 GN=CHAF1A PE=1 SV=3	3	14	14	14	9	8	9	9	8	9	9	8	9	19.5	19.5	19.5	106.91	956	956;291;151	1.78	36	40	16	0	39.81	By MS/MS	By MS/MS	By MS/MS	0.99871	1.1501	20.104
WDR12	4.86609e+07	1.16282	2.1637e+07	4.69237e+07	7.7422e+07	2.2637e+07	3.34641e+07	6.849e+07	0.955825	1.40221	1.13041	Q9GZL7	Q9GZL7	11	11	11	Ribosome biogenesis protein WDR12	sp|Q9GZL7|WDR12_HUMAN Ribosome biogenesis protein WDR12 OS=Homo sapiens OX=9606 GN=WDR12 PE=1 SV=2	1	11	11	11	2	0	3	2	0	3	2	0	3	43	43	43	47.707	423	423	1.64	16	21	2	0	24.058	By MS/MS		By MS/MS	1.158	1.2969	15.55
SRSF3	1.11569e+09	1.16236	9.4556e+08	1.0498e+09	1.3517e+09	9.0362e+08	7.1278e+08	1.3966e+09	1.04641	1.47282	0.96785	P84103;A0A087X2D0	P84103;A0A087X2D0	6;6	5;5	5;5	Serine/arginine-rich splicing factor 3	sp|P84103|SRSF3_HUMAN Serine/arginine-rich splicing factor 3 OS=Homo sapiens OX=9606 GN=SRSF3 PE=1 SV=1;tr|A0A087X2D0|A0A087X2D0_HUMAN Serine/arginine-rich-splicing factor 3 OS=Homo sapiens OX=9606 GN=SRSF3 PE=1 SV=1	2	6	5	5	4	4	5	3	4	4	3	4	4	31.7	31.7	31.7	19.329	164	164;95	1.74	17	15	7	0	106.93	By MS/MS	By MS/MS	By MS/MS	0.95825	1.0428	16.479
BUB3	3.55577e+07	1.15955	2.9107e+07	4.84351e+07	2.9131e+07	2.9398e+07	3.04613e+07	3.2422e+07	0.990101	1.59006	0.898495	O43684;J3QT28	O43684;J3QT28	2;2	2;2	2;2	Mitotic checkpoint protein BUB3	sp|O43684|BUB3_HUMAN Mitotic checkpoint protein BUB3 OS=Homo sapiens OX=9606 GN=BUB3 PE=1 SV=1;tr|J3QT28|J3QT28_HUMAN Mitotic checkpoint protein BUB3 (Fragment) OS=Homo sapiens OX=9606 GN=BUB3 PE=1 SV=1	2	2	2	2	2	0	2	2	0	2	2	0	2	6.4	6.4	6.4	37.154	328	328;278	2	4	4	4	0	2.9963	By matching		By MS/MS	0.92874	0.98211	5.5507
DNAJA2	1.15452e+08	1.15935	1.3689e+08	8.1435e+07	1.2803e+08	1.291e+08	6.2863e+07	1.1408e+08	1.06034	1.29544	1.12228	O60884;I3L320;A0A087WT48	O60884	4;1;1	4;1;1	4;1;1	DnaJ homolog subfamily A member 2	sp|O60884|DNJA2_HUMAN DnaJ homolog subfamily A member 2 OS=Homo sapiens OX=9606 GN=DNAJA2 PE=1 SV=1	3	4	4	4	3	2	3	3	2	3	3	2	3	18	18	18	45.745	412	412;47;134	1.69	11	12	3	0	7.0834	By MS/MS	By MS/MS	By MS/MS	1.0095	1.039	9.1234
RNPS1	4.58709e+07	1.15699	1.0222e+07	3.62228e+07	9.1168e+07	1.0726e+07	2.64612e+07	7.9341e+07	0.953011	1.3689	1.14907	Q15287;H3BV80;H3BMM9;H3BTC0;H3BPG5;H3BMS0	Q15287;H3BV80;H3BMM9;H3BTC0;H3BPG5;H3BMS0	5;5;5;5;4;3	5;5;5;5;4;3	5;5;5;5;4;3	RNA-binding protein with serine-rich domain 1	sp|Q15287|RNPS1_HUMAN RNA-binding protein with serine-rich domain 1 OS=Homo sapiens OX=9606 GN=RNPS1 PE=1 SV=1;tr|H3BV80|H3BV80_HUMAN RNA-binding protein with serine-rich domain 1 OS=Homo sapiens OX=9606 GN=RNPS1 PE=1 SV=2;tr|H3BMM9|H3BMM9_HUMAN RNA-bindin	6	5	5	5	1	0	2	1	0	2	1	0	2	23.3	23.3	23.3	34.208	305	305;211;284;302;128;257	1.75	6	8	2	0	25.814	By MS/MS		By MS/MS	0.68696	0.75774	28.993
ERAL1	1.49308e+07	1.15672	8.0691e+06	1.92542e+07	1.7469e+07	5.6983e+06	1.36128e+07	2.7309e+07	1.41605	1.41442	0.639679	O75616;K7EQJ8;J3QSB2;J3QRV9	O75616;K7EQJ8	3;2;1;1	3;2;1;1	3;2;1;1	GTPase Era, mitochondrial	sp|O75616|ERAL1_HUMAN GTPase Era, mitochondrial OS=Homo sapiens OX=9606 GN=ERAL1 PE=1 SV=2;tr|K7EQJ8|K7EQJ8_HUMAN GTPase Era, mitochondrial (Fragment) OS=Homo sapiens OX=9606 GN=ERAL1 PE=1 SV=1	4	3	3	3	1	0	2	1	0	2	1	0	2	11.4	11.4	11.4	48.349	437	437;80;276;284	1.5	5	5		0	9.3106	By matching		By MS/MS	0.70024	0.76408	14.607
FAM98B	1.23275e+08	1.15546	1.2646e+08	9.4016e+07	1.4935e+08	9.8196e+07	8.8865e+07	1.3328e+08	1.28783	1.05796	1.12057	Q52LJ0	Q52LJ0	4	3	3	Protein FAM98B	sp|Q52LJ0|FA98B_HUMAN Protein FAM98B OS=Homo sapiens OX=9606 GN=FAM98B PE=1 SV=2	1	4	3	3	4	2	3	3	1	2	3	1	2	11.5	8.3	8.3	45.547	433	433	1.79	8	7	4	0	13.152	By MS/MS	By MS/MS	By MS/MS	1.0706	1.1772	3.3057
SNRPA1	4.1765e+08	1.15278	3.0738e+08	6.2236e+08	3.2321e+08	2.645e+08	4.501e+08	3.5381e+08	1.16212	1.38271	0.913513	P09661;H0YMA0;H0YLR3;H0YKK0	P09661;H0YMA0;H0YLR3;H0YKK0	10;7;5;5	10;7;5;5	10;7;5;5	U2 small nuclear ribonucleoprotein A	sp|P09661|RU2A_HUMAN U2 small nuclear ribonucleoprotein A OS=Homo sapiens OX=9606 GN=SNRPA1 PE=1 SV=2;tr|H0YMA0|H0YMA0_HUMAN U2 small nuclear ribonucleoprotein A (Fragment) OS=Homo sapiens OX=9606 GN=SNRPA1 PE=1 SV=1;tr|H0YLR3|H0YLR3_HUMAN U2 small nucle	4	10	10	10	5	8	6	5	8	6	5	8	6	41.2	41.2	41.2	28.415	255	255;142;89;154	1.69	31	31	9	0	72.889	By MS/MS	By MS/MS	By MS/MS	1.113	1.1793	19.568
DHX30	3.24634e+08	1.15257	1.4929e+08	3.4841e+07	7.8977e+08	2.0467e+08	1.8011e+07	9.9485e+08	0.729418	1.93443	0.793858	Q7L2E3;H7BXY3;F6R0H4	Q7L2E3;H7BXY3	49;47;2	49;47;2	49;47;2	Putative ATP-dependent RNA helicase DHX30	sp|Q7L2E3|DHX30_HUMAN ATP-dependent RNA helicase DHX30 OS=Homo sapiens OX=9606 GN=DHX30 PE=1 SV=1;tr|H7BXY3|H7BXY3_HUMAN ATP-dependent RNA helicase DHX30 OS=Homo sapiens OX=9606 GN=DHX30 PE=1 SV=1	3	49	49	49	10	2	20	10	2	20	10	2	20	52.8	52.8	52.8	133.94	1194	1194;1166;42	1.69	89	100	24	0	323.31	By MS/MS	By MS/MS	By MS/MS	0.77606	0.82681	20.122
TUBB2B	7.01293e+08	1.15225	7.3243e+08	7.8509e+08	5.8636e+08	6.1007e+08	5.4973e+08	7.0813e+08	1.20057	1.42814	0.82804	Q9BVA1	Q9BVA1	25	6	2	Tubulin beta-2B chain	sp|Q9BVA1|TBB2B_HUMAN Tubulin beta-2B chain OS=Homo sapiens OX=9606 GN=TUBB2B PE=1 SV=1	1	25	6	2	22	24	20	5	5	4	1	1	1	60	17.8	3.6	49.953	445	445	1.79	15	16	7	0	44.562	By MS/MS	By MS/MS	By MS/MS	1.3871	1.3801	25.353
UTP3	5.09005e+07	1.1486	2.0783e+07	4.66866e+07	8.5232e+07	2.2582e+07	3.12936e+07	8.2463e+07	0.920335	1.49189	1.03358	Q9NQZ2	Q9NQZ2	9	9	9	Something about silencing protein 10	sp|Q9NQZ2|SAS10_HUMAN Something about silencing protein 10 OS=Homo sapiens OX=9606 GN=UTP3 PE=1 SV=1	1	9	9	9	2	0	4	2	0	4	2	0	4	23.8	23.8	23.8	54.557	479	479	1.77	11	15	4	0	35.547	By MS/MS		By MS/MS	0.75776	0.82193	12.427
SEC24C	7.93387e+08	1.14775	1.049e+09	5.9561e+08	7.3555e+08	8.4143e+08	5.2248e+08	6.9615e+08	1.24669	1.13997	1.0566	P53992;G5EA31	P53992;G5EA31	15;15	15;15	15;15	Protein transport protein Sec24C	sp|P53992|SC24C_HUMAN Protein transport protein Sec24C OS=Homo sapiens OX=9606 GN=SEC24C PE=1 SV=3;tr|G5EA31|G5EA31_HUMAN Protein transport protein Sec24C OS=Homo sapiens OX=9606 GN=SEC24C PE=1 SV=1	2	15	15	15	13	8	12	13	8	12	13	8	12	19.7	19.7	19.7	118.32	1094	1094;1042	1.81	41	35	22	0	71.636	By MS/MS	By MS/MS	By MS/MS	1.1226	1.1913	7.7583
CCT6B	3.16914e+08	1.14609	9.0622e+08	1.73917e+07	2.7131e+07	1.3555e+09	1.2294e+07	2.0022e+07	0.66855	1.41465	1.35506	Q92526;J3KRI6	Q92526;J3KRI6	2;1	2;1	2;1	T-complex protein 1 subunit zeta-2	sp|Q92526|TCPW_HUMAN T-complex protein 1 subunit zeta-2 OS=Homo sapiens OX=9606 GN=CCT6B PE=1 SV=5;tr|J3KRI6|J3KRI6_HUMAN T-complex protein 1 subunit zeta-2 (Fragment) OS=Homo sapiens OX=9606 GN=CCT6B PE=1 SV=1	2	2	2	2	2	0	1	2	0	1	2	0	1	5.3	5.3	5.3	57.821	530	530;128	1.71	3	3	1	0	8.3009	By MS/MS		By MS/MS	0.9101	0.9467	49.664
DYNLL2	1.04692e+08	1.14602	6.597e+07	1.36186e+08	1.1192e+08	6.9114e+07	9.95405e+07	1.0034e+08	0.95451	1.36814	1.11541	Q96FJ2	Q96FJ2	4	4	2	Dynein light chain 2, cytoplasmic	sp|Q96FJ2|DYL2_HUMAN Dynein light chain 2, cytoplasmic OS=Homo sapiens OX=9606 GN=DYNLL2 PE=1 SV=1	1	4	4	2	1	0	2	1	0	2	0	0	0	62.9	62.9	38.2	10.35	89	89	1.73	6	7	2	0	13.621	By MS/MS		By MS/MS	0.78078	0.85699	18.374
KIFC1	7.65157e+07	1.146	6.925e+07	8.979e+07	7.0507e+07	5.5617e+07	7.6171e+07	6.9528e+07	1.24512	1.1788	1.01408	Q9BW19;A0A087X1W5	Q9BW19;A0A087X1W5	4;3	4;3	4;3	Kinesin-like protein KIFC1;Kinesin-like protein	sp|Q9BW19|KIFC1_HUMAN Kinesin-like protein KIFC1 OS=Homo sapiens OX=9606 GN=KIFC1 PE=1 SV=2;tr|A0A087X1W5|A0A087X1W5_HUMAN Kinesin-like protein KIFC1 (Fragment) OS=Homo sapiens OX=9606 GN=KIFC1 PE=1 SV=1	2	4	4	4	1	1	1	1	1	1	1	1	1	10.3	10.3	10.3	73.747	673	673;154	1.42	7	5		0.0083969	1.5034	By MS/MS	By MS/MS	By MS/MS	1.0804	1.1228	16.612
EFTUD2	1.08274e+08	1.14563	3.2549e+07	1.4224e+07	2.7805e+08	3.0814e+07	9.5319e+06	3.13e+08	1.05631	1.49225	0.888339	Q15029;K7EP67;K7EJ74;K7EIV5;K7EIT3	Q15029	28;9;5;2;2	28;9;5;2;2	28;9;5;2;2	116 kDa U5 small nuclear ribonucleoprotein component	sp|Q15029|U5S1_HUMAN 116 kDa U5 small nuclear ribonucleoprotein component OS=Homo sapiens OX=9606 GN=EFTUD2 PE=1 SV=1	5	28	28	28	3	1	11	3	1	11	3	1	11	43.7	43.7	43.7	109.43	972	972;223;134;106;148	1.75	32	47	10	0	98.586	By MS/MS	By matching	By MS/MS	0.88844	0.94311	16.583
MAGEA4	1.49971e+08	1.145	1.7644e+08	2.2094e+07	2.5138e+08	1.5682e+08	2.0915e+07	2.0054e+08	1.12511	1.05637	1.25352	P43358;C9J9C2;C9JK50;C9JIR1;C9JZJ5;P43363;P43362;O60732;P43355;P43361;A2A368;A8MXT2;Q3SYA6;A0A0A0MSA3	P43358;C9J9C2;C9JK50;C9JIR1	9;5;5;5;4;3;2;1;1;1;1;1;1;1	9;5;5;5;4;3;2;1;1;1;1;1;1;1	8;5;5;5;4;2;2;0;0;0;0;0;0;0	Melanoma-associated antigen 4	sp|P43358|MAGA4_HUMAN Melanoma-associated antigen 4 OS=Homo sapiens OX=9606 GN=MAGEA4 PE=1 SV=2;tr|C9J9C2|C9J9C2_HUMAN Melanoma-associated antigen 4 (Fragment) OS=Homo sapiens OX=9606 GN=MAGEA4 PE=1 SV=1;tr|C9JK50|C9JK50_HUMAN Melanoma-associated antigen 4	14	9	9	8	4	1	5	4	1	5	3	0	4	36.3	36.3	33.8	34.899	317	317;217;230;241;171;369;315;1142;309;318;324;336;266;356	1.77	18	17	8	0	31.293	By MS/MS	By matching	By MS/MS	1.0081	1.1018	18.747
NUMB	2.37868e+07	1.14429	2.94e+07	2.71114e+07	1.4849e+07	1.6775e+07	2.66615e+07	2.2384e+07	1.75261	1.01687	0.663376	P49757;G3V3R1;G3V3M5;G3V4S6;G3V433;G3V3Z8	P49757;G3V3R1;G3V3M5	3;3;2;1;1;1	3;3;2;1;1;1	3;3;2;1;1;1	Protein numb homolog	sp|P49757|NUMB_HUMAN Protein numb homolog OS=Homo sapiens OX=9606 GN=NUMB PE=1 SV=2;tr|G3V3R1|G3V3R1_HUMAN Protein numb homolog (Fragment) OS=Homo sapiens OX=9606 GN=NUMB PE=1 SV=1;tr|G3V3M5|G3V3M5_HUMAN Protein numb homolog (Fragment) OS=Homo sapiens OX=9	6	3	3	3	2	0	2	2	0	2	2	0	2	5.7	5.7	5.7	70.803	651	651;258;223;67;80;507	1.85	5	5	3	0	8.6954	By MS/MS		By MS/MS	0.77397	0.85101	15.077
ARGLU1	4.38537e+08	1.1388	4.1689e+08	5.7528e+08	3.2344e+08	3.025e+08	5.3398e+08	3.366e+08	1.37815	1.07734	0.960903	Q9NWB6	Q9NWB6	4	4	4	Arginine and glutamate-rich protein 1	sp|Q9NWB6|ARGL1_HUMAN Arginine and glutamate-rich protein 1 OS=Homo sapiens OX=9606 GN=ARGLU1 PE=1 SV=1	1	4	4	4	1	4	1	1	4	1	1	4	1	12.8	12.8	12.8	33.216	273	273	1.71	7	8	2	0	6.4689	By MS/MS	By MS/MS	By MS/MS	1.036	1.0634	14.849
MYL6	1.54892e+09	1.13394	1.4354e+09	3.3435e+08	2.877e+09	1.2452e+09	3.0177e+08	2.5212e+09	1.15275	1.10796	1.14112	P60660;F8W1R7;G3V1V0;J3KND3;G8JLA2;B7Z6Z4;G3V1Y7;F8VPF3;F8VZU9;F8W180;P14649;H0YI43;F8W1I5;F8VXL3	P60660;F8W1R7;G3V1V0;J3KND3;G8JLA2;B7Z6Z4;G3V1Y7;F8VPF3;F8VZU9;F8W180	8;8;8;7;7;7;6;6;4;4;2;2;2;1	8;8;8;7;7;7;6;6;4;4;2;2;2;1	8;8;8;7;7;7;6;6;4;4;2;2;2;1	Myosin light polypeptide 6	sp|P60660|MYL6_HUMAN Myosin light polypeptide 6 OS=Homo sapiens OX=9606 GN=MYL6 PE=1 SV=2;tr|F8W1R7|F8W1R7_HUMAN Myosin light polypeptide 6 OS=Homo sapiens OX=9606 GN=MYL6 PE=1 SV=1;tr|G3V1V0|G3V1V0_HUMAN Myosin light polypeptide 6 OS=Homo sapiens OX=9606	14	8	8	8	8	4	8	8	4	8	8	4	8	55.6	55.6	55.6	16.93	151	151;145;161;152;152;238;115;130;103;196;208;83;175;47	1.75	44	41	18	0	323.31	By MS/MS	By MS/MS	By MS/MS	1.1154	1.1307	16.41
GNL2	3.30413e+07	1.13351	3.6863e+06	1.57697e+07	7.9668e+07	4.0682e+06	1.10889e+07	7.4298e+07	0.906126	1.42211	1.07228	Q13823;H0YG10	Q13823	18;7	18;7	18;7	Nucleolar GTP-binding protein 2	sp|Q13823|NOG2_HUMAN Nucleolar GTP-binding protein 2 OS=Homo sapiens OX=9606 GN=GNL2 PE=1 SV=1	2	18	18	18	1	0	2	1	0	2	1	0	2	32.3	32.3	32.3	83.654	731	731;233	1.64	19	26	2	0	98.859	By matching		By MS/MS	0.97813	1.0425	15.78
HNRNPC	2.12197e+08	1.13232	1.5759e+08	1.4415e+08	3.3485e+08	1.6557e+08	1.1481e+08	2.8148e+08	0.951803	1.25555	1.1896	G3V4W0;B4DY08;B2R5W2;G3V4C1;P07910;G3V576;G3V2Q1;G3V5X6;G3V3K6;G3V251;G3V555;G3V575;B4DSU6;G3V4M8;G3V2D6;G3V5V7	G3V4W0;B4DY08;B2R5W2;G3V4C1;P07910;G3V576;G3V2Q1;G3V5X6;G3V3K6;G3V251;G3V555;G3V575;B4DSU6	9;9;9;9;8;8;8;6;6;6;6;6;5;4;4;3	9;9;9;9;8;8;8;6;6;6;6;6;5;4;4;3	5;5;5;5;4;4;4;3;3;3;3;3;2;1;3;2	Heterogeneous nuclear ribonucleoproteins C1/C2	tr|G3V4W0|G3V4W0_HUMAN Heterogeneous nuclear ribonucleoproteins C1/C2 (Fragment) OS=Homo sapiens OX=9606 GN=HNRNPC PE=1 SV=1;tr|B4DY08|B4DY08_HUMAN Heterogeneous nuclear ribonucleoproteins C1/C2 OS=Homo sapiens OX=9606 GN=HNRNPC PE=1 SV=1;tr|B2R5W2|B2R5W2_	16	9	9	5	3	3	4	3	3	4	1	1	1	37.8	37.8	24.8	28.916	262	262;288;290;292;306;231;305;117;121;126;175;187;147;66;214;180	1.69	19	21	5	0	50.872	By MS/MS	By MS/MS	By MS/MS	0.91878	0.97991	18.051
AP2A1	2.46287e+07	1.13077	1.0259e+07	3.2294e+07	3.1333e+07	1.1124e+07	1.95602e+07	3.8255e+07	0.92224	1.651	0.819056	O95782;O94973;A0A0G2JQM1;A0A0G2JS82;M0R2D9;E9PR62	O95782	15;6;5;5;1;1	15;6;5;5;1;1	15;6;5;5;1;1	AP-2 complex subunit alpha-1	sp|O95782|AP2A1_HUMAN AP-2 complex subunit alpha-1 OS=Homo sapiens OX=9606 GN=AP2A1 PE=1 SV=3	6	15	15	15	2	0	4	2	0	4	2	0	4	23.1	23.1	23.1	107.54	977	977;939;634;917;57;378	1.7	17	18	5	0	20.944	By MS/MS		By MS/MS	0.78862	0.8305	15.101
SFXN3	8.61387e+08	1.13076	1.0017e+09	8.0968e+08	7.7278e+08	7.7563e+08	7.6444e+08	7.419e+08	1.29147	1.05918	1.04162	Q9BWM7;A0A1P0AYU5;S4R3N9	Q9BWM7;A0A1P0AYU5;S4R3N9	10;10;6	10;10;6	10;10;6	Sideroflexin-3	sp|Q9BWM7|SFXN3_HUMAN Sideroflexin-3 OS=Homo sapiens OX=9606 GN=SFXN3 PE=1 SV=3;tr|A0A1P0AYU5|A0A1P0AYU5_HUMAN Sidoreflexin OS=Homo sapiens OX=9606 GN=SFXN3 PE=1 SV=1;tr|S4R3N9|S4R3N9_HUMAN Sideroflexin-3 OS=Homo sapiens OX=9606 GN=SFXN3 PE=1 SV=1	3	10	10	10	9	6	8	9	6	8	9	6	8	40.2	40.2	40.2	35.503	321	321;325;177	1.76	34	30	15	0	51.696	By MS/MS	By MS/MS	By MS/MS	1.0637	1.1266	7.4519
GBAS	1.9987e+07	1.13026	2.691e+07	2.15881e+07	1.1463e+07	1.7544e+07	3.54539e+07	9.185e+06	1.53386	0.608906	1.24801	O75323;H7C333;C9J7B1;C9K068	O75323;H7C333;C9J7B1;C9K068	2;2;1;1	2;2;1;1	2;2;1;1	Protein NipSnap homolog 2	sp|O75323|NIPS2_HUMAN Protein NipSnap homolog 2 OS=Homo sapiens OX=9606 GN=NIPSNAP2 PE=1 SV=1;tr|H7C333|H7C333_HUMAN Protein NipSnap homolog 2 (Fragment) OS=Homo sapiens OX=9606 GN=NIPSNAP2 PE=1 SV=1;tr|C9J7B1|C9J7B1_HUMAN Protein NipSnap homolog 2 (Fragme	4	2	2	2	1	1	1	1	1	1	1	1	1	8	8	8	33.742	286	286;114;65;80	1.57	4	2	1	0.0031771	1.788	By MS/MS	By MS/MS	By MS/MS	1.1046	1.1372	20.392
SEC23A	5.49333e+08	1.13016	6.8763e+08	4.6449e+08	4.9588e+08	5.4896e+08	4.3159e+08	4.6709e+08	1.2526	1.07623	1.06164	Q15436;F5H365;G3V4V1;G3V1W4;G3V3G5;G3V2R6;G3V5X8;G3V4Q2;G3V5K1	Q15436;F5H365	14;14;4;4;4;4;3;3;2	14;14;4;4;4;4;3;3;2	11;11;2;2;2;2;2;2;1	Protein transport protein Sec23A	sp|Q15436|SC23A_HUMAN Protein transport protein Sec23A OS=Homo sapiens OX=9606 GN=SEC23A PE=1 SV=2;tr|F5H365|F5H365_HUMAN Protein transport protein SEC23 OS=Homo sapiens OX=9606 GN=SEC23A PE=1 SV=1	9	14	14	11	12	5	10	12	5	10	9	5	8	24.7	24.7	21.8	86.16	765	765;736;93;108;140;169;85;86;40	1.85	30	33	18	0	86.582	By MS/MS	By MS/MS	By MS/MS	1.1174	1.2162	18.731
C14orf166	4.85997e+08	1.12915	4.1149e+08	5.1588e+08	5.3062e+08	3.433e+08	4.5724e+08	5.0031e+08	1.19863	1.12825	1.06058	Q9Y224;G3V4C6;H0YJB9;G3V4E7	Q9Y224;G3V4C6	11;6;5;1	11;6;5;1	11;6;5;1	UPF0568 protein C14orf166	sp|Q9Y224|RTRAF_HUMAN RNA transcription, translation and transport factor protein OS=Homo sapiens OX=9606 GN=RTRAF PE=1 SV=1;tr|G3V4C6|G3V4C6_HUMAN RNA transcription, translation and transport factor protein OS=Homo sapiens OX=9606 GN=RTRAF PE=1 SV=1	4	11	11	11	7	5	8	7	5	8	7	5	8	50.8	50.8	50.8	28.068	244	244;193;129;68	1.71	38	39	12	0	125.75	By MS/MS	By MS/MS	By MS/MS	0.91984	0.99802	20.335
MPHOSPH10	8.3655e+07	1.12898	3.4388e+07	1.3237e+07	2.0334e+08	3.3325e+07	9.5928e+06	2.0852e+08	1.0319	1.37989	0.975158	O00566;U3KQ48	O00566;U3KQ48	14;7	14;7	14;7	U3 small nucleolar ribonucleoprotein protein MPP10	sp|O00566|MPP10_HUMAN U3 small nucleolar ribonucleoprotein protein MPP10 OS=Homo sapiens OX=9606 GN=MPHOSPH10 PE=1 SV=2;tr|U3KQ48|U3KQ48_HUMAN U3 small nucleolar ribonucleoprotein protein MPP10 OS=Homo sapiens OX=9606 GN=MPHOSPH10 PE=1 SV=1	2	14	14	14	2	1	6	2	1	6	2	1	6	34.7	34.7	34.7	78.863	681	681;462	1.71	21	24	6	0	83.645	By MS/MS	By matching	By MS/MS	0.91747	1.0299	20.435
RECQL	3.17401e+07	1.12894	1.2979e+07	3.70524e+07	4.5189e+07	1.5588e+07	2.96037e+07	3.4692e+07	0.832628	1.25162	1.30258	P46063;F5H2L2;F8WA66;F8WD97	P46063;F5H2L2;F8WA66;F8WD97	2;1;1;1	2;1;1;1	2;1;1;1	ATP-dependent DNA helicase Q1	sp|P46063|RECQ1_HUMAN ATP-dependent DNA helicase Q1 OS=Homo sapiens OX=9606 GN=RECQL PE=1 SV=3;tr|F5H2L2|F5H2L2_HUMAN ATP-dependent DNA helicase Q1 (Fragment) OS=Homo sapiens OX=9606 GN=RECQL PE=1 SV=1;tr|F8WA66|F8WA66_HUMAN ATP-dependent DNA helicase Q1 (	4	2	2	2	1	0	1	1	0	1	1	0	1	4.5	4.5	4.5	73.457	649	649;131;199;211	2	2	1	2	0	2.7857	By MS/MS		By MS/MS	1.3605	1.4221	38.855
EDIL3	1.82404e+07	1.1273	6.6903e+06	1.96659e+07	2.8365e+07	6.641e+06	1.56235e+07	2.5423e+07	1.00742	1.25874	1.11572	O43854	O43854	2	2	2	EGF-like repeat and discoidin I-like domain-containing protein 3	sp|O43854|EDIL3_HUMAN EGF-like repeat and discoidin I-like domain-containing protein 3 OS=Homo sapiens OX=9606 GN=EDIL3 PE=1 SV=1	1	2	2	2	1	0	1	1	0	1	1	0	1	5.8	5.8	5.8	53.764	480	480	1.86	3	2	2	0	2.5076	By matching		By MS/MS	1.1455	1.2278	67.866
CCT4	8.10837e+07	1.12721	6.8664e+07	9.3873e+07	8.0714e+07	6.1122e+07	8.24563e+07	7.2081e+07	1.12339	1.13846	1.11977	P50991	P50991	3	3	3	T-complex protein 1 subunit delta	sp|P50991|TCPD_HUMAN T-complex protein 1 subunit delta OS=Homo sapiens OX=9606 GN=CCT4 PE=1 SV=4	1	3	3	3	2	0	3	2	0	3	2	0	3	7.8	7.8	7.8	57.924	539	539	2.06	5	7	6	0	18.221	By MS/MS		By MS/MS	1.1338	1.1437	4.5554
LUC7L3	7.57073e+07	1.12521	9.739e+07	1.5482e+07	1.1425e+08	7.2473e+07	1.4703e+07	1.1672e+08	1.34381	1.05298	0.978838	O95232;J3KPP4;D6RDI2;D6RHH0;U3KQT3;H0YA81	O95232;J3KPP4	5;5;2;1;1;1	5;5;2;1;1;1	5;5;2;1;1;1	Luc7-like protein 3	sp|O95232|LC7L3_HUMAN Luc7-like protein 3 OS=Homo sapiens OX=9606 GN=LUC7L3 PE=1 SV=2;tr|J3KPP4|J3KPP4_HUMAN Cisplatin resistance-associated overexpressed protein, isoform CRA_b OS=Homo sapiens OX=9606 GN=LUC7L3 PE=1 SV=1	6	5	5	5	2	1	3	2	1	3	2	1	3	14.6	14.6	14.6	51.466	432	432;489;184;36;46;207	1.83	9	10	5	0	48.653	By MS/MS	By MS/MS	By MS/MS	0.95375	1.0106	11.741
EXOSC10	1.7034e+08	1.12496	7.7885e+07	2.37751e+07	4.0936e+08	7.3553e+07	1.61643e+07	4.8437e+08	1.0589	1.47084	0.845139	Q01780;K7EJ37	Q01780	29;4	29;4	29;4	Exosome component 10	sp|Q01780|EXOSX_HUMAN Exosome component 10 OS=Homo sapiens OX=9606 GN=EXOSC10 PE=1 SV=2	2	29	29	29	4	0	12	4	0	12	4	0	12	46.9	46.9	46.9	100.83	885	885;124	1.69	51	55	14	0	166.22	By MS/MS		By MS/MS	0.73816	0.80111	19.361
FXR2	3.63335e+07	1.12428	8.5807e+06	3.51908e+07	6.5229e+07	1.0417e+07	2.45965e+07	5.8324e+07	0.823721	1.43073	1.11839	P51116;I3L1Z2	P51116	12;2	9;2	8;2	Fragile X mental retardation syndrome-related protein 2	sp|P51116|FXR2_HUMAN Fragile X mental retardation syndrome-related protein 2 OS=Homo sapiens OX=9606 GN=FXR2 PE=1 SV=2	2	12	9	8	1	1	3	1	0	1	0	0	0	25.6	22.4	19.6	74.222	673	673;118	1.56	12	12	1	0	118.3	By MS/MS	By matching	By MS/MS	0.90739	0.96403	26.192
DDX5	4.01137e+09	1.12386	3.8968e+09	3.5539e+09	4.5834e+09	3.4172e+09	2.7018e+09	5.0045e+09	1.14035	1.31538	0.915856	P17844;J3KTA4;J3QSF1;J3KRZ1;J3QRQ7;J3KRX8;J3KTQ4;X6RLV5;J3QR02;J3QRN5;J3QLG9;J3QR62	P17844;J3KTA4	37;37;14;13;12;7;7;5;5;2;1;1	37;37;14;13;12;7;7;5;5;2;1;1	28;28;9;6;10;7;7;5;5;2;1;1	Probable ATP-dependent RNA helicase DDX5	sp|P17844|DDX5_HUMAN Probable ATP-dependent RNA helicase DDX5 OS=Homo sapiens OX=9606 GN=DDX5 PE=1 SV=1;tr|J3KTA4|J3KTA4_HUMAN Probable ATP-dependent RNA helicase DDX5 OS=Homo sapiens OX=9606 GN=DDX5 PE=1 SV=1	12	37	37	28	23	22	23	23	22	23	16	14	18	55.5	55.5	45	69.147	614	614;614;153;166;212;120;181;96;99;65;46;52	1.73	137	143	49	0	323.31	By MS/MS	By MS/MS	By MS/MS	0.91317	0.93829	13.601
PCMTD1	9.6213e+07	1.12364	1.6512e+08	2.5186e+07	9.8333e+07	1.1468e+08	3.017e+07	8.9696e+07	1.43983	0.834803	1.09629	Q96MG8;F5H1M8;H0YBU4	Q96MG8;F5H1M8	5;5;2	5;5;2	5;5;2	Protein-L-isoaspartate O-methyltransferase domain-containing protein 1	sp|Q96MG8|PCMD1_HUMAN Protein-L-isoaspartate O-methyltransferase domain-containing protein 1 OS=Homo sapiens OX=9606 GN=PCMTD1 PE=1 SV=2;tr|F5H1M8|F5H1M8_HUMAN Protein-L-isoaspartate O-methyltransferase domain-containing protein 1 OS=Homo sapiens OX=9606 G	3	5	5	5	4	1	4	4	1	4	4	1	4	16.2	16.2	16.2	40.675	357	357;281;130	1.92	8	10	6	0	8.1474	By MS/MS	By MS/MS	By MS/MS	1.2368	1.2397	14.834
DDX51	1.12381e+07	1.11804	5.2174e+06	1.18149e+07	1.6682e+07	4.5838e+06	9.35565e+06	1.7504e+07	1.13823	1.26286	0.953039	Q8N8A6	Q8N8A6	8	8	8	ATP-dependent RNA helicase DDX51	sp|Q8N8A6|DDX51_HUMAN ATP-dependent RNA helicase DDX51 OS=Homo sapiens OX=9606 GN=DDX51 PE=1 SV=3	1	8	8	8	1	0	1	1	0	1	1	0	1	17.3	17.3	17.3	72.456	666	666	1.53	8	9		0	22.436	By matching		By matching	0.81283	0.85852	18.724
CEBPZ	4.71472e+07	1.117	2.1639e+06	9.9476e+06	1.2933e+08	2.2912e+06	8.03408e+06	1.1069e+08	0.94444	1.23818	1.1684	Q03701	Q03701	20	20	16	CCAAT/enhancer-binding protein zeta	sp|Q03701|CEBPZ_HUMAN CCAAT/enhancer-binding protein zeta OS=Homo sapiens OX=9606 GN=CEBPZ PE=1 SV=3	1	20	20	16	1	0	6	1	0	6	0	0	5	23.6	23.6	20.4	120.97	1054	1054	1.63	28	26	6	0	53.063	By MS/MS		By MS/MS	0.90609	0.96359	12.57
FHL2	3.69825e+07	1.11514	5.45135e+07	1.1823e+07	4.4611e+07	3.28797e+07	1.851e+07	4.2539e+07	1.65797	0.638736	1.04871	Q14192	Q14192	3	3	3	Four and a half LIM domains protein 2	sp|Q14192|FHL2_HUMAN Four and a half LIM domains protein 2 OS=Homo sapiens OX=9606 GN=FHL2 PE=1 SV=3	1	3	3	3	0	1	1	0	1	1	0	1	1	12.9	12.9	12.9	32.193	279	279	2	1	3	1	0	4.2548		By MS/MS	By MS/MS	0.8034	0.85098	25.214
SNRPD1	1.30976e+08	1.1145	1.3095e+08	7.9847e+07	1.8213e+08	1.0489e+08	8.5379e+07	1.5703e+08	1.24845	0.935207	1.15984	P62314;J3QLI9;J3QLR7	P62314;J3QLI9	5;3;1	5;3;1	5;3;1	Small nuclear ribonucleoprotein Sm D1	sp|P62314|SMD1_HUMAN Small nuclear ribonucleoprotein Sm D1 OS=Homo sapiens OX=9606 GN=SNRPD1 PE=1 SV=1;tr|J3QLI9|J3QLI9_HUMAN Small nuclear ribonucleoprotein Sm D1 OS=Homo sapiens OX=9606 GN=SNRPD1 PE=1 SV=1	3	5	5	5	2	1	2	2	1	2	2	1	2	54.6	54.6	54.6	13.281	119	119;75;44	1.69	12	10	4	0	26.151	By MS/MS	By MS/MS	By MS/MS	0.99498	1.0364	20.099
FLOT2	3.227e+08	1.10875	4.1175e+08	2.0873e+08	3.4762e+08	3.2414e+08	1.9772e+08	3.4752e+08	1.27028	1.05568	1.00029	Q14254;J3QLD9;E7EMK3;K7EKW9	Q14254;J3QLD9;E7EMK3	11;10;10;3	11;10;10;3	11;10;10;3	Flotillin-2	sp|Q14254|FLOT2_HUMAN Flotillin-2 OS=Homo sapiens OX=9606 GN=FLOT2 PE=1 SV=2;tr|J3QLD9|J3QLD9_HUMAN Flotillin OS=Homo sapiens OX=9606 GN=FLOT2 PE=1 SV=1;tr|E7EMK3|E7EMK3_HUMAN Flotillin OS=Homo sapiens OX=9606 GN=FLOT2 PE=1 SV=1	4	11	11	11	8	4	8	8	4	8	8	4	8	31.3	31.3	31.3	47.064	428	428;428;483;249	1.82	22	21	12	0	53.232	By MS/MS	By MS/MS	By MS/MS	0.9944	1.0745	13.492
PRKDC	5.61643e+08	1.10748	4.787e+08	4.6529e+08	7.4094e+08	4.0539e+08	4.0935e+08	7.3729e+08	1.18084	1.13666	1.00495	P78527	P78527	32	32	32	DNA-dependent protein kinase catalytic subunit	sp|P78527|PRKDC_HUMAN DNA-dependent protein kinase catalytic subunit OS=Homo sapiens OX=9606 GN=PRKDC PE=1 SV=3	1	32	32	32	18	13	23	18	13	23	18	13	23	9.2	9.2	9.2	469.08	4128	4128	1.78	65	63	30	0	70.5	By MS/MS	By MS/MS	By MS/MS	0.98071	1.0549	19.046
MRPS7	1.20198e+08	1.10677	5.4354e+07	1.3433e+08	1.7191e+08	4.634e+07	9.9358e+07	2.1613e+08	1.17294	1.35198	0.795401	Q9Y2R9;J3QLS3;J3QQS1;J3KSI8;J3QKW2	Q9Y2R9;J3QLS3;J3QQS1;J3KSI8;J3QKW2	13;13;11;10;9	13;13;11;10;9	13;13;11;10;9	28S ribosomal protein S7, mitochondrial	sp|Q9Y2R9|RT07_HUMAN 28S ribosomal protein S7, mitochondrial OS=Homo sapiens OX=9606 GN=MRPS7 PE=1 SV=2;tr|J3QLS3|J3QLS3_HUMAN 28S ribosomal protein S7, mitochondrial OS=Homo sapiens OX=9606 GN=MRPS7 PE=1 SV=1;tr|J3QQS1|J3QQS1_HUMAN 28S ribosomal protein S	5	13	13	13	3	2	5	3	2	5	3	2	5	53.3	53.3	53.3	28.134	242	242;271;172;156;183	1.66	27	25	7	0	157.35	By MS/MS	By MS/MS	By MS/MS	0.84243	0.89234	12.649
RNF2	3.1545e+07	1.10624	4.5144e+07	2.98829e+07	1.9608e+07	3.1302e+07	3.67356e+07	1.8445e+07	1.44221	0.81346	1.06305	Q99496;X6RFN3	Q99496;X6RFN3	8;6	8;6	7;5	E3 ubiquitin-protein ligase RING2	sp|Q99496|RING2_HUMAN E3 ubiquitin-protein ligase RING2 OS=Homo sapiens OX=9606 GN=RNF2 PE=1 SV=1;tr|X6RFN3|X6RFN3_HUMAN E3 ubiquitin-protein ligase RING2 (Fragment) OS=Homo sapiens OX=9606 GN=RNF2 PE=1 SV=2	2	8	8	7	1	0	1	1	0	1	0	0	0	30.7	30.7	26.5	37.655	336	336;245	1.64	9	12	1	0	14.284	By MS/MS		By MS/MS	0.91896	1.116	28.934
SLTM	1.06221e+08	1.1054	8.2575e+07	6.6767e+07	1.6932e+08	7.8355e+07	4.8804e+07	1.8934e+08	1.05386	1.36806	0.894264	Q9NWH9;H7C3F4;H7BXE3;H0YKH2;H0YLW7;H0YMW8;H0YNF3;H0YMR6;H0YLE6;H0YL55;H0YMM0	Q9NWH9;H7C3F4	12;9;4;3;2;2;2;2;2;2;1	12;9;4;3;2;2;2;2;2;2;1	12;9;4;3;2;2;2;2;2;2;1	SAFB-like transcription modulator	sp|Q9NWH9|SLTM_HUMAN SAFB-like transcription modulator OS=Homo sapiens OX=9606 GN=SLTM PE=1 SV=2;tr|H7C3F4|H7C3F4_HUMAN SAFB-like transcription modulator (Fragment) OS=Homo sapiens OX=9606 GN=SLTM PE=1 SV=1	11	12	12	12	3	4	5	3	4	5	3	4	5	14	14	14	117.15	1034	1034;600;453;100;62;89;161;177;192;229;111	1.75	21	23	8	0	109.2	By MS/MS	By MS/MS	By MS/MS	0.94438	1.007	26.408
MYO6	1.11859e+08	1.10365	1.9516e+07	2.33097e+07	2.9275e+08	2.1716e+07	1.74442e+07	2.7207e+08	0.898692	1.33625	1.07601	A0A0A0MRM8;Q9UM54;A0A1Y0BRN3;E7EW20;A0A590UJ40;A0A590UKB0;A0A590UJ75;A0A0D9SGC1;A0A590UK22;A0A590UK71;A0A5F9ZI03;A0A590UJY4;A0A590UK86;A0A590UJW9;Q5JVM0;A0A590UJ48	A0A0A0MRM8;Q9UM54;A0A1Y0BRN3;E7EW20;A0A590UJ40;A0A590UKB0;A0A590UJ75;A0A0D9SGC1;A0A590UK22;A0A590UK71;A0A5F9ZI03;A0A590UJY4;A0A590UK86	30;29;29;29;28;23;23;23;22;20;20;20;20;4;2;1	30;29;29;29;28;23;23;23;22;20;20;20;20;4;2;1	30;29;29;29;28;23;23;23;22;20;20;20;20;4;2;1	Unconventional myosin-VI	tr|A0A0A0MRM8|A0A0A0MRM8_HUMAN Unconventional myosin-VI OS=Homo sapiens OX=9606 GN=MYO6 PE=1 SV=1;sp|Q9UM54|MYO6_HUMAN Unconventional myosin-VI OS=Homo sapiens OX=9606 GN=MYO6 PE=1 SV=4;tr|A0A1Y0BRN3|A0A1Y0BRN3_HUMAN Myosin VI transcript variant 007 OS=Hom	16	30	30	30	2	0	9	2	0	9	2	0	9	31.5	31.5	31.5	145.01	1253	1253;1294;1285;1295;1294;924;926;962;878;634;661;664;690;194;174;47	1.66	35	40	7	0	116.44	By matching		By MS/MS	1.0846	1.1426	18.665
HSP90AB1	9.54627e+08	1.10278	9.8099e+08	7.7109e+08	1.1118e+09	9.233e+08	6.352e+08	1.0774e+09	1.06248	1.21393	1.03193	P08238;P07900;Q58FF7;Q58FF8;Q14568;G3V2J8;P14625;Q58FF6;Q58FG0;F8W026;Q96GW1;A0A1W2PRR1	P08238	16;7;5;3;2;2;1;1;1;1;1;1	16;7;5;3;2;2;1;1;1;1;1;1	16;7;5;3;2;2;1;1;1;1;1;1	Heat shock protein HSP 90-beta	sp|P08238|HS90B_HUMAN Heat shock protein HSP 90-beta OS=Homo sapiens OX=9606 GN=HSP90AB1 PE=1 SV=4	12	16	16	16	13	10	15	13	10	15	13	10	15	27.2	27.2	27.2	83.263	724	724;732;597;381;343;174;803;505;334;48;315;315	1.86	40	45	25	0	88.766	By MS/MS	By MS/MS	By MS/MS	0.98308	1.0067	15.01
EIF2AK2	1.69848e+07	1.10179	6.035e+06	1.30384e+07	3.1881e+07	4.531e+06	1.32995e+07	3.2103e+07	1.33194	0.980362	0.993085	P19525;C9JZT2;F8WBH4	P19525	9;3;2	9;3;2	9;3;2	Interferon-induced, double-stranded RNA-activated protein kinase	sp|P19525|E2AK2_HUMAN Interferon-induced, double-stranded RNA-activated protein kinase OS=Homo sapiens OX=9606 GN=EIF2AK2 PE=1 SV=2	3	9	9	9	1	0	3	1	0	3	1	0	3	22.5	22.5	22.5	62.094	551	551;141;102	1.76	10	11	4	0	16.509	By matching		By MS/MS	1.1602	1.249	8.2663
SRSF9	2.05794e+08	1.10133	1.2335e+08	1.80721e+08	3.1331e+08	1.2485e+08	1.31274e+08	3.3354e+08	0.987986	1.37666	0.939348	Q13242;H0YIB4;S4R3G0	Q13242;H0YIB4;S4R3G0	10;8;6	9;8;5	9;8;5	Serine/arginine-rich splicing factor 9	sp|Q13242|SRSF9_HUMAN Serine/arginine-rich splicing factor 9 OS=Homo sapiens OX=9606 GN=SRSF9 PE=1 SV=1;tr|H0YIB4|H0YIB4_HUMAN Serine/arginine-rich-splicing factor 9 (Fragment) OS=Homo sapiens OX=9606 GN=SRSF9 PE=1 SV=8;tr|S4R3G0|S4R3G0_HUMAN Serine/argini	3	10	9	9	5	0	6	5	0	5	5	0	5	38.9	35.7	35.7	25.542	221	221;109;119	1.83	16	23	8	0	29.258	By MS/MS		By MS/MS	0.99599	1.0487	10.978
MRPS35	1.55619e+07	1.09965	4.7638e+06	1.04448e+07	3.1477e+07	4.079e+06	8.57388e+06	3.4482e+07	1.16788	1.21822	0.912853	P82673;H0YG82	P82673	7;3	7;3	7;3	28S ribosomal protein S35, mitochondrial	sp|P82673|RT35_HUMAN 28S ribosomal protein S35, mitochondrial OS=Homo sapiens OX=9606 GN=MRPS35 PE=1 SV=1	2	7	7	7	1	0	2	1	0	2	1	0	2	37.2	37.2	37.2	36.844	323	323;162	1.55	10	9	1	0	36.059	By matching		By MS/MS	0.89505	0.95583	17.227
SPATS2L	1.45225e+08	1.09953	4.7177e+07	2.12994e+07	3.672e+08	3.4131e+07	3.26624e+07	2.9045e+08	1.38223	0.652107	1.26425	Q9NUQ6;B8ZZZ7;F8W6C2;F8VT91;C9JGM8;C9JW67;F2Z2S1;C9JKE4;F8VZ02;C9IZC3;C9J8M7;Q4ZFW0;F8WAV0;H7C2G5	Q9NUQ6;B8ZZZ7	13;11;6;4;4;4;3;3;3;2;2;1;1;1	13;11;6;4;4;4;3;3;3;2;2;1;1;1	13;11;6;4;4;4;3;3;3;2;2;1;1;1	SPATS2-like protein	sp|Q9NUQ6|SPS2L_HUMAN SPATS2-like protein OS=Homo sapiens OX=9606 GN=SPATS2L PE=1 SV=2;tr|B8ZZZ7|B8ZZZ7_HUMAN DNA polymerase-transactivated protein 6, isoform CRA_b OS=Homo sapiens OX=9606 GN=SPATS2L PE=1 SV=1	14	13	13	13	2	0	4	2	0	4	2	0	4	35.1	35.1	35.1	61.728	558	558;498;265;188;193;238;139;154;173;94;115;13;23;117	1.69	23	26	6	0	77.233	By MS/MS		By MS/MS	1.1463	1.2371	11.183
RPN2	9.32757e+07	1.0991	1.1043e+08	4.1357e+07	1.2804e+08	1.0308e+08	3.1794e+07	1.3839e+08	1.0713	1.30078	0.925211	P04844;Q5JYR4;Q5JYR7;F2Z3K5	P04844;Q5JYR4;Q5JYR7	4;2;2;1	4;2;2;1	4;2;2;1	Dolichyl-diphosphooligosaccharide--protein glycosyltransferase subunit 2	sp|P04844|RPN2_HUMAN Dolichyl-diphosphooligosaccharide--protein glycosyltransferase subunit 2 OS=Homo sapiens OX=9606 GN=RPN2 PE=1 SV=3;tr|Q5JYR4|Q5JYR4_HUMAN Dolichyl-diphosphooligosaccharide--protein glycosyltransferase subunit 2 (Fragment) OS=Homo sapie	4	4	4	4	4	1	4	4	1	4	4	1	4	12.2	12.2	12.2	69.283	631	631;166;344;162	1.77	9	9	4	0	6.6451	By MS/MS	By MS/MS	By MS/MS	1.0061	1.0676	12.677
MRPS23	3.8636e+07	1.09751	1.027e+07	3.95981e+07	6.604e+07	1.1877e+07	2.44363e+07	8.1797e+07	0.864696	1.62046	0.807365	J3QLR8;Q9Y3D9	J3QLR8;Q9Y3D9	8;7	8;7	8;7	28S ribosomal protein S23, mitochondrial	tr|J3QLR8|J3QLR8_HUMAN 28S ribosomal protein S23, mitochondrial OS=Homo sapiens OX=9606 GN=MRPS23 PE=1 SV=1;sp|Q9Y3D9|RT23_HUMAN 28S ribosomal protein S23, mitochondrial OS=Homo sapiens OX=9606 GN=MRPS23 PE=1 SV=2	2	8	8	8	2	0	3	2	0	3	2	0	3	50.7	50.7	50.7	17.517	152	152;190	1.73	12	14	4	0	28.347	By MS/MS		By MS/MS	0.80685	0.83111	12.548
DDX39A;DDX39B	7.63833e+08	1.09594	9.3411e+08	5.3527e+08	8.2212e+08	7.9574e+08	5.5497e+08	7.1525e+08	1.17389	0.964503	1.14942	O00148;Q13838;A0A0G2JJZ9;F6WLT2;K7EQN7;F6TRA5;A0A0A0MT12;F6S4E6;F6R6M7;K7EPJ3;A0A0G2JJL7;H0Y400;K7EN69;F6QYI9;A0A0G2JHN7;F6SXL5;F6S2B7;F6U6E2;K7EIL8;K7EL56;K7ENP6	O00148;Q13838;A0A0G2JJZ9;F6WLT2;K7EQN7	11;9;6;6;6;5;5;5;4;4;4;4;4;4;3;3;3;3;3;3;3	11;9;6;6;6;5;5;5;4;4;4;4;4;4;3;3;3;3;3;3;3	2;1;1;0;0;0;0;0;0;0;0;1;0;0;0;0;0;0;0;0;0	ATP-dependent RNA helicase DDX39A;Spliceosome RNA helicase DDX39B	sp|O00148|DX39A_HUMAN ATP-dependent RNA helicase DDX39A OS=Homo sapiens OX=9606 GN=DDX39A PE=1 SV=2;sp|Q13838|DX39B_HUMAN Spliceosome RNA helicase DDX39B OS=Homo sapiens OX=9606 GN=DDX39B PE=1 SV=1;tr|A0A0G2JJZ9|A0A0G2JJZ9_HUMAN Spliceosome RNA helicase DD	21	11	11	2	9	8	9	9	8	9	2	1	2	26.2	26.2	7.7	49.129	427	427;428;328;289;255;238;235;231;197;189;187;187;130;187;95;136;132;125;125;108;92	1.87	31	40	19	0	34.479	By MS/MS	By MS/MS	By MS/MS	1.0472	1.0878	10.525
SSR4	6.71853e+07	1.09089	3.7728e+07	1.217e+08	4.2128e+07	3.0371e+07	1.2149e+08	4.0953e+07	1.24224	1.00173	1.02869	P51571;A6NLM8	P51571	3;1	3;1	3;1	Translocon-associated protein subunit delta	sp|P51571|SSRD_HUMAN Translocon-associated protein subunit delta OS=Homo sapiens OX=9606 GN=SSR4 PE=1 SV=1	2	3	3	3	2	2	1	2	2	1	2	2	1	19.7	19.7	19.7	18.998	173	173;148	1.57	7	6	1	0	9.4881	By MS/MS	By MS/MS	By MS/MS	0.70116	0.80132	26.442
NOP14	7.6909e+07	1.09008	2.9592e+07	4.4395e+07	1.5674e+08	2.3703e+07	4.0578e+07	1.6895e+08	1.24845	1.09407	0.92773	P78316;E9PFK5	P78316;E9PFK5	11;9	11;9	11;9	Nucleolar protein 14	sp|P78316|NOP14_HUMAN Nucleolar protein 14 OS=Homo sapiens OX=9606 GN=NOP14 PE=1 SV=3;tr|E9PFK5|E9PFK5_HUMAN Nucleolar protein 14 OS=Homo sapiens OX=9606 GN=NOP14 PE=1 SV=1	2	11	11	11	1	1	6	1	1	6	1	1	6	18.6	18.6	18.6	97.667	857	857;788	1.74	17	24	5	0	21.594	By MS/MS	By MS/MS	By MS/MS	1.0402	1.0718	13.553
STK39	9.51878e+07	1.08908	1.385e+08	3.79034e+07	1.0916e+08	8.914e+07	9.61779e+07	8.2735e+07	1.55374	0.394097	1.31939	Q9UEW8	Q9UEW8	5	4	4	STE20/SPS1-related proline-alanine-rich protein kinase	sp|Q9UEW8|STK39_HUMAN STE20/SPS1-related proline-alanine-rich protein kinase OS=Homo sapiens OX=9606 GN=STK39 PE=1 SV=3	1	5	4	4	4	1	4	3	0	3	3	0	3	12.5	10.1	10.1	59.473	545	545	1.79	11	12	5	0	6.1269	By MS/MS	By matching	By MS/MS	1.4246	1.6763	15.463
PRPF40A	1.92293e+08	1.08874	1.8496e+08	2.1657e+08	1.7535e+08	1.5228e+08	1.8494e+08	1.9913e+08	1.2146	1.17103	0.880581	O75400;A0A3F2YNY6	O75400;A0A3F2YNY6	5;5	5;5	5;5	Pre-mRNA-processing factor 40 homolog A	sp|O75400|PR40A_HUMAN Pre-mRNA-processing factor 40 homolog A OS=Homo sapiens OX=9606 GN=PRPF40A PE=1 SV=2;tr|A0A3F2YNY6|A0A3F2YNY6_HUMAN Pre-mRNA-processing factor 40 homolog A OS=Homo sapiens OX=9606 GN=PRPF40A PE=1 SV=1	2	5	5	5	4	2	4	4	2	4	4	2	4	6.2	6.2	6.2	108.8	957	957;994	1.9	13	20	9	0	7.6801	By MS/MS	By MS/MS	By MS/MS	0.91701	0.99266	5.3404
MMTAG2	4.8646e+07	1.08692	2.1255e+07	2.9684e+07	9.4999e+07	2.4128e+07	2.3243e+07	8.6149e+07	0.880927	1.27712	1.10273	Q9BU76	Q9BU76	7	7	7	Multiple myeloma tumor-associated protein 2	sp|Q9BU76|MMTA2_HUMAN Multiple myeloma tumor-associated protein 2 OS=Homo sapiens OX=9606 GN=MMTAG2 PE=1 SV=1	1	7	7	7	1	2	4	1	2	4	1	2	4	26.2	26.2	26.2	29.411	263	263	1.69	12	18	2	0	29.901	By MS/MS	By MS/MS	By MS/MS	0.93239	1.041	20.495
KIAA0930	4.9488e+07	1.08542	4.9641e+07	6.6732e+07	3.2091e+07	4.0935e+07	6.0669e+07	3.4008e+07	1.21268	1.09994	0.943631	Q6ICG6;B0QY18;B0QY20;B0QY16	Q6ICG6;B0QY18;B0QY20;B0QY16	2;1;1;1	2;1;1;1	2;1;1;1	Uncharacterized protein KIAA0930	sp|Q6ICG6|K0930_HUMAN Uncharacterized protein KIAA0930 OS=Homo sapiens OX=9606 GN=KIAA0930 PE=1 SV=1;tr|B0QY18|B0QY18_HUMAN Uncharacterized protein KIAA0930 (Fragment) OS=Homo sapiens OX=9606 GN=KIAA0930 PE=1 SV=1;tr|B0QY20|B0QY20_HUMAN Uncharacterized pro	4	2	2	2	1	2	1	1	2	1	1	2	1	5.7	5.7	5.7	45.794	404	404;136;152;289	1.89	3	4	2	0	2.614	By MS/MS	By MS/MS	By MS/MS	1.2489	1.279	9.8596
TSPYL5	5.03541e+07	1.08392	2.2375e+07	4.22694e+07	8.6418e+07	1.9455e+07	4.0785e+07	8.1123e+07	1.15009	1.0364	1.06527	Q86VY4	Q86VY4	4	4	4	Testis-specific Y-encoded-like protein 5	sp|Q86VY4|TSYL5_HUMAN Testis-specific Y-encoded-like protein 5 OS=Homo sapiens OX=9606 GN=TSPYL5 PE=1 SV=2	1	4	4	4	1	0	2	1	0	2	1	0	2	16.8	16.8	16.8	45.143	417	417	1.65	7	9	1	0	22.831	By MS/MS		By MS/MS	1.0146	1.1258	15.926
BMS1	2.96779e+08	1.08358	1.6306e+08	4.84568e+07	6.7882e+08	1.5741e+08	4.21816e+07	6.3675e+08	1.03589	1.14877	1.06607	Q14692	Q14692	32	32	32	Ribosome biogenesis protein BMS1 homolog	sp|Q14692|BMS1_HUMAN Ribosome biogenesis protein BMS1 homolog OS=Homo sapiens OX=9606 GN=BMS1 PE=1 SV=1	1	32	32	32	7	0	18	7	0	18	7	0	18	38.3	38.3	38.3	145.81	1282	1282	1.72	63	74	19	0	160.09	By MS/MS		By MS/MS	1.0523	1.1507	15.519
NUMA1	4.15237e+08	1.08337	1.5106e+08	6.4051e+07	1.0306e+09	1.4859e+08	7.0761e+07	7.7587e+08	1.01662	0.905174	1.32832	Q14980;A0A087WY61;H0YFY6;F5H4J1;F5H6Y5;K4DIE0;F5H763;F5H0Z7;F5H3L6;F5H2F3;F5GZW1;F5H1L0;F8W6T3;F5H068;F5H073;F5GWK2;F5H4Y4;F5GWA2;F5H7R5	Q14980;A0A087WY61	76;71;35;29;24;11;7;7;6;6;5;3;2;2;2;2;1;1;1	76;71;35;29;24;11;7;7;6;6;5;3;2;2;2;2;1;1;1	76;71;35;29;24;11;7;7;6;6;5;3;2;2;2;2;1;1;1	Nuclear mitotic apparatus protein 1	sp|Q14980|NUMA1_HUMAN Nuclear mitotic apparatus protein 1 OS=Homo sapiens OX=9606 GN=NUMA1 PE=1 SV=2;tr|A0A087WY61|A0A087WY61_HUMAN Nuclear mitotic apparatus protein 1 OS=Homo sapiens OX=9606 GN=NUMA1 PE=1 SV=1	19	76	76	76	11	2	26	11	2	26	11	2	26	47	47	47	238.26	2115	2115;2099;964;851;691;353;220;201;174;159;146;109;91;82;75;72;59;61;56	1.63	130	150	19	0	323.31	By MS/MS	By MS/MS	By MS/MS	1.0872	1.1673	17.306
DDX56	7.51613e+07	1.08272	2.3021e+07	2.69829e+07	1.7548e+08	2.1654e+07	2.57872e+07	1.5411e+08	1.06313	1.04637	1.13867	Q9NY93;H7C3E9;G3V0G3;F8WDT8;F8WEI3;H7BZN7	Q9NY93;H7C3E9;G3V0G3;F8WDT8	14;11;10;7;3;3	14;11;10;7;3;3	14;11;10;7;3;3	Probable ATP-dependent RNA helicase DDX56	sp|Q9NY93|DDX56_HUMAN Probable ATP-dependent RNA helicase DDX56 OS=Homo sapiens OX=9606 GN=DDX56 PE=1 SV=1;tr|H7C3E9|H7C3E9_HUMAN Probable ATP-dependent RNA helicase DDX56 (Fragment) OS=Homo sapiens OX=9606 GN=DDX56 PE=1 SV=1;tr|G3V0G3|G3V0G3_HUMAN DEAD (A	6	14	14	14	1	0	4	1	0	4	1	0	4	36.9	36.9	36.9	61.589	547	547;396;375;185;103;182	1.67	22	24	5	0	116.75	By MS/MS		By MS/MS	0.97207	1.0681	12.274
KIAA0020	3.25822e+07	1.08054	8.8045e+06	3.47861e+07	5.4156e+07	1.0192e+07	2.4113e+07	5.7914e+07	0.863864	1.44263	0.935111	Q15397;S4R3K8	Q15397	14;1	14;1	14;1	Pumilio domain-containing protein KIAA0020	sp|Q15397|PUM3_HUMAN Pumilio homolog 3 OS=Homo sapiens OX=9606 GN=PUM3 PE=1 SV=3	2	14	14	14	1	0	4	1	0	4	1	0	4	31.6	31.6	31.6	73.584	648	648;49	1.59	21	23	2	0	62.276	By MS/MS		By MS/MS	0.96128	1.0303	12.802
CDK11B;CDK11A	2.8377e+07	1.07701	2.4128e+07	1.9572e+07	4.1431e+07	1.7005e+07	2.1609e+07	4.5709e+07	1.41888	0.905734	0.906408	P21127;Q9UQ88;Q5QPR4;A0A0D9SEI3;Q5QPR3;A0A0D9SER5;A0A0D9SEN2	P21127;Q9UQ88;Q5QPR4;A0A0D9SEI3;Q5QPR3;A0A0D9SER5;A0A0D9SEN2	5;5;5;5;5;5;5	5;5;5;5;5;5;5	5;5;5;5;5;5;5	Cyclin-dependent kinase 11B;Cyclin-dependent kinase 11A	sp|P21127|CD11B_HUMAN Cyclin-dependent kinase 11B OS=Homo sapiens OX=9606 GN=CDK11B PE=1 SV=4;sp|Q9UQ88|CD11A_HUMAN Cyclin-dependent kinase 11A OS=Homo sapiens OX=9606 GN=CDK11A PE=1 SV=4;tr|Q5QPR4|Q5QPR4_HUMAN Cyclin-dependent kinase 11A OS=Homo sapiens O	7	5	5	5	1	1	3	1	1	3	1	1	3	7.2	7.2	7.2	92.619	795	795;783;746;772;779;783;785	1.6	4	6		0	7.103	By matching	By MS/MS	By MS/MS	1.1265	1.177	21.283
SF1	6.2356e+06	1.07673	4.902e+06	8.49151e+06	5.3133e+06	4.1697e+06	6.75739e+06	6.6587e+06	1.17562	1.25662	0.797949	Q15637	Q15637	2	2	2	Splicing factor 1	sp|Q15637|SF01_HUMAN Splicing factor 1 OS=Homo sapiens OX=9606 GN=SF1 PE=1 SV=4	1	2	2	2	1	0	1	1	0	1	1	0	1	5	5	5	68.329	639	639	1.89	3	4	2	0.0097015	1.4119	By MS/MS		By MS/MS	0.77983	0.81195	165.58
NO66	8.58549e+07	1.07622	5.2991e+07	1.11646e+08	9.2928e+07	3.7476e+07	1.49169e+08	8.7157e+07	1.414	0.748451	1.06621	Q9H6W3	Q9H6W3	14	14	14	Bifunctional lysine-specific demethylase and histidyl-hydroxylase NO66	sp|Q9H6W3|RIOX1_HUMAN Ribosomal oxygenase 1 OS=Homo sapiens OX=9606 GN=RIOX1 PE=1 SV=2	1	14	14	14	3	0	3	3	0	3	3	0	3	34	34	34	71.085	641	641	1.71	14	17	4	0	89.844	By MS/MS		By MS/MS	0.71759	0.7682	20.055
PPP2R2A;PPP2R2D	2.34759e+07	1.07563	3.6318e+07	2.4433e+07	9.6768e+06	2.8308e+07	2.4244e+07	1.0337e+07	1.28296	1.0078	0.936132	P63151;A0A590UJJ1;A0A590UJY3;Q66LE6;E5RFR9;Q00005;E5RIY1	P63151;A0A590UJJ1;A0A590UJY3;Q66LE6;E5RFR9	4;3;3;2;2;1;1	4;3;3;2;2;1;1	4;3;3;2;2;1;1	Serine/threonine-protein phosphatase 2A 55 kDa regulatory subunit B alpha isoform;Serine/threonine-protein phosphatase 2A 55 kDa regulatory subunit B delta isoform	sp|P63151|2ABA_HUMAN Serine/threonine-protein phosphatase 2A 55 kDa regulatory subunit B alpha isoform OS=Homo sapiens OX=9606 GN=PPP2R2A PE=1 SV=1;tr|A0A590UJJ1|A0A590UJJ1_HUMAN Serine/threonine-protein phosphatase 2A 55 kDa regulatory subunit B OS=Homo s	7	4	4	4	2	2	2	2	2	2	2	2	2	11.2	11.2	11.2	51.691	447	447;288;340;453;197;443;132	1.77	5	6	2	0	5.568	By MS/MS	By MS/MS	By MS/MS	1.333	1.3963	18.773
RTCB	8.7691e+08	1.07498	8.328e+08	7.3673e+08	1.0612e+09	7.2403e+08	6.9715e+08	1.0425e+09	1.15023	1.05677	1.01794	Q9Y3I0	Q9Y3I0	18	18	18	tRNA-splicing ligase RtcB homolog	sp|Q9Y3I0|RTCB_HUMAN RNA-splicing ligase RtcB homolog OS=Homo sapiens OX=9606 GN=RTCB PE=1 SV=1	1	18	18	18	13	9	14	13	9	14	13	9	14	49.3	49.3	49.3	55.21	505	505	1.76	57	54	25	0	87.846	By MS/MS	By MS/MS	By MS/MS	0.94092	1.0148	24.808
MRPS14	5.22471e+07	1.07436	4.836e+07	5.41524e+07	5.4229e+07	3.5939e+07	5.12509e+07	6.6065e+07	1.34561	1.05661	0.820843	O60783;F2Z361	O60783	3;1	3;1	3;1	28S ribosomal protein S14, mitochondrial	sp|O60783|RT14_HUMAN 28S ribosomal protein S14, mitochondrial OS=Homo sapiens OX=9606 GN=MRPS14 PE=1 SV=1	2	3	3	3	1	0	2	1	0	2	1	0	2	30.5	30.5	30.5	15.139	128	128;60	1.78	4	3	2	0	25.066	By MS/MS		By MS/MS	0.93032	1.0885	11.905
CAPZB	6.90637e+07	1.07406	4.6509e+07	1.4942e+07	1.4574e+08	4.5454e+07	1.3229e+07	1.3627e+08	1.02321	1.12949	1.06949	P47756;B1AK87;B1AK88;B1AK85	P47756;B1AK87;B1AK88;B1AK85	10;9;9;8	10;9;9;8	10;9;9;8	F-actin-capping protein subunit beta	sp|P47756|CAPZB_HUMAN F-actin-capping protein subunit beta OS=Homo sapiens OX=9606 GN=CAPZB PE=1 SV=4;tr|B1AK87|B1AK87_HUMAN F-actin-capping protein subunit beta OS=Homo sapiens OX=9606 GN=CAPZB PE=1 SV=1;tr|B1AK88|B1AK88_HUMAN F-actin-capping protein subu	4	10	10	10	2	1	3	2	1	3	2	1	3	44.8	44.8	44.8	31.35	277	277;260;301;260	1.73	10	13	3	0	34.927	By MS/MS	By MS/MS	By MS/MS	0.66179	0.70456	51.048
PRPS1;PRPS2	5.53857e+07	1.0733	3.8014e+07	5.3238e+07	7.4905e+07	3.8033e+07	4.6879e+07	6.9052e+07	0.9995	1.13565	1.08476	P60891;B1ALA9;A0A2R8Y7H4;P11908;B7ZB02;H7C540	P60891;B1ALA9;A0A2R8Y7H4;P11908;B7ZB02;H7C540	4;4;3;2;2;2	4;4;3;2;2;2	2;2;1;1;1;1	Ribose-phosphate pyrophosphokinase 1;Ribose-phosphate pyrophosphokinase 2	sp|P60891|PRPS1_HUMAN Ribose-phosphate pyrophosphokinase 1 OS=Homo sapiens OX=9606 GN=PRPS1 PE=1 SV=2;tr|B1ALA9|B1ALA9_HUMAN Ribose-phosphate pyrophosphokinase 1 OS=Homo sapiens OX=9606 GN=PRPS1 PE=1 SV=2;tr|A0A2R8Y7H4|A0A2R8Y7H4_HUMAN Ribose-phosphate pyr	6	4	4	2	2	2	2	2	2	2	1	1	1	17.6	17.6	8.2	34.834	318	318;285;321;318;114;173	1.82	7	6	4	0	43.809	By MS/MS	By MS/MS	By MS/MS	0.97776	1.0743	18.058
DDX6	3.5641e+07	1.07218	2.7017e+07	4.60599e+07	3.3846e+07	2.4021e+07	3.94635e+07	3.6603e+07	1.12472	1.16715	0.924678	P26196;Q8IV96	P26196;Q8IV96	6;3	6;3	6;3	Probable ATP-dependent RNA helicase DDX6	sp|P26196|DDX6_HUMAN Probable ATP-dependent RNA helicase DDX6 OS=Homo sapiens OX=9606 GN=DDX6 PE=1 SV=2;tr|Q8IV96|Q8IV96_HUMAN DDX6 protein OS=Homo sapiens OX=9606 GN=DDX6 PE=1 SV=1	2	6	6	6	1	0	2	1	0	2	1	0	2	18.2	18.2	18.2	54.416	483	483;187	1.58	6	5	1	0	10.666	By MS/MS		By MS/MS	1.1065	1.1909	14.948
PCBP2	1.2042e+08	1.07134	1.2141e+08	1.2889e+08	1.1096e+08	1.5266e+08	9.1211e+07	1.1034e+08	0.795297	1.4131	1.00562	Q15366;F8W0G4;F8VXH9;H3BRU6;F8VZX2;F8W1G6;H3BND9	Q15366;F8W0G4;F8VXH9;H3BRU6;F8VZX2;F8W1G6	3;3;3;3;3;2;1	2;2;2;2;2;2;1	2;2;2;2;2;2;1	Poly(rC)-binding protein 2	sp|Q15366|PCBP2_HUMAN Poly(rC)-binding protein 2 OS=Homo sapiens OX=9606 GN=PCBP2 PE=1 SV=1;tr|F8W0G4|F8W0G4_HUMAN Poly(rC)-binding protein 2 (Fragment) OS=Homo sapiens OX=9606 GN=PCBP2 PE=1 SV=1;tr|F8VXH9|F8VXH9_HUMAN Poly(rC)-binding protein 2 (Fragment)	7	3	2	2	3	1	3	2	1	2	2	1	2	17.5	12.1	12.1	38.58	365	365;158;160;301;321;202;112	1.89	7	6	5	0	12.399	By MS/MS	By MS/MS	By MS/MS	1.015	1.0232	36.688
ASNS	4.39743e+07	1.07019	4.4031e+07	4.1604e+07	4.6288e+07	4.4358e+07	3.99802e+07	3.9316e+07	0.992628	1.04062	1.17733	P08243;C9JLN6;C9JM09;C9JT45;C9J057;F8WEJ5	P08243;C9JLN6;C9JM09;C9JT45;C9J057;F8WEJ5	2;1;1;1;1;1	2;1;1;1;1;1	2;1;1;1;1;1	Asparagine synthetase [glutamine-hydrolyzing]	sp|P08243|ASNS_HUMAN Asparagine synthetase [glutamine-hydrolyzing] OS=Homo sapiens OX=9606 GN=ASNS PE=1 SV=4;tr|C9JLN6|C9JLN6_HUMAN Asparagine synthetase [glutamine-hydrolyzing] (Fragment) OS=Homo sapiens OX=9606 GN=ASNS PE=1 SV=1;tr|C9JM09|C9JM09_HUMAN As	6	2	2	2	2	0	2	2	0	2	2	0	2	4.1	4.1	4.1	64.369	561	561;63;118;162;214;401	2	4	3	4	0	10.882	By MS/MS		By MS/MS	1.1811	1.2497	18.938
KIF23	3.10322e+07	1.06581	5.196e+06	2.42585e+07	6.3642e+07	6.9514e+06	1.82503e+07	5.6786e+07	0.747475	1.32921	1.12073	Q02241;A0A2U3TZL8;H7BYN4;A0A2R8Y531;H0YME6;H0YMJ4	Q02241;A0A2U3TZL8;H7BYN4	9;9;9;3;3;1	9;9;9;3;3;1	9;9;9;3;3;1	Kinesin-like protein KIF23;Kinesin-like protein	sp|Q02241|KIF23_HUMAN Kinesin-like protein KIF23 OS=Homo sapiens OX=9606 GN=KIF23 PE=1 SV=3;tr|A0A2U3TZL8|A0A2U3TZL8_HUMAN Kinesin-like protein OS=Homo sapiens OX=9606 GN=KIF23 PE=1 SV=1;tr|H7BYN4|H7BYN4_HUMAN Kinesin-like protein OS=Homo sapiens OX=9606 G	6	9	9	9	1	0	2	1	0	2	1	0	2	13.2	13.2	13.2	110.06	960	960;810;952;283;371;109	1.67	10	12	2	0	19.191	By matching		By MS/MS	1.1261	1.1766	23.272
HACD3	3.58745e+07	1.06547	4.0063e+07	3.57404e+07	3.182e+07	4.0207e+07	3.58117e+07	2.6473e+07	0.996419	0.998008	1.20198	Q9P035;H3BS72;H3BRL8;H3BPZ1;H3BMZ1	Q9P035;H3BS72;H3BRL8;H3BPZ1	4;3;2;2;1	4;3;2;2;1	4;3;2;2;1	Very-long-chain (3R)-3-hydroxyacyl-CoA dehydratase 3	sp|Q9P035|HACD3_HUMAN Very-long-chain (3R)-3-hydroxyacyl-CoA dehydratase 3 OS=Homo sapiens OX=9606 GN=HACD3 PE=1 SV=2;tr|H3BS72|H3BS72_HUMAN Very-long-chain (3R)-3-hydroxyacyl-CoA dehydratase OS=Homo sapiens OX=9606 GN=HACD3 PE=1 SV=1;tr|H3BRL8|H3BRL8_HUMA	5	4	4	4	1	0	1	1	0	1	1	0	1	16.6	16.6	16.6	43.159	362	362;400;245;337;139	1.73	6	7	2	0	6.715	By MS/MS		By MS/MS	0.86035	0.97733	15.875
TRMT112	2.54642e+07	1.06484	1.2239e+07	3.49996e+07	2.9154e+07	1.6041e+07	2.5991e+07	2.6872e+07	0.762982	1.3466	1.08492	Q9UI30;F5GX77;F5GYQ2	Q9UI30;F5GX77;F5GYQ2	2;2;1	2;2;1	2;2;1	Multifunctional methyltransferase subunit TRM112-like protein	sp|Q9UI30|TR112_HUMAN Multifunctional methyltransferase subunit TRM112-like protein OS=Homo sapiens OX=9606 GN=TRMT112 PE=1 SV=1;tr|F5GX77|F5GX77_HUMAN Multifunctional methyltransferase subunit TRM112-like protein OS=Homo sapiens OX=9606 GN=TRMT112 PE=1 SV	3	2	2	2	1	0	1	1	0	1	1	0	1	21.6	21.6	21.6	14.199	125	125;106;81	1.9	3	5	2	0	10.009	By MS/MS		By MS/MS	0.97117	1.068	27.264
PPP1CC	9.09754e+07	1.0646	4.3413e+07	8.32133e+07	1.463e+08	4.3748e+07	6.37785e+07	1.6315e+08	0.992343	1.30472	0.896721	P36873;F8VYE8;F8VR82;F8W0W8;A0A087WYY5;F8WE71;H0Y3Y6;F8W1A0;F8W0V8	P36873;F8VYE8;F8VR82;F8W0W8;A0A087WYY5	16;16;15;15;10;2;2;2;1	2;2;2;1;2;0;0;0;0	2;2;2;1;2;0;0;0;0	Serine/threonine-protein phosphatase PP1-gamma catalytic subunit;Serine/threonine-protein phosphatase	sp|P36873|PP1G_HUMAN Serine/threonine-protein phosphatase PP1-gamma catalytic subunit OS=Homo sapiens OX=9606 GN=PPP1CC PE=1 SV=1;tr|F8VYE8|F8VYE8_HUMAN Serine/threonine-protein phosphatase OS=Homo sapiens OX=9606 GN=PPP1CC PE=1 SV=1;tr|F8VR82|F8VR82_HUMAN	9	16	2	2	6	1	7	2	0	2	2	0	2	53.9	7.4	7.4	36.983	323	323;304;270;332;140;64;82;83;54	1.8	8	8	4	0	26.081	By MS/MS	By matching	By MS/MS	0.87044	0.89105	2.5149
NOLC1	2.71475e+07	1.06423	5.826e+06	2.49135e+07	5.0703e+07	7.3758e+06	1.87633e+07	4.7164e+07	0.78988	1.32778	1.07504	Q14978;A0A0A0MRM9	Q14978;A0A0A0MRM9	5;5	5;5	3;3	Nucleolar and coiled-body phosphoprotein 1	sp|Q14978|NOLC1_HUMAN Nucleolar and coiled-body phosphoprotein 1 OS=Homo sapiens OX=9606 GN=NOLC1 PE=1 SV=2;tr|A0A0A0MRM9|A0A0A0MRM9_HUMAN Nucleolar and coiled-body phosphoprotein 1 (Fragment) OS=Homo sapiens OX=9606 GN=NOLC1 PE=1 SV=1	2	5	5	3	1	0	3	1	0	3	0	0	2	8.4	8.4	6.2	73.602	699	699;708	1.64	12	10	3	0	10.676	By MS/MS		By MS/MS	1.0379	1.115	17.502
EPB41L5	4.98663e+08	1.06406	6.4697e+08	3.379e+08	5.1112e+08	5.4601e+08	2.9152e+08	6.026e+08	1.18491	1.1591	0.848191	Q9HCM4	Q9HCM4	12	12	11	Band 4.1-like protein 5	sp|Q9HCM4|E41L5_HUMAN Band 4.1-like protein 5 OS=Homo sapiens OX=9606 GN=EPB41L5 PE=1 SV=3	1	12	12	11	11	8	10	11	8	10	10	7	9	23.6	23.6	22.5	81.855	733	733	1.77	39	35	18	0	30.48	By MS/MS	By MS/MS	By MS/MS	0.85891	0.9549	18.291
RP9	8.0759e+07	1.06382	8.8144e+07	5.5321e+07	9.8812e+07	7.4566e+07	5.3269e+07	1.0178e+08	1.18209	1.03852	0.970839	Q8TA86;C9J6V2	Q8TA86;C9J6V2	2;2	2;2	2;2	Retinitis pigmentosa 9 protein	sp|Q8TA86|RP9_HUMAN Retinitis pigmentosa 9 protein OS=Homo sapiens OX=9606 GN=RP9 PE=1 SV=2;tr|C9J6V2|C9J6V2_HUMAN Retinitis pigmentosa 9 protein (Fragment) OS=Homo sapiens OX=9606 GN=RP9 PE=1 SV=1	2	2	2	2	1	1	2	1	1	2	1	1	2	9	9	9	26.106	221	221;166	2	4	6	4	0	3.1539	By MS/MS	By MS/MS	By MS/MS	0.96202	1.0374	26.542
PRPF3	1.00679e+08	1.06357	4.6919e+07	2.2238e+08	3.2738e+07	4.2138e+07	1.7966e+08	3.8998e+07	1.11346	1.23778	0.839479	O43395	O43395	6	6	6	U4/U6 small nuclear ribonucleoprotein Prp3	sp|O43395|PRPF3_HUMAN U4/U6 small nuclear ribonucleoprotein Prp3 OS=Homo sapiens OX=9606 GN=PRPF3 PE=1 SV=2	1	6	6	6	2	3	1	2	3	1	2	3	1	13.2	13.2	13.2	77.528	683	683	1.68	11	11	3	0	30.87	By MS/MS	By MS/MS	By MS/MS	1.0539	1.1982	30.348
TECR	2.6765e+08	1.0617	2.7005e+08	3.3261e+08	2.0029e+08	2.1923e+08	3.2061e+08	2.1869e+08	1.23181	1.03743	0.915863	Q9NZ01;M0R3C3;M0R2N5	Q9NZ01;M0R3C3;M0R2N5	4;2;2	4;2;2	4;2;2	Very-long-chain enoyl-CoA reductase	sp|Q9NZ01|TECR_HUMAN Very-long-chain enoyl-CoA reductase OS=Homo sapiens OX=9606 GN=TECR PE=1 SV=1;tr|M0R3C3|M0R3C3_HUMAN Very-long-chain enoyl-CoA reductase OS=Homo sapiens OX=9606 GN=TECR PE=1 SV=1;tr|M0R2N5|M0R2N5_HUMAN Very-long-chain enoyl-CoA reducta	3	4	4	4	3	3	3	3	3	3	3	3	3	11	11	11	36.034	308	308;105;346	1.71	13	10	5	0	25.449	By MS/MS	By MS/MS	By MS/MS	1.0063	1.0829	19.18
AATF	6.52937e+07	1.06027	2.4429e+07	3.2152e+07	1.393e+08	2.3387e+07	2.43803e+07	1.704e+08	1.04455	1.31877	0.817488	Q9NY61;A0A087WWS8;A0A087WTH8;A0A087WW41	Q9NY61	13;4;2;1	13;4;2;1	13;4;2;1	Protein AATF	sp|Q9NY61|AATF_HUMAN Protein AATF OS=Homo sapiens OX=9606 GN=AATF PE=1 SV=1	4	13	13	13	2	0	6	2	0	6	2	0	6	35.5	35.5	35.5	63.132	560	560;154;98;55	1.71	20	22	6	0	28.992	By MS/MS		By MS/MS	0.80418	0.82972	23.4
RPF2	8.23379e+07	1.05956	2.5103e+07	2.96207e+07	1.9229e+08	1.8973e+07	4.60046e+07	1.5869e+08	1.32309	0.643863	1.21173	Q9H7B2;Q5VXN0	Q9H7B2;Q5VXN0	8;7	8;7	8;7	Ribosome production factor 2 homolog	sp|Q9H7B2|RPF2_HUMAN Ribosome production factor 2 homolog OS=Homo sapiens OX=9606 GN=RPF2 PE=1 SV=2;tr|Q5VXN0|Q5VXN0_HUMAN Ribosome production factor 2 homolog (Fragment) OS=Homo sapiens OX=9606 GN=RPF2 PE=1 SV=1	2	8	8	8	1	0	4	1	0	4	1	0	4	30.4	30.4	30.4	35.582	306	306;214	1.69	15	17	4	0	30.12	By MS/MS		By MS/MS	1.0205	1.1092	22.815
PHB2	3.12023e+08	1.05928	1.8319e+08	5.0432e+08	2.4856e+08	1.6464e+08	4.9516e+08	2.3748e+08	1.11267	1.0185	1.04666	Q99623;F5GY37;J3KPX7;F5H3X6;F5GWA7;F5H0C5;F5H2D2	Q99623;F5GY37;J3KPX7;F5H3X6;F5GWA7	11;11;11;7;7;4;3	11;11;11;7;7;4;3	11;11;11;7;7;4;3	Prohibitin-2	sp|Q99623|PHB2_HUMAN Prohibitin-2 OS=Homo sapiens OX=9606 GN=PHB2 PE=1 SV=2;tr|F5GY37|F5GY37_HUMAN Prohibitin OS=Homo sapiens OX=9606 GN=PHB2 PE=1 SV=1;tr|J3KPX7|J3KPX7_HUMAN Prohibitin OS=Homo sapiens OX=9606 GN=PHB2 PE=1 SV=2;tr|F5H3X6|F5H3X6_HUMAN Prohi	7	11	11	11	6	9	7	6	9	7	6	9	7	41.1	41.1	41.1	33.296	299	299;267;298;213;261;112;87	1.74	28	30	10	0	42.494	By MS/MS	By MS/MS	By MS/MS	0.98866	1.0517	11.874
NOP16	5.69553e+07	1.0572	1.7224e+07	5.83859e+07	9.5256e+07	2.3019e+07	3.54018e+07	1.2305e+08	0.748251	1.64924	0.774124	Q9Y3C1;D6RIC3;A0A0C4DGU5;A0A087X2G6;D6RC60	Q9Y3C1;D6RIC3;A0A0C4DGU5;A0A087X2G6	7;5;5;5;1	7;5;5;5;1	7;5;5;5;1	Nucleolar protein 16	sp|Q9Y3C1|NOP16_HUMAN Nucleolar protein 16 OS=Homo sapiens OX=9606 GN=NOP16 PE=1 SV=2;tr|D6RIC3|D6RIC3_HUMAN Nucleolar protein 16 OS=Homo sapiens OX=9606 GN=NOP16 PE=1 SV=1;tr|A0A0C4DGU5|A0A0C4DGU5_HUMAN Nucleolar protein 16 OS=Homo sapiens OX=9606 GN=NOP1	5	7	7	7	2	0	4	2	0	4	2	0	4	37.1	37.1	37.1	21.188	178	178;150;231;237;95	1.75	13	14	5	0	55.332	By MS/MS		By MS/MS	0.85287	0.90362	11.661
EIF4A3	3.08797e+08	1.05631	2.1227e+08	2.3475e+08	4.7937e+08	2.4184e+08	2.2056e+08	3.9073e+08	0.877729	1.06434	1.22686	P38919;I3L3H2;J3QQP0;E9PBH4;F8WE11	P38919;I3L3H2	13;11;1;1;1	13;11;1;1;1	12;10;0;0;0	Eukaryotic initiation factor 4A-III;Eukaryotic initiation factor 4A-III, N-terminally processed	sp|P38919|IF4A3_HUMAN Eukaryotic initiation factor 4A-III OS=Homo sapiens OX=9606 GN=EIF4A3 PE=1 SV=4;tr|I3L3H2|I3L3H2_HUMAN Eukaryotic initiation factor 4A-III OS=Homo sapiens OX=9606 GN=EIF4A3 PE=1 SV=2	5	13	13	12	6	2	7	6	2	7	5	1	6	40.1	40.1	36.3	46.871	411	411;390;95;96;97	1.75	27	32	10	0	66.182	By MS/MS	By MS/MS	By MS/MS	1.0365	1.134	17.453
STT3A	8.11677e+07	1.0533	6.8572e+07	4.1151e+07	1.3378e+08	6.3259e+07	3.7462e+07	1.3687e+08	1.08399	1.09847	0.977424	P46977;A0A0C4DH80;E9PN73;E9PI32	P46977	6;1;1;1	6;1;1;1	6;1;1;1	Dolichyl-diphosphooligosaccharide--protein glycosyltransferase subunit STT3A	sp|P46977|STT3A_HUMAN Dolichyl-diphosphooligosaccharide--protein glycosyltransferase subunit STT3A OS=Homo sapiens OX=9606 GN=STT3A PE=1 SV=2	4	6	6	6	5	1	5	5	1	5	5	1	5	8.4	8.4	8.4	80.529	705	705;102;117;119	1.93	10	12	8	0	4.2051	By MS/MS	By MS/MS	By MS/MS	0.93464	0.96197	14.636
DDX1	5.85133e+08	1.04915	5.2154e+08	6.4286e+08	5.91e+08	4.703e+08	6.3329e+08	5.7749e+08	1.10895	1.01511	1.02339	Q92499;A0A087X2G1;F1T0B3	Q92499;A0A087X2G1;F1T0B3	24;24;24	24;24;24	24;24;24	ATP-dependent RNA helicase DDX1	sp|Q92499|DDX1_HUMAN ATP-dependent RNA helicase DDX1 OS=Homo sapiens OX=9606 GN=DDX1 PE=1 SV=2;tr|A0A087X2G1|A0A087X2G1_HUMAN ATP-dependent RNA helicase DDX1 OS=Homo sapiens OX=9606 GN=DDX1 PE=1 SV=1;tr|F1T0B3|F1T0B3_HUMAN ATP-dependent RNA helicase DDX1 O	3	24	24	24	8	14	12	8	14	12	8	14	12	39.7	39.7	39.7	82.431	740	740;659;659	1.68	62	59	18	0	153.53	By MS/MS	By MS/MS	By MS/MS	0.87487	0.93623	32.717
PPP1R9A	8.05721e+07	1.04313	9.4847e+07	5.4994e+06	1.4137e+08	8.5636e+07	5.2819e+06	1.4416e+08	1.10756	1.04118	0.980647	Q9ULJ8	Q9ULJ8	2	2	2	Neurabin-1	sp|Q9ULJ8|NEB1_HUMAN Neurabin-1 OS=Homo sapiens OX=9606 GN=PPP1R9A PE=1 SV=2	1	2	2	2	1	1	1	1	1	1	1	1	1	1.8	1.8	1.8	123.34	1098	1098	1.88	3	3	2	0.0054475	1.6176	By MS/MS	By MS/MS	By MS/MS	0.89693	0.94254	20.378
HNRNPK	1.83007e+09	1.04255	2.2663e+09	1.0739e+09	2.15e+09	2.0475e+09	9.8254e+08	2.3173e+09	1.10686	1.09298	0.927804	P61978;Q5T6W2;S4R359;S4R457	P61978;Q5T6W2	19;14;4;3	19;14;4;3	19;14;4;3	Heterogeneous nuclear ribonucleoprotein K	sp|P61978|HNRPK_HUMAN Heterogeneous nuclear ribonucleoprotein K OS=Homo sapiens OX=9606 GN=HNRNPK PE=1 SV=1;tr|Q5T6W2|Q5T6W2_HUMAN Heterogeneous nuclear ribonucleoprotein K (Fragment) OS=Homo sapiens OX=9606 GN=HNRNPK PE=1 SV=1	4	19	19	19	14	11	15	14	11	15	14	11	15	50.8	50.8	50.8	50.976	463	463;379;100;77	1.78	66	82	28	0	198.75	By MS/MS	By MS/MS	By MS/MS	0.86346	0.93094	21.27
PCBP1	3.0278e+08	1.04245	4.0927e+08	1.659e+08	3.3317e+08	4.1767e+08	1.5023e+08	3.1939e+08	0.979888	1.10431	1.04314	Q15365	Q15365	7	7	6	Poly(rC)-binding protein 1	sp|Q15365|PCBP1_HUMAN Poly(rC)-binding protein 1 OS=Homo sapiens OX=9606 GN=PCBP1 PE=1 SV=2	1	7	7	6	6	3	5	6	3	5	5	3	4	35.4	35.4	29.8	37.497	356	356	1.77	18	18	8	0	38.683	By MS/MS	By MS/MS	By MS/MS	0.91683	0.96565	8.6655
RNMT	1.42789e+07	1.042	9.0866e+06	1.873e+07	1.502e+07	7.0865e+06	1.8471e+07	1.8102e+07	1.28224	1.01402	0.829743	O43148;K7EP06;K7ERH6	O43148;K7EP06	3;3;1	3;3;1	3;3;1	mRNA cap guanine-N7 methyltransferase	sp|O43148|MCES_HUMAN mRNA cap guanine-N7 methyltransferase OS=Homo sapiens OX=9606 GN=RNMT PE=1 SV=1;tr|K7EP06|K7EP06_HUMAN mRNA cap guanine-N7 methyltransferase OS=Homo sapiens OX=9606 GN=RNMT PE=1 SV=1	3	3	3	3	1	1	1	1	1	1	1	1	1	7.6	7.6	7.6	54.843	476	476;298;114	1.86	3	2	2	0	3.2523	By MS/MS	By MS/MS	By MS/MS	0.88525	0.94847	3.526
U2SURP	3.14011e+07	1.04095	7.4876e+06	3.00706e+07	5.6645e+07	9.4165e+06	2.24498e+07	5.7319e+07	0.795157	1.33946	0.988241	O15042;E7ET15;C9J5L1;E7EW00;H0Y8D9;U3KPT1;C9JDJ7;H7C4V2	O15042;E7ET15	9;9;2;2;2;1;1;1	9;9;2;2;2;1;1;1	9;9;2;2;2;1;1;1	U2 snRNP-associated SURP motif-containing protein	sp|O15042|SR140_HUMAN U2 snRNP-associated SURP motif-containing protein OS=Homo sapiens OX=9606 GN=U2SURP PE=1 SV=2;tr|E7ET15|E7ET15_HUMAN U2 snRNP-associated SURP motif-containing protein OS=Homo sapiens OX=9606 GN=U2SURP PE=1 SV=1	8	9	9	9	1	0	2	1	0	2	1	0	2	13.4	13.4	13.4	118.29	1029	1029;1028;161;425;439;125;130;290	1.52	14	12	1	0	22.828	By matching		By MS/MS	0.83032	0.9027	16.454
MATR3	2.39677e+08	1.0407	2.1336e+08	1.5469e+08	3.5098e+08	2.1132e+08	1.3743e+08	3.5566e+08	1.00965	1.12559	0.986841	P43243;A0A0R4J2E8;A8MXP9;D6REM6;D6R991;B3KM87;H0Y8T4;D6RE02;D6RBI2;D6RIA2;Q68E03;D6RBK5;D6RAY2;D6RAM9;A0A1B0GX04;D6R8Z5;D6REK4;D6RCM3;D6RBS2;D6R9F3;D6RB45	P43243;A0A0R4J2E8;A8MXP9;D6REM6;D6R991;B3KM87	14;14;14;12;10;7;6;3;3;3;2;2;2;2;1;1;1;1;1;1;1	14;14;14;12;10;7;6;3;3;3;2;2;2;2;1;1;1;1;1;1;1	14;14;14;12;10;7;6;3;3;3;2;2;2;2;1;1;1;1;1;1;1	Matrin-3	sp|P43243|MATR3_HUMAN Matrin-3 OS=Homo sapiens OX=9606 GN=MATR3 PE=1 SV=2;tr|A0A0R4J2E8|A0A0R4J2E8_HUMAN Matrin-3 OS=Homo sapiens OX=9606 GN=MATR3 PE=1 SV=1;tr|A8MXP9|A8MXP9_HUMAN Matrin-3 OS=Homo sapiens OX=9606 GN=MATR3 PE=1 SV=1;tr|D6REM6|D6REM6_HUMAN M	21	14	14	14	6	2	7	6	2	7	6	2	7	26.3	26.3	26.3	94.622	847	847;847;895;794;433;509;334;124;109;172;283;121;86;81;77;107;100;99;87;78;47	1.76	31	37	12	0	99.167	By MS/MS	By MS/MS	By MS/MS	0.8466	0.90681	32.613
HCFC1	3.05419e+07	1.04007	1.9935e+07	3.83848e+07	3.3306e+07	2.0675e+07	3.20171e+07	3.4798e+07	0.964208	1.19889	0.957124	P51610;A6NEM2	P51610;A6NEM2	5;5	5;5	5;5	Host cell factor 1;HCF N-terminal chain 1;HCF N-terminal chain 2;HCF N-terminal chain 3;HCF N-terminal chain 4;HCF N-terminal chain 5;HCF N-terminal chain 6;HCF C-terminal chain 1;HCF C-terminal chain 2;HCF C-terminal chain 3;HCF C-terminal chain 4;HCF C-terminal chain 5;HCF C-terminal chain 6	sp|P51610|HCFC1_HUMAN Host cell factor 1 OS=Homo sapiens OX=9606 GN=HCFC1 PE=1 SV=2;tr|A6NEM2|A6NEM2_HUMAN Host cell factor 1 OS=Homo sapiens OX=9606 GN=HCFC1 PE=1 SV=2	2	5	5	5	2	0	4	2	0	4	2	0	4	4.9	4.9	4.9	208.73	2035	2035;2080	1.8	8	8	4	0	4.1084	By MS/MS		By MS/MS	0.88909	0.9375	31.118
RBM14	6.6752e+08	1.03489	4.6235e+08	9.0669e+08	6.3352e+08	4.869e+08	7.5646e+08	6.6233e+08	0.949579	1.1986	0.956502	Q96PK6;A0A0A6YYI9;F8WDX3;A0A0A0MSL8;B8ZZ74	Q96PK6	16;4;4;4;4	16;4;4;4;4	16;4;4;4;4	RNA-binding protein 14	sp|Q96PK6|RBM14_HUMAN RNA-binding protein 14 OS=Homo sapiens OX=9606 GN=RBM14 PE=1 SV=2	5	16	16	16	9	11	11	9	11	11	9	11	11	30.5	30.5	30.5	69.491	669	669;118;129;147;159	1.77	38	45	15	0	108.54	By MS/MS	By MS/MS	By MS/MS	0.82632	0.95217	17.845
GAR1	8.51692e+07	1.03262	5.6694e+07	4.53137e+07	1.535e+08	5.3356e+07	4.76593e+07	1.4154e+08	1.06256	0.950785	1.0845	Q9NY12	Q9NY12	5	5	5	H/ACA ribonucleoprotein complex subunit 1	sp|Q9NY12|GAR1_HUMAN H/ACA ribonucleoprotein complex subunit 1 OS=Homo sapiens OX=9606 GN=GAR1 PE=1 SV=1	1	5	5	5	3	0	3	3	0	3	3	0	3	21.2	21.2	21.2	22.348	217	217	1.86	9	14	5	0	7.3442	By MS/MS		By MS/MS	0.92805	1.0149	15.891
CHD4	5.58343e+07	1.03238	1.8432e+07	1.8741e+07	1.3033e+08	1.7928e+07	1.8892e+07	1.2101e+08	1.02811	0.992007	1.07702	Q14839;A0A0C4DGG9;A0A2R8Y521;A0A2R8Y212;F5GWX5;A0A2R8YFD8;A0A2U3TZM0;A0A2R8YFK9;A0A2R8Y5J0;A0A2R8Y425;A0A2R8YD40;A0A2R8YDJ9;A0A2R8Y4X2;A0A2R8YER1;A0A2R8Y8C1;A0A2R8Y445;A0A2R8YDW2;A0A2R8Y5Z7;A0A2R8Y685;A0A2R8Y8B3;K7EMY3;A0A2R8Y7I0;A0A2R8Y7M9;A0A2R8Y5M9;A0A2R8YE38;F5H6N4;F6T542	Q14839;A0A0C4DGG9;A0A2R8Y521;A0A2R8Y212;F5GWX5;A0A2R8YFD8;A0A2U3TZM0;A0A2R8YFK9;A0A2R8Y5J0;A0A2R8Y425;A0A2R8YD40;A0A2R8YDJ9;A0A2R8Y4X2;A0A2R8YER1;A0A2R8Y8C1;A0A2R8Y445;A0A2R8YDW2;A0A2R8Y5Z7;A0A2R8Y685	19;19;19;19;19;19;19;19;19;19;17;17;16;15;15;15;15;12;12;9;8;7;7;5;3;2;1	19;19;19;19;19;19;19;19;19;19;17;17;16;15;15;15;15;12;12;9;8;7;7;5;3;2;1	9;9;9;9;9;9;9;9;9;9;7;7;6;6;6;6;5;5;5;5;0;4;4;1;1;2;0	Chromodomain-helicase-DNA-binding protein 4	sp|Q14839|CHD4_HUMAN Chromodomain-helicase-DNA-binding protein 4 OS=Homo sapiens OX=9606 GN=CHD4 PE=1 SV=2;tr|A0A0C4DGG9|A0A0C4DGG9_HUMAN Chromodomain-helicase-DNA-binding protein 4 OS=Homo sapiens OX=9606 GN=CHD4 PE=1 SV=1;tr|A0A2R8Y521|A0A2R8Y521_HUMAN C	27	19	19	9	2	2	7	2	2	7	1	1	3	15.1	15.1	8.2	218	1912	1912;1937;1920;1914;1905;1903;1902;1899;1892;1889;1484;1554;1262;1645;1669;1671;1215;1425;1377;1147;1060;605;560;554;458;354;110	1.64	24	28	4	0	34.993	By MS/MS	By MS/MS	By MS/MS	0.82572	0.88843	22.877
UTP14A	1.10264e+08	1.03095	1.8977e+07	2.2664e+07	2.8915e+08	2.281e+07	1.72295e+07	3.0582e+08	0.83196	1.31541	0.945491	Q9BVJ6;Q5TAP6;X6RJY0	Q9BVJ6	19;5;4	19;5;4	19;5;4	U3 small nucleolar RNA-associated protein 14 homolog A	sp|Q9BVJ6|UT14A_HUMAN U3 small nucleolar RNA-associated protein 14 homolog A OS=Homo sapiens OX=9606 GN=UTP14A PE=1 SV=1	3	19	19	19	2	0	11	2	0	11	2	0	11	36.7	36.7	36.7	87.977	771	771;766;320	1.72	28	35	8	0	68.213	By matching		By MS/MS	0.86417	0.92085	31.169
RRP9	6.36851e+07	1.02723	1.6093e+07	3.20223e+07	1.4294e+08	2.0003e+07	2.27155e+07	164780000	0.804529	1.40971	0.86746	O43818	O43818	11	11	11	U3 small nucleolar RNA-interacting protein 2	sp|O43818|U3IP2_HUMAN U3 small nucleolar RNA-interacting protein 2 OS=Homo sapiens OX=9606 GN=RRP9 PE=1 SV=1	1	11	11	11	2	0	4	2	0	4	2	0	4	26.7	26.7	26.7	51.84	475	475	1.73	15	22	4	0	25.636	By MS/MS		By MS/MS	0.77765	0.86095	8.4572
DDX47	4.27653e+08	1.02668	2.7417e+08	1.3383e+08	8.7496e+08	3.0374e+08	1.0002e+08	1.0424e+09	0.902647	1.33803	0.839371	Q9H0S4;F5H1N9	Q9H0S4;F5H1N9	20;10	20;10	20;10	Probable ATP-dependent RNA helicase DDX47	sp|Q9H0S4|DDX47_HUMAN Probable ATP-dependent RNA helicase DDX47 OS=Homo sapiens OX=9606 GN=DDX47 PE=1 SV=1;tr|F5H1N9|F5H1N9_HUMAN Probable ATP-dependent RNA helicase DDX47 (Fragment) OS=Homo sapiens OX=9606 GN=DDX47 PE=1 SV=1	2	20	20	20	9	3	12	9	3	12	9	3	12	54.3	54.3	54.3	50.646	455	455;196	1.72	52	54	17	0	151.56	By MS/MS	By MS/MS	By MS/MS	0.83466	0.91922	14.903
IMPDH2	5.9934e+08	1.02631	7.3717e+08	5.7521e+08	4.8564e+08	8.0652e+08	4.5659e+08	5.3655e+08	0.914013	1.2598	0.905116	P12268;H0Y4R1;E7ETK5	P12268;H0Y4R1	13;13;4	13;13;4	13;13;4	Inosine-5-monophosphate dehydrogenase 2	sp|P12268|IMDH2_HUMAN Inosine-5-monophosphate dehydrogenase 2 OS=Homo sapiens OX=9606 GN=IMPDH2 PE=1 SV=2;tr|H0Y4R1|H0Y4R1_HUMAN Inosine-5-monophosphate dehydrogenase 2 (Fragment) OS=Homo sapiens OX=9606 GN=IMPDH2 PE=1 SV=1	3	13	13	13	10	8	9	10	8	9	10	8	9	31.1	31.1	31.1	55.804	514	514;470;279	1.77	34	28	16	0	52.132	By MS/MS	By MS/MS	By MS/MS	0.91988	0.96222	27.9
EEF1G	1.62259e+08	1.02477	1.8743e+08	1.39046e+08	1.603e+08	1.837e+08	1.27813e+08	1.6592e+08	1.0203	1.08788	0.966128	P26641	P26641	5	5	5	Elongation factor 1-gamma	sp|P26641|EF1G_HUMAN Elongation factor 1-gamma OS=Homo sapiens OX=9606 GN=EEF1G PE=1 SV=3	1	5	5	5	4	0	5	4	0	5	4	0	5	14.6	14.6	14.6	50.118	437	437	1.91	12	11	9	0	22.482	By MS/MS		By MS/MS	0.92719	1.0191	12.423
DBN1	1.97246e+08	1.02439	1.7398e+08	2.11167e+08	2.0659e+08	2.2064e+08	1.60037e+08	2.1405e+08	0.788524	1.31948	0.965148	Q16643;D6R9W4;D6RFI1;D6RCR4;D6R9Q9	Q16643;D6R9W4;D6RFI1	4;3;2;1;1	4;3;2;1;1	4;3;2;1;1	Drebrin	sp|Q16643|DREB_HUMAN Drebrin OS=Homo sapiens OX=9606 GN=DBN1 PE=1 SV=4;tr|D6R9W4|D6R9W4_HUMAN Drebrin (Fragment) OS=Homo sapiens OX=9606 GN=DBN1 PE=1 SV=1;tr|D6RFI1|D6RFI1_HUMAN Drebrin (Fragment) OS=Homo sapiens OX=9606 GN=DBN1 PE=1 SV=1	5	4	4	4	4	0	3	4	0	3	4	0	3	10.9	10.9	10.9	71.428	649	649;317;124;93;391	1.82	11	11	6	0	10.726	By MS/MS		By MS/MS	0.50807	0.54901	20.623
RAB32;RAB38	1.6175e+08	1.0224	1.6885e+08	1.5437e+08	1.6203e+08	1.5778e+08	1.4064e+08	1.8015e+08	1.07016	1.09763	0.899417	Q13637;P57729;O14966;H0YEA4	Q13637;P57729	4;2;1;1	4;2;1;1	4;2;1;1	Ras-related protein Rab-32;Ras-related protein Rab-38	sp|Q13637|RAB32_HUMAN Ras-related protein Rab-32 OS=Homo sapiens OX=9606 GN=RAB32 PE=1 SV=3;sp|P57729|RAB38_HUMAN Ras-related protein Rab-38 OS=Homo sapiens OX=9606 GN=RAB38 PE=1 SV=1	4	4	4	4	3	3	4	3	3	4	3	3	4	19.1	19.1	19.1	24.997	225	225;211;203;89	1.77	13	11	6	0	12.595	By MS/MS	By MS/MS	By MS/MS	1.07	1.146	10.296
DARS	8.4228e+07	1.02225	1.5271e+08	1.1197e+07	8.8777e+07	1.5635e+08	1.152e+07	7.9402e+07	0.976719	0.971962	1.11807	P14868;C9J7S3;C9JLC1;C9JQM9;H7BZ35;H7C278	P14868;C9J7S3;C9JLC1	6;3;3;2;2;1	6;3;3;2;2;1	6;3;3;2;2;1	Aspartate--tRNA ligase, cytoplasmic	sp|P14868|SYDC_HUMAN Aspartate--tRNA ligase, cytoplasmic OS=Homo sapiens OX=9606 GN=DARS1 PE=1 SV=2;tr|C9J7S3|C9J7S3_HUMAN Aspartate--tRNA ligase, cytoplasmic (Fragment) OS=Homo sapiens OX=9606 GN=DARS1 PE=1 SV=8;tr|C9JLC1|C9JLC1_HUMAN Aspartate--tRNA liga	6	6	6	6	6	1	6	6	1	6	6	1	6	15.4	15.4	15.4	57.136	501	501;175;182;135;188;179	1.73	14	10	6	0	13.571	By MS/MS	By MS/MS	By MS/MS	0.89288	0.93466	24.133
SMU1	1.32612e+07	1.02063	5.0215e+06	1.3356e+07	2.1406e+07	5.4793e+06	1.2256e+07	2.0277e+07	0.916449	1.08975	1.05568	Q2TAY7	Q2TAY7	5	5	5	WD40 repeat-containing protein SMU1;WD40 repeat-containing protein SMU1, N-terminally processed	sp|Q2TAY7|SMU1_HUMAN WD40 repeat-containing protein SMU1 OS=Homo sapiens OX=9606 GN=SMU1 PE=1 SV=2	1	5	5	5	1	1	1	1	1	1	1	1	1	14.8	14.8	14.8	57.543	513	513	1.64	6	7	1	0	13.296	By matching	By MS/MS	By MS/MS	0.93219	0.9665	13.086
TOP2A	9.05678e+08	1.02017	4.8534e+08	1.11895e+08	2.1198e+09	7.3118e+08	9.66984e+07	1.7101e+09	0.663776	1.15715	1.23958	P11388;J3KTB7	P11388	54;6	54;6	42;3	DNA topoisomerase 2-alpha	sp|P11388|TOP2A_HUMAN DNA topoisomerase 2-alpha OS=Homo sapiens OX=9606 GN=TOP2A PE=1 SV=3	2	54	54	42	13	0	34	13	0	34	10	0	27	39.1	39.1	32.5	174.38	1531	1531;147	1.72	127	137	41	0	304.49	By MS/MS		By MS/MS	1.136	1.2084	35.79
HSPA1A;HSPA1B	1.8915e+09	1.02015	1.8078e+09	2.254e+09	1.6127e+09	1.7615e+09	1.9261e+09	1.8667e+09	1.02628	1.17024	0.863931	P0DMV8;A0A0G2JIW1;P0DMV9;V9GZ37	P0DMV8;A0A0G2JIW1;P0DMV9;V9GZ37	19;19;19;11	18;18;18;11	11;11;11;7	Heat shock 70 kDa protein 1A;Heat shock 70 kDa protein 1B	sp|P0DMV8|HS71A_HUMAN Heat shock 70 kDa protein 1A OS=Homo sapiens OX=9606 GN=HSPA1A PE=1 SV=1;tr|A0A0G2JIW1|A0A0G2JIW1_HUMAN Heat shock 70 kDa protein 1B OS=Homo sapiens OX=9606 GN=HSPA1B PE=1 SV=1;sp|P0DMV9|HS71B_HUMAN Heat shock 70 kDa protein 1B OS=Hom	4	19	18	11	16	14	16	15	13	15	8	7	8	38.4	36.3	20.1	70.051	641	641;642;641;476	1.77	67	62	30	0	190.16	By MS/MS	By MS/MS	By MS/MS	0.94854	1.0247	14.297
TUBA1C;TUBA1B	3.02203e+08	1.01933	2.8438e+08	1.778e+08	4.4443e+08	3.5674e+08	1.2485e+08	5.3115e+08	0.797163	1.42411	0.836732	Q9BQE3;F5H5D3;A0A1W2PQM2;F8VVB9;F8VRZ4;F8VS66;F8VX09;F8VWV9;A6NHL2;F8VRK0;F8W0F6;F8VXZ7	Q9BQE3;F5H5D3;A0A1W2PQM2;F8VVB9	24;24;14;12;7;7;5;5;4;3;2;1	5;5;3;0;0;0;0;0;0;0;0;0	4;4;2;0;0;0;0;0;0;0;0;0	Tubulin alpha-1C chain	sp|Q9BQE3|TBA1C_HUMAN Tubulin alpha-1C chain OS=Homo sapiens OX=9606 GN=TUBA1C PE=1 SV=1;tr|F5H5D3|F5H5D3_HUMAN Tubulin alpha chain OS=Homo sapiens OX=9606 GN=TUBA1C PE=1 SV=1;tr|A0A1W2PQM2|A0A1W2PQM2_HUMAN Tubulin alpha-1C chain OS=Homo sapiens OX=9606 GN	12	24	5	4	20	20	21	4	2	5	3	2	4	65	18	15.1	49.895	449	449;519;325;246;112;130;75;81;446;49;231;26	1.82	11	11	6	0	20.298	By MS/MS	By MS/MS	By MS/MS	1.2416	1.2612	10.669
DDX17	5.87043e+08	1.01314	5.2505e+08	5.6075e+08	6.7533e+08	5.2207e+08	5.0259e+08	7.3565e+08	1.00571	1.11572	0.918004	Q92841;A0A1X7SBZ2;A0A5H1ZRQ2;A0A1W2PQ51;A0A0U1RQJ0	Q92841;A0A1X7SBZ2;A0A5H1ZRQ2;A0A1W2PQ51	30;30;30;30;4	21;21;21;21;3	21;21;21;21;3	Probable ATP-dependent RNA helicase DDX17	sp|Q92841|DDX17_HUMAN Probable ATP-dependent RNA helicase DDX17 OS=Homo sapiens OX=9606 GN=DDX17 PE=1 SV=2;tr|A0A1X7SBZ2|A0A1X7SBZ2_HUMAN Probable ATP-dependent RNA helicase DDX17 OS=Homo sapiens OX=9606 GN=DDX17 PE=1 SV=1;tr|A0A5H1ZRQ2|A0A5H1ZRQ2_HUMAN Pr	5	30	21	21	18	15	17	11	7	12	11	7	12	40.1	29.6	29.6	80.272	729	729;729;731;731;56	1.75	53	54	21	0	112.17	By MS/MS	By MS/MS	By MS/MS	0.96562	1.0467	12.657
KPNB1	4.59951e+07	1.01221	2.3943e+07	4.71732e+07	6.6869e+07	2.7379e+07	4.89701e+07	5.5779e+07	0.874502	0.963306	1.19882	Q14974;J3KTM9;J3QR48;J3QRG4;J3QKQ5	Q14974;J3KTM9	8;4;3;1;1	8;4;3;1;1	8;4;3;1;1	Importin subunit beta-1	sp|Q14974|IMB1_HUMAN Importin subunit beta-1 OS=Homo sapiens OX=9606 GN=KPNB1 PE=1 SV=2;tr|J3KTM9|J3KTM9_HUMAN Importin subunit beta-1 (Fragment) OS=Homo sapiens OX=9606 GN=KPNB1 PE=1 SV=1	5	8	8	8	3	0	5	3	0	5	3	0	5	12.3	12.3	12.3	97.169	876	876;690;148;60;248	1.67	15	14	4	0	23.457	By MS/MS		By MS/MS	1.0414	1.0985	29.259
DDX54	1.12634e+08	1.01173	2.9598e+07	3.09731e+07	2.7733e+08	3.0164e+07	2.88832e+07	2.8253e+08	0.981236	1.07236	0.981595	Q8TDD1;F8VRX4;H0YHH7;H0YHZ9	Q8TDD1	28;8;5;1	28;8;5;1	28;8;5;1	ATP-dependent RNA helicase DDX54	sp|Q8TDD1|DDX54_HUMAN ATP-dependent RNA helicase DDX54 OS=Homo sapiens OX=9606 GN=DDX54 PE=1 SV=2	4	28	28	28	3	0	11	3	0	11	3	0	11	45.5	45.5	45.5	98.594	881	881;208;160;82	1.64	44	44	9	0	173.32	By MS/MS		By MS/MS	0.86987	0.93935	27.932
EXOSC8	6.27904e+07	1.01147	1.2727e+07	4.23042e+07	1.3334e+08	1.3868e+07	3.40884e+07	1.5227e+08	0.917724	1.24101	0.875681	Q96B26	Q96B26	5	5	5	Exosome complex component RRP43	sp|Q96B26|EXOS8_HUMAN Exosome complex component RRP43 OS=Homo sapiens OX=9606 GN=EXOSC8 PE=1 SV=1	1	5	5	5	2	0	4	2	0	4	2	0	4	31.2	31.2	31.2	30.039	276	276	1.79	9	11	4	0	36.894	By MS/MS		By MS/MS	0.74988	0.78628	22.942
SMARCA5	4.6681e+08	1.01126	4.1755e+08	2.2853e+08	7.5435e+08	5.4001e+08	1.727e+08	8.0484e+08	0.773226	1.32328	0.937267	O60264	O60264	34	34	24	SWI/SNF-related matrix-associated actin-dependent regulator of chromatin subfamily A member 5	sp|O60264|SMCA5_HUMAN SWI/SNF-related matrix-associated actin-dependent regulator of chromatin subfamily A member 5 OS=Homo sapiens OX=9606 GN=SMARCA5 PE=1 SV=1	1	34	34	24	13	6	16	13	6	16	8	1	10	38.4	38.4	30.4	121.9	1052	1052	1.74	67	74	24	0	113.98	By MS/MS	By MS/MS	By MS/MS	0.992	1.0543	19.198
ACTL6A	2.74131e+07	1.01017	1.7547e+07	3.46874e+07	3.0005e+07	1.6978e+07	3.02321e+07	3.5316e+07	1.03351	1.14737	0.849615	O96019;H7C5S0;C9JQT2	O96019;H7C5S0	3;2;1	3;2;1	3;2;1	Actin-like protein 6A	sp|O96019|ACL6A_HUMAN Actin-like protein 6A OS=Homo sapiens OX=9606 GN=ACTL6A PE=1 SV=1;tr|H7C5S0|H7C5S0_HUMAN Actin-like protein 6A (Fragment) OS=Homo sapiens OX=9606 GN=ACTL6A PE=1 SV=1	3	3	3	3	1	0	1	1	0	1	1	0	1	10.7	10.7	10.7	47.46	429	429;161;50	1.67	5	6	1	0	4.1729	By MS/MS		By MS/MS	0.79761	0.87706	17.038
RFC1	1.0251e+08	1.00976	3.5142e+07	5.4538e+07	2.1785e+08	3.6727e+07	5.17312e+07	2.1396e+08	0.956844	1.05426	1.01818	P35251;A0A1W2PP02;H0Y8U4;H0Y9P8	P35251	18;5;2;1	18;5;2;1	18;5;2;1	Replication factor C subunit 1	sp|P35251|RFC1_HUMAN Replication factor C subunit 1 OS=Homo sapiens OX=9606 GN=RFC1 PE=1 SV=4	4	18	18	18	2	0	7	2	0	7	2	0	7	21.5	21.5	21.5	128.25	1148	1148;289;187;101	1.66	27	28	6	0	108.29	By MS/MS		By MS/MS	1.0077	1.089	14.128
HNRNPF	1.49953e+09	1.00972	1.4077e+09	1.4899e+09	1.601e+09	1.1814e+09	1.8262e+09	1.5669e+09	1.19155	0.815847	1.02176	P52597;A0A1B0GW42	P52597	14;5	12;5	12;5	Heterogeneous nuclear ribonucleoprotein F;Heterogeneous nuclear ribonucleoprotein F, N-terminally processed	sp|P52597|HNRPF_HUMAN Heterogeneous nuclear ribonucleoprotein F OS=Homo sapiens OX=9606 GN=HNRNPF PE=1 SV=3	2	14	12	12	11	11	12	9	9	10	9	9	10	57.8	51.3	51.3	45.671	415	415;98	1.74	62	56	25	0	274.4	By MS/MS	By MS/MS	By MS/MS	0.89113	0.96271	16.821
SREK1	7.11277e+07	1.00944	7.6631e+07	8.00232e+07	5.6729e+07	6.8323e+07	7.78842e+07	6.452e+07	1.1216	1.02746	0.879247	A0A087WY03;E5RFV3	A0A087WY03;E5RFV3	2;2	2;2	2;2		tr|A0A087WY03|A0A087WY03_HUMAN Splicing regulatory glutamine/lysine-rich protein 1 OS=Homo sapiens OX=9606 GN=SREK1 PE=1 SV=1;tr|E5RFV3|E5RFV3_HUMAN Splicing regulatory glutamine/lysine-rich protein 1 OS=Homo sapiens OX=9606 GN=SREK1 PE=1 SV=1	2	2	2	2	2	0	2	2	0	2	2	0	2	27	27	27	10.713	100	100;132	1.88	6	7	4	0	2.6941	By MS/MS		By MS/MS	0.9935	1.0222	15.754
DERL1	4.35727e+07	1.00713	5.6291e+06	1.1384e+08	1.1249e+07	5.7198e+06	1.2001e+08	1.0333e+07	0.984143	0.948588	1.08865	Q9BUN8;B4E1G1;E5RGY0	Q9BUN8;B4E1G1;E5RGY0	3;3;2	3;3;2	3;3;2	Derlin-1	sp|Q9BUN8|DERL1_HUMAN Derlin-1 OS=Homo sapiens OX=9606 GN=DERL1 PE=1 SV=1;tr|B4E1G1|B4E1G1_HUMAN Derlin OS=Homo sapiens OX=9606 GN=DERL1 PE=1 SV=1;tr|E5RGY0|E5RGY0_HUMAN Derlin OS=Homo sapiens OX=9606 GN=DERL1 PE=1 SV=1	3	3	3	3	1	2	1	1	2	1	1	2	1	10.8	10.8	10.8	28.8	251	251;151;151	1.88	2	5	1	0.014074	1.3445	By MS/MS	By MS/MS	By MS/MS	0.90923	0.94466	5.4813
CCDC141	6.83755e+07	1.00524	5.2371e+07	8.53516e+07	6.7404e+07	3.9878e+07	1.4852e+08	5.9768e+07	1.31328	0.574681	1.12776	Q6ZP82;C9JR62;A0A0A6YYF7	Q6ZP82;C9JR62;A0A0A6YYF7	2;2;2	2;2;2	2;2;2	Coiled-coil domain-containing protein 141	sp|Q6ZP82|CC141_HUMAN Coiled-coil domain-containing protein 141 OS=Homo sapiens OX=9606 GN=CCDC141 PE=1 SV=2;tr|C9JR62|C9JR62_HUMAN Coiled-coil domain-containing protein 141 (Fragment) OS=Homo sapiens OX=9606 GN=CCDC141 PE=1 SV=1;tr|A0A0A6YYF7|A0A0A6YYF7_H	3	2	2	2	2	1	1	2	1	1	2	1	1	1.7	1.7	1.7	166.26	1450	1450;628;894	1.69	7	7	2	0.0097233	1.4183	By MS/MS	By MS/MS	By MS/MS	1.111	1.1707	44.584
SNRPG;SNRPGP15	5.57019e+07	1.00276	9.8196e+06	4.8616e+07	1.0867e+08	1.2979e+07	3.5666e+07	1.2229e+08	0.756576	1.36309	0.888625	P62308;A8MWD9;Q49AN9;F5H013	P62308;A8MWD9;Q49AN9;F5H013	2;2;2;2	2;2;2;2	2;2;2;2	Small nuclear ribonucleoprotein G;Putative small nuclear ribonucleoprotein G-like protein 15	sp|P62308|RUXG_HUMAN Small nuclear ribonucleoprotein G OS=Homo sapiens OX=9606 GN=SNRPG PE=1 SV=1;sp|A8MWD9|RUXGL_HUMAN Putative small nuclear ribonucleoprotein G-like protein 15 OS=Homo sapiens OX=9606 GN=SNRPGP15 PE=5 SV=2;tr|Q49AN9|Q49AN9_HUMAN Small nu	4	2	2	2	1	1	2	1	1	2	1	1	2	17.1	17.1	17.1	8.496	76	76;76;64;68	1.76	7	7	3	0	85.25	By MS/MS	By MS/MS	By MS/MS	1.0732	1.0957	39.45
PRMT1	1.41127e+08	1.00174	1.174e+08	9.5442e+07	2.1054e+08	1.1756e+08	8.7307e+07	2.305e+08	0.998639	1.09318	0.913406	Q99873;E9PKG1;E9PQ98;E9PIX6;E9PNR9;H0YDE4;Q9NR22	Q99873;E9PKG1;E9PQ98;E9PIX6;E9PNR9;H0YDE4	6;6;5;5;4;4;1	6;6;5;5;4;4;1	6;6;5;5;4;4;1	Protein arginine N-methyltransferase 1	sp|Q99873|ANM1_HUMAN Protein arginine N-methyltransferase 1 OS=Homo sapiens OX=9606 GN=PRMT1 PE=1 SV=3;tr|E9PKG1|E9PKG1_HUMAN Protein arginine N-methyltransferase 1 OS=Homo sapiens OX=9606 GN=PRMT1 PE=1 SV=1;tr|E9PQ98|E9PQ98_HUMAN Protein arginine N-methyl	7	6	6	6	4	2	6	4	2	6	4	2	6	21.3	21.3	21.3	42.461	371	371;325;205;207;160;238;394	1.95	13	14	11	0	13.762	By MS/MS	By MS/MS	By MS/MS	0.9232	0.96257	21.232
KLHL22	2.17342e+07	1.00044	2.8144e+07	9.3347e+06	2.7724e+07	3.2243e+07	7.2936e+06	3.267e+07	0.872872	1.27985	0.848607	Q53GT1;C9J2T1;C9J5F8;C9JHG1;C9J191;C9JRG9;C9JLE9	Q53GT1;C9J2T1;C9J5F8;C9JHG1;C9J191	4;3;3;3;2;1;1	4;3;3;3;2;1;1	4;3;3;3;2;1;1	Kelch-like protein 22	sp|Q53GT1|KLH22_HUMAN Kelch-like protein 22 OS=Homo sapiens OX=9606 GN=KLHL22 PE=1 SV=2;tr|C9J2T1|C9J2T1_HUMAN Kelch-like protein 22 (Fragment) OS=Homo sapiens OX=9606 GN=KLHL22 PE=1 SV=1;tr|C9J5F8|C9J5F8_HUMAN Kelch-like protein 22 (Fragment) OS=Homo sapi	7	4	4	4	2	1	2	2	1	2	2	1	2	9.8	9.8	9.8	71.666	634	634;235;251;295;225;107;158	2.09	3	4	4	0.0016461	2.0172	By MS/MS	By MS/MS	By MS/MS	1.1594	1.3153	19.052
U2AF1;U2AF1L4	1.01535e+08	1.00014	1.0176e+08	1.2184e+08	8.1004e+07	9.4549e+07	1.1713e+08	9.164e+07	1.07627	1.04021	0.883937	Q01081;P0DN76;Q8WU68;A0A1B0GW87;M0QYK5;M0R2N4;K7EJH3;K7EJM7	Q01081;P0DN76;Q8WU68;A0A1B0GW87;M0QYK5;M0R2N4	6;6;3;3;3;3;2;2	6;6;3;3;3;3;2;2	6;6;3;3;3;3;2;2	Splicing factor U2AF 35 kDa subunit;Splicing factor U2AF 26 kDa subunit	sp|Q01081|U2AF1_HUMAN Splicing factor U2AF 35 kDa subunit OS=Homo sapiens OX=9606 GN=U2AF1 PE=1 SV=3;sp|P0DN76|U2AF5_HUMAN Splicing factor U2AF 35 kDa subunit-like protein OS=Homo sapiens OX=9606 GN=U2AF1L5 PE=1 SV=1;sp|Q8WU68|U2AF4_HUMAN Splicing factor U	8	6	6	6	3	3	2	3	3	2	3	3	2	25.8	25.8	25.8	27.872	240	240;240;220;45;66;97;39;51	1.54	15	11	2	0	32.569	By MS/MS	By MS/MS	By MS/MS	0.91157	0.98224	7.9594
ACOT9	2.10489e+08	0.998914	2.8156e+08	9.2768e+07	2.5714e+08	2.658e+08	8.5398e+07	3.0211e+08	1.05929	1.0863	0.851147	Q9Y305;H7C5Q2;C9J7L8	Q9Y305;H7C5Q2	11;8;3	11;8;3	11;8;3	Acyl-coenzyme A thioesterase 9, mitochondrial	sp|Q9Y305|ACOT9_HUMAN Acyl-coenzyme A thioesterase 9, mitochondrial OS=Homo sapiens OX=9606 GN=ACOT9 PE=1 SV=2;tr|H7C5Q2|H7C5Q2_HUMAN Acyl-coenzyme A thioesterase 9, mitochondrial (Fragment) OS=Homo sapiens OX=9606 GN=ACOT9 PE=1 SV=1	3	11	11	11	10	4	9	10	4	9	10	4	9	29.4	29.4	29.4	49.901	439	439;264;136	1.89	20	23	14	0	17.733	By MS/MS	By MS/MS	By MS/MS	0.88013	0.95238	12.872
BRIX1	2.27685e+08	0.996903	1.7927e+08	6.1756e+07	4.4203e+08	1.5032e+08	9.90164e+07	3.7638e+08	1.19259	0.623694	1.17442	Q8TDN6	Q8TDN6	15	15	15	Ribosome biogenesis protein BRX1 homolog	sp|Q8TDN6|BRX1_HUMAN Ribosome biogenesis protein BRX1 homolog OS=Homo sapiens OX=9606 GN=BRIX1 PE=1 SV=2	1	15	15	15	3	1	6	3	1	6	3	1	6	57.2	57.2	57.2	41.401	353	353	1.64	33	29	8	0	208.78	By MS/MS	By MS/MS	By MS/MS	1.1423	1.296	26.259
HNRNPL	3.28697e+08	0.995512	4.1611e+08	1.9077e+08	3.7921e+08	4.4758e+08	1.5603e+08	4.5458e+08	0.929689	1.22265	0.834199	P14866;M0QXS5;A0A3B3ITJ4;M0QYT0;M0R076;M0QYL7;M0R1W6	P14866;M0QXS5;A0A3B3ITJ4;M0QYT0	10;8;8;5;3;1;1	10;8;8;5;3;1;1	10;8;8;5;3;1;1	Heterogeneous nuclear ribonucleoprotein L	sp|P14866|HNRPL_HUMAN Heterogeneous nuclear ribonucleoprotein L OS=Homo sapiens OX=9606 GN=HNRNPL PE=1 SV=2;tr|M0QXS5|M0QXS5_HUMAN Heterogeneous nuclear ribonucleoprotein L (Fragment) OS=Homo sapiens OX=9606 GN=HNRNPL PE=1 SV=1;tr|A0A3B3ITJ4|A0A3B3ITJ4_HUM	7	10	10	10	7	2	7	7	2	7	7	2	7	31.4	31.4	31.4	64.132	589	589;530;537;321;114;198;220	1.8	24	23	12	0	107.48	By MS/MS	By MS/MS	By MS/MS	0.87771	0.91521	11.782
SPTLC1	2.12307e+07	0.991188	2.1292e+07	2.6756e+07	1.5644e+07	1.7999e+07	2.6297e+07	2.0234e+07	1.18295	1.01745	0.773154	O15269	O15269	2	2	2	Serine palmitoyltransferase 1	sp|O15269|SPTC1_HUMAN Serine palmitoyltransferase 1 OS=Homo sapiens OX=9606 GN=SPTLC1 PE=1 SV=1	1	2	2	2	1	1	1	1	1	1	1	1	1	5.9	5.9	5.9	52.743	473	473	2	2	3	2	0	3.1459	By MS/MS	By MS/MS	By MS/MS	0.91694	0.95541	0.67242
PNN	4.19754e+07	0.990816	1.3162e+07	4.89452e+07	6.3819e+07	2.1809e+07	3.55887e+07	6.4228e+07	0.603512	1.3753	0.993632	Q9H307	Q9H307	6	6	6	Pinin	sp|Q9H307|PININ_HUMAN Pinin OS=Homo sapiens OX=9606 GN=PNN PE=1 SV=5	1	6	6	6	2	0	2	2	0	2	2	0	2	10.3	10.3	10.3	81.627	717	717	1.82	6	8	3	0	18.763	By matching		By MS/MS	0.99362	1.0543	11.22
ILVBL	1.9599e+07	0.9893	1.934e+07	1.7213e+07	2.2244e+07	1.8379e+07	1.7409e+07	2.3999e+07	1.05229	0.988741	0.926872	A1L0T0;M0R026;M0R1B5;E9PJS0;E9PL44	A1L0T0;M0R026;M0R1B5;E9PJS0	3;3;2;2;1	3;3;2;2;1	3;3;2;2;1	Acetolactate synthase-like protein	sp|A1L0T0|HACL2_HUMAN 2-hydroxyacyl-CoA lyase 2 OS=Homo sapiens OX=9606 GN=ILVBL PE=1 SV=2;tr|M0R026|M0R026_HUMAN 2-hydroxyacyl-CoA lyase 2 OS=Homo sapiens OX=9606 GN=ILVBL PE=1 SV=1;tr|M0R1B5|M0R1B5_HUMAN 2-hydroxyacyl-CoA lyase 2 (Fragment) OS=Homo sapie	5	3	3	3	2	1	1	2	1	1	2	1	1	10.6	10.6	10.6	67.867	632	632;525;165;262;166	2	3	3	3	0	2.3545	By MS/MS	By MS/MS	By MS/MS	0.88763	0.95948	12.49
NOL10	6.85544e+07	0.987543	2.6364e+07	3.40891e+07	1.4521e+08	3.0879e+07	3.14959e+07	1.4146e+08	0.853784	1.08233	1.02651	Q9BSC4;H7C1Z3	Q9BSC4	14;1	14;1	14;1	Nucleolar protein 10	sp|Q9BSC4|NOL10_HUMAN Nucleolar protein 10 OS=Homo sapiens OX=9606 GN=NOL10 PE=1 SV=1	2	14	14	14	3	0	8	3	0	8	3	0	8	27.2	27.2	27.2	80.301	688	688;252	1.63	27	24	6	0	79.901	By MS/MS		By MS/MS	0.81508	0.90356	11.647
NAGK	5.42923e+07	0.987203	8.2898e+07	1.6855e+07	6.3124e+07	6.9879e+07	2.0964e+07	6.4989e+07	1.18631	0.803997	0.971303	Q9UJ70;H7C3G9;H7C1L7;C9JEV6;H0YE82;H0YEB7;E9PPU6;H0YC94;H7C286	Q9UJ70;H7C3G9;H7C1L7;C9JEV6;H0YE82;H0YEB7	4;4;3;3;2;2;1;1;1	4;4;3;3;2;2;1;1;1	4;4;3;3;2;2;1;1;1	N-acetyl-D-glucosamine kinase	sp|Q9UJ70|NAGK_HUMAN N-acetyl-D-glucosamine kinase OS=Homo sapiens OX=9606 GN=NAGK PE=1 SV=4;tr|H7C3G9|H7C3G9_HUMAN N-acetyl-D-glucosamine kinase OS=Homo sapiens OX=9606 GN=NAGK PE=1 SV=2;tr|H7C1L7|H7C1L7_HUMAN N-acetyl-D-glucosamine kinase OS=Homo sapiens	9	4	4	4	4	1	3	4	1	3	4	1	3	11.3	11.3	11.3	37.375	344	344;340;159;293;84;182;94;136;196	1.88	7	4	5	0	4.5834	By MS/MS	By MS/MS	By MS/MS	0.98337	1.0317	12.278
MCM4	7.59247e+07	0.987125	9.4103e+07	3.2971e+07	1.007e+08	1.353e+08	3.3508e+07	7.8556e+07	0.695514	0.983974	1.28189	P33991;E5RG31;A0A3B3IU45;A0A3B3IT92;A0A3B3ITP6;A0A3B3IS57;A0A3B3IRR8	P33991;E5RG31;A0A3B3IU45;A0A3B3IT92;A0A3B3ITP6;A0A3B3IS57	6;6;6;6;5;5;2	6;6;6;6;5;5;2	6;6;6;6;5;5;2	DNA replication licensing factor MCM4	sp|P33991|MCM4_HUMAN DNA replication licensing factor MCM4 OS=Homo sapiens OX=9606 GN=MCM4 PE=1 SV=5;tr|E5RG31|E5RG31_HUMAN DNA replication licensing factor MCM4 (Fragment) OS=Homo sapiens OX=9606 GN=MCM4 PE=1 SV=9;tr|A0A3B3IU45|A0A3B3IU45_HUMAN DNA helica	7	6	6	6	5	2	4	5	2	4	5	2	4	10.9	10.9	10.9	96.557	863	863;582;813;904;742;749;191	1.91	10	4	8	0	7.3976	By MS/MS	By MS/MS	By MS/MS	0.69448	0.73685	30.576
NME2;NME1;NME1-NME2;NME2P1	1.43018e+08	0.984765	1.5467e+08	1.34465e+08	1.3992e+08	1.7822e+08	1.30788e+08	1.3221e+08	0.86786	1.02812	1.05832	P22392;P15531;E7ERL0;J3KPD9;Q32Q12;C9K028;F6XY72;E5RHP0;O60361	P22392;P15531;E7ERL0;J3KPD9;Q32Q12;C9K028;F6XY72;E5RHP0;O60361	2;2;2;2;2;1;1;1;1	2;2;2;2;2;1;1;1;1	2;2;2;2;2;1;1;1;1	Nucleoside diphosphate kinase B;Nucleoside diphosphate kinase A;Nucleoside diphosphate kinase;Putative nucleoside diphosphate kinase	sp|P22392|NDKB_HUMAN Nucleoside diphosphate kinase B OS=Homo sapiens OX=9606 GN=NME2 PE=1 SV=1;sp|P15531|NDKA_HUMAN Nucleoside diphosphate kinase A OS=Homo sapiens OX=9606 GN=NME1 PE=1 SV=1;tr|E7ERL0|E7ERL0_HUMAN Nucleoside diphosphate kinase A OS=Homo sap	9	2	2	2	2	0	2	2	0	2	2	0	2	19.1	19.1	19.1	17.298	152	152;152;139;197;292;60;82;82;137	2	4	5	4	0	5.5293	By MS/MS		By MS/MS	1.0017	1.0583	19.551
PES1	9.68248e+07	0.981308	5.5961e+07	4.17035e+07	1.9281e+08	6.6942e+07	4.94867e+07	1.5239e+08	0.835962	0.842721	1.26524	O00541;B5MCF9;B3KXD6;H7C267	O00541;B5MCF9;B3KXD6	11;11;8;2	11;11;8;2	11;11;8;2	Pescadillo homolog	sp|O00541|PESC_HUMAN Pescadillo homolog OS=Homo sapiens OX=9606 GN=PES1 PE=1 SV=1;tr|B5MCF9|B5MCF9_HUMAN Pescadillo homolog OS=Homo sapiens OX=9606 GN=PES1 PE=1 SV=1;tr|B3KXD6|B3KXD6_HUMAN Pescadillo homolog OS=Homo sapiens OX=9606 GN=PES1 PE=1 SV=1	4	11	11	11	2	0	3	2	0	3	2	0	3	23.5	23.5	23.5	68.002	588	588;571;449;194	1.72	15	21	4	0	70.41	By MS/MS		By MS/MS	1.0804	1.16	16.056
FAM98A	1.47487e+08	0.98062	1.0513e+08	1.7948e+08	1.5785e+08	9.9874e+07	1.7686e+08	1.8052e+08	1.05263	1.01481	0.874418	Q8NCA5;E9PH82;C9J3G8	Q8NCA5;E9PH82	6;5;1	6;5;1	5;4;1	Protein FAM98A	sp|Q8NCA5|FA98A_HUMAN Protein FAM98A OS=Homo sapiens OX=9606 GN=FAM98A PE=1 SV=2;tr|E9PH82|E9PH82_HUMAN Protein FAM98A OS=Homo sapiens OX=9606 GN=FAM98A PE=1 SV=1	3	6	6	5	4	3	4	4	3	4	3	2	3	18.7	18.7	16	55.272	518	518;312;68	1.66	18	23	3	0	16.467	By MS/MS	By MS/MS	By MS/MS	0.89811	0.96556	11.592
IQGAP1	9.63135e+06	0.979864	7.3721e+06	1.30433e+07	8.4787e+06	7.8945e+06	1.37297e+07	8.0309e+06	0.933827	0.950004	1.05576	P46940;A0A0J9YXZ5;H0YLE8;A0A087WWP1	P46940;A0A0J9YXZ5;H0YLE8	12;9;7;2	12;9;7;2	12;9;7;2	Ras GTPase-activating-like protein IQGAP1	sp|P46940|IQGA1_HUMAN Ras GTPase-activating-like protein IQGAP1 OS=Homo sapiens OX=9606 GN=IQGAP1 PE=1 SV=1;tr|A0A0J9YXZ5|A0A0J9YXZ5_HUMAN Ras GTPase-activating-like protein IQGAP1 OS=Homo sapiens OX=9606 GN=IQGAP1 PE=1 SV=1;tr|H0YLE8|H0YLE8_HUMAN Ras GTPa	4	12	12	12	1	0	1	1	0	1	1	0	1	12.3	12.3	12.3	189.25	1657	1657;1191;1085;107	1.62	11	14	1	0	17.474	By matching		By matching	1.1064	1.1586	12.832
RAB13;RAB1A;RAB8B;RAB15;RAB1B;RAB1C;RAB10;RAB8A	7.9076e+07	0.979485	1.1308e+08	3.9472e+07	8.4676e+07	1.2052e+08	3.4945e+07	9.7257e+07	0.938268	1.12955	0.870642	P51153;P62820;H0YMN7;G3V196;H0YLJ8;H0YNE9;A0A2R8YFB8;E9PLD0;A0A087WWB9;A0A2R8YDI9;Q9H0U4;E7END7;P59190;Q92928;P61026;P61006;Q92930;H0YL94	P51153;P62820;H0YMN7;G3V196;H0YLJ8;H0YNE9;A0A2R8YFB8;E9PLD0;A0A087WWB9;A0A2R8YDI9;Q9H0U4;E7END7;P59190;Q92928;P61026;P61006;Q92930;H0YL94	2;1;1;1;1;1;1;1;1;1;1;1;1;1;1;1;1;1	2;1;1;1;1;1;1;1;1;1;1;1;1;1;1;1;1;1	2;1;1;1;1;1;1;1;1;1;1;1;1;1;1;1;1;1	Ras-related protein Rab-13;Ras-related protein Rab-1A;Ras-related protein Rab-1B;Ras-related protein Rab-15;Putative Ras-related protein Rab-1C;Ras-related protein Rab-10;Ras-related protein Rab-8A;Ras-related protein Rab-8B	sp|P51153|RAB13_HUMAN Ras-related protein Rab-13 OS=Homo sapiens OX=9606 GN=RAB13 PE=1 SV=1;sp|P62820|RAB1A_HUMAN Ras-related protein Rab-1A OS=Homo sapiens OX=9606 GN=RAB1A PE=1 SV=3;tr|H0YMN7|H0YMN7_HUMAN Ras-related protein Rab-8B OS=Homo sapiens OX=960	18	2	2	2	2	1	2	2	1	2	2	1	2	12.3	12.3	12.3	22.774	203	203;205;92;237;47;188;246;169;122;44;201;173;212;201;200;207;207;48	1.79	6	5	3	0	5.2024	By MS/MS	By MS/MS	By MS/MS	0.7188	0.78055	22.692
LLPH	1.01842e+08	0.978612	6.8176e+07	3.27595e+07	2.0459e+08	6.6151e+07	3.90441e+07	1.9189e+08	1.03061	0.839039	1.06618	Q9BRT6	Q9BRT6	5	5	5	Protein LLP homolog	sp|Q9BRT6|LLPH_HUMAN Protein LLP homolog OS=Homo sapiens OX=9606 GN=LLPH PE=1 SV=1	1	5	5	5	2	0	4	2	0	4	2	0	4	29.5	29.5	29.5	15.225	129	129	1.7	14	15	4	0	22.575	By MS/MS		By MS/MS	0.8614	0.95031	18.044
MRPL4	4.66457e+07	0.978325	5.0809e+07	4.2714e+07	4.6414e+07	5.2144e+07	3.44751e+07	6.4321e+07	0.974398	1.23898	0.721599	Q9BYD3;K7ES61;K7EKI4;K7ELF1;K7ELQ0;X6RAY8	Q9BYD3;K7ES61;K7EKI4;K7ELF1;K7ELQ0;X6RAY8	3;3;2;2;2;2	3;3;2;2;2;2	3;3;2;2;2;2	39S ribosomal protein L4, mitochondrial	sp|Q9BYD3|RM04_HUMAN 39S ribosomal protein L4, mitochondrial OS=Homo sapiens OX=9606 GN=MRPL4 PE=1 SV=1;tr|K7ES61|K7ES61_HUMAN 39S ribosomal protein L4, mitochondrial (Fragment) OS=Homo sapiens OX=9606 GN=MRPL4 PE=1 SV=1;tr|K7EKI4|K7EKI4_HUMAN 39S ribosoma	6	3	3	3	1	0	1	1	0	1	1	0	1	14.5	14.5	14.5	34.919	311	311;300;127;163;220;357	1.75	5	5	2	0	11.809	By MS/MS		By MS/MS	0.81899	0.86121	7.8536
SF3B3	3.44463e+08	0.973841	2.251e+08	3.1567e+08	4.9262e+08	2.1584e+08	3.2853e+08	5.3676e+08	1.0429	0.960856	0.917766	Q15393;J3QRB2;J3QL37;I3L4G7;H3BMB0;J3QKV4	Q15393	26;2;2;2;1;1	26;2;2;2;1;1	26;2;2;2;1;1	Splicing factor 3B subunit 3	sp|Q15393|SF3B3_HUMAN Splicing factor 3B subunit 3 OS=Homo sapiens OX=9606 GN=SF3B3 PE=1 SV=4	6	26	26	26	8	7	13	8	7	13	8	7	13	29.4	29.4	29.4	135.58	1217	1217;31;57;72;30;91	1.74	46	56	15	0	70.721	By MS/MS	By MS/MS	By MS/MS	0.86012	0.91202	20.937
SAFB;SAFB2	7.57715e+07	0.970624	5.4859e+07	3.35754e+07	1.3888e+08	4.586e+07	3.94144e+07	1.6078e+08	1.19623	0.851854	0.863789	Q15424;Q14151;K7ES42	Q15424;Q14151	7;4;2	7;4;2	7;4;2	Scaffold attachment factor B1;Scaffold attachment factor B2	sp|Q15424|SAFB1_HUMAN Scaffold attachment factor B1 OS=Homo sapiens OX=9606 GN=SAFB PE=1 SV=4;sp|Q14151|SAFB2_HUMAN Scaffold attachment factor B2 OS=Homo sapiens OX=9606 GN=SAFB2 PE=1 SV=1	3	7	7	7	2	0	4	2	0	4	2	0	4	15.2	15.2	15.2	102.64	915	915;953;106	1.7	11	13	3	0	11.617	By MS/MS		By MS/MS	0.78575	0.83093	15.52
EXOSC6	6.07387e+07	0.97057	1.1551e+07	2.84452e+07	1.4222e+08	1.1092e+07	2.49065e+07	1.9529e+08	1.04138	1.14208	0.72825	Q5RKV6	Q5RKV6	5	5	5	Exosome complex component MTR3	sp|Q5RKV6|EXOS6_HUMAN Exosome complex component MTR3 OS=Homo sapiens OX=9606 GN=EXOSC6 PE=1 SV=1	1	5	5	5	1	0	3	1	0	3	1	0	3	25.7	25.7	25.7	28.235	272	272	1.8	9	12	4	0	123.33	By MS/MS		By MS/MS	0.78283	0.87349	25.152
GNB2L1	7.6396e+08	0.969022	8.4118e+08	7.473e+08	7.034e+08	8.0612e+08	7.8313e+08	7.7354e+08	1.04349	0.954248	0.909326	P63244;H0YAF8;J3KPE3;D6RAC2;D6REE5;D6R9L0;H0Y8W2;D6R9Z1;D6RHH4;D6RFX4;H0YAM7;D6RFZ9;E9PD14;D6RAU2;D6RF23;H0Y9P0;D6RBD0;H0Y8R5;D6R909;D6RHJ5;D6RGK8	P63244;H0YAF8;J3KPE3;D6RAC2;D6REE5;D6R9L0;H0Y8W2;D6R9Z1;D6RHH4;D6RFX4	9;7;7;7;5;5;5;5;5;5;4;4;4;4;4;2;2;2;2;2;2	9;7;7;7;5;5;5;5;5;5;4;4;4;4;4;2;2;2;2;2;2	9;7;7;7;5;5;5;5;5;5;4;4;4;4;4;2;2;2;2;2;2	Guanine nucleotide-binding protein subunit beta-2-like 1;Guanine nucleotide-binding protein subunit beta-2-like 1, N-terminally processed	sp|P63244|RACK1_HUMAN Receptor of activated protein C kinase 1 OS=Homo sapiens OX=9606 GN=RACK1 PE=1 SV=3;tr|H0YAF8|H0YAF8_HUMAN Receptor of-activated protein C kinase 1 (Fragment) OS=Homo sapiens OX=9606 GN=RACK1 PE=1 SV=1;tr|J3KPE3|J3KPE3_HUMAN Receptor	21	9	9	9	7	7	7	7	7	7	7	7	7	34.4	34.4	34.4	35.076	317	317;198;273;269;321;300;274;236;233;194;247;197;153;147;101;83;160;138;116;86;71	1.82	27	30	14	0	65.776	By MS/MS	By MS/MS	By MS/MS	0.95732	0.95988	10.588
FADS2	5.32553e+07	0.968188	3.6175e+07	8.9457e+07	3.4134e+07	3.5267e+07	9.7001e+07	3.5683e+07	1.02575	0.922228	0.95659	O95864;F5H622	O95864	5;1	5;1	5;1	Fatty acid desaturase 2	sp|O95864|FADS2_HUMAN Acyl-CoA 6-desaturase OS=Homo sapiens OX=9606 GN=FADS2 PE=1 SV=1	2	5	5	5	2	2	2	2	2	2	2	2	2	17.6	17.6	17.6	52.259	444	444;151	1.5	7	7		0	5.9139	By MS/MS	By MS/MS	By MS/MS	0.6947	0.76043	27.454
WDR36	9.14454e+07	0.967598	2.1393e+07	2.15532e+07	2.3139e+08	2.3345e+07	2.29751e+07	220730000	0.916385	0.938114	1.04829	Q8NI36;A0A0A0MTB8	Q8NI36;A0A0A0MTB8	19;19	19;19	19;19	WD repeat-containing protein 36	sp|Q8NI36|WDR36_HUMAN WD repeat-containing protein 36 OS=Homo sapiens OX=9606 GN=WDR36 PE=1 SV=1;tr|A0A0A0MTB8|A0A0A0MTB8_HUMAN WD repeat-containing protein 36 OS=Homo sapiens OX=9606 GN=WDR36 PE=1 SV=1	2	19	19	19	2	0	8	2	0	8	2	0	8	27.9	27.9	27.9	105.32	951	951;895	1.74	25	33	8	0	49.086	By MS/MS		By MS/MS	0.9254	0.98679	13.219
MSH2	9.25137e+07	0.961905	5.6278e+07	1.4701e+08	7.4253e+07	6.0693e+07	1.7448e+08	6.6541e+07	0.927257	0.842561	1.1159	P43246;A0A2R8YFH0;E9PHA6;A0A2R8Y6P0;A0A2R8YG02;A0A2R8Y7S8;A0A2R8Y713	P43246;A0A2R8YFH0;E9PHA6;A0A2R8Y6P0;A0A2R8YG02;A0A2R8Y7S8	8;7;7;7;7;5;2	8;7;7;7;7;5;2	8;7;7;7;7;5;2	DNA mismatch repair protein Msh2	sp|P43246|MSH2_HUMAN DNA mismatch repair protein Msh2 OS=Homo sapiens OX=9606 GN=MSH2 PE=1 SV=1;tr|A0A2R8YFH0|A0A2R8YFH0_HUMAN DNA mismatch repair protein OS=Homo sapiens OX=9606 GN=MSH2 PE=1 SV=1;tr|E9PHA6|E9PHA6_HUMAN DNA mismatch repair protein OS=Homo	7	8	8	8	4	4	5	4	4	5	4	4	5	11.3	11.3	11.3	104.74	934	934;918;921;924;938;558;168	1.75	17	16	7	0	27.113	By MS/MS	By MS/MS	By MS/MS	0.92768	0.99143	14.625
ERP44	1.87133e+10	0.961405	2.0211e+10	1.9134e+10	1.6795e+10	1.7293e+10	2.1724e+10	2.0121e+10	1.16874	0.880777	0.8347	Q9BS26	Q9BS26	28	28	28	Endoplasmic reticulum resident protein 44	sp|Q9BS26|ERP44_HUMAN Endoplasmic reticulum resident protein 44 OS=Homo sapiens OX=9606 GN=ERP44 PE=1 SV=1	1	28	28	28	17	24	17	17	24	17	17	24	17	65.3	65.3	65.3	46.971	406	406	1.74	137	133	53	0	323.31	By MS/MS	By MS/MS	By MS/MS	0.84418	0.8662	10.54
ADAR	1.13543e+08	0.961179	6.1222e+07	1.4248e+07	2.6516e+08	6.2813e+07	1.6055e+07	2.596e+08	0.974671	0.887449	1.02142	P55265;A0A3B3IRQ9;A0A3B3ISX1;A0A3B3ITG9;A0A3B3ISU1	P55265;A0A3B3IRQ9;A0A3B3ISX1	18;16;9;8;2	18;16;9;8;2	18;16;9;8;2	Double-stranded RNA-specific adenosine deaminase	sp|P55265|DSRAD_HUMAN Double-stranded RNA-specific adenosine deaminase OS=Homo sapiens OX=9606 GN=ADAR PE=1 SV=4;tr|A0A3B3IRQ9|A0A3B3IRQ9_HUMAN Double-stranded RNA-specific adenosine deaminase (Fragment) OS=Homo sapiens OX=9606 GN=ADAR PE=1 SV=1;tr|A0A3B3I	5	18	18	18	4	1	7	4	1	7	4	1	7	19.7	19.7	19.7	136.06	1226	1226;1158;707;350;164	1.75	25	30	9	0	89.798	By MS/MS	By MS/MS	By MS/MS	0.81729	0.856	13.631
TOP1	1.85352e+08	0.960661	1.1548e+08	1.06717e+08	3.3386e+08	1.2317e+08	9.67005e+07	3.9706e+08	0.937566	1.10359	0.84083	P11387;E5RIC7;E5RJ95;E5RFS0	P11387	17;3;1;1	17;3;1;1	14;0;0;0	DNA topoisomerase 1	sp|P11387|TOP1_HUMAN DNA topoisomerase 1 OS=Homo sapiens OX=9606 GN=TOP1 PE=1 SV=2	4	17	17	14	5	0	8	5	0	8	3	0	6	26.1	26.1	23.9	90.725	765	765;376;201;221	1.79	26	29	12	0	52.753	By MS/MS		By MS/MS	0.91953	1.006	16.638
BAZ2B	4.5535e+08	0.960161	6.9452e+08	3.0341e+08	3.6812e+08	6.8412e+08	2.7889e+08	4.7355e+08	1.0152	1.08792	0.777362	Q9UIF8;A0A0A0MR97;H7C092	Q9UIF8	17;6;1	17;6;1	15;6;1	Bromodomain adjacent to zinc finger domain protein 2B	sp|Q9UIF8|BAZ2B_HUMAN Bromodomain adjacent to zinc finger domain protein 2B OS=Homo sapiens OX=9606 GN=BAZ2B PE=1 SV=3	3	17	17	15	13	5	10	13	5	10	11	5	9	13.1	13.1	11.6	240.46	2168	2168;643;194	1.73	33	32	12	0	71.197	By MS/MS	By MS/MS	By MS/MS	0.92686	0.95386	18.033
HSD17B11	4.15483e+08	0.957645	4.9073e+08	3.3783e+08	4.1789e+08	5.2614e+08	3.2332e+08	4.6673e+08	0.932699	1.04488	0.895357	Q8NBQ5;D6RCD0	Q8NBQ5;D6RCD0	9;9	9;9	9;9	Estradiol 17-beta-dehydrogenase 11	sp|Q8NBQ5|DHB11_HUMAN Estradiol 17-beta-dehydrogenase 11 OS=Homo sapiens OX=9606 GN=HSD17B11 PE=1 SV=3;tr|D6RCD0|D6RCD0_HUMAN Estradiol 17-beta-dehydrogenase 11 OS=Homo sapiens OX=9606 GN=HSD17B11 PE=1 SV=2	2	9	9	9	8	5	5	8	5	5	8	5	5	36.3	36.3	36.3	32.935	300	300;256	1.81	28	25	15	0	109.59	By MS/MS	By MS/MS	By MS/MS	0.88145	0.97687	13.649
STAU1	2.39472e+08	0.956692	1.659e+08	1.29496e+08	4.2302e+08	1.7616e+08	1.37728e+08	4.2812e+08	0.941757	0.940231	0.988087	O95793;Q5JW30;A0A087X1A5;F6UDC6	O95793;Q5JW30;A0A087X1A5	21;20;19;1	21;20;19;1	13;12;11;0	Double-stranded RNA-binding protein Staufen homolog 1	sp|O95793|STAU1_HUMAN Double-stranded RNA-binding protein Staufen homolog 1 OS=Homo sapiens OX=9606 GN=STAU1 PE=1 SV=2;tr|Q5JW30|Q5JW30_HUMAN Double-stranded RNA-binding protein Staufen homolog 1 OS=Homo sapiens OX=9606 GN=STAU1 PE=1 SV=1;tr|A0A087X1A5|A0A	4	21	21	13	5	0	10	5	0	10	3	0	6	46.6	46.6	35	63.182	577	577;494;493;129	1.69	36	43	9	0	161.17	By MS/MS		By MS/MS	1.1256	1.2054	18.989
ABCB10	1.2857e+07	0.956155	8.4361e+06	1.4064e+07	1.6071e+07	9.1264e+06	1.3985e+07	1.7125e+07	0.924362	1.00565	0.938453	Q9NRK6	Q9NRK6	2	2	2	ATP-binding cassette sub-family B member 10, mitochondrial	sp|Q9NRK6|ABCBA_HUMAN ATP-binding cassette sub-family B member 10, mitochondrial OS=Homo sapiens OX=9606 GN=ABCB10 PE=1 SV=2	1	2	2	2	1	1	1	1	1	1	1	1	1	3.9	3.9	3.9	79.147	738	738	1.8	2	2	1	0.0083523	1.4917	By MS/MS	By MS/MS	By matching	0.90653	0.98522	29.684
COX15	3.36198e+07	0.955806	5.2653e+07	2.88834e+07	1.9323e+07	4.3017e+07	4.1127e+07	2.0532e+07	1.224	0.702297	0.941116	Q7KZN9;A0A3B3IRX1	Q7KZN9;A0A3B3IRX1	2;1	2;1	2;1	Cytochrome c oxidase assembly protein COX15 homolog	sp|Q7KZN9|COX15_HUMAN Cytochrome c oxidase assembly protein COX15 homolog OS=Homo sapiens OX=9606 GN=COX15 PE=1 SV=1;tr|A0A3B3IRX1|A0A3B3IRX1_HUMAN Uncharacterized protein OS=Homo sapiens OX=9606 PE=4 SV=1	2	2	2	2	2	0	2	2	0	2	2	0	2	7.1	7.1	7.1	46.03	410	410;185	1.83	3	1	2	0	4.6611	By MS/MS		By MS/MS	1.0203	1.0355	11.139
TIMM50	3.95683e+07	0.954441	4.169e+07	2.2427e+07	5.4588e+07	4.7433e+07	1.9071e+07	6.7524e+07	0.878924	1.17597	0.808424	Q3ZCQ8;M0R0C3;M0R2F8;M0R047;M0R003	Q3ZCQ8;M0R0C3;M0R2F8	4;3;3;1;1	4;3;3;1;1	4;3;3;1;1	Mitochondrial import inner membrane translocase subunit TIM50	sp|Q3ZCQ8|TIM50_HUMAN Mitochondrial import inner membrane translocase subunit TIM50 OS=Homo sapiens OX=9606 GN=TIMM50 PE=1 SV=2;tr|M0R0C3|M0R0C3_HUMAN Mitochondrial import inner membrane translocase subunit TIM50 (Fragment) OS=Homo sapiens OX=9606 GN=TIMM5	5	4	4	4	2	1	3	2	1	3	2	1	3	13.6	13.6	13.6	39.646	353	353;104;157;227;257	1.72	8	7	3	0	6.2423	By MS/MS	By MS/MS	By MS/MS	0.77284	0.82135	2.0756
NCL	7.68437e+07	0.954383	1.2646e+07	2.4775e+07	1.9311e+08	1.2081e+07	2.90988e+07	2.0012e+08	1.04677	0.851409	0.964971	P19338;H7BY16	P19338;H7BY16	14;10	14;10	14;10	Nucleolin	sp|P19338|NUCL_HUMAN Nucleolin OS=Homo sapiens OX=9606 GN=NCL PE=1 SV=3;tr|H7BY16|H7BY16_HUMAN Nucleolin (Fragment) OS=Homo sapiens OX=9606 GN=NCL PE=1 SV=8	2	14	14	14	1	1	9	1	1	9	1	1	9	25.9	25.9	25.9	76.613	710	710;296	1.71	27	31	8	0	30.957	By MS/MS	By MS/MS	By MS/MS	0.93265	1.0118	20.919
NF2	8.5318e+07	0.953614	9.7427e+07	9.1076e+07	6.7451e+07	9.8343e+07	8.0524e+07	9.1259e+07	0.990686	1.13104	0.739116	P35240;A0A5K1VW66;A0A5F9ZHA0	P35240;A0A5K1VW66	5;3;1	5;3;1	5;3;1	Merlin	sp|P35240|MERL_HUMAN Merlin OS=Homo sapiens OX=9606 GN=NF2 PE=1 SV=1;tr|A0A5K1VW66|A0A5K1VW66_HUMAN Merlin (Fragment) OS=Homo sapiens OX=9606 GN=NF2 PE=1 SV=1	3	5	5	5	4	1	4	4	1	4	4	1	4	9.9	9.9	9.9	69.689	595	595;401;174	1.77	11	10	5	0	6.7217	By MS/MS	By MS/MS	By MS/MS	0.79824	0.78215	38.526
CCT5	5.8971e+07	0.953344	8.1791e+07	2.7614e+07	6.7508e+07	9.1106e+07	2.5601e+07	7.6397e+07	0.897756	1.07863	0.883647	P48643;E7ENZ3;B7ZAR1;E9PCA1;D6RIZ7;H0Y914	P48643;E7ENZ3;B7ZAR1;E9PCA1	5;5;4;4;1;1	5;5;4;4;1;1	5;5;4;4;1;1	T-complex protein 1 subunit epsilon	sp|P48643|TCPE_HUMAN T-complex protein 1 subunit epsilon OS=Homo sapiens OX=9606 GN=CCT5 PE=1 SV=1;tr|E7ENZ3|E7ENZ3_HUMAN T-complex protein 1 subunit epsilon OS=Homo sapiens OX=9606 GN=CCT5 PE=1 SV=1;tr|B7ZAR1|B7ZAR1_HUMAN T-complex protein 1 subunit epsil	6	5	5	5	4	1	4	4	1	4	4	1	4	15.2	15.2	15.2	59.67	541	541;486;503;520;44;62	1.82	9	8	5	0	4.5936	By MS/MS	By MS/MS	By MS/MS	0.91954	0.98915	13.937
TRMT10C	1.41979e+07	0.95226	5.9723e+06	1.32065e+07	2.3415e+07	6.0176e+06	1.46254e+07	2.4357e+07	0.992472	0.902983	0.961325	Q7L0Y3;C9JVB6	Q7L0Y3;C9JVB6	6;5	6;5	6;5	Mitochondrial ribonuclease P protein 1	sp|Q7L0Y3|TM10C_HUMAN tRNA methyltransferase 10 homolog C OS=Homo sapiens OX=9606 GN=TRMT10C PE=1 SV=2;tr|C9JVB6|C9JVB6_HUMAN tRNA methyltransferase 10 homolog C (Fragment) OS=Homo sapiens OX=9606 GN=TRMT10C PE=1 SV=1	2	6	6	6	1	0	1	1	0	1	1	0	1	23.8	23.8	23.8	47.346	403	403;312	1.58	6	5	1	0	9.3232	By matching		By MS/MS	0.49529	0.52938	43.236
LTV1	2.72027e+08	0.95092	3.5826e+08	1.248e+08	3.3302e+08	5.141e+08	7.8437e+07	5.8962e+08	0.696868	1.59109	0.564804	Q96GA3;A0A075B6Q4	Q96GA3	9;4	9;4	9;4	Protein LTV1 homolog	sp|Q96GA3|LTV1_HUMAN Protein LTV1 homolog OS=Homo sapiens OX=9606 GN=LTV1 PE=1 SV=1	2	9	9	9	7	4	6	7	4	6	7	4	6	24.8	24.8	24.8	54.854	475	475;140	1.84	21	22	12	0	25.377	By MS/MS	By MS/MS	By MS/MS	0.89668	0.94323	22.439
TCP1	8.27463e+08	0.950395	1.0409e+09	4.4731e+08	9.9418e+08	1.0232e+09	4.6456e+08	1.1414e+09	1.0173	0.962868	0.871018	P17987;E7EQR6;E7ERF2;F5H282;F5GZ03;F5GZI8;F5H136;F5H676;F5GYL4;F5H726;F5H7Y1	P17987;E7EQR6;E7ERF2;F5H282	19;13;12;11;5;4;4;3;2;2;1	19;13;12;11;5;4;4;3;2;2;1	19;13;12;11;5;4;4;3;2;2;1	T-complex protein 1 subunit alpha	sp|P17987|TCPA_HUMAN T-complex protein 1 subunit alpha OS=Homo sapiens OX=9606 GN=TCP1 PE=1 SV=1;tr|E7EQR6|E7EQR6_HUMAN T-complex protein 1 subunit alpha OS=Homo sapiens OX=9606 GN=TCP1 PE=1 SV=1;tr|E7ERF2|E7ERF2_HUMAN T-complex protein 1 subunit alpha OS=	11	19	19	19	18	7	16	18	7	16	18	7	16	48	48	48	60.343	556	556;401;433;332;221;100;136;111;65;91;59	1.83	54	58	30	0	67.514	By MS/MS	By MS/MS	By MS/MS	0.87452	0.92177	10.621
RPN1	1.814e+08	0.949162	2.1089e+08	1.3654e+08	1.9677e+08	1.8615e+08	1.7316e+08	2.1248e+08	1.1329	0.788519	0.926064	P04843;B7Z4L4;F8WF32	P04843;B7Z4L4	7;5;2	7;5;2	7;5;2	Dolichyl-diphosphooligosaccharide--protein glycosyltransferase subunit 1	sp|P04843|RPN1_HUMAN Dolichyl-diphosphooligosaccharide--protein glycosyltransferase subunit 1 OS=Homo sapiens OX=9606 GN=RPN1 PE=1 SV=1;tr|B7Z4L4|B7Z4L4_HUMAN Dolichyl-diphosphooligosaccharide--protein glycosyltransferase subunit 1 OS=Homo sapiens OX=9606	3	7	7	7	6	3	5	6	3	5	6	3	5	15.2	15.2	15.2	68.569	607	607;435;121	1.78	17	16	8	0	41.327	By MS/MS	By MS/MS	By MS/MS	0.9249	0.97487	10.853
G3BP1	3.7766e+07	0.948514	4.896e+06	2.37061e+07	8.4696e+07	8.1508e+06	2.04054e+07	7.8197e+07	0.600677	1.16175	1.08311	Q13283;E5RIZ6;E5RH00;D6R9X5;D6R9A4;E5RI46;E5RIF8;E5RH42;E5RJU8	Q13283	8;3;1;1;1;1;1;1;1	8;3;1;1;1;1;1;1;1	7;2;0;0;0;0;0;0;0	Ras GTPase-activating protein-binding protein 1	sp|Q13283|G3BP1_HUMAN Ras GTPase-activating protein-binding protein 1 OS=Homo sapiens OX=9606 GN=G3BP1 PE=1 SV=1	9	8	8	7	1	0	3	1	0	3	0	0	2	22.3	22.3	19.7	52.164	466	466;148;37;56;59;105;106;117;153	1.81	7	11	3	0	13.476	By matching		By MS/MS	0.96081	1.0503	26.905
GPX8	2.68827e+07	0.947324	2.2497e+07	3.6149e+07	2.2002e+07	1.9373e+07	4.2378e+07	2.6582e+07	1.16126	0.853013	0.827703	Q8TED1;J3KNB5;E7ETY7	Q8TED1;J3KNB5;E7ETY7	2;1;1	2;1;1	2;1;1	Probable glutathione peroxidase 8;Glutathione peroxidase	sp|Q8TED1|GPX8_HUMAN Probable glutathione peroxidase 8 OS=Homo sapiens OX=9606 GN=GPX8 PE=1 SV=2;tr|J3KNB5|J3KNB5_HUMAN Probable glutathione peroxidase 8 OS=Homo sapiens OX=9606 GN=GPX8 PE=1 SV=1;tr|E7ETY7|E7ETY7_HUMAN Glutathione peroxidase OS=Homo sapien	3	2	2	2	1	2	1	1	2	1	1	2	1	10	10	10	23.881	209	209;90;158	1.75	5	5	2	0	2.7099	By MS/MS	By MS/MS	By MS/MS	0.83163	0.89407	10.788
RBM25	2.8601e+08	0.947136	3.1636e+08	2.0462e+08	3.3705e+08	2.7503e+08	2.257e+08	4.2962e+08	1.15027	0.906602	0.784531	P49756;E9PQU5;H0YE46	P49756	9;4;2	9;4;2	9;4;2	RNA-binding protein 25	sp|P49756|RBM25_HUMAN RNA-binding protein 25 OS=Homo sapiens OX=9606 GN=RBM25 PE=1 SV=3	3	9	9	9	6	5	8	6	5	8	6	5	8	14.6	14.6	14.6	100.18	843	843;243;73	1.83	19	24	10	0	44.247	By MS/MS	By MS/MS	By MS/MS	0.8398	0.94296	9.708
RFC3	3.26454e+07	0.9447	5.677e+06	6.1633e+06	8.6096e+07	6.3453e+06	6.6168e+06	8.5416e+07	0.894678	0.931462	1.00796	P40938;A0A087X270	P40938	9;3	9;3	9;3	Replication factor C subunit 3	sp|P40938|RFC3_HUMAN Replication factor C subunit 3 OS=Homo sapiens OX=9606 GN=RFC3 PE=1 SV=2	2	9	9	9	1	1	3	1	1	3	1	1	3	38.8	38.8	38.8	40.556	356	356;103	1.75	9	12	3	0	41.675	By matching	By MS/MS	By MS/MS	0.93932	1.0162	15.009
CLTC	5.68647e+08	0.944698	4.4333e+08	6.7741e+08	5.852e+08	4.9329e+08	6.7532e+08	6.2771e+08	0.898721	1.00309	0.932278	Q00610;A0A087WVQ6;J3KS13;P53675;A0A087WX41;J3KSQ2;J3QL20;K7EJJ5;F5H5N6	Q00610;A0A087WVQ6	27;27;9;7;7;3;2;2;1	27;27;9;7;7;3;2;2;1	27;27;9;7;7;3;2;2;1	Clathrin heavy chain 1;Clathrin heavy chain	sp|Q00610|CLH1_HUMAN Clathrin heavy chain 1 OS=Homo sapiens OX=9606 GN=CLTC PE=1 SV=5;tr|A0A087WVQ6|A0A087WVQ6_HUMAN Clathrin heavy chain OS=Homo sapiens OX=9606 GN=CLTC PE=1 SV=1	9	27	27	27	14	11	16	14	11	16	14	11	16	22.6	22.6	22.6	191.61	1675	1675;1679;612;1640;1260;122;97;222;169	1.74	55	62	20	0	55.733	By MS/MS	By MS/MS	By MS/MS	0.87161	0.93701	20.758
RUVBL1	7.28335e+07	0.944506	3.371e+07	5.71506e+07	1.2764e+08	5.2276e+07	4.32315e+07	1.4727e+08	0.644847	1.32196	0.866707	Q9Y265;E7ETR0;H7C4G5;J3QLR1;H7C4I3	Q9Y265;E7ETR0	10;6;4;3;1	10;6;4;3;1	10;6;4;3;1	RuvB-like 1	sp|Q9Y265|RUVB1_HUMAN RuvB-like 1 OS=Homo sapiens OX=9606 GN=RUVBL1 PE=1 SV=1;tr|E7ETR0|E7ETR0_HUMAN RuvB-like helicase OS=Homo sapiens OX=9606 GN=RUVBL1 PE=1 SV=1	5	10	10	10	2	0	3	2	0	3	2	0	3	30.5	30.5	30.5	50.227	456	456;315;267;131;222	1.77	11	15	4	0	68.485	By MS/MS		By MS/MS	0.8406	0.89769	9.7283
FLNB	4.53647e+08	0.944223	3.7847e+08	6.537e+08	3.2877e+08	3.919e+08	6.4797e+08	3.8314e+08	0.965731	1.00884	0.858094	O75369;E7EN95;H7C5L4;A0A0C4DGA1;A0A0A0MT44	O75369;E7EN95	26;22;2;1;1	21;20;2;1;1	21;20;2;1;1	Filamin-B	sp|O75369|FLNB_HUMAN Filamin-B OS=Homo sapiens OX=9606 GN=FLNB PE=1 SV=2;tr|E7EN95|E7EN95_HUMAN Filamin-B OS=Homo sapiens OX=9606 GN=FLNB PE=1 SV=1	5	26	21	21	17	15	18	12	12	14	12	12	14	13.5	11.4	11.4	278.16	2602	2602;2409;135;72;195	1.74	29	34	10	0	57.639	By MS/MS	By MS/MS	By MS/MS	0.97605	0.99082	22.375
GFPT1	4.73793e+08	0.943503	4.2207e+08	5.0064e+08	4.9867e+08	3.3372e+08	5.5078e+08	7.5924e+08	1.26474	0.908965	0.656802	Q06210;O94808;E5RJP4	Q06210	14;3;1	14;3;1	14;3;1	Glutamine--fructose-6-phosphate aminotransferase [isomerizing] 1	sp|Q06210|GFPT1_HUMAN Glutamine--fructose-6-phosphate aminotransferase [isomerizing] 1 OS=Homo sapiens OX=9606 GN=GFPT1 PE=1 SV=3	3	14	14	14	8	10	11	8	10	11	8	10	11	26.2	26.2	26.2	78.806	699	699;682;216	1.93	24	27	19	0	35.944	By MS/MS	By MS/MS	By MS/MS	1.1309	1.1944	84.953
SFXN4	3.88947e+07	0.941619	5.5373e+07	2.3201e+07	3.811e+07	6.6591e+07	2.7049e+07	3.356e+07	0.831539	0.85774	1.13558	Q6P4A7;B1AMV7	Q6P4A7	3;1	3;1	3;1	Sideroflexin-4	sp|Q6P4A7|SFXN4_HUMAN Sideroflexin-4 OS=Homo sapiens OX=9606 GN=SFXN4 PE=1 SV=1	2	3	3	3	3	1	2	3	1	2	3	1	2	17.5	17.5	17.5	37.998	337	337;178	2	4	2	4	0.0054432	1.6131	By MS/MS	By matching	By MS/MS	1.0693	1.0815	34.063
CBX5	1.35152e+08	0.941506	8.1955e+07	5.31911e+07	2.7031e+08	9.4763e+07	6.2034e+07	2.4524e+08	0.864842	0.85745	1.10223	P45973;F8VNY3	P45973	7;3	7;3	7;3	Chromobox protein homolog 5	sp|P45973|CBX5_HUMAN Chromobox protein homolog 5 OS=Homo sapiens OX=9606 GN=CBX5 PE=1 SV=1	2	7	7	7	2	0	4	2	0	4	2	0	4	42.4	42.4	42.4	22.225	191	191;91	1.69	16	19	4	0	26.643	By MS/MS		By MS/MS	0.7062	0.80248	37.686
NUDT21	5.6692e+07	0.939766	5.7865e+07	2.344e+07	8.8771e+07	7.4239e+07	1.7109e+07	1.3253e+08	0.779442	1.37004	0.669818	O43809;H3BND3;H3BV41	O43809;H3BND3;H3BV41	4;3;2	4;3;2	4;3;2	Cleavage and polyadenylation specificity factor subunit 5	sp|O43809|CPSF5_HUMAN Cleavage and polyadenylation specificity factor subunit 5 OS=Homo sapiens OX=9606 GN=NUDT21 PE=1 SV=1;tr|H3BND3|H3BND3_HUMAN Cleavage and polyadenylation-specificity factor subunit 5 (Fragment) OS=Homo sapiens OX=9606 GN=NUDT21 PE=1 S	3	4	4	4	3	2	4	3	2	4	3	2	4	22.5	22.5	22.5	26.227	227	227;149;71	2.1	4	11	6	0	7.3164	By MS/MS	By MS/MS	By MS/MS	0.69227	0.71957	23.459
LUC7L2	3.55627e+08	0.937945	3.1794e+08	3.7783e+08	3.7111e+08	3.1201e+08	3.8982e+08	4.4951e+08	1.01901	0.969242	0.825588	Q9Y383;A0A0A6YYJ8;V9GZ75;F8WEU3	Q9Y383;A0A0A6YYJ8	9;8;1;1	9;8;1;1	5;4;1;1	Putative RNA-binding protein Luc7-like 2	sp|Q9Y383|LC7L2_HUMAN Putative RNA-binding protein Luc7-like 2 OS=Homo sapiens OX=9606 GN=LUC7L2 PE=1 SV=2;tr|A0A0A6YYJ8|A0A0A6YYJ8_HUMAN Putative RNA-binding protein Luc7-like 2 OS=Homo sapiens OX=9606 GN=LUC7L2 PE=4 SV=1	4	9	9	5	3	7	4	3	7	4	3	4	3	26.3	26.3	15.3	46.513	392	392;458;54;83	1.77	20	25	8	0	75.203	By MS/MS	By MS/MS	By MS/MS	0.95812	0.99135	21.17
SPTBN1	5.08667e+07	0.937147	3.8159e+06	2.03243e+07	1.2846e+08	6.1834e+06	1.50803e+07	1.5174e+08	0.61712	1.34774	0.84658	Q01082;A0A087WUZ3;F8W6C1	Q01082;A0A087WUZ3	21;21;5	21;21;5	21;21;5	Spectrin beta chain, non-erythrocytic 1	sp|Q01082|SPTB2_HUMAN Spectrin beta chain, non-erythrocytic 1 OS=Homo sapiens OX=9606 GN=SPTBN1 PE=1 SV=2;tr|A0A087WUZ3|A0A087WUZ3_HUMAN Spectrin beta chain OS=Homo sapiens OX=9606 GN=SPTBN1 PE=1 SV=1	3	21	21	21	1	0	7	1	0	7	1	0	7	12.8	12.8	12.8	274.61	2364	2364;2366;690	1.63	21	21	4	0	30.821	By MS/MS		By MS/MS	0.63598	0.67867	30.619
UTP15	5.59675e+07	0.937064	1.0928e+07	2.63545e+07	1.3062e+08	1.1716e+07	2.94581e+07	1.3277e+08	0.932742	0.894643	0.983807	Q8TED0;H0Y8P4;D6RF65	Q8TED0;H0Y8P4	10;8;2	10;8;2	10;8;2	U3 small nucleolar RNA-associated protein 15 homolog	sp|Q8TED0|UTP15_HUMAN U3 small nucleolar RNA-associated protein 15 homolog OS=Homo sapiens OX=9606 GN=UTP15 PE=1 SV=3;tr|H0Y8P4|H0Y8P4_HUMAN U3 small nucleolar RNA-associated protein 15 homolog (Fragment) OS=Homo sapiens OX=9606 GN=UTP15 PE=1 SV=1	3	10	10	10	1	0	4	1	0	4	1	0	4	23.9	23.9	23.9	58.414	518	518;545;65	1.73	13	16	4	0	37.649	By MS/MS		By MS/MS	0.94386	0.96126	10.611
SNRPF	5.14298e+07	0.936308	2.7371e+07	6.34984e+07	6.342e+07	2.9286e+07	7.353e+07	6.2746e+07	0.93461	0.863571	1.01074	P62306;A0A0B4J254;F8W0W6	P62306	3;1;1	3;1;1	3;1;1	Small nuclear ribonucleoprotein F	sp|P62306|RUXF_HUMAN Small nuclear ribonucleoprotein F OS=Homo sapiens OX=9606 GN=SNRPF PE=1 SV=1	3	3	3	3	1	0	1	1	0	1	1	0	1	48.8	48.8	48.8	9.7251	86	86;67;127	1.8	3	6	1	0	10.517	By MS/MS		By MS/MS	1.0408	1.067	22.103
VDAC2	3.11773e+08	0.935769	2.5197e+08	4.3425e+08	2.491e+08	2.9981e+08	3.9162e+08	2.9032e+08	0.840432	1.10886	0.858019	P45880;A0A0A0MR02;Q5JSD2;Q5JSD1;A2A3S1	P45880;A0A0A0MR02;Q5JSD2;Q5JSD1	8;8;4;4;1	8;8;4;4;1	8;8;4;4;1	Voltage-dependent anion-selective channel protein 2	sp|P45880|VDAC2_HUMAN Voltage-dependent anion-selective channel protein 2 OS=Homo sapiens OX=9606 GN=VDAC2 PE=1 SV=2;tr|A0A0A0MR02|A0A0A0MR02_HUMAN Voltage-dependent anion-selective channel protein 2 (Fragment) OS=Homo sapiens OX=9606 GN=VDAC2 PE=1 SV=1;tr	5	8	8	8	5	6	5	5	6	5	5	6	5	32.3	32.3	32.3	31.566	294	294;282;194;204;109	1.72	22	25	7	0	43.201	By MS/MS	By MS/MS	By MS/MS	1.0769	1.1016	27.717
SEC23B	1.36208e+08	0.934464	7.3063e+07	2.2705e+08	1.0851e+08	8.4927e+07	2.1286e+08	1.2381e+08	0.860304	1.06666	0.876424	Q15437;A0A2R8YFH5;Q5QPE2;A0A2R8YF30;A0A2R8Y633;A0A2R8Y7S7;Q5QPE1	Q15437;A0A2R8YFH5;Q5QPE2	9;9;6;2;2;2;2	6;6;3;1;1;1;2	6;6;3;1;1;1;2	Protein transport protein Sec23B	sp|Q15437|SC23B_HUMAN Protein transport protein Sec23B OS=Homo sapiens OX=9606 GN=SEC23B PE=1 SV=2;tr|A0A2R8YFH5|A0A2R8YFH5_HUMAN Protein transport protein SEC23 OS=Homo sapiens OX=9606 GN=SEC23B PE=1 SV=1;tr|Q5QPE2|Q5QPE2_HUMAN Protein transport protein S	7	9	6	6	6	4	6	3	4	4	3	4	4	15	10.3	10.3	86.478	767	767;749;331;32;52;59;246	1.76	13	10	6	0	16.685	By MS/MS	By MS/MS	By MS/MS	0.96508	1.0224	24.793
GNAI2;GNAI1	1.51873e+08	0.932567	1.0957e+08	1.4269e+08	2.0336e+08	1.588e+08	9.8684e+07	3.0729e+08	0.689987	1.44593	0.661785	P04899;P63096;P09471;P19087;A8MTJ3;P11488;A0A3B3ITM0;P63092;A0A087WZE5;H0Y7F4;A0A1W2PP38;A2A2R6;Q5JWE9;A0A3B3IUA8;H3BTM2;A0A1W2PRE1;A0A1W2PRJ7;H0Y7E8;A0A087WTB6;A0A1W2PQK2;A0A1W2PS82;P38405;Q5JWF2;Q5JWD1	P04899;P63096	8;4;2;2;2;2;2;1;1;1;1;1;1;1;1;1;1;1;1;1;1;1;1;1	8;4;2;2;2;2;2;1;1;1;1;1;1;1;1;1;1;1;1;1;1;1;1;1	4;0;0;0;0;0;0;0;0;0;0;0;0;0;0;0;0;0;0;0;0;0;0;0	Guanine nucleotide-binding protein G(i) subunit alpha-2;Guanine nucleotide-binding protein G(i) subunit alpha-1	sp|P04899|GNAI2_HUMAN Guanine nucleotide-binding protein G(i) subunit alpha-2 OS=Homo sapiens OX=9606 GN=GNAI2 PE=1 SV=3;sp|P63096|GNAI1_HUMAN Guanine nucleotide-binding protein G(i) subunit alpha-1 OS=Homo sapiens OX=9606 GN=GNAI1 PE=1 SV=2	24	8	8	4	3	1	5	3	1	5	1	0	3	29.9	29.9	17.5	40.45	355	355;354;354;354;354;350;168;394;123;199;196;61;193;148;195;54;104;93;84;61;146;381;1037;87	1.69	20	19	6	0	32.747	By MS/MS	By MS/MS	By MS/MS	0.65683	0.74861	21.331
SF3B1	1.40576e+08	0.930463	6.1957e+07	1.1458e+08	2.4519e+08	5.4664e+07	1.6377e+08	2.5585e+08	1.13342	0.69964	0.958335	O75533;H7C341;B4DGZ4;A0A494C1M2;F8WC19	O75533	34;6;3;3;1	34;6;3;3;1	34;6;3;3;1	Splicing factor 3B subunit 1	sp|O75533|SF3B1_HUMAN Splicing factor 3B subunit 1 OS=Homo sapiens OX=9606 GN=SF3B1 PE=1 SV=3	5	34	34	34	5	4	11	5	4	11	5	4	11	42.3	42.3	42.3	145.83	1304	1304;241;154;161;37	1.65	46	50	9	0	146.35	By MS/MS	By MS/MS	By MS/MS	0.75638	0.79992	22.416
SON	5.96625e+07	0.929642	8.7314e+06	1.6566e+07	1.5369e+08	8.1122e+06	2.4221e+07	1.4941e+08	1.07633	0.683952	1.02865	P18583;J3QSZ5;H7C2G8;H7C1S4;H7C257	P18583	21;10;6;1;1	21;10;6;1;1	10;5;0;0;0	Protein SON	sp|P18583|SON_HUMAN Protein SON OS=Homo sapiens OX=9606 GN=SON PE=1 SV=4	5	21	21	10	2	1	5	2	1	5	1	1	4	13	13	6.3	263.83	2426	2426;454;343;92;97	1.62	22	22	4	0	32.885	By MS/MS	By MS/MS	By MS/MS	0.80049	0.84761	26.934
TRA2A	6.5152e+07	0.925162	3.5039e+07	6.7844e+07	9.2573e+07	3.4674e+07	5.53948e+07	1.7136e+08	1.01053	1.22474	0.540225	Q13595	Q13595	4	4	4	Transformer-2 protein homolog alpha	sp|Q13595|TRA2A_HUMAN Transformer-2 protein homolog alpha OS=Homo sapiens OX=9606 GN=TRA2A PE=1 SV=1	1	4	4	4	1	0	2	1	0	2	1	0	2	15.2	15.2	15.2	32.688	282	282	1.76	8	10	3	0	15.215	By MS/MS		By MS/MS	0.94422	0.9726	13.741
EIF6	7.46686e+07	0.924469	2.7714e+07	3.52919e+07	1.61e+08	3.0056e+07	4.34334e+07	1.5499e+08	0.922079	0.812553	1.03878	P56537;B7ZBH1;A0A0U1RQV5;F8WD20;A0A0B4J1Y7;F8WDS6	P56537	8;3;2;1;1;1	8;3;2;1;1;1	8;3;2;1;1;1	Eukaryotic translation initiation factor 6	sp|P56537|IF6_HUMAN Eukaryotic translation initiation factor 6 OS=Homo sapiens OX=9606 GN=EIF6 PE=1 SV=1	6	8	8	8	3	0	7	3	0	7	3	0	7	60	60	60	26.599	245	245;108;110;59;108;186	1.72	15	16	5	0	24.557	By MS/MS		By MS/MS	1.0358	1.1156	6.2307
RPS27L	2.35457e+08	0.923755	1.8541e+08	3.4254e+08	1.7842e+08	2.0998e+08	3.131e+08	2.2464e+08	0.882989	1.09403	0.794249	Q71UM5;H0YMV8;C9JLI6;C9J1C5	Q71UM5;H0YMV8;C9JLI6	5;5;4;1	2;2;2;0	2;2;2;0	40S ribosomal protein S27-like;40S ribosomal protein S27	sp|Q71UM5|RS27L_HUMAN 40S ribosomal protein S27-like OS=Homo sapiens OX=9606 GN=RPS27L PE=1 SV=3;tr|H0YMV8|H0YMV8_HUMAN 40S ribosomal protein S27 OS=Homo sapiens OX=9606 GN=RPS27L PE=1 SV=1;tr|C9JLI6|C9JLI6_HUMAN 40S ribosomal protein S27 OS=Homo sapiens O	4	5	2	2	3	2	3	2	1	2	2	1	2	41.7	15.5	15.5	9.4771	84	84;100;97;52	1.79	11	13	5	0	15.034	By MS/MS	By MS/MS	By MS/MS	0.80074	0.85826	3.3055
MRPL11	1.67652e+07	0.923546	4.9305e+06	1.04781e+07	3.4887e+07	4.507e+06	1.38572e+07	3.7899e+07	1.09396	0.756148	0.920526	Q9Y3B7;H0YCD5;E9PQB6	Q9Y3B7	6;2;2	6;2;2	6;2;2	39S ribosomal protein L11, mitochondrial	sp|Q9Y3B7|RM11_HUMAN 39S ribosomal protein L11, mitochondrial OS=Homo sapiens OX=9606 GN=MRPL11 PE=1 SV=1	3	6	6	6	1	0	2	1	0	2	1	0	2	35.9	35.9	35.9	20.683	192	192;63;75	1.64	6	7	1	0	14.874	By matching		By MS/MS	1.0158	1.0912	17.641
MPND	8.90227e+07	0.921929	1.3226e+08	3.92762e+07	9.5532e+07	1.2314e+08	5.04962e+07	1.0453e+08	1.07406	0.777804	0.913919	Q8N594;W4VSR2;M0R189;M0R044;M0R0F2;M0QXC4;M0QXK5	Q8N594;W4VSR2;M0R189;M0R044;M0R0F2;M0QXC4	6;6;6;5;5;3;1	6;6;6;5;5;3;1	6;6;6;5;5;3;1	MPN domain-containing protein	sp|Q8N594|MPND_HUMAN MPN domain-containing protein OS=Homo sapiens OX=9606 GN=MPND PE=1 SV=1;tr|W4VSR2|W4VSR2_HUMAN MPN domain-containing protein OS=Homo sapiens OX=9606 GN=MPND PE=1 SV=1;tr|M0R189|M0R189_HUMAN MPN domain-containing protein (Fragment) OS=H	7	6	6	6	6	0	5	6	0	5	6	0	5	19.3	19.3	19.3	50.661	471	471;501;503;419;469;109;121	2	8	10	8	0	9.8661	By MS/MS		By MS/MS	0.89871	0.94169	14.715
TIMM23;TIMM23B	3.63607e+08	0.920887	4.1402e+08	2.8304e+08	3.9376e+08	4.1607e+08	2.9674e+08	4.8388e+08	0.995073	0.953832	0.813755	O14925;Q5SRD1;B4DDK6	O14925;Q5SRD1	6;4;2	6;4;2	6;4;2	Mitochondrial import inner membrane translocase subunit Tim23;Putative mitochondrial import inner membrane translocase subunit Tim23B	sp|O14925|TIM23_HUMAN Mitochondrial import inner membrane translocase subunit Tim23 OS=Homo sapiens OX=9606 GN=TIMM23 PE=1 SV=1;sp|Q5SRD1|TI23B_HUMAN Putative mitochondrial import inner membrane translocase subunit Tim23B OS=Homo sapiens OX=9606 GN=TIMM23B	3	6	6	6	6	3	6	6	3	6	6	3	6	56.5	56.5	56.5	21.943	209	209;257;140	1.86	21	24	13	0	63.318	By MS/MS	By MS/MS	By MS/MS	0.83983	0.89766	13.056
DHX37	7.81628e+06	0.92042	1.2423e+06	2.74753e+06	1.9459e+07	1.1005e+06	6.14601e+06	1.6416e+07	1.12885	0.447043	1.18537	Q8IY37;F5H3Y4	Q8IY37;F5H3Y4	15;13	15;13	15;13	Probable ATP-dependent RNA helicase DHX37	sp|Q8IY37|DHX37_HUMAN Probable ATP-dependent RNA helicase DHX37 OS=Homo sapiens OX=9606 GN=DHX37 PE=1 SV=1;tr|F5H3Y4|F5H3Y4_HUMAN Probable ATP-dependent RNA helicase DHX37 (Fragment) OS=Homo sapiens OX=9606 GN=DHX37 PE=1 SV=2	2	15	15	15	1	0	2	1	0	2	1	0	2	18	18	18	129.54	1157	1157;999	1.57	17	19	1	0	38.453	By matching		By MS/MS	0.80725	0.85484	19.484
HSPG2	6.6721e+08	0.920278	2.7932e+08	1.467e+09	2.5531e+08	2.3384e+08	2.0507e+09	3.0002e+08	1.19449	0.715365	0.850977	P98160;A0A0U1RQT3;A0A3B3IT11	P98160	33;5;2	33;5;2	33;5;2	Basement membrane-specific heparan sulfate proteoglycan core protein;Endorepellin;LG3 peptide	sp|P98160|PGBM_HUMAN Basement membrane-specific heparan sulfate proteoglycan core protein OS=Homo sapiens OX=9606 GN=HSPG2 PE=1 SV=4	3	33	33	33	10	30	14	10	30	14	10	30	14	10.9	10.9	10.9	468.83	4391	4391;307;288	1.76	45	53	17	0	131.01	By MS/MS	By MS/MS	By MS/MS	0.72737	0.77523	20.134
DNAJC10	2.35147e+08	0.919567	6.2234e+07	5.7394e+08	6.9266e+07	7.6232e+07	4.8717e+08	9.0637e+07	0.816376	1.17811	0.764213	Q8IXB1;E7EP04;A0A494C1G5;Q71S60;A0A087WXH7;H7C1G0	Q8IXB1	13;5;5;3;3;1	13;5;5;3;3;1	13;5;5;3;3;1	DnaJ homolog subfamily C member 10	sp|Q8IXB1|DJC10_HUMAN DnaJ homolog subfamily C member 10 OS=Homo sapiens OX=9606 GN=DNAJC10 PE=1 SV=2	6	13	13	13	3	10	5	3	10	5	3	10	5	24.2	24.2	24.2	91.079	793	793;275;301;177;177;121	1.76	16	19	6	0	51.019	By MS/MS	By MS/MS	By MS/MS	0.99776	1.0544	18.933
KAT7	4.78455e+06	0.919527	1.5098e+06	2.96424e+06	9.8796e+06	1.7606e+06	3.93231e+06	8.6118e+06	0.857549	0.753815	1.14722	O95251;E7EUP3	O95251;E7EUP3	6;5	6;5	6;5	Histone acetyltransferase KAT7;Histone acetyltransferase	sp|O95251|KAT7_HUMAN Histone acetyltransferase KAT7 OS=Homo sapiens OX=9606 GN=KAT7 PE=1 SV=1;tr|E7EUP3|E7EUP3_HUMAN Histone acetyltransferase OS=Homo sapiens OX=9606 GN=KAT7 PE=1 SV=1	2	6	6	6	1	0	2	1	0	2	1	0	2	15.9	15.9	15.9	70.642	611	611;425	1.67	6	8	1	0	6.5534	By MS/MS		By MS/MS	1.2276	1.3246	6.3481
SCD	6.83372e+07	0.918891	4.4602e+07	8.75427e+07	7.2867e+07	4.307e+07	9.73175e+07	8.8695e+07	1.03557	0.899558	0.821546	O00767	O00767	2	2	2	Acyl-CoA desaturase	sp|O00767|ACOD_HUMAN Acyl-CoA desaturase OS=Homo sapiens OX=9606 GN=SCD PE=1 SV=2	1	2	2	2	1	0	2	1	0	2	1	0	2	10.6	10.6	10.6	41.522	359	359	1.88	3	3	2	0.0082645	1.4386	By MS/MS		By MS/MS	0.9291	0.95013	17.513
LGALS1	4.0744e+09	0.918164	4.571e+09	4.9809e+09	2.6713e+09	4.798e+09	5.2877e+09	3.1068e+09	0.952689	0.941979	0.859824	P09382;F8WEI7	P09382	9;1	9;1	9;1	Galectin-1	sp|P09382|LEG1_HUMAN Galectin-1 OS=Homo sapiens OX=9606 GN=LGALS1 PE=1 SV=2	2	9	9	9	6	9	6	6	9	6	6	9	6	79.3	79.3	79.3	14.716	135	135;38	1.81	45	49	23	0	297.55	By MS/MS	By MS/MS	By MS/MS	0.85508	0.88447	12.491
SLC25A10	7.6004e+08	0.915391	7.2001e+08	8.0436e+08	7.5575e+08	7.2995e+08	8.6601e+08	9.0947e+08	0.986383	0.928811	0.830978	B4DLN1;Q9UBX3;F6RGN5;I3L1E8	B4DLN1;Q9UBX3;F6RGN5	14;11;7;4	14;11;7;4	11;11;7;4	Mitochondrial dicarboxylate carrier	tr|B4DLN1|B4DLN1_HUMAN cDNA FLJ60124, highly similar to Mitochondrial dicarboxylate carrier OS=Homo sapiens OX=9606 PE=2 SV=1;sp|Q9UBX3|DIC_HUMAN Mitochondrial dicarboxylate carrier OS=Homo sapiens OX=9606 GN=SLC25A10 PE=1 SV=2;tr|F6RGN5|F6RGN5_HUMAN Mitoc	4	14	14	11	9	8	8	9	8	8	7	8	7	40.5	40.5	27.8	48.099	442	442;287;406;113	1.73	45	45	16	0	69.708	By MS/MS	By MS/MS	By MS/MS	0.81127	0.88405	15.745
FUS	9.91247e+08	0.91522	1.2638e+09	1.1387e+09	5.7124e+08	1.4135e+09	1.0803e+09	7.1628e+08	0.894093	1.05406	0.797509	P35637;H3BPE7	P35637;H3BPE7	9;8	9;8	7;6	RNA-binding protein FUS	sp|P35637|FUS_HUMAN RNA-binding protein FUS OS=Homo sapiens OX=9606 GN=FUS PE=1 SV=1;tr|H3BPE7|H3BPE7_HUMAN RNA-binding protein FUS OS=Homo sapiens OX=9606 GN=FUS PE=1 SV=1	2	9	9	7	8	6	6	8	6	6	6	4	4	22.6	22.6	22.6	53.425	526	526;527	1.78	28	27	13	0	73.605	By MS/MS	By MS/MS	By MS/MS	0.83559	0.87158	16.97
CAPZA1	6.79247e+07	0.91349	1.1253e+07	3.9731e+07	1.5279e+08	2.3251e+07	2.8191e+07	1.8036e+08	0.483979	1.40935	0.847139	P52907;C9JUG7;F8W9N7;A0A0D9SET8	P52907	8;1;1;1	8;1;1;1	7;0;0;0	F-actin-capping protein subunit alpha-1	sp|P52907|CAZA1_HUMAN F-actin-capping protein subunit alpha-1 OS=Homo sapiens OX=9606 GN=CAPZA1 PE=1 SV=3	4	8	8	7	1	1	5	1	1	5	1	0	5	48.3	48.3	44.8	32.922	286	286;146;174;174	1.66	13	17	2	0	37.182	By MS/MS	By MS/MS	By MS/MS	0.77416	0.84557	30.469
ALDH1B1	2.4288e+08	0.913437	2.3062e+08	3.1164e+08	1.8638e+08	2.8125e+08	2.7361e+08	2.3854e+08	0.819982	1.13899	0.781336	P30837;A0A0U1RQK9	P30837	9;1	9;1	9;1	Aldehyde dehydrogenase X, mitochondrial	sp|P30837|AL1B1_HUMAN Aldehyde dehydrogenase X, mitochondrial OS=Homo sapiens OX=9606 GN=ALDH1B1 PE=1 SV=3	2	9	9	9	9	3	6	9	3	6	9	3	6	27.3	27.3	27.3	57.206	517	517;130	1.77	20	18	9	0	12.591	By MS/MS	By MS/MS	By MS/MS	0.77539	0.83018	26.188
FLII	1.86626e+07	0.911765	8.9416e+06	2.06142e+07	2.6432e+07	1.2497e+07	2.04536e+07	2.612e+07	0.7155	1.00785	1.01194	Q13045	Q13045	2	2	2	Protein flightless-1 homolog	sp|Q13045|FLII_HUMAN Protein flightless-1 homolog OS=Homo sapiens OX=9606 GN=FLII PE=1 SV=2	1	2	2	2	1	0	1	1	0	1	1	0	1	1.7	1.7	1.7	144.75	1269	1269	2	1	3	1	0	12.507	By MS/MS		By MS/MS	1.0639	1.143	24.399
PCNA	6.01637e+07	0.910926	3.7572e+07	1.0897e+08	3.3949e+07	3.8783e+07	1.3109e+08	3.6397e+07	0.968775	0.831261	0.932742	P12004	P12004	2	2	2	Proliferating cell nuclear antigen	sp|P12004|PCNA_HUMAN Proliferating cell nuclear antigen OS=Homo sapiens OX=9606 GN=PCNA PE=1 SV=1	1	2	2	2	1	1	1	1	1	1	1	1	1	7.7	7.7	7.7	28.768	261	261	1.89	3	4	2	0.025299	1.0463	By MS/MS	By MS/MS	By MS/MS	0.84594	0.86553	61.595
LACTB	1.78442e+08	0.908877	2.9502e+07	1.33852e+07	4.9244e+08	4.5066e+07	1.16242e+07	5.3497e+08	0.65464	1.15149	0.9205	P83111;H0YNN5	P83111	18;2	18;2	18;2	Serine beta-lactamase-like protein LACTB, mitochondrial	sp|P83111|LACTB_HUMAN Serine beta-lactamase-like protein LACTB, mitochondrial OS=Homo sapiens OX=9606 GN=LACTB PE=1 SV=2	2	18	18	18	2	0	11	2	0	11	2	0	11	38.2	38.2	38.2	60.693	547	547;126	1.67	37	39	9	0	59.516	By MS/MS		By MS/MS	0.87082	0.94824	19.307
SF3B4	1.19434e+07	0.907907	5.7465e+06	1.52638e+07	1.482e+07	5.5604e+06	1.40927e+07	2.4409e+07	1.03347	1.0831	0.607153	Q15427;Q5SZ64	Q15427	3;1	3;1	3;1	Splicing factor 3B subunit 4	sp|Q15427|SF3B4_HUMAN Splicing factor 3B subunit 4 OS=Homo sapiens OX=9606 GN=SF3B4 PE=1 SV=1	2	3	3	3	2	0	2	2	0	2	2	0	2	12.7	12.7	12.7	44.385	424	424;190	1.5	8	5	1	0	9.6666	By MS/MS		By MS/MS	0.71792	0.76217	7.3874
CLU	1.29588e+08	0.906707	9.0853e+07	1.0718e+08	1.9073e+08	1.1175e+08	1.4154e+08	1.6587e+08	0.813002	0.757242	1.14988	P10909;H0YC35;H0YAS8;H0YLK8;E7ERK6	P10909;H0YC35;H0YAS8	5;4;3;2;1	5;4;3;2;1	5;4;3;2;1	Clusterin;Clusterin beta chain;Clusterin alpha chain;Clusterin	sp|P10909|CLUS_HUMAN Clusterin OS=Homo sapiens OX=9606 GN=CLU PE=1 SV=1;tr|H0YC35|H0YC35_HUMAN Clusterin (Fragment) OS=Homo sapiens OX=9606 GN=CLU PE=1 SV=1;tr|H0YAS8|H0YAS8_HUMAN Clusterin (Fragment) OS=Homo sapiens OX=9606 GN=CLU PE=1 SV=1	5	5	5	5	4	2	3	4	2	3	4	2	3	15.8	15.8	15.8	52.494	449	449;284;140;297;204	1.95	6	10	5	0	8.0332	By MS/MS	By MS/MS	By MS/MS	0.81716	0.81813	12.125
FAF2	2e+08	0.906248	2.0177e+08	2.4088e+08	1.5735e+08	2.0415e+08	2.7942e+08	1.8121e+08	0.988342	0.862071	0.86833	Q96CS3	Q96CS3	5	5	5	FAS-associated factor 2	sp|Q96CS3|FAF2_HUMAN FAS-associated factor 2 OS=Homo sapiens OX=9606 GN=FAF2 PE=1 SV=2	1	5	5	5	4	4	4	4	4	4	4	4	4	18.2	18.2	18.2	52.623	445	445	1.81	15	14	8	0	14.22	By MS/MS	By MS/MS	By MS/MS	0.81037	0.87163	16.202
HNRNPH1	4.3879e+09	0.906015	4.2446e+09	5.3405e+09	3.5786e+09	3.9699e+09	7.0787e+09	4.0011e+09	1.0692	0.754446	0.894404	P31943;G8JLB6;E9PCY7;H0YB39;D6RBM0;E5RGV0;H0YBD7;D6RIU0;D6RIT2;D6R9T0;D6RFM3;D6RAM1;D6RDU3;D6RJ04;D6RIH9;E7EN40;E7EQJ0;H0YBG7;E5RGH4;H0YAQ2;D6R9D3;D6RDL0;D6RF17;E5RJ94	P31943;G8JLB6;E9PCY7;H0YB39;D6RBM0	15;15;14;9;8;7;7;7;7;6;6;6;6;6;6;5;5;4;4;3;3;3;3;2	15;15;14;9;8;7;7;7;7;6;6;6;6;6;6;5;5;4;4;3;3;3;3;2	8;8;7;4;4;4;3;4;5;4;4;4;4;4;4;3;4;1;1;1;3;3;3;2	Heterogeneous nuclear ribonucleoprotein H;Heterogeneous nuclear ribonucleoprotein H, N-terminally processed	sp|P31943|HNRH1_HUMAN Heterogeneous nuclear ribonucleoprotein H OS=Homo sapiens OX=9606 GN=HNRNPH1 PE=1 SV=4;tr|G8JLB6|G8JLB6_HUMAN Heterogeneous nuclear ribonucleoprotein H OS=Homo sapiens OX=9606 GN=HNRNPH1 PE=1 SV=1;tr|E9PCY7|E9PCY7_HUMAN Heterogeneous	24	15	15	8	13	11	13	13	11	13	6	5	7	43.9	43.9	23.2	49.229	449	449;472;429;277;212;155;194;168;164;161;163;130;171;172;184;166;115;185;100;131;40;84;49;28	1.77	79	86	33	0	323.31	By MS/MS	By MS/MS	By MS/MS	0.92936	0.96531	15.309
ERLIN1	2.05573e+08	0.904251	1.1915e+08	3.8499e+08	1.1258e+08	1.5008e+08	3.3038e+08	1.494e+08	0.79391	1.16529	0.753548	O75477;B0QZ43	O75477;B0QZ43	4;4	4;4	2;2	Erlin-1	sp|O75477|ERLN1_HUMAN Erlin-1 OS=Homo sapiens OX=9606 GN=ERLIN1 PE=1 SV=2;tr|B0QZ43|B0QZ43_HUMAN Erlin-1 (Fragment) OS=Homo sapiens OX=9606 GN=ERLIN1 PE=1 SV=1	2	4	4	2	2	3	2	2	3	2	0	1	0	15.8	15.8	8.9	39.171	348	348;275	1.78	9	10	4	0	16.987	By MS/MS	By MS/MS	By MS/MS	1.0438	1.0706	29.61
RAB3B	4.67226e+07	0.90091	4.2219e+07	4.94569e+07	4.8492e+07	5.178e+07	3.8857e+07	7.8902e+07	0.815353	1.27279	0.614585	P20337	P20337	3	3	3	Ras-related protein Rab-3B	sp|P20337|RAB3B_HUMAN Ras-related protein Rab-3B OS=Homo sapiens OX=9606 GN=RAB3B PE=1 SV=2	1	3	3	3	2	0	3	2	0	3	2	0	3	21	21	21	24.758	219	219	1.67	5	6	1	0	3.1543	By MS/MS		By MS/MS	0.62216	0.67563	31.497
CLPX	3.38516e+07	0.899736	2.5727e+07	4.33719e+07	3.2456e+07	3.5672e+07	3.74492e+07	3.9588e+07	0.72121	1.15815	0.819844	O76031	O76031	3	3	3	ATP-dependent Clp protease ATP-binding subunit clpX-like, mitochondrial	sp|O76031|CLPX_HUMAN ATP-dependent Clp protease ATP-binding subunit clpX-like, mitochondrial OS=Homo sapiens OX=9606 GN=CLPX PE=1 SV=2	1	3	3	3	2	0	2	2	0	2	2	0	2	5.7	5.7	5.7	69.223	633	633	1.91	4	4	3	0	5.4096	By MS/MS		By MS/MS	0.64589	0.69457	34.188
VDAC3	1.08445e+08	0.899538	9.8668e+07	1.5214e+08	7.4526e+07	8.7751e+07	1.8504e+08	9.9103e+07	1.12441	0.822201	0.752005	Q9Y277;E5RK27;E5RFP6;E5RJN6;E5RHZ6	Q9Y277;E5RK27;E5RFP6;E5RJN6;E5RHZ6	2;1;1;1;1	2;1;1;1;1	2;1;1;1;1	Voltage-dependent anion-selective channel protein 3	sp|Q9Y277|VDAC3_HUMAN Voltage-dependent anion-selective channel protein 3 OS=Homo sapiens OX=9606 GN=VDAC3 PE=1 SV=1;tr|E5RK27|E5RK27_HUMAN Voltage-dependent anion-selective channel protein 3 (Fragment) OS=Homo sapiens OX=9606 GN=VDAC3 PE=1 SV=1;tr|E5RFP6|	5	2	2	2	1	2	1	1	2	1	1	2	1	12	12	12	30.658	283	283;108;134;158;165	1.67	7	6	2	0	9.1243	By MS/MS	By MS/MS	By MS/MS	0.67661	0.77128	2.8454
RBM19	7.56442e+06	0.898699	2.9223e+06	6.56697e+06	1.3204e+07	3.8358e+06	7.41001e+06	1.2599e+07	0.761849	0.886229	1.04802	Q9Y4C8;H0YIL2	Q9Y4C8	10;1	10;1	10;1	Probable RNA-binding protein 19	sp|Q9Y4C8|RBM19_HUMAN Probable RNA-binding protein 19 OS=Homo sapiens OX=9606 GN=RBM19 PE=1 SV=3	2	10	10	10	1	0	2	1	0	2	1	0	2	14.9	14.9	14.9	107.33	960	960;110	1.48	13	12		0	34.512	By matching		By MS/MS	0.85087	0.92176	13.099
AURKB	2.2987e+07	0.898404	2.6952e+07	1.4499e+07	2.751e+07	4.1828e+07	1.3144e+07	2.9026e+07	0.644353	1.10309	0.947771	Q96GD4;J3KT86;J3QLN8;J3QR41;J3KTD6;J3KRJ2;J3KRF8	Q96GD4;J3KT86;J3QLN8;J3QR41;J3KTD6	4;4;3;2;2;1;1	4;4;3;2;2;1;1	4;4;3;2;2;1;1	Aurora kinase B	sp|Q96GD4|AURKB_HUMAN Aurora kinase B OS=Homo sapiens OX=9606 GN=AURKB PE=1 SV=3;tr|J3KT86|J3KT86_HUMAN Aurora kinase B (Fragment) OS=Homo sapiens OX=9606 GN=AURKB PE=1 SV=1;tr|J3QLN8|J3QLN8_HUMAN Aurora kinase B (Fragment) OS=Homo sapiens OX=9606 GN=AURKB	7	4	4	4	3	1	2	3	1	2	3	1	2	15.7	15.7	15.7	39.31	344	344;242;230;172;228;69;123	1.82	5	10	2	0	10.373	By MS/MS	By matching	By MS/MS	0.78715	0.82761	22.592
TMEM33	1.5251e+08	0.895714	1.1943e+08	1.812e+08	1.569e+08	1.4085e+08	1.7844e+08	1.9047e+08	0.847923	1.01547	0.823752	P57088;D6RAA6;H0Y8N0;J3KN43;D6RBY2	P57088;D6RAA6;H0Y8N0	4;4;2;1;1	4;4;2;1;1	4;4;2;1;1	Transmembrane protein 33	sp|P57088|TMM33_HUMAN Transmembrane protein 33 OS=Homo sapiens OX=9606 GN=TMEM33 PE=1 SV=2;tr|D6RAA6|D6RAA6_HUMAN Transmembrane protein 33 (Fragment) OS=Homo sapiens OX=9606 GN=TMEM33 PE=1 SV=1;tr|H0Y8N0|H0Y8N0_HUMAN Transmembrane protein 33 (Fragment) OS=	5	4	4	4	3	2	3	3	2	3	3	2	3	16.2	16.2	16.2	27.978	247	247;222;155;68;68	1.75	12	11	5	0	49.765	By MS/MS	By MS/MS	By MS/MS	0.83321	0.88118	8.0718
PDIA6	8.39213e+07	0.894471	1.3875e+08	1.5548e+07	9.7466e+07	1.3335e+08	2.1625e+07	1.0549e+08	1.04049	0.718983	0.923936	Q15084	Q15084	5	5	5	Protein disulfide-isomerase A6	sp|Q15084|PDIA6_HUMAN Protein disulfide-isomerase A6 OS=Homo sapiens OX=9606 GN=PDIA6 PE=1 SV=1	1	5	5	5	5	1	3	5	1	3	5	1	3	18.2	18.2	18.2	48.121	440	440	1.85	10	10	6	0	15.937	By MS/MS	By MS/MS	By MS/MS	0.90635	0.95427	22.165
PLBD2	1.13101e+08	0.89234	1.1807e+08	1.5237e+08	6.8862e+07	1.2041e+08	1.9322e+08	7.585e+07	0.980566	0.788583	0.907871	Q8NHP8	Q8NHP8	5	5	5	Putative phospholipase B-like 2;Putative phospholipase B-like 2 32 kDa form;Putative phospholipase B-like 2 45 kDa form	sp|Q8NHP8|PLBL2_HUMAN Putative phospholipase B-like 2 OS=Homo sapiens OX=9606 GN=PLBD2 PE=1 SV=2	1	5	5	5	3	2	5	3	2	5	3	2	5	13.1	13.1	13.1	65.471	589	589	1.87	9	17	5	0	33.35	By MS/MS	By MS/MS	By MS/MS	0.74938	0.80155	12.414
RPL24	1.9684e+09	0.891787	1.4858e+09	1.3016e+09	3.1178e+09	1.2765e+09	2.9889e+09	2.8978e+09	1.16396	0.435478	1.07592	P83731;C9JXB8;C9JNW5	P83731;C9JXB8;C9JNW5	8;8;8	8;8;8	8;8;8	60S ribosomal protein L24	sp|P83731|RL24_HUMAN 60S ribosomal protein L24 OS=Homo sapiens OX=9606 GN=RPL24 PE=1 SV=1;tr|C9JXB8|C9JXB8_HUMAN 60S ribosomal protein L24 OS=Homo sapiens OX=9606 GN=RPL24 PE=1 SV=1;tr|C9JNW5|C9JNW5_HUMAN 60S ribosomal protein L24 OS=Homo sapiens OX=9606 G	3	8	8	8	5	6	5	5	6	5	5	6	5	29.9	29.9	29.9	17.779	157	157;121;150	1.7	40	41	12	0	206.61	By MS/MS	By MS/MS	By MS/MS	1.1563	1.1631	142.28
KHDRBS1	1.2063e+08	0.890874	1.4349e+08	1.1581e+08	1.0259e+08	1.5474e+08	1.266e+08	1.2352e+08	0.927297	0.914771	0.830554	Q07666;Q5VWX1	Q07666	8;1	8;1	8;1	KH domain-containing, RNA-binding, signal transduction-associated protein 1	sp|Q07666|KHDR1_HUMAN KH domain-containing, RNA-binding, signal transduction-associated protein 1 OS=Homo sapiens OX=9606 GN=KHDRBS1 PE=1 SV=1	2	8	8	8	4	3	3	4	3	3	4	3	3	18.5	18.5	18.5	48.227	443	443;349	1.76	12	12	5	0	10.989	By MS/MS	By MS/MS	By MS/MS	0.79979	0.85331	16.876
RBM28	4.96968e+07	0.890424	1.1182e+07	3.67584e+07	1.0115e+08	1.4634e+07	3.38891e+07	1.2298e+08	0.764111	1.08467	0.822491	Q9NW13;C9JE21;C9JAA9	Q9NW13	12;3;3	12;3;3	12;3;3	RNA-binding protein 28	sp|Q9NW13|RBM28_HUMAN RNA-binding protein 28 OS=Homo sapiens OX=9606 GN=RBM28 PE=1 SV=3	3	12	12	12	1	0	5	1	0	5	1	0	5	19	19	19	85.737	759	759;204;283	1.66	24	27	5	0	62.003	By matching		By MS/MS	0.71989	0.78153	12.013
SDHB	7.27308e+07	0.886579	7.762e+07	8.22133e+07	5.8359e+07	7.9933e+07	8.74376e+07	7.7976e+07	0.971063	0.940252	0.748423	P21912;A0A087WXX8;A0A087WWT1	P21912;A0A087WXX8;A0A087WWT1	2;2;2	2;2;2	2;2;2	Succinate dehydrogenase [ubiquinone] iron-sulfur subunit, mitochondrial	sp|P21912|SDHB_HUMAN Succinate dehydrogenase [ubiquinone] iron-sulfur subunit, mitochondrial OS=Homo sapiens OX=9606 GN=SDHB PE=1 SV=3;tr|A0A087WXX8|A0A087WXX8_HUMAN Succinate dehydrogenase [ubiquinone] iron-sulfur subunit, mitochondrial (Fragment) OS=Homo	3	2	2	2	2	0	2	2	0	2	2	0	2	9.3	9.3	9.3	31.629	280	280;123;200	1.91	4	4	3	0	4.2806	By MS/MS		By MS/MS	0.62117	0.66392	8.9694
SEH1L	1.90777e+08	0.886171	2.8879e+08	1.2122e+08	1.6232e+08	3.3118e+08	1.1101e+08	2.3371e+08	0.872003	1.09197	0.694536	Q96EE3;K7ELV2;K7ENI5;K7EP88	Q96EE3;K7ELV2;K7ENI5;K7EP88	5;5;4;4	5;5;4;4	5;5;4;4	Nucleoporin SEH1	sp|Q96EE3|SEH1_HUMAN Nucleoporin SEH1 OS=Homo sapiens OX=9606 GN=SEH1L PE=1 SV=3;tr|K7ELV2|K7ELV2_HUMAN Nucleoporin SEH1 (Fragment) OS=Homo sapiens OX=9606 GN=SEH1L PE=1 SV=1;tr|K7ENI5|K7ENI5_HUMAN Nucleoporin SEH1 (Fragment) OS=Homo sapiens OX=9606 GN=SEH	4	5	5	5	4	2	4	4	2	4	4	2	4	17.5	17.5	17.5	39.648	360	360;263;158;189	2.04	8	8	9	0	48.634	By MS/MS	By MS/MS	By MS/MS	0.86613	0.87539	21.907
HSPA9	1.42197e+10	0.88412	1.466e+10	1.6184e+10	1.1815e+10	1.3827e+10	2.4517e+10	1.2677e+10	1.06024	0.660113	0.932003	P38646;A0A3B3ITI4;D6RJI2;D6RA73;H0Y8S0;H0YBG6;A0A3B3ITN1	P38646	35;10;8;5;4;4;1	35;10;8;5;4;4;1	35;10;8;5;4;4;1	Stress-70 protein, mitochondrial	sp|P38646|GRP75_HUMAN Stress-70 protein, mitochondrial OS=Homo sapiens OX=9606 GN=HSPA9 PE=1 SV=2	7	35	35	35	29	32	27	29	32	27	29	32	27	53.3	53.3	53.3	73.68	679	679;180;95;62;102;163;43	1.72	169	156	62	0	323.31	By MS/MS	By MS/MS	By MS/MS	0.67449	0.69844	13.631
RBM39	3.29873e+09	0.881681	3.3681e+09	3.1536e+09	3.3745e+09	3.4835e+09	3.74e+09	4.0415e+09	0.966872	0.843209	0.834962	Q14498;G3XAC6;A0A0U1RQH7;H0Y4X3;A0A0U1RQW2;Q5QP23;Q5QP22;Q86U06;F8WF24;A8MYG5;F2Z2Z5;H0YJJ3;F8WF73;G3XAP0;F2Z3E6;G3V5Z6;G3V546;A0A087X122	Q14498;G3XAC6;A0A0U1RQH7;H0Y4X3	21;18;15;14;9;8;5;3;3;3;3;2;2;2;2;2;1;1	21;18;15;14;9;8;5;3;3;3;3;2;2;2;2;2;1;1	21;18;15;14;9;8;5;3;3;3;3;2;2;2;2;2;1;1	RNA-binding protein 39	sp|Q14498|RBM39_HUMAN RNA-binding protein 39 OS=Homo sapiens OX=9606 GN=RBM39 PE=1 SV=2;tr|G3XAC6|G3XAC6_HUMAN RNA-binding protein 39 OS=Homo sapiens OX=9606 GN=RBM39 PE=1 SV=1;tr|A0A0U1RQH7|A0A0U1RQH7_HUMAN RNA-binding protein 39 (Fragment) OS=Homo sapien	18	21	21	21	17	16	17	17	16	17	17	16	17	41.9	41.9	41.9	59.379	530	530;423;245;336;163;231;193;439;39;95;47;214;62;269;40;189;114;59	1.76	88	86	38	0	323.31	By MS/MS	By MS/MS	By MS/MS	0.84542	0.89608	11.44
NDUFA10	5.3727e+07	0.87994	5.1687e+07	6.0162e+07	4.9332e+07	4.8619e+07	1.07e+08	4.8629e+07	1.0631	0.562262	1.01446	O95299;A0A087WXC5;E7ESZ7;Q8N1B9;C9J6X0	O95299;A0A087WXC5;E7ESZ7;Q8N1B9;C9J6X0	2;2;2;1;1	2;2;2;1;1	2;2;2;1;1	NADH dehydrogenase [ubiquinone] 1 alpha subcomplex subunit 10, mitochondrial	sp|O95299|NDUAA_HUMAN NADH dehydrogenase [ubiquinone] 1 alpha subcomplex subunit 10, mitochondrial OS=Homo sapiens OX=9606 GN=NDUFA10 PE=1 SV=1;tr|A0A087WXC5|A0A087WXC5_HUMAN NADH dehydrogenase [ubiquinone] 1 alpha subcomplex subunit 10, mitochondrial OS=H	5	2	2	2	2	2	2	2	2	2	2	2	2	10.4	10.4	10.4	40.75	355	355;355;390;201;244	1.79	5	7	2	0.04443	0.80982	By MS/MS	By MS/MS	By MS/MS	0.76054	0.80197	31.046
ATP1A1	2.1308e+08	0.879402	2.7025e+08	1.218e+08	2.4719e+08	2.7133e+08	1.4663e+08	3.046e+08	0.99602	0.830662	0.811523	P05023;P13637;M0R116;A0A2R8YEY8;A0A0A0MT26;P50993;B1AKY9;Q13733;Q5TC01;M0QXF2;E9PRA5;H0Y7C1	P05023	8;3;3;3;3;2;2;1;1;1;1;1	8;3;3;3;3;2;2;1;1;1;1;1	8;3;3;3;3;2;2;1;1;1;1;1	Sodium/potassium-transporting ATPase subunit alpha-1	sp|P05023|AT1A1_HUMAN Sodium/potassium-transporting ATPase subunit alpha-1 OS=Homo sapiens OX=9606 GN=ATP1A1 PE=1 SV=1	12	8	8	8	7	2	7	7	2	7	7	2	7	10	10	10	112.89	1023	1023;1013;983;1010;1226;1020;1009;1029;144;251;517;714	1.91	17	13	13	0	14.735	By MS/MS	By MS/MS	By MS/MS	0.85288	0.8763	8.0419
EIF4A1	3.17183e+08	0.879296	4.7534e+08	8.5618e+07	3.9059e+08	5.0865e+08	1.099e+08	4.2257e+08	0.934513	0.779054	0.92432	P60842;J3KTB5;J3KT12;J3QS69;J3QL43;J3QR64;J3QLN6;Q14240;J3KSZ0;E7EQG2;J3QKZ9;J3KTN0;J3KS25;J3KS93;J3KSN7;E7EMV8;J3KT04	P60842;J3KTB5;J3KT12;J3QS69;J3QL43;J3QR64	9;6;6;6;5;5;4;4;4;4;3;3;3;2;2;2;2	8;5;5;5;4;4;3;3;4;3;2;3;2;1;1;1;1	8;5;5;5;4;4;3;3;4;3;2;3;2;1;1;1;1	Eukaryotic initiation factor 4A-I	sp|P60842|IF4A1_HUMAN Eukaryotic initiation factor 4A-I OS=Homo sapiens OX=9606 GN=EIF4A1 PE=1 SV=1;tr|J3KTB5|J3KTB5_HUMAN Eukaryotic initiation factor 4A-I (Fragment) OS=Homo sapiens OX=9606 GN=EIF4A1 PE=1 SV=1;tr|J3KT12|J3KT12_HUMAN Eukaryotic initiation	17	9	8	8	8	3	7	7	2	6	7	2	6	29.1	25.1	25.1	46.153	406	406;257;341;300;271;214;163;407;230;362;134;117;187;85;109;98;85	1.91	18	25	13	0	61.202	By MS/MS	By MS/MS	By MS/MS	0.82501	0.88158	16.28
PKP2	1.52678e+08	0.877936	9.9433e+07	1.0392e+08	2.5468e+08	1.2388e+08	8.7673e+07	3.9434e+08	0.802656	1.18531	0.645839	Q99959;A0A087WXY2	Q99959	12;1	12;1	12;1	Plakophilin-2	sp|Q99959|PKP2_HUMAN Plakophilin-2 OS=Homo sapiens OX=9606 GN=PKP2 PE=1 SV=2	2	12	12	12	4	3	5	4	3	5	4	3	5	22	22	22	97.414	881	881;36	1.73	23	25	8	0	22.042	By MS/MS	By MS/MS	By MS/MS	0.66176	0.75667	14.905
SSRP1	9.76295e+07	0.876876	6.4134e+07	9.91344e+07	1.2962e+08	8.3278e+07	1.07452e+08	1.382e+08	0.770119	0.922593	0.937916	Q08945;A0A0U1RRK2;E9PMD4	Q08945	13;3;1	13;3;1	13;3;1	FACT complex subunit SSRP1	sp|Q08945|SSRP1_HUMAN FACT complex subunit SSRP1 OS=Homo sapiens OX=9606 GN=SSRP1 PE=1 SV=1	3	13	13	13	3	0	4	3	0	4	3	0	4	19.9	19.9	19.9	81.074	709	709;225;173	1.72	19	22	6	0	38.372	By MS/MS		By MS/MS	0.88837	1.0175	22.668
ARF4	1.51884e+08	0.876463	1.0376e+08	1.31643e+08	2.2025e+08	1.2294e+08	1.83152e+08	2.0649e+08	0.843989	0.718762	1.06664	P18085;C9JPM4;C9JAK5;U3KQF2;F5H1V1;F5H6T5;F8WDB3	P18085;C9JPM4;C9JAK5	7;6;5;3;1;1;1	4;3;4;3;0;0;0	4;3;4;3;0;0;0	ADP-ribosylation factor 4	sp|P18085|ARF4_HUMAN ADP-ribosylation factor 4 OS=Homo sapiens OX=9606 GN=ARF4 PE=1 SV=3;tr|C9JPM4|C9JPM4_HUMAN ADP-ribosylation factor 4 (Fragment) OS=Homo sapiens OX=9606 GN=ARF4 PE=1 SV=1;tr|C9JAK5|C9JAK5_HUMAN ADP-ribosylation factor 4 OS=Homo sapiens	7	7	4	4	7	3	7	4	0	4	4	0	4	52.8	23.9	23.9	20.511	180	180;127;153;71;40;50;59	1.95	8	7	7	0	9.8982	By MS/MS	By matching	By MS/MS	0.80428	0.86328	9.5113
ALDH18A1	4.17273e+07	0.876222	3.1587e+07	5.3135e+07	4.046e+07	4.556e+07	5.2913e+07	4.3451e+07	0.693306	1.0042	0.931164	P54886	P54886	5	5	5	Delta-1-pyrroline-5-carboxylate synthase;Glutamate 5-kinase;Gamma-glutamyl phosphate reductase	sp|P54886|P5CS_HUMAN Delta-1-pyrroline-5-carboxylate synthase OS=Homo sapiens OX=9606 GN=ALDH18A1 PE=1 SV=2	1	5	5	5	3	2	3	3	2	3	3	2	3	8.1	8.1	8.1	87.301	795	795	1.88	7	4	5	0	4.8333	By MS/MS	By MS/MS	By MS/MS	0.99404	1.0363	15.044
NDUFA9	5.6256e+08	0.875504	5.9738e+08	5.4312e+08	5.4718e+08	6.307e+08	6.0995e+08	6.9359e+08	0.94717	0.890434	0.78891	Q16795;A0A3B3ISG8;F5H0J3;H3BRM9;F5GY40	Q16795;A0A3B3ISG8	13;11;3;2;1	13;11;3;2;1	13;11;3;2;1	NADH dehydrogenase [ubiquinone] 1 alpha subcomplex subunit 9, mitochondrial	sp|Q16795|NDUA9_HUMAN NADH dehydrogenase [ubiquinone] 1 alpha subcomplex subunit 9, mitochondrial OS=Homo sapiens OX=9606 GN=NDUFA9 PE=1 SV=2;tr|A0A3B3ISG8|A0A3B3ISG8_HUMAN Ricin B-type lectin domain-containing protein OS=Homo sapiens OX=9606 PE=1 SV=1	5	13	13	13	10	8	11	10	8	11	10	8	11	44.8	44.8	44.8	42.509	377	377;567;136;83;149	1.76	48	44	21	0	48.313	By MS/MS	By MS/MS	By MS/MS	0.80968	0.85646	9.7406
PLCD3	1.03603e+08	0.874435	6.3754e+07	1.35426e+08	1.1163e+08	8.7487e+07	1.01489e+08	1.9927e+08	0.728725	1.33439	0.560195	Q8N3E9;H0YGF8;F5GXC1;K7EQF2	Q8N3E9	13;2;2;2	13;2;2;2	13;2;2;2	1-phosphatidylinositol 4,5-bisphosphate phosphodiesterase delta-3	sp|Q8N3E9|PLCD3_HUMAN 1-phosphatidylinositol 4,5-bisphosphate phosphodiesterase delta-3 OS=Homo sapiens OX=9606 GN=PLCD3 PE=1 SV=3	4	13	13	13	3	0	7	3	0	7	3	0	7	28.1	28.1	28.1	89.257	789	789;111;127;195	1.77	20	24	8	0	50.7	By MS/MS		By MS/MS	0.51052	0.53907	22.225
SRSF11	3.22287e+08	0.874422	5.0602e+08	1.3187e+08	3.2897e+08	4.9384e+08	1.8669e+08	3.687e+08	1.02466	0.706358	0.892243	Q05519;Q5T760;B4DWT1;Q5T757;S4R3C4	Q05519;Q5T760;B4DWT1	6;6;3;2;1	6;6;3;2;1	6;6;3;2;1	Serine/arginine-rich splicing factor 11	sp|Q05519|SRS11_HUMAN Serine/arginine-rich splicing factor 11 OS=Homo sapiens OX=9606 GN=SRSF11 PE=1 SV=1;tr|Q5T760|Q5T760_HUMAN Serine/arginine-rich-splicing factor 11 (Fragment) OS=Homo sapiens OX=9606 GN=SRSF11 PE=1 SV=1;tr|B4DWT1|B4DWT1_HUMAN Serine/ar	5	6	6	6	5	3	5	5	3	5	5	3	5	18.2	18.2	18.2	53.542	484	484;389;128;424;80	1.85	17	20	10	0	17.873	By MS/MS	By MS/MS	By MS/MS	0.90918	0.9536	30.404
TUFM	2.70077e+09	0.873386	1.8872e+09	4.2934e+09	1.9217e+09	1.9457e+09	5.1079e+09	2.3734e+09	0.969934	0.840541	0.809682	P49411;H3BNU3	P49411	29;3	29;3	29;3	Elongation factor Tu, mitochondrial	sp|P49411|EFTU_HUMAN Elongation factor Tu, mitochondrial OS=Homo sapiens OX=9606 GN=TUFM PE=1 SV=2	2	29	29	29	16	21	18	16	21	18	16	21	18	70.6	70.6	70.6	49.541	452	452;101	1.75	84	88	33	0	323.31	By MS/MS	By MS/MS	By MS/MS	0.74869	0.79137	15.67
LGALS3BP	4.0833e+08	0.873368	2.9647e+08	7.4177e+08	1.8675e+08	3.1344e+08	7.9884e+08	2.5044e+08	0.945859	0.928559	0.745688	Q08380;K7ESM3;K7EKQ5;K7EP36;K7ES75;K7EN99;K7ERZ6;K7EJY8;K7EJD3	Q08380	10;2;2;2;1;1;1;1;1	10;2;2;2;1;1;1;1;1	10;2;2;2;1;1;1;1;1	Galectin-3-binding protein	sp|Q08380|LG3BP_HUMAN Galectin-3-binding protein OS=Homo sapiens OX=9606 GN=LGALS3BP PE=1 SV=1	9	10	10	10	7	7	6	7	7	6	7	7	6	24.8	24.8	24.8	65.33	585	585;209;210;259;88;113;131;144;205	1.75	24	22	10	0	29.596	By MS/MS	By MS/MS	By MS/MS	0.84239	0.87281	15.019
RAB18	1.8568e+08	0.873361	1.9875e+08	1.6222e+08	1.9607e+08	2.1748e+08	1.8619e+08	2.3483e+08	0.913877	0.871261	0.834944	Q9NP72;A0A087X163;Q5W0J0;H0Y6T8	Q9NP72;A0A087X163;Q5W0J0;H0Y6T8	6;5;3;3	6;5;3;3	6;5;3;3	Ras-related protein Rab-18	sp|Q9NP72|RAB18_HUMAN Ras-related protein Rab-18 OS=Homo sapiens OX=9606 GN=RAB18 PE=1 SV=1;tr|A0A087X163|A0A087X163_HUMAN Ras-related protein Rab-18 OS=Homo sapiens OX=9606 GN=RAB18 PE=1 SV=1;tr|Q5W0J0|Q5W0J0_HUMAN Ras-related protein Rab-18 OS=Homo sapie	4	6	6	6	4	2	4	4	2	4	4	2	4	30.1	30.1	30.1	22.977	206	206;182;161;291	1.8	12	12	6	0	17.71	By MS/MS	By MS/MS	By MS/MS	0.85244	0.92722	23.529
DDX3X;DDX3Y	1.04613e+09	0.873106	9.9949e+08	1.0976e+09	1.0413e+09	1.3525e+09	1.1464e+09	1.1283e+09	0.738994	0.957432	0.922893	O00571;A0A2R8Y4A4;A0A0D9SF53;A0A2R8YFS5;A0A0D9SG12;A0A2R8YF78;A0A0D9SFB3;A0A2R8Y645;A0A2U3TZJ9;A0A2R8YFR4;A0A2R8YCW1;A0A2R8Y5G6;A0A2R8YDT5;F6S8Q4;A0A2R8Y7T2;A0A2R8YDH3;O15523;A0A0J9YVQ7;A0A087WVZ1;C9J081;A0A2R8Y650;A0A2R8YCU0;C9J8G5;A0A087WX09;D6RCM4;Q9NQI0;H0Y960;A0A2R8Y4D2;A0A2R8YF89;A0A2R8Y770	O00571;A0A2R8Y4A4;A0A0D9SF53;A0A2R8YFS5;A0A0D9SG12;A0A2R8YF78;A0A0D9SFB3;A0A2R8Y645;A0A2U3TZJ9;A0A2R8YFR4;A0A2R8YCW1;A0A2R8Y5G6;A0A2R8YDT5;F6S8Q4;A0A2R8Y7T2;A0A2R8YDH3;O15523	25;25;25;25;25;25;25;24;24;24;24;23;22;22;22;19;18;9;7;3;3;3;2;2;2;2;1;1;1;1	24;24;24;24;24;24;24;23;23;23;23;22;21;21;21;18;17;9;7;3;3;3;2;2;2;2;1;1;1;1	24;24;24;24;24;24;24;23;23;23;23;22;21;21;21;18;17;9;7;3;3;3;2;2;2;2;1;1;1;1	ATP-dependent RNA helicase DDX3X;ATP-dependent RNA helicase DDX3Y	sp|O00571|DDX3X_HUMAN ATP-dependent RNA helicase DDX3X OS=Homo sapiens OX=9606 GN=DDX3X PE=1 SV=3;tr|A0A2R8Y4A4|A0A2R8Y4A4_HUMAN ATP-dependent RNA helicase DDX3X OS=Homo sapiens OX=9606 GN=DDX3X PE=1 SV=1;tr|A0A0D9SF53|A0A0D9SF53_HUMAN ATP-dependent RNA he	30	25	24	24	14	14	18	13	13	17	13	13	17	50.2	48.5	48.5	73.243	662	662;662;733;661;647;641;640;716;661;660;647;622;475;629;476;503;660;222;189;250;193;181;224;98;518;724;305;78;96;61	1.7	75	75	23	0	210.07	By MS/MS	By MS/MS	By MS/MS	1.0661	1.1315	12.476
RUVBL2	3.90183e+07	0.873098	2.6891e+07	4.6347e+07	4.3817e+07	1.5881e+08	2.97745e+07	4.9047e+07	0.169328	1.5566	0.893368	Q9Y230;M0R0Y3;X6R2L4;M0QXI6;M0R0Z0;A0A1W2PS48	Q9Y230;M0R0Y3	12;10;5;3;1;1	12;10;5;3;1;1	12;10;5;3;1;1	RuvB-like 2	sp|Q9Y230|RUVB2_HUMAN RuvB-like 2 OS=Homo sapiens OX=9606 GN=RUVBL2 PE=1 SV=3;tr|M0R0Y3|M0R0Y3_HUMAN RuvB-like helicase OS=Homo sapiens OX=9606 GN=RUVBL2 PE=1 SV=1	6	12	12	12	2	0	3	2	0	3	2	0	3	33.3	33.3	33.3	51.156	463	463;354;259;109;50;50	1.66	17	17	4	0	18.556	By MS/MS		By MS/MS	0.86758	0.98902	15.833
PTBP1	2.81047e+08	0.872346	4.239e+08	6.727e+07	3.5197e+08	3.8538e+08	1.1416e+08	3.7935e+08	1.09995	0.589261	0.927824	P26599;A0A0U1RRM4;A6NLN1;K7EKJ7;K7EK45;K7ES59;A0A0D9SF20;A0A087WU68;K7ELW5;O95758;X6R242	P26599;A0A0U1RRM4;A6NLN1;K7EKJ7	13;13;11;8;5;4;4;4;2;1;1	13;13;11;8;5;4;4;4;2;1;1	13;13;11;8;5;4;4;4;2;1;1	Polypyrimidine tract-binding protein 1	sp|P26599|PTBP1_HUMAN Polypyrimidine tract-binding protein 1 OS=Homo sapiens OX=9606 GN=PTBP1 PE=1 SV=1;tr|A0A0U1RRM4|A0A0U1RRM4_HUMAN Polypyrimidine tract-binding protein 1 OS=Homo sapiens OX=9606 GN=PTBP1 PE=1 SV=1;tr|A6NLN1|A6NLN1_HUMAN Polypyrimidine t	11	13	13	13	12	2	11	12	2	11	12	2	11	45.8	45.8	45.8	57.221	531	531;588;527;237;256;149;197;227;105;552;182	1.84	32	37	18	0	20.332	By MS/MS	By MS/MS	By MS/MS	0.90904	0.97967	18.411
GLUD1;GLUD2	1.30021e+08	0.872226	9.3734e+07	1.6885e+08	1.2748e+08	1.3492e+08	1.636e+08	1.4326e+08	0.694738	1.03209	0.889851	P00367;P49448	P00367;P49448	10;7	10;7	10;7	Glutamate dehydrogenase 1, mitochondrial;Glutamate dehydrogenase 2, mitochondrial	sp|P00367|DHE3_HUMAN Glutamate dehydrogenase 1, mitochondrial OS=Homo sapiens OX=9606 GN=GLUD1 PE=1 SV=2;sp|P49448|DHE4_HUMAN Glutamate dehydrogenase 2, mitochondrial OS=Homo sapiens OX=9606 GN=GLUD2 PE=1 SV=2	2	10	10	10	8	4	5	8	4	5	8	4	5	22	22	22	61.397	558	558;558	1.75	17	16	7	0	28.205	By MS/MS	By MS/MS	By MS/MS	0.78853	0.84917	31.536
ATP5O	1.4801e+08	0.871856	1.7322e+08	1.363e+08	1.3451e+08	1.7391e+08	1.7131e+08	1.6326e+08	0.996032	0.795634	0.823901	P48047;A0A494C0K9;H7C0C1;H7C086;H7C068	P48047;A0A494C0K9;H7C0C1	6;4;4;2;2	6;4;4;2;2	6;4;4;2;2	ATP synthase subunit O, mitochondrial	sp|P48047|ATPO_HUMAN ATP synthase subunit O, mitochondrial OS=Homo sapiens OX=9606 GN=ATP5PO PE=1 SV=1;tr|A0A494C0K9|A0A494C0K9_HUMAN ATP synthase subunit O, mitochondrial OS=Homo sapiens OX=9606 GN=ATP5PO PE=4 SV=1;tr|H7C0C1|H7C0C1_HUMAN Uncharacterized p	5	6	6	6	4	3	5	4	3	5	4	3	5	36.2	36.2	36.2	23.277	213	213;155;242;74;86	1.82	13	14	7	0	52.28	By MS/MS	By MS/MS	By MS/MS	0.74971	0.8132	20.998
PYCR1	4.49613e+07	0.871358	6.3025e+07	4.1127e+07	3.0732e+07	7.7535e+07	6.0119e+07	2.751e+07	0.812859	0.684093	1.11712	P32322;J3QL24;J3QKT4;J3KQ22;J3QR88;J3QLK9;J3QL23;J3QL32;E2QRB3	P32322;J3QL24;J3QKT4;J3KQ22;J3QR88;J3QLK9;J3QL23;J3QL32;E2QRB3	2;2;2;2;1;1;1;1;1	2;2;2;2;1;1;1;1;1	2;2;2;2;1;1;1;1;1	Pyrroline-5-carboxylate reductase 1, mitochondrial;Pyrroline-5-carboxylate reductase	sp|P32322|P5CR1_HUMAN Pyrroline-5-carboxylate reductase 1, mitochondrial OS=Homo sapiens OX=9606 GN=PYCR1 PE=1 SV=2;tr|J3QL24|J3QL24_HUMAN Pyrroline-5-carboxylate reductase 1, mitochondrial (Fragment) OS=Homo sapiens OX=9606 GN=PYCR1 PE=1 SV=1;tr|J3QKT4|J3	9	2	2	2	1	1	1	1	1	1	1	1	1	9.1	9.1	9.1	33.36	319	319;225;242;253;132;165;173;217;288	1.75	4	7	1	0	17.722	By MS/MS	By MS/MS	By MS/MS	0.64974	0.69172	19.355
MCM3	2.46807e+08	0.869164	3.2257e+08	1.1891e+08	2.9894e+08	3.9844e+08	1.0413e+08	4.5572e+08	0.809582	1.14194	0.655973	P25205;J3KQ69;A0A499FHX9;Q7Z6P5	P25205;J3KQ69;A0A499FHX9	12;10;10;2	12;10;10;2	12;10;10;2	DNA replication licensing factor MCM3	sp|P25205|MCM3_HUMAN DNA replication licensing factor MCM3 OS=Homo sapiens OX=9606 GN=MCM3 PE=1 SV=3;tr|J3KQ69|J3KQ69_HUMAN DNA replication licensing factor MCM3 OS=Homo sapiens OX=9606 GN=MCM3 PE=1 SV=3;tr|A0A499FHX9|A0A499FHX9_HUMAN DNA replication licen	4	12	12	12	8	3	8	8	3	8	8	3	8	20.2	20.2	20.2	90.98	808	808;762;818;328	1.73	31	28	12	0	32.262	By MS/MS	By MS/MS	By MS/MS	0.74913	0.82396	15.454
UQCR10	8.8123e+07	0.868843	1.2467e+08	3.8819e+07	1.0088e+08	1.3409e+08	4.7562e+07	1.1722e+08	0.929749	0.816177	0.860604	Q9UDW1	Q9UDW1	2	2	2	Cytochrome b-c1 complex subunit 9	sp|Q9UDW1|QCR9_HUMAN Cytochrome b-c1 complex subunit 9 OS=Homo sapiens OX=9606 GN=UQCR10 PE=1 SV=3	1	2	2	2	2	1	2	2	1	2	2	1	2	38.1	38.1	38.1	7.3084	63	63	1.82	7	6	4	0	14.567	By MS/MS	By MS/MS	By MS/MS	0.77413	0.85023	12.922
U2AF2	2.89093e+08	0.868418	3.2218e+08	8.494e+07	4.6016e+08	3.5814e+08	9.9269e+07	5.4136e+08	0.899592	0.855655	0.850007	P26368;K7ENG2;K7ELP8	P26368;K7ENG2	10;8;1	10;8;1	10;8;1	Splicing factor U2AF 65 kDa subunit	sp|P26368|U2AF2_HUMAN Splicing factor U2AF 65 kDa subunit OS=Homo sapiens OX=9606 GN=U2AF2 PE=1 SV=4;tr|K7ENG2|K7ENG2_HUMAN U2 snRNP auxiliary factor large subunit OS=Homo sapiens OX=9606 GN=U2AF2 PE=1 SV=1	3	10	10	10	7	2	8	7	2	8	7	2	8	36.6	36.6	36.6	53.5	475	475;307;86	1.81	26	24	14	0	13.923	By MS/MS	By MS/MS	By MS/MS	0.80561	0.87424	20.154
SNRPB2	1.05311e+07	0.866657	1.06138e+07	1.4839e+07	6.1404e+06	1.38099e+07	1.6699e+07	6.513e+06	0.768564	0.888616	0.942791	P08579	P08579	4	4	3	U2 small nuclear ribonucleoprotein B	sp|P08579|RU2B_HUMAN U2 small nuclear ribonucleoprotein B OS=Homo sapiens OX=9606 GN=SNRPB2 PE=1 SV=1	1	4	4	3	0	1	1	0	1	1	0	0	0	25.3	25.3	21.8	25.486	225	225	1.5	5	5		0	3.877		By MS/MS	By matching	1.3277	1.4036	29.138
TINAGL1	1.01923e+08	0.864332	5.7145e+07	1.8883e+08	5.9795e+07	4.7477e+07	2.9929e+08	7.884e+07	1.20364	0.630927	0.758435	Q9GZM7;F6SDV2	Q9GZM7;F6SDV2	3;3	3;3	3;3	Tubulointerstitial nephritis antigen-like	sp|Q9GZM7|TINAL_HUMAN Tubulointerstitial nephritis antigen-like OS=Homo sapiens OX=9606 GN=TINAGL1 PE=1 SV=1;tr|F6SDV2|F6SDV2_HUMAN Tubulointerstitial nephritis antigen-like OS=Homo sapiens OX=9606 GN=TINAGL1 PE=1 SV=1	2	3	3	3	2	3	2	2	3	2	2	3	2	8.1	8.1	8.1	52.387	467	467;362	1.82	9	8	5	0	15.72	By MS/MS	By MS/MS	By MS/MS	0.6473	0.68559	14.306
BOP1	7.08091e+07	0.863922	1.064e+07	2.12073e+07	1.8058e+08	1.2434e+07	3.22037e+07	1.6759e+08	0.855718	0.658537	1.07751	Q14137;A0A075B729	Q14137	15;4	15;4	15;4	Ribosome biogenesis protein BOP1	sp|Q14137|BOP1_HUMAN Ribosome biogenesis protein BOP1 OS=Homo sapiens OX=9606 GN=BOP1 PE=1 SV=2	2	15	15	15	1	0	5	1	0	5	1	0	5	35.3	35.3	35.3	83.629	746	746;217	1.76	17	27	5	0	62.17	By MS/MS		By MS/MS	0.93933	1.0239	18.375
HSPD1	5.8021e+08	0.863094	5.9701e+08	5.7868e+08	5.6494e+08	6.6074e+08	6.5099e+08	7.09e+08	0.903548	0.888923	0.796812	P10809;E7ESH4;E7EXB4;C9JL25;C9JL19;C9JCQ4;C9J0S9	P10809	16;7;6;3;2;2;1	16;7;6;3;2;2;1	16;7;6;3;2;2;1	60 kDa heat shock protein, mitochondrial	sp|P10809|CH60_HUMAN 60 kDa heat shock protein, mitochondrial OS=Homo sapiens OX=9606 GN=HSPD1 PE=1 SV=2	7	16	16	16	10	6	11	10	6	11	10	6	11	38.2	38.2	38.2	61.054	573	573;234;221;175;83;94;58	1.8	40	42	20	0	88.338	By MS/MS	By MS/MS	By MS/MS	0.78595	0.82735	13.015
ACTN1	1.07178e+09	0.862584	9.9347e+08	1.9258e+08	2.0293e+09	1.256e+09	2.2661e+08	2.143e+09	0.790979	0.84983	0.946944	P12814;H9KV75;G3V2N5;G3V2W4;H0YJW3;H0YJ11;P35609;A0A494C1A0;G3V2X9;A0A494C033;A0A494C166;A0A087WSZ2;G3V5M4;A0A494C0Q3;F6THM6;A0A494C060;G3V2E8;G3V380	P12814;H9KV75	37;31;12;10;10;8;8;8;5;5;5;4;3;3;3;2;1;1	37;31;12;10;10;8;8;8;5;5;5;4;3;3;3;2;1;1	17;14;7;6;6;3;0;0;3;0;0;0;1;0;0;0;0;1	Alpha-actinin-1	sp|P12814|ACTN1_HUMAN Alpha-actinin-1 OS=Homo sapiens OX=9606 GN=ACTN1 PE=1 SV=2;tr|H9KV75|H9KV75_HUMAN Alpha-actinin-1 OS=Homo sapiens OX=9606 GN=ACTN1 PE=1 SV=1	18	37	37	17	19	5	22	19	5	22	10	3	11	57	57	27.9	103.06	892	892;822;260;238;251;207;894;858;144;182;263;944;126;131;686;588;85;72	1.77	90	89	40	0	243.46	By MS/MS	By MS/MS	By MS/MS	0.70515	0.76278	17.952
ANXA2;ANXA2P2	4.6768e+09	0.862476	5.5151e+09	3.9656e+09	4.5497e+09	6.2989e+09	4.0881e+09	6.1331e+09	0.875566	0.970035	0.741827	P07355;H0YN42;H0YMU9;H0YMD0;A6NMY6;H0YKS4;H0YM50;H0YMM1;H0YNP5;H0YMT9;H0YKX9;H0YLV6;H0YKZ7;H0YN28;H0YL33;H0YMW4;H0YKL9;H0YKV8;H0YNA0;H0YMD9;H0YN52;H0YNB8;H0YKN4;H0YLE2	P07355;H0YN42;H0YMU9;H0YMD0;A6NMY6;H0YKS4;H0YM50;H0YMM1;H0YNP5	26;23;21;21;20;18;16;14;13;12;12;12;12;11;11;10;10;9;8;7;6;5;5;2	26;23;21;21;20;18;16;14;13;12;12;12;12;11;11;10;10;9;8;7;6;5;5;2	26;23;21;21;20;18;16;14;13;12;12;12;12;11;11;10;10;9;8;7;6;5;5;2	Annexin A2;Annexin;Putative annexin A2-like protein	sp|P07355|ANXA2_HUMAN Annexin A2 OS=Homo sapiens OX=9606 GN=ANXA2 PE=1 SV=2;tr|H0YN42|H0YN42_HUMAN Annexin (Fragment) OS=Homo sapiens OX=9606 GN=ANXA2 PE=1 SV=1;tr|H0YMU9|H0YMU9_HUMAN Annexin OS=Homo sapiens OX=9606 GN=ANXA2 PE=1 SV=1;tr|H0YMD0|H0YMD0_HUMA	24	26	26	26	22	22	22	22	22	22	22	22	22	65.5	65.5	65.5	38.604	339	339;256;230;227;339;176;248;149;175;133;134;132;119;139;142;146;110;81;79;65;59;47;69;45	1.77	126	125	56	0	323.31	By MS/MS	By MS/MS	By MS/MS	0.78473	0.81918	13.885
DNTTIP2	4.78563e+07	0.862413	6.8151e+06	1.17438e+07	1.2501e+08	7.9358e+06	2.19912e+07	1.0466e+08	0.858779	0.53402	1.19444	Q5QJE6;J3KP30	Q5QJE6;J3KP30	8;4	8;4	8;4	Deoxynucleotidyltransferase terminal-interacting protein 2	sp|Q5QJE6|TDIF2_HUMAN Deoxynucleotidyltransferase terminal-interacting protein 2 OS=Homo sapiens OX=9606 GN=DNTTIP2 PE=1 SV=2;tr|J3KP30|J3KP30_HUMAN Deoxynucleotidyltransferase terminal-interacting protein 2 OS=Homo sapiens OX=9606 GN=DNTTIP2 PE=1 SV=1	2	8	8	8	1	0	3	1	0	3	1	0	3	16.7	16.7	16.7	84.468	756	756;601	1.62	14	12	3	0	44.792	By matching		By MS/MS	1.0465	1.1258	9.6807
RBFOX1;RBFOX2	7.07567e+07	0.862137	4.5461e+07	9.7475e+07	6.9334e+07	3.7456e+07	1.4293e+08	1.0038e+08	1.21372	0.681977	0.690715	B7Z1U7;O43251;F8VR27;A0A087X2B1;B0QYY4;J3KNW3;A0A0G2JSB3;B0QYV1;Q9NWB1;F8VZY7;S4R469;B0QYY7;I3L1D4;A0A286YEU2;F8VZG9;A0A0G2JRA5;S4R3K7;A0A0G2JRD1;F8VRS4;B0QYY6;J3QRF4;J3QQZ2;A6NFN3;A0A3B3ITL7	B7Z1U7;O43251;F8VR27;A0A087X2B1;B0QYY4;J3KNW3;A0A0G2JSB3;B0QYV1;Q9NWB1;F8VZY7;S4R469;B0QYY7;I3L1D4;A0A286YEU2;F8VZG9;A0A0G2JRA5;S4R3K7;A0A0G2JRD1	4;3;3;3;3;3;3;3;3;3;3;3;3;3;3;3;2;2;1;1;1;1;1;1	4;3;3;3;3;3;3;3;3;3;3;3;3;3;3;3;2;2;1;1;1;1;1;1	4;3;3;3;3;3;3;3;3;3;3;3;3;3;3;3;2;2;1;1;1;1;1;1	RNA binding protein fox-1 homolog;RNA binding protein fox-1 homolog 2;RNA binding protein fox-1 homolog 1	tr|B7Z1U7|B7Z1U7_HUMAN RNA binding protein fox-1 homolog 1 OS=Homo sapiens OX=9606 GN=RBFOX1 PE=1 SV=1;sp|O43251|RFOX2_HUMAN RNA binding protein fox-1 homolog 2 OS=Homo sapiens OX=9606 GN=RBFOX2 PE=1 SV=3;tr|F8VR27|F8VR27_HUMAN RNA-binding protein fox-1 ho	24	4	4	4	2	2	2	2	2	2	2	2	2	14.1	14.1	14.1	45.949	425	425;390;262;375;370;402;186;357;397;263;234;200;189;582;466;389;230;227;391;128;358;328;312;314	1.86	5	6	3	0	8.8814	By MS/MS	By MS/MS	By MS/MS	0.72035	0.79988	15.872
ENO1	1.42757e+08	0.86193	1.8622e+08	1.0739e+08	1.3466e+08	220650000	1.1718e+08	1.6315e+08	0.843961	0.916453	0.825375	P06733;A0A2R8Y6G6;K7EM90;A0A2R8Y879;A0A2R8YEM5;A0A2R8Y798;K7ERS8;A0A2R8YEG5	P06733;A0A2R8Y6G6;K7EM90	7;6;4;2;2;1;1;1	7;6;4;2;2;1;1;1	7;6;4;2;2;1;1;1	Alpha-enolase;Enolase	sp|P06733|ENOA_HUMAN Alpha-enolase OS=Homo sapiens OX=9606 GN=ENO1 PE=1 SV=2;tr|A0A2R8Y6G6|A0A2R8Y6G6_HUMAN Alpha-enolase OS=Homo sapiens OX=9606 GN=ENO1 PE=1 SV=1;tr|K7EM90|K7EM90_HUMAN Alpha-enolase (Fragment) OS=Homo sapiens OX=9606 GN=ENO1 PE=1 SV=1	8	7	7	7	5	3	5	5	3	5	5	3	5	24	24	24	47.168	434	434;434;195;125;171;70;83;101	1.92	13	13	10	0	11.583	By MS/MS	By MS/MS	By MS/MS	0.8315	0.86029	9.3289
DNAJB11	1.06078e+08	0.861387	8.4929e+07	1.8988e+08	4.3426e+07	1.018e+08	1.8855e+08	5.846e+07	0.834273	1.00705	0.742833	Q9UBS4;H7C2Y5	Q9UBS4	3;1	3;1	3;1	DnaJ homolog subfamily B member 11	sp|Q9UBS4|DJB11_HUMAN DnaJ homolog subfamily B member 11 OS=Homo sapiens OX=9606 GN=DNAJB11 PE=1 SV=1	2	3	3	3	2	2	1	2	2	1	2	2	1	13.1	13.1	13.1	40.513	358	358;167	1.74	8	8	3	0	8.1841	By MS/MS	By MS/MS	By MS/MS	0.74496	0.81066	20.843
RAB3D	3.11946e+07	0.861103	2.3542e+07	3.96909e+07	3.0351e+07	3.4104e+07	3.59923e+07	3.8407e+07	0.6903	1.10276	0.790247	O95716	O95716	2	2	2	Ras-related protein Rab-3D	sp|O95716|RAB3D_HUMAN Ras-related protein Rab-3D OS=Homo sapiens OX=9606 GN=RAB3D PE=1 SV=1	1	2	2	2	1	0	1	1	0	1	1	0	1	16	16	16	24.267	219	219	1.75	4	2	2	0.0024351	1.9413	By MS/MS		By MS/MS	0.74527	0.81105	8.333
TRIM28	3.58601e+07	0.86054	4.5072e+06	1.84351e+07	8.4638e+07	6.7065e+06	1.75668e+07	9.8401e+07	0.672064	1.04942	0.860134	Q13263;M0R0K9;M0R2I3;M0R3C0	Q13263;M0R0K9	9;5;1;1	9;5;1;1	9;5;1;1	Transcription intermediary factor 1-beta	sp|Q13263|TIF1B_HUMAN Transcription intermediary factor 1-beta OS=Homo sapiens OX=9606 GN=TRIM28 PE=1 SV=5;tr|M0R0K9|M0R0K9_HUMAN Transcription intermediary factor 1-beta (Fragment) OS=Homo sapiens OX=9606 GN=TRIM28 PE=1 SV=1	4	9	9	9	1	0	5	1	0	5	1	0	5	16.6	16.6	16.6	88.549	835	835;460;162;178	1.71	12	12	4	0	20.232	By MS/MS		By MS/MS	0.70054	0.73465	26.315
GRPEL1	1.23838e+08	0.859278	9.8377e+07	1.9165e+08	8.1487e+07	1.1733e+08	1.778e+08	1.2319e+08	0.838464	1.0779	0.661474	Q9HAV7	Q9HAV7	4	4	4	GrpE protein homolog 1, mitochondrial	sp|Q9HAV7|GRPE1_HUMAN GrpE protein homolog 1, mitochondrial OS=Homo sapiens OX=9606 GN=GRPEL1 PE=1 SV=2	1	4	4	4	2	2	2	2	2	2	2	2	2	23	23	23	24.279	217	217	1.79	8	7	4	0	16.833	By MS/MS	By MS/MS	By MS/MS	0.76517	0.83048	20.005
PPP1CB	1.80575e+08	0.858457	1.5038e+08	5.1516e+07	3.3983e+08	1.6219e+08	4.7487e+07	6.0324e+08	0.927184	1.08484	0.563341	P62140;E7ETD8;C9J9S3;C9JP48	P62140;E7ETD8;C9J9S3;C9JP48	19;12;10;10	19;12;10;10	7;2;4;4	Serine/threonine-protein phosphatase PP1-beta catalytic subunit;Serine/threonine-protein phosphatase	sp|P62140|PP1B_HUMAN Serine/threonine-protein phosphatase PP1-beta catalytic subunit OS=Homo sapiens OX=9606 GN=PPP1CB PE=1 SV=3;tr|E7ETD8|E7ETD8_HUMAN Serine/threonine-protein phosphatase (Fragment) OS=Homo sapiens OX=9606 GN=PPP1CB PE=1 SV=1;tr|C9J9S3|C9	4	19	19	7	3	1	6	3	1	6	0	0	3	73.1	73.1	40.7	37.186	327	327;169;125;138	1.6	36	26	8	0	105.75	By MS/MS	By MS/MS	By MS/MS	0.77739	0.85492	15.848
FAR1	1.1342e+08	0.856503	7.7166e+07	9.7305e+07	1.6579e+08	8.8081e+07	1.0589e+08	2.1406e+08	0.87608	0.918925	0.774502	Q8WVX9;E9PNW8	Q8WVX9;E9PNW8	6;5	6;5	6;5	Fatty acyl-CoA reductase 1	sp|Q8WVX9|FACR1_HUMAN Fatty acyl-CoA reductase 1 OS=Homo sapiens OX=9606 GN=FAR1 PE=1 SV=1;tr|E9PNW8|E9PNW8_HUMAN Fatty acyl-CoA reductase (Fragment) OS=Homo sapiens OX=9606 GN=FAR1 PE=1 SV=1	2	6	6	6	5	2	6	5	2	6	5	2	6	14.8	14.8	14.8	59.356	515	515;335	1.8	13	16	6	0	14.92	By MS/MS	By MS/MS	By MS/MS	0.76632	0.82956	11.991
XRN2	2.33265e+07	0.855193	9.3835e+06	1.369e+07	4.6906e+07	1.3638e+07	1.0542e+07	8.1023e+07	0.688041	1.29862	0.578922	Q9H0D6	Q9H0D6	14	14	14	5-3 exoribonuclease 2	sp|Q9H0D6|XRN2_HUMAN 5-3 exoribonuclease 2 OS=Homo sapiens OX=9606 GN=XRN2 PE=1 SV=1	1	14	14	14	2	1	2	2	1	2	2	1	2	23.3	23.3	23.3	108.58	950	950	1.5	18	12	2	0	63.793	By MS/MS	By matching	By MS/MS	0.59285	0.64692	32.325
CYC1	1.52308e+08	0.855111	7.6154e+07	2.5892e+08	1.2185e+08	9.1948e+07	2.4314e+08	1.8127e+08	0.828229	1.0649	0.672202	P08574	P08574	3	3	3	Cytochrome c1, heme protein, mitochondrial	sp|P08574|CY1_HUMAN Cytochrome c1, heme protein, mitochondrial OS=Homo sapiens OX=9606 GN=CYC1 PE=1 SV=3	1	3	3	3	2	3	2	2	3	2	2	3	2	8.9	8.9	8.9	35.422	325	325	1.74	8	8	3	0	39.463	By MS/MS	By MS/MS	By MS/MS	0.79155	0.83004	16.726
GPC1	6.54745e+07	0.854045	2.5405e+07	4.69086e+07	1.2411e+08	4.5177e+07	3.75961e+07	1.6502e+08	0.562344	1.2477	0.752091	P35052;H7C410;H7C024;C9J4Y6;H7BZE9;H7BZL4	P35052;H7C410;H7C024	7;6;4;3;3;2	7;6;4;3;3;2	7;6;4;3;3;2	Glypican-1;Secreted glypican-1	sp|P35052|GPC1_HUMAN Glypican-1 OS=Homo sapiens OX=9606 GN=GPC1 PE=1 SV=2;tr|H7C410|H7C410_HUMAN Glypican-1 OS=Homo sapiens OX=9606 GN=GPC1 PE=1 SV=2;tr|H7C024|H7C024_HUMAN Glypican-1 (Fragment) OS=Homo sapiens OX=9606 GN=GPC1 PE=1 SV=2	6	7	7	7	2	0	3	2	0	3	2	0	3	18.8	18.8	18.8	61.68	558	558;486;294;156;162;281	1.74	14	15	5	0	22.849	By MS/MS		By MS/MS	0.66522	0.72039	14.73
AIFM2	3.3233e+07	0.852229	4.6692e+07	3.9163e+07	1.3844e+07	6.8557e+07	4.966e+07	1.2736e+07	0.681068	0.788623	1.087	Q9BRQ8	Q9BRQ8	3	3	3	Apoptosis-inducing factor 2	sp|Q9BRQ8|FSP1_HUMAN Ferroptosis suppressor protein 1 OS=Homo sapiens OX=9606 GN=AIFM2 PE=1 SV=1	1	3	3	3	2	2	1	2	2	1	2	2	1	8.8	8.8	8.8	40.526	373	373	1.8	3	6	1	0	11.755	By MS/MS	By MS/MS	By MS/MS	0.84562	0.9419	27.875
MFAP1	9.0207e+07	0.851801	1.2612e+08	9.781e+06	1.3472e+08	1.231e+08	2.0844e+07	1.269e+08	1.02453	0.469248	1.06162	P55081	P55081	3	3	3	Microfibrillar-associated protein 1	sp|P55081|MFAP1_HUMAN Microfibrillar-associated protein 1 OS=Homo sapiens OX=9606 GN=MFAP1 PE=1 SV=2	1	3	3	3	3	1	3	3	1	3	3	1	3	11.8	11.8	11.8	51.958	439	439	1.87	10	6	7	0	3.8158	By MS/MS	By matching	By MS/MS	0.88226	0.92098	14.272
FARSA	1.67886e+08	0.851108	2.3653e+08	9.8619e+07	1.6851e+08	2.9117e+08	1.0466e+08	2.1098e+08	0.812343	0.94228	0.798701	Q9Y285;K7ER00;K7ER16;K7EPH2;K7EK06;K7ERS0	Q9Y285;K7ER00;K7ER16;K7EPH2	9;8;5;5;2;1	9;8;5;5;2;1	9;8;5;5;2;1	Phenylalanine--tRNA ligase alpha subunit	sp|Q9Y285|SYFA_HUMAN Phenylalanine--tRNA ligase alpha subunit OS=Homo sapiens OX=9606 GN=FARSA PE=1 SV=3;tr|K7ER00|K7ER00_HUMAN Phenylalanine--tRNA ligase alpha subunit OS=Homo sapiens OX=9606 GN=FARSA PE=1 SV=1;tr|K7ER16|K7ER16_HUMAN Phenylalanine--tRNA l	6	9	9	9	5	3	6	5	3	6	5	3	6	26.2	26.2	26.2	57.563	508	508;548;235;378;168;159	1.84	11	15	6	0	18.042	By MS/MS	By MS/MS	By MS/MS	0.86407	0.89511	24.877
SLC2A1	9.01187e+07	0.848957	1.3308e+08	6.0984e+07	7.6292e+07	1.3e+08	7.8982e+07	1.0158e+08	1.02369	0.772125	0.751053	P11166	P11166	3	3	3	Solute carrier family 2, facilitated glucose transporter member 1	sp|P11166|GTR1_HUMAN Solute carrier family 2, facilitated glucose transporter member 1 OS=Homo sapiens OX=9606 GN=SLC2A1 PE=1 SV=2	1	3	3	3	3	2	2	3	2	2	3	2	2	7.1	7.1	7.1	54.083	492	492	1.8	8	8	4	0	9.4372	By MS/MS	By MS/MS	By MS/MS	0.74185	0.81386	15.865
WDR3	4.91005e+07	0.848679	4.2763e+06	6.7251e+06	1.363e+08	4.9094e+06	1.41405e+07	1.1364e+08	0.871043	0.475593	1.1994	Q9UNX4;Q6PDA5	Q9UNX4	20;1	20;1	20;1	WD repeat-containing protein 3	sp|Q9UNX4|WDR3_HUMAN WD repeat-containing protein 3 OS=Homo sapiens OX=9606 GN=WDR3 PE=1 SV=1	2	20	20	20	1	0	10	1	0	10	1	0	10	32.7	32.7	32.7	106.1	943	943;40	1.68	28	34	6	0	38.188	By MS/MS		By MS/MS	1.0412	1.1077	13.106
KPNA2	1.19667e+08	0.848392	7.3789e+07	3.65331e+07	2.4868e+08	8.7137e+07	4.80711e+07	2.6501e+08	0.846816	0.75998	0.93838	P52292;J3QLL0;J3KS65	P52292	10;4;4	10;4;4	10;4;4	Importin subunit alpha-1	sp|P52292|IMA1_HUMAN Importin subunit alpha-1 OS=Homo sapiens OX=9606 GN=KPNA2 PE=1 SV=1	3	10	10	10	4	0	5	4	0	5	4	0	5	25.7	25.7	25.7	57.861	529	529;134;143	1.75	17	21	6	0	52.204	By MS/MS		By MS/MS	1.0561	1.1433	17.979
WDR18	5.96222e+07	0.845245	2.4048e+07	3.38286e+07	1.2099e+08	2.8632e+07	3.77928e+07	1.511e+08	0.839899	0.895106	0.800728	Q9BV38;U3KQC1;A0A0A0MQU0;K7EIR0;K7EML4;A0A087X237;K7EKX5	Q9BV38;U3KQC1;A0A0A0MQU0;K7EIR0	9;9;9;6;2;1;1	9;9;9;6;2;1;1	9;9;9;6;2;1;1	WD repeat-containing protein 18	sp|Q9BV38|WDR18_HUMAN WD repeat-containing protein 18 OS=Homo sapiens OX=9606 GN=WDR18 PE=1 SV=2;tr|U3KQC1|U3KQC1_HUMAN WD repeat-containing protein 18 (Fragment) OS=Homo sapiens OX=9606 GN=WDR18 PE=1 SV=1;tr|A0A0A0MQU0|A0A0A0MQU0_HUMAN WD repeat-containin	7	9	9	9	1	0	4	1	0	4	1	0	4	27.1	27.1	27.1	47.405	432	432;394;429;409;268;144;152	1.67	16	16	4	0	25.023	By MS/MS		By MS/MS	0.84654	0.8786	33.112
SLC25A11	3.23733e+08	0.845242	3.3574e+08	3.3078e+08	3.0468e+08	3.5257e+08	3.7013e+08	4.4171e+08	0.952265	0.893686	0.689774	Q02978;I3L1P8	Q02978;I3L1P8	9;9	9;9	9;9	Mitochondrial 2-oxoglutarate/malate carrier protein	sp|Q02978|M2OM_HUMAN Mitochondrial 2-oxoglutarate/malate carrier protein OS=Homo sapiens OX=9606 GN=SLC25A11 PE=1 SV=3;tr|I3L1P8|I3L1P8_HUMAN Mitochondrial 2-oxoglutarate/malate carrier protein (Fragment) OS=Homo sapiens OX=9606 GN=SLC25A11 PE=1 SV=1	2	9	9	9	8	6	9	8	6	9	8	6	9	33.1	33.1	33.1	34.061	314	314;296	1.76	29	30	12	0	204.76	By MS/MS	By MS/MS	By MS/MS	0.86461	0.92583	10.227
WDR43	1.87369e+07	0.842996	1.4001e+07	2.34948e+07	1.8715e+07	2.1148e+07	2.9113e+07	1.7657e+07	0.662048	0.807019	1.05992	Q15061;C9IZK7	Q15061	6;2	6;2	6;2	WD repeat-containing protein 43	sp|Q15061|WDR43_HUMAN WD repeat-containing protein 43 OS=Homo sapiens OX=9606 GN=WDR43 PE=1 SV=3	2	6	6	6	1	0	1	1	0	1	1	0	1	13.3	13.3	13.3	74.89	677	677;187	1.54	7	5	1	0	8.578	By MS/MS		By MS/MS	0.83045	0.88726	11.648
PABPC1;PABPC3	1.17176e+08	0.842082	8.2831e+07	9.43356e+07	1.7436e+08	8.8767e+07	1.49761e+08	1.8102e+08	0.933128	0.629909	0.963208	P11940;A0A087WTT1;E7ERJ7;E7EQV3;Q9H361;H0YAR2;E5RJB9;E5RGH3;E5RH24;H0YBN4;Q4VXU2;H0YAP2;E5RHG7;H0YEQ8;H0YB86;E5RGC4;H0YB75;E5RFD8;H0YAS6;Q5JQF8;H0YAS7	P11940;A0A087WTT1;E7ERJ7;E7EQV3;Q9H361	9;9;8;8;5;4;4;3;3;3;2;2;2;2;2;1;1;1;1;1;1	9;9;8;8;5;4;4;3;3;3;2;2;2;2;2;1;1;1;1;1;1	5;5;5;4;4;3;1;0;1;1;1;2;1;0;1;1;1;1;1;1;1	Polyadenylate-binding protein 1;Polyadenylate-binding protein;Polyadenylate-binding protein 3	sp|P11940|PABP1_HUMAN Polyadenylate-binding protein 1 OS=Homo sapiens OX=9606 GN=PABPC1 PE=1 SV=2;tr|A0A087WTT1|A0A087WTT1_HUMAN Polyadenylate-binding protein OS=Homo sapiens OX=9606 GN=PABPC1 PE=1 SV=1;tr|E7ERJ7|E7ERJ7_HUMAN Polyadenylate-binding protein	21	9	9	5	4	0	5	4	0	5	2	0	3	22.8	22.8	13.5	70.67	636	636;522;604;591;631;284;129;108;118;174;614;131;75;112;165;43;183;61;169;200;136	1.87	13	17	8	0	36.199	By MS/MS		By MS/MS	0.95436	1.0435	12.715
SF3B2	7.26177e+07	0.8419	1.1299e+07	9.0534e+07	1.1602e+08	9.8871e+06	1.7967e+08	1.3199e+08	1.1428	0.50389	0.879006	Q13435;E9PPJ0;E9PJ04;H0YCG1;E9PJT3;E9PIL8	Q13435;E9PPJ0	15;15;7;7;6;2	15;15;7;7;6;2	11;11;7;7;6;2	Splicing factor 3B subunit 2	sp|Q13435|SF3B2_HUMAN Splicing factor 3B subunit 2 OS=Homo sapiens OX=9606 GN=SF3B2 PE=1 SV=2;tr|E9PPJ0|E9PPJ0_HUMAN Splicing factor 3B subunit 2 OS=Homo sapiens OX=9606 GN=SF3B2 PE=1 SV=1	6	15	15	11	1	2	3	1	2	3	1	1	3	21.6	21.6	15.3	100.23	895	895;878;353;387;273;80	1.61	21	22	3	0	34.993	By matching	By MS/MS	By MS/MS	0.76039	0.82775	23.15
UQCRC1	5.03947e+07	0.841205	9.0493e+07	2.1263e+07	3.9428e+07	1.034e+08	2.2178e+07	5.7167e+07	0.875174	0.958743	0.689699	P31930	P31930	2	2	2	Cytochrome b-c1 complex subunit 1, mitochondrial	sp|P31930|QCR1_HUMAN Cytochrome b-c1 complex subunit 1, mitochondrial OS=Homo sapiens OX=9606 GN=UQCRC1 PE=1 SV=3	1	2	2	2	2	1	2	2	1	2	2	1	2	6.2	6.2	6.2	52.645	480	480	1.83	5	4	3	0	9.4345	By MS/MS	By matching	By MS/MS	0.64359	0.6614	18.043
RPS7	8.56633e+08	0.840436	7.2001e+08	5.1029e+08	1.3396e+09	6.6969e+08	9.6911e+08	1.4567e+09	1.07514	0.526555	0.919613	P62081;B5MCP9	P62081;B5MCP9	14;8	14;8	4;2	40S ribosomal protein S7	sp|P62081|RS7_HUMAN 40S ribosomal protein S7 OS=Homo sapiens OX=9606 GN=RPS7 PE=1 SV=1;tr|B5MCP9|B5MCP9_HUMAN 40S ribosomal protein S7 OS=Homo sapiens OX=9606 GN=RPS7 PE=1 SV=1	2	14	14	4	7	3	11	7	3	11	1	1	3	63.4	63.4	14.4	22.127	194	194;187	1.79	40	45	18	0	207.76	By MS/MS	By MS/MS	By MS/MS	1.0645	1.1209	18.518
SDHA	6.92453e+07	0.839845	7.9744e+07	6.7936e+07	6.0056e+07	9.1611e+07	8.6094e+07	6.9834e+07	0.870463	0.789091	0.859982	P31040;D6RFM5;A0A087X1I3;A0A494C1T6;H0Y8X1	P31040;D6RFM5;A0A087X1I3	6;5;4;2;1	6;5;4;2;1	6;5;4;2;1	Succinate dehydrogenase [ubiquinone] flavoprotein subunit, mitochondrial	sp|P31040|SDHA_HUMAN Succinate dehydrogenase [ubiquinone] flavoprotein subunit, mitochondrial OS=Homo sapiens OX=9606 GN=SDHA PE=1 SV=2;tr|D6RFM5|D6RFM5_HUMAN Succinate dehydrogenase [ubiquinone] flavoprotein subunit, mitochondrial OS=Homo sapiens OX=9606	5	6	6	6	3	3	3	3	3	3	3	3	3	14.2	14.2	14.2	72.691	664	664;583;519;356;126	1.83	11	13	6	0	26.041	By MS/MS	By MS/MS	By MS/MS	0.82703	0.87803	15.612
UQCRC2	1.57403e+09	0.839318	1.675e+09	1.5056e+09	1.5415e+09	1.7734e+09	1.9441e+09	1.9293e+09	0.944513	0.774446	0.798994	P22695;H3BRG4;H3BSJ9;H3BP04;H3BUE4;H3BUI9;A0A087WVZ4	P22695;H3BRG4;H3BSJ9;H3BP04	16;15;14;9;5;5;3	16;15;14;9;5;5;3	16;15;14;9;5;5;3	Cytochrome b-c1 complex subunit 2, mitochondrial	sp|P22695|QCR2_HUMAN Cytochrome b-c1 complex subunit 2, mitochondrial OS=Homo sapiens OX=9606 GN=UQCRC2 PE=1 SV=3;tr|H3BRG4|H3BRG4_HUMAN Cytochrome b-c1 complex subunit 2, mitochondrial OS=Homo sapiens OX=9606 GN=UQCRC2 PE=1 SV=1;tr|H3BSJ9|H3BSJ9_HUMAN Cyt	7	16	16	16	14	10	13	14	10	13	14	10	13	52.8	52.8	52.8	48.442	453	453;412;336;176;116;132;70	1.81	51	53	26	0	323.31	By MS/MS	By MS/MS	By MS/MS	0.74331	0.79379	8.8331
TRMT1L	2.27132e+07	0.839267	1.659e+06	1.06127e+07	5.5868e+07	2.3377e+06	1.04157e+07	7.079e+07	0.709672	1.01892	0.789208	Q7Z2T5;X6RK96	Q7Z2T5	14;3	14;3	14;3	TRMT1-like protein	sp|Q7Z2T5|TRM1L_HUMAN TRMT1-like protein OS=Homo sapiens OX=9606 GN=TRMT1L PE=1 SV=2	2	14	14	14	1	0	5	1	0	5	1	0	5	35.9	35.9	35.9	81.746	733	733;212	1.64	18	24	2	0	19.822	By MS/MS		By MS/MS	0.64917	0.70837	14.212
SFPQ	4.47993e+08	0.838257	4.4044e+08	4.8557e+08	4.1797e+08	4.1965e+08	7.9262e+08	4.9022e+08	1.04954	0.612614	0.852617	P23246;H0Y9K7	P23246	11;2	10;2	10;2	Splicing factor, proline- and glutamine-rich	sp|P23246|SFPQ_HUMAN Splicing factor, proline- and glutamine-rich OS=Homo sapiens OX=9606 GN=SFPQ PE=1 SV=2	2	11	10	10	8	8	10	7	7	9	7	7	9	24.8	23.6	23.6	76.149	707	707;223	1.82	25	34	12	0	95.439	By MS/MS	By MS/MS	By MS/MS	0.78761	0.84451	34.846
RFC2	1.16652e+08	0.836918	7.831e+07	1.14246e+08	1.574e+08	9.1796e+07	1.50368e+08	1.753e+08	0.853087	0.759776	0.897889	P35250;A0A087WVY3;H7C5P1;H7C5Q7;F8WC37;H7C5A0;H7C5G4;H7C5P4;H7C5S7	P35250;A0A087WVY3	8;5;2;2;2;2;2;2;1	8;5;2;2;2;2;2;2;1	8;5;2;2;2;2;2;2;1	Replication factor C subunit 2	sp|P35250|RFC2_HUMAN Replication factor C subunit 2 OS=Homo sapiens OX=9606 GN=RFC2 PE=1 SV=3;tr|A0A087WVY3|A0A087WVY3_HUMAN Replication factor C subunit 2 OS=Homo sapiens OX=9606 GN=RFC2 PE=1 SV=1	9	8	8	8	3	0	5	3	0	5	3	0	5	30.8	30.8	30.8	39.157	354	354;251;52;75;77;87;101;198;28	1.73	19	18	7	0	43.583	By MS/MS		By MS/MS	0.87599	0.98143	17.91
SLC25A3	1.253e+09	0.835478	1.3411e+09	1.1467e+09	1.2712e+09	1.5409e+09	1.3334e+09	1.6379e+09	0.870336	0.859982	0.776116	Q00325	Q00325	13	13	2	Phosphate carrier protein, mitochondrial	sp|Q00325|MPCP_HUMAN Phosphate carrier protein, mitochondrial OS=Homo sapiens OX=9606 GN=SLC25A3 PE=1 SV=2	1	13	13	2	8	8	9	8	8	9	0	1	0	35.4	35.4	2.8	40.094	362	362	1.8	32	33	16	0	151.58	By MS/MS	By MS/MS	By MS/MS	0.7643	0.80449	14.468
LARP1	9.2597e+06	0.833136	1.8374e+06	4.06669e+06	2.1875e+07	1.8639e+06	8.92931e+06	2.0672e+07	0.985782	0.455432	1.05819	Q6PKG0;A0A0B4J210;E5RH50;H0YBW1;H0YC73;Q659C4;H0YC33;A0A3B3ISF0;H0YAX9;E5RHK4;H0YAN4	Q6PKG0;A0A0B4J210;E5RH50	16;12;10;5;4;3;3;3;1;1;1	16;12;10;5;4;3;3;3;1;1;1	16;12;10;5;4;3;3;3;1;1;1	La-related protein 1	sp|Q6PKG0|LARP1_HUMAN La-related protein 1 OS=Homo sapiens OX=9606 GN=LARP1 PE=1 SV=2;tr|A0A0B4J210|A0A0B4J210_HUMAN La-related protein 1 (Fragment) OS=Homo sapiens OX=9606 GN=LARP1 PE=1 SV=5;tr|E5RH50|E5RH50_HUMAN La-related protein 1 (Fragment) OS=Homo s	11	16	16	16	1	0	2	1	0	2	1	0	2	22.1	22.1	22.1	123.51	1096	1096;815;610;281;195;914;183;1115;61;92;150	1.54	18	18	1	0	33.547	By matching		By MS/MS	1.046	1.1397	22.456
SLC25A12	2.13447e+08	0.832568	2.8319e+08	1.4884e+08	2.0831e+08	3.196e+08	1.6938e+08	2.8423e+08	0.886076	0.878734	0.732892	O75746;F8W9J0;H0YFB2;B4DGK6	O75746	15;3;3;3	10;3;3;3	10;3;3;3	Calcium-binding mitochondrial carrier protein Aralar1	sp|O75746|CMC1_HUMAN Calcium-binding mitochondrial carrier protein Aralar1 OS=Homo sapiens OX=9606 GN=SLC25A12 PE=1 SV=2	4	15	10	10	11	9	11	9	5	10	9	5	10	24.8	18.7	18.7	74.761	678	678;87;175;210	1.84	24	26	14	0	32.707	By MS/MS	By MS/MS	By MS/MS	0.70206	0.73818	18.455
RP1	4.95091e+07	0.832025	2.7979e+07	5.44292e+07	6.6119e+07	6.5417e+07	5.94954e+07	5.7319e+07	0.427702	0.914847	1.15353	A0A1B0GUH0;P56715;A0A1B0GTV9	A0A1B0GUH0;P56715;A0A1B0GTV9	2;1;1	2;1;1	2;1;1	Oxygen-regulated protein 1	tr|A0A1B0GUH0|A0A1B0GUH0_HUMAN Oxygen-regulated protein 1 OS=Homo sapiens OX=9606 GN=RP1 PE=1 SV=1;sp|P56715|RP1_HUMAN Oxygen-regulated protein 1 OS=Homo sapiens OX=9606 GN=RP1 PE=1 SV=1;tr|A0A1B0GTV9|A0A1B0GTV9_HUMAN Oxygen-regulated protein 1 OS=Homo sap	3	2	2	2	1	0	1	1	0	1	1	0	1	1.4	1.4	1.4	158.51	1416	1416;2156;1106	1.8	2	2	1	0.025228	1.0282	By MS/MS		By MS/MS	0.98006	1.0162	34.995
ATP5B	6.82573e+08	0.828015	7.5963e+08	5.0083e+08	7.8726e+08	8.6426e+08	5.8149e+08	1.0584e+09	0.878937	0.861287	0.743821	P06576;H0YH81;F8W079;F8W0P7;H0YI37	P06576;H0YH81;F8W079	15;11;8;4;2	15;11;8;4;2	15;11;8;4;2	ATP synthase subunit beta, mitochondrial;ATP synthase subunit beta	sp|P06576|ATPB_HUMAN ATP synthase subunit beta, mitochondrial OS=Homo sapiens OX=9606 GN=ATP5F1B PE=1 SV=3;tr|H0YH81|H0YH81_HUMAN ATP synthase subunit beta (Fragment) OS=Homo sapiens OX=9606 GN=ATP5F1B PE=1 SV=1;tr|F8W079|F8W079_HUMAN ATP synthase subunit	5	15	15	15	13	8	13	13	8	13	13	8	13	46.1	46.1	46.1	56.559	529	529;362;284;270;133	1.85	40	43	24	0	71.692	By MS/MS	By MS/MS	By MS/MS	0.7605	0.79979	9.3598
DNAJA3	5.9333e+08	0.82644	5.5152e+08	5.5888e+08	6.6959e+08	6.797e+08	6.4387e+08	8.3709e+08	0.811417	0.868001	0.799902	Q96EY1;I3L1T6	Q96EY1	14;1	14;1	14;1	DnaJ homolog subfamily A member 3, mitochondrial	sp|Q96EY1|DNJA3_HUMAN DnaJ homolog subfamily A member 3, mitochondrial OS=Homo sapiens OX=9606 GN=DNAJA3 PE=1 SV=2	2	14	14	14	10	8	12	10	8	12	10	8	12	41.7	41.7	41.7	52.488	480	480;185	1.84	41	42	24	0	47.742	By MS/MS	By MS/MS	By MS/MS	0.74828	0.81141	11.546
SMARCD2	4.13628e+07	0.826391	6.3873e+07	4.07183e+07	1.9497e+07	1.1547e+08	4.14651e+07	2.0653e+07	0.553157	0.98199	0.944028	Q92925;J3KMX2;B9EGA3;J3QWB6;J3KT18	Q92925;J3KMX2;B9EGA3;J3QWB6	8;7;7;5;1	8;7;7;5;1	5;5;5;5;0	SWI/SNF-related matrix-associated actin-dependent regulator of chromatin subfamily D member 2	sp|Q92925|SMRD2_HUMAN SWI/SNF-related matrix-associated actin-dependent regulator of chromatin subfamily D member 2 OS=Homo sapiens OX=9606 GN=SMARCD2 PE=1 SV=3;tr|J3KMX2|J3KMX2_HUMAN SWI/SNF-related matrix-associated actin-dependent regulator of chromatin	5	8	8	5	1	0	2	1	0	2	1	0	1	27.9	27.9	14.3	58.92	531	531;456;494;231;69	1.71	6	6	2	0	7.017	By MS/MS		By MS/MS	0.76296	0.80253	35.213
GANAB	8.83653e+07	0.823588	7.0096e+07	1.3149e+08	6.351e+07	7.8907e+07	1.846e+08	7.2989e+07	0.888337	0.712297	0.870131	Q14697;F5H6X6;E9PKU7;E9PNH1	Q14697;F5H6X6	5;3;2;1	5;3;2;1	5;3;2;1	Neutral alpha-glucosidase AB	sp|Q14697|GANAB_HUMAN Neutral alpha-glucosidase AB OS=Homo sapiens OX=9606 GN=GANAB PE=1 SV=3;tr|F5H6X6|F5H6X6_HUMAN Neutral alpha-glucosidase AB OS=Homo sapiens OX=9606 GN=GANAB PE=1 SV=1	4	5	5	5	3	5	3	3	5	3	3	5	3	7.6	7.6	7.6	106.87	944	944;847;852;119	1.74	13	8	6	0	11.106	By MS/MS	By MS/MS	By MS/MS	0.7656	0.81877	13.443
PUF60	7.12307e+08	0.82138	8.8249e+08	5.0277e+08	7.5166e+08	9.0097e+08	6.6385e+08	1.0335e+09	0.979489	0.757355	0.727296	A0A0J9YYL3;A0A0J9YVP6;Q9UHX1;A0A0J9YXJ8;A0A0J9YXX5;A0A0J9YVR6;E9PQ56;A0A0J9YWM1;H0YEM1;E9PN18;E9PMU7;H0YCP8;E9PL19	A0A0J9YYL3;A0A0J9YVP6;Q9UHX1;A0A0J9YXJ8;A0A0J9YXX5;A0A0J9YVR6;E9PQ56;A0A0J9YWM1;H0YEM1	15;15;14;14;14;12;12;11;11;7;6;6;4	15;15;14;14;14;12;12;11;11;7;6;6;4	15;15;14;14;14;12;12;11;11;7;6;6;4	Poly(U)-binding-splicing factor PUF60	tr|A0A0J9YYL3|A0A0J9YYL3_HUMAN Poly(U)-binding-splicing factor PUF60 (Fragment) OS=Homo sapiens OX=9606 GN=PUF60 PE=1 SV=1;tr|A0A0J9YVP6|A0A0J9YVP6_HUMAN Poly(U)-binding-splicing factor PUF60 (Fragment) OS=Homo sapiens OX=9606 GN=PUF60 PE=1 SV=1;sp|Q9UHX1|	13	15	15	15	10	6	12	10	6	12	10	6	12	41.2	41.2	41.2	54.626	505	505;534;559;522;551;314;322;329;336;263;247;273;228	1.81	36	36	19	0	54.267	By MS/MS	By MS/MS	By MS/MS	0.79733	0.8362	16.721
EIF5A;EIF5A2;EIF5AL1	1.40822e+07	0.815299	1.0473e+07	1.77327e+07	1.4041e+07	1.5333e+07	2.82967e+07	1.2358e+07	0.683037	0.626673	1.13619	P63241;I3L397;I3L504;Q9GZV4;Q6IS14;F8WCJ1;C9J7B5;C9J4W5	P63241;I3L397;I3L504;Q9GZV4;Q6IS14;F8WCJ1;C9J7B5;C9J4W5	2;2;2;1;1;1;1;1	2;2;2;1;1;1;1;1	2;2;2;1;1;1;1;1	Eukaryotic translation initiation factor 5A-1;Eukaryotic translation initiation factor 5A;Eukaryotic translation initiation factor 5A-2;Eukaryotic translation initiation factor 5A-1-like	sp|P63241|IF5A1_HUMAN Eukaryotic translation initiation factor 5A-1 OS=Homo sapiens OX=9606 GN=EIF5A PE=1 SV=2;tr|I3L397|I3L397_HUMAN Eukaryotic translation initiation factor 5A (Fragment) OS=Homo sapiens OX=9606 GN=EIF5A PE=1 SV=8;tr|I3L504|I3L504_HUMAN E	8	2	2	2	2	0	2	2	0	2	2	0	2	22.7	22.7	22.7	16.832	154	154;146;186;153;154;105;109;115	1.55	6	4	1	0.0039185	1.6903	By MS/MS		By MS/MS	1.2669	1.3418	15.216
AGK	3.48761e+07	0.815252	2.7221e+07	4.71822e+07	3.0225e+07	4.8536e+07	3.29653e+07	6.6627e+07	0.560841	1.43127	0.453645	Q53H12;A0A3B3ITX7;E9PG39;A0A3B3ISZ0;E9PC15;A0A3B3ITD0;A0A3B3IUC9;A0A3B3ITV0;A0A3B3ISY9;A0A3B3IS09	Q53H12;A0A3B3ITX7;E9PG39;A0A3B3ISZ0;E9PC15;A0A3B3ITD0;A0A3B3IUC9;A0A3B3ITV0;A0A3B3ISY9	3;3;3;3;3;3;2;2;2;1	3;3;3;3;3;3;2;2;2;1	3;3;3;3;3;3;2;2;2;1	Acylglycerol kinase, mitochondrial	sp|Q53H12|AGK_HUMAN Acylglycerol kinase, mitochondrial OS=Homo sapiens OX=9606 GN=AGK PE=1 SV=2;tr|A0A3B3ITX7|A0A3B3ITX7_HUMAN Acylglycerol kinase, mitochondrial OS=Homo sapiens OX=9606 GN=AGK PE=1 SV=1;tr|E9PG39|E9PG39_HUMAN Acylglycerol kinase, mitochond	10	3	3	3	1	0	2	1	0	2	1	0	2	12.8	12.8	12.8	47.137	422	422;214;244;350;394;418;134;138;330;146	1.75	6	3	3	0	4.5763	By MS/MS		By MS/MS	0.5965	0.66998	26.442
POLDIP3	6.09673e+08	0.815006	4.3659e+08	9.7463e+08	4.178e+08	5.9823e+08	1.1582e+09	4.7819e+08	0.729803	0.841504	0.873711	Q9BY77;F6VRR5;F8WCX5;Q8WUT1;Q6R954;F8WEE2	Q9BY77;F6VRR5;F8WCX5;Q8WUT1	14;14;9;7;5;5	14;14;9;7;5;5	14;14;9;7;5;5	Polymerase delta-interacting protein 3	sp|Q9BY77|PDIP3_HUMAN Polymerase delta-interacting protein 3 OS=Homo sapiens OX=9606 GN=POLDIP3 PE=1 SV=2;tr|F6VRR5|F6VRR5_HUMAN Polymerase delta-interacting protein 3 OS=Homo sapiens OX=9606 GN=POLDIP3 PE=1 SV=1;tr|F8WCX5|F8WCX5_HUMAN Polymerase delta-int	6	14	14	14	7	12	7	7	12	7	7	12	7	48.7	48.7	48.7	46.089	421	421;438;281;229;185;189	1.66	47	44	12	0	161.36	By MS/MS	By MS/MS	By MS/MS	0.80018	0.88992	15.554
MTCH1	9.6229e+07	0.814579	1.3241e+07	2.1892e+08	5.6526e+07	1.8745e+07	2.1702e+08	7.7581e+07	0.706375	1.00875	0.728606	Q9NZJ7;H0Y8C3;H7C196	Q9NZJ7;H0Y8C3	6;5;1	6;5;1	6;5;1	Mitochondrial carrier homolog 1	sp|Q9NZJ7|MTCH1_HUMAN Mitochondrial carrier homolog 1 OS=Homo sapiens OX=9606 GN=MTCH1 PE=1 SV=1;tr|H0Y8C3|H0Y8C3_HUMAN Mitochondrial carrier homolog 1 (Fragment) OS=Homo sapiens OX=9606 GN=MTCH1 PE=1 SV=1	3	6	6	6	1	4	4	1	4	4	1	4	4	23.9	23.9	23.9	41.544	389	389;394;201	1.8	7	10	3	0	9.4802	By MS/MS	By MS/MS	By MS/MS	0.80648	0.83855	21.973
MTHFD2	6.2441e+08	0.812521	6.3381e+08	5.9152e+08	6.479e+08	7.8058e+08	6.875e+08	8.4671e+08	0.811973	0.860393	0.765197	P13995;B8ZZU9;B9A062	P13995;B8ZZU9	10;6;4	10;6;4	10;6;4	Bifunctional methylenetetrahydrofolate dehydrogenase/cyclohydrolase, mitochondrial;NAD-dependent methylenetetrahydrofolate dehydrogenase;Methenyltetrahydrofolate cyclohydrolase	sp|P13995|MTDC_HUMAN Bifunctional methylenetetrahydrofolate dehydrogenase/cyclohydrolase, mitochondrial OS=Homo sapiens OX=9606 GN=MTHFD2 PE=1 SV=2;tr|B8ZZU9|B8ZZU9_HUMAN Bifunctional methylenetetrahydrofolate dehydrogenase/cyclohydrolase, mitochondrial OS	3	10	10	10	9	6	7	9	6	7	9	6	7	48.9	48.9	48.9	37.895	350	350;267;222	1.83	24	27	13	0	30.957	By MS/MS	By MS/MS	By MS/MS	0.75947	0.78708	17.799
NES	1.55336e+08	0.81164	8.3764e+07	4.80845e+07	3.3416e+08	1.1693e+08	1.0787e+08	2.6254e+08	0.71636	0.445762	1.2728	P48681	P48681	26	26	26	Nestin	sp|P48681|NEST_HUMAN Nestin OS=Homo sapiens OX=9606 GN=NES PE=1 SV=2	1	26	26	26	5	0	12	5	0	12	5	0	12	21.6	21.6	21.6	177.44	1621	1621	1.68	39	45	9	0	84.262	By MS/MS		By MS/MS	0.66442	0.73607	23.952
PPIB	9.72912e+06	0.809993	1.03911e+07	1.4478e+07	4.3182e+06	1.26172e+07	2.0095e+07	4.8742e+06	0.823573	0.720478	0.88593	P23284	P23284	7	7	7	Peptidyl-prolyl cis-trans isomerase B	sp|P23284|PPIB_HUMAN Peptidyl-prolyl cis-trans isomerase B OS=Homo sapiens OX=9606 GN=PPIB PE=1 SV=2	1	7	7	7	0	1	1	0	1	1	0	1	1	32.4	32.4	32.4	23.742	216	216	1.75	5	10	1	0	9.7905		By MS/MS	By matching	1.2277	1.3261	13.617
NOC4L	5.94543e+07	0.807873	2.6657e+07	4.01058e+07	1.116e+08	2.9055e+07	8.76108e+07	1.0645e+08	0.917467	0.457772	1.04838	Q9BVI4;F5H303	Q9BVI4	12;5	12;5	12;5	Nucleolar complex protein 4 homolog	sp|Q9BVI4|NOC4L_HUMAN Nucleolar complex protein 4 homolog OS=Homo sapiens OX=9606 GN=NOC4L PE=1 SV=1	2	12	12	12	4	0	6	4	0	6	4	0	6	36.8	36.8	36.8	58.467	516	516;270	1.66	18	19	4	0	41.188	By MS/MS		By MS/MS	0.97181	1.0229	27.958
RUNX1	1.65263e+07	0.806249	1.3481e+07	1.899e+07	1.7108e+07	1.9188e+07	3.5796e+07	1.4429e+07	0.702575	0.530506	1.18567	Q01196;H9KVB1;A8MZI9;C9JWM1	Q01196;H9KVB1;A8MZI9	3;3;2;1	3;3;2;1	3;3;2;1	Runt-related transcription factor 1	sp|Q01196|RUNX1_HUMAN Runt-related transcription factor 1 OS=Homo sapiens OX=9606 GN=RUNX1 PE=1 SV=3;tr|H9KVB1|H9KVB1_HUMAN Runt-related transcription factor OS=Homo sapiens OX=9606 GN=RUNX1 PE=1 SV=1;tr|A8MZI9|A8MZI9_HUMAN Runt-related transcription facto	4	3	3	3	1	2	1	1	2	1	1	2	1	7.5	7.5	7.5	48.736	453	453;389;256;140	1.71	3	3	1	0	2.9367	By matching	By MS/MS	By MS/MS	0.77826	0.83793	2.6438
SPTAN1	5.13512e+07	0.804872	8.443e+06	6.5207e+06	1.3909e+08	1.1457e+07	7.9877e+06	1.6148e+08	0.736929	0.816343	0.861345	Q13813;A0A0D9SF54;A0A0D9SGF6	Q13813;A0A0D9SF54;A0A0D9SGF6	18;18;18	18;18;18	18;18;18	Spectrin alpha chain, non-erythrocytic 1	sp|Q13813|SPTN1_HUMAN Spectrin alpha chain, non-erythrocytic 1 OS=Homo sapiens OX=9606 GN=SPTAN1 PE=1 SV=3;tr|A0A0D9SF54|A0A0D9SF54_HUMAN Spectrin alpha chain, non-erythrocytic 1 OS=Homo sapiens OX=9606 GN=SPTAN1 PE=1 SV=1;tr|A0A0D9SGF6|A0A0D9SGF6_HUMAN Sp	3	18	18	18	2	1	6	2	1	6	2	1	6	10.4	10.4	10.4	284.54	2472	2472;2457;2498	1.74	15	18	5	0	21.662	By matching	By MS/MS	By MS/MS	0.70103	0.77816	31.592
CORO1C	6.10915e+07	0.804588	2.5675e+07	4.55794e+07	1.1202e+08	4.0091e+07	5.47517e+07	1.1906e+08	0.640418	0.832476	0.94087	Q9ULV4;B4E3S0;F8W1H8;F8VSA4;F8VRE9;H0YHL7;F8VTT6;F8VVB7;Q6QEF8;F8VV53;J3QLV6;J3KSS5	Q9ULV4;B4E3S0	6;5;2;2;2;2;2;2;1;1;1;1	6;5;2;2;2;2;2;2;1;1;1;1	4;4;0;0;0;2;0;0;1;0;1;1	Coronin-1C;Coronin	sp|Q9ULV4|COR1C_HUMAN Coronin-1C OS=Homo sapiens OX=9606 GN=CORO1C PE=1 SV=1;tr|B4E3S0|B4E3S0_HUMAN Coronin OS=Homo sapiens OX=9606 GN=CORO1C PE=1 SV=1	12	6	6	4	2	0	4	2	0	4	2	0	3	17.1	17.1	12	53.248	474	474;369;151;162;163;165;169;181;472;125;432;471	1.79	10	15	4	0	20.656	By MS/MS		By MS/MS	0.66018	0.73144	18.155
AHNAK2	5.39699e+07	0.804558	9.9413e+07	5.0428e+06	5.7454e+07	7.2091e+07	6.4711e+07	6.0051e+07	1.37899	0.077928	0.956753	Q8IVF2	Q8IVF2	7	7	7	Protein AHNAK2	sp|Q8IVF2|AHNK2_HUMAN Protein AHNAK2 OS=Homo sapiens OX=9606 GN=AHNAK2 PE=1 SV=2	1	7	7	7	3	1	4	3	1	4	3	1	4	8.8	8.8	8.8	616.62	5795	5795	2	6	3	6	0	3.6166	By MS/MS	By MS/MS	By MS/MS	0.89769	1.0299	14.373
SEC61B	2.41733e+07	0.80414	1.5498e+07	4.2153e+07	1.4869e+07	2.0597e+07	5.8669e+07	1.5793e+07	0.75244	0.718488	0.941493	P60468;S4R3B5	P60468;S4R3B5	2;1	2;1	2;1	Protein transport protein Sec61 subunit beta	sp|P60468|SC61B_HUMAN Protein transport protein Sec61 subunit beta OS=Homo sapiens OX=9606 GN=SEC61B PE=1 SV=2;tr|S4R3B5|S4R3B5_HUMAN Protein transport protein Sec61 subunit beta OS=Homo sapiens OX=9606 GN=SEC61B PE=1 SV=1	2	2	2	2	1	2	1	1	2	1	1	2	1	26	26	26	9.9743	96	96;42	1.44	5	4		0	2.8242	By MS/MS	By MS/MS	By MS/MS	0.70477	0.80505	9.0991
SERPINH1	5.83083e+07	0.802701	7.7882e+07	3.0434e+07	6.6609e+07	6.1797e+07	2.2603e+09	5.872e+07	1.26029	0.0134646	1.13435	P50454;E9PR70;E9PPV6;E9PKH2;E9PK86;E9PMI5;E9PQ34;E9PJH8;E9PIG2;E9PRS3;E9PNX1	P50454;E9PR70;E9PPV6;E9PKH2;E9PK86;E9PMI5	4;3;3;2;2;2;1;1;1;1;1	4;3;3;2;2;2;1;1;1;1;1	4;3;3;2;2;2;1;1;1;1;1	Serpin H1	sp|P50454|SERPH_HUMAN Serpin H1 OS=Homo sapiens OX=9606 GN=SERPINH1 PE=1 SV=2;tr|E9PR70|E9PR70_HUMAN Serpin H1 (Fragment) OS=Homo sapiens OX=9606 GN=SERPINH1 PE=1 SV=1;tr|E9PPV6|E9PPV6_HUMAN Serpin H1 OS=Homo sapiens OX=9606 GN=SERPINH1 PE=1 SV=1;tr|E9PKH2	11	4	4	4	3	2	2	3	2	2	3	2	2	12.7	12.7	12.7	46.44	418	418;295;324;201;247;249;142;150;165;166;203	1.92	5	4	4	0	8.557	By MS/MS	By MS/MS	By MS/MS	1.1625	1.208	4.1013
HSPA5	5.37e+09	0.801811	5.4199e+09	6.1068e+09	4.5833e+09	5.9909e+09	8.0757e+09	6.1558e+09	0.904689	0.756195	0.74455	P11021	P11021	32	31	31	78 kDa glucose-regulated protein	sp|P11021|BIP_HUMAN Endoplasmic reticulum chaperone BiP OS=Homo sapiens OX=9606 GN=HSPA5 PE=1 SV=2	1	32	31	31	26	28	24	25	27	23	25	27	23	51.7	51.7	51.7	72.332	654	654	1.76	125	124	53	0	323.31	By MS/MS	By MS/MS	By MS/MS	0.77812	0.83794	19.843
DAP3	4.18578e+07	0.801727	6.1813e+06	2.75001e+07	9.1892e+07	1.1146e+07	2.53242e+07	1.2017e+08	0.554576	1.08592	0.764683	P51398;V9GZ03;V9GYA7;V9GYL9;V9GZ61;V9GYJ9;V9GYC9;V9GYW1;V9GY11;V9GYJ3;V9GYF7	P51398;V9GZ03;V9GYA7;V9GYL9;V9GZ61;V9GYJ9	15;11;9;9;8;8;7;6;3;2;1	15;11;9;9;8;8;7;6;3;2;1	15;11;9;9;8;8;7;6;3;2;1	28S ribosomal protein S29, mitochondrial	sp|P51398|RT29_HUMAN 28S ribosomal protein S29, mitochondrial OS=Homo sapiens OX=9606 GN=DAP3 PE=1 SV=1;tr|V9GZ03|V9GZ03_HUMAN 28S ribosomal protein S29, mitochondrial (Fragment) OS=Homo sapiens OX=9606 GN=DAP3 PE=1 SV=1;tr|V9GYA7|V9GYA7_HUMAN 28S ribosoma	11	15	15	15	1	0	3	1	0	3	1	0	3	41.7	41.7	41.7	45.566	398	398;242;210;299;106;266;115;140;181;119;45	1.56	20	19	2	0	60.985	By matching		By MS/MS	0.81049	0.85531	18.221
RPL7L1	9.31927e+07	0.801178	2.4541e+07	1.5977e+07	2.3906e+08	3.0543e+07	2.1777e+07	2.7593e+08	0.80349	0.733664	0.866379	Q6DKI1;R4GMU7	Q6DKI1;R4GMU7	10;7	10;7	10;7	60S ribosomal protein L7-like 1	sp|Q6DKI1|RL7L_HUMAN 60S ribosomal protein L7-like 1 OS=Homo sapiens OX=9606 GN=RPL7L1 PE=1 SV=2;tr|R4GMU7|R4GMU7_HUMAN 60S ribosomal protein L7-like 1 (Fragment) OS=Homo sapiens OX=9606 GN=RPL7L1 PE=1 SV=2	2	10	10	10	2	1	5	2	1	5	2	1	5	48.2	48.2	48.2	29.669	255	255;198	1.7	21	19	7	0	20.635	By MS/MS	By matching	By MS/MS	0.91226	0.98696	26.312
SDF2L1	3.1389e+07	0.798809	1.3314e+07	4.0527e+07	4.0326e+07	1.7945e+07	4.4355e+07	5.4436e+07	0.741934	0.913696	0.740797	Q9HCN8	Q9HCN8	3	3	3	Stromal cell-derived factor 2-like protein 1	sp|Q9HCN8|SDF2L_HUMAN Stromal cell-derived factor 2-like protein 1 OS=Homo sapiens OX=9606 GN=SDF2L1 PE=1 SV=2	1	3	3	3	2	2	1	2	2	1	2	2	1	36.7	36.7	36.7	23.598	221	221	1.67	4	4	1	0.0016367	1.9747	By MS/MS	By MS/MS	By MS/MS	0.63313	0.71065	15.816
ATP5J2;ATP5J2-PTCD1	2.6143e+08	0.798483	3.0026e+08	2.0846e+08	2.7557e+08	3.3876e+08	2.7069e+08	3.729e+08	0.88635	0.770106	0.738992	P56134;C9JJT5;C9JU26;G3V325	P56134;C9JJT5;C9JU26;G3V325	3;2;2;2	3;2;2;2	3;2;2;2	ATP synthase subunit f, mitochondrial	sp|P56134|ATPK_HUMAN ATP synthase subunit f, mitochondrial OS=Homo sapiens OX=9606 GN=ATP5MF PE=1 SV=3;tr|C9JJT5|C9JJT5_HUMAN ATP5MF-PTCD1 readthrough OS=Homo sapiens OX=9606 GN=ATP5MF-PTCD1 PE=4 SV=2;tr|C9JU26|C9JU26_HUMAN ATP synthase subunit f, mitochon	4	3	3	3	2	3	2	2	3	2	2	3	2	42.6	42.6	42.6	10.918	94	94;54;98;749	1.75	12	11	5	0	13.963	By MS/MS	By MS/MS	By MS/MS	0.74744	0.82071	15.382
MCM5	1.86357e+09	0.797673	2.0644e+09	1.6697e+09	1.8566e+09	2.5119e+09	1.8023e+09	2.8796e+09	0.821848	0.926427	0.644742	P33992;B1AHB1;B1AHA9;B1AHB2	P33992;B1AHB1	25;22;6;5	25;22;6;5	25;22;6;5	DNA replication licensing factor MCM5;DNA helicase	sp|P33992|MCM5_HUMAN DNA replication licensing factor MCM5 OS=Homo sapiens OX=9606 GN=MCM5 PE=1 SV=5;tr|B1AHB1|B1AHB1_HUMAN DNA helicase OS=Homo sapiens OX=9606 GN=MCM5 PE=1 SV=1	4	25	25	25	23	13	23	23	13	23	23	13	23	40.2	40.2	40.2	82.285	734	734;691;230;150	1.82	76	81	40	0	188.52	By MS/MS	By MS/MS	By MS/MS	0.68793	0.7441	17.035
TBC1D10B	9.9422e+08	0.796636	1.1801e+09	7.4546e+08	1.0571e+09	1.34e+09	1.1232e+09	1.2502e+09	0.880672	0.663693	0.845545	Q4KMP7;H3BSE1	Q4KMP7	20;4	20;4	20;4	TBC1 domain family member 10B	sp|Q4KMP7|TB10B_HUMAN TBC1 domain family member 10B OS=Homo sapiens OX=9606 GN=TBC1D10B PE=1 SV=3	2	20	20	20	11	12	12	11	12	12	11	12	12	32.1	32.1	32.1	87.198	808	808;184	1.84	37	42	21	0	201.59	By MS/MS	By MS/MS	By MS/MS	0.70294	0.75055	32.449
LOXL4	4.03763e+07	0.796578	5.8195e+07	2.7043e+07	3.5891e+07	8.1333e+07	2.9581e+07	4.7224e+07	0.715515	0.914202	0.760016	Q96JB6	Q96JB6	2	2	2	Lysyl oxidase homolog 4	sp|Q96JB6|LOXL4_HUMAN Lysyl oxidase homolog 4 OS=Homo sapiens OX=9606 GN=LOXL4 PE=1 SV=1	1	2	2	2	1	1	1	1	1	1	1	1	1	3.2	3.2	3.2	84.483	756	756	1.67	3	2	1	0.008346	1.4839	By MS/MS	By MS/MS	By MS/MS	0.75448	0.82604	17.321
SFXN1	7.6597e+07	0.795344	8.1134e+07	8.7495e+07	6.1162e+07	8.5622e+07	1.1821e+08	8.7589e+07	0.947584	0.740166	0.698284	Q9H9B4;D6RDG7;S4R2X2;D6RFI0;D6RAE9	Q9H9B4;D6RDG7;S4R2X2;D6RFI0	4;3;3;3;1	4;3;3;3;1	4;3;3;3;1	Sideroflexin-1	sp|Q9H9B4|SFXN1_HUMAN Sideroflexin-1 OS=Homo sapiens OX=9606 GN=SFXN1 PE=1 SV=4;tr|D6RDG7|D6RDG7_HUMAN Sideroflexin-1 (Fragment) OS=Homo sapiens OX=9606 GN=SFXN1 PE=1 SV=1;tr|S4R2X2|S4R2X2_HUMAN Sideroflexin-1 OS=Homo sapiens OX=9606 GN=SFXN1 PE=1 SV=1;tr|	5	4	4	4	2	2	3	2	2	3	2	2	3	16.1	16.1	16.1	35.619	322	322;144;177;193;56	1.81	7	5	4	0	7.1741	By MS/MS	By MS/MS	By MS/MS	0.78601	0.83056	4.87
GAPDH	4.31287e+08	0.792565	4.9982e+08	9.147e+07	7.0257e+08	6.4339e+08	1.5517e+08	6.9468e+08	0.776854	0.589483	1.01136	P04406;E7EUT5	P04406;E7EUT5	8;6	8;6	7;5	Glyceraldehyde-3-phosphate dehydrogenase	sp|P04406|G3P_HUMAN Glyceraldehyde-3-phosphate dehydrogenase OS=Homo sapiens OX=9606 GN=GAPDH PE=1 SV=3;tr|E7EUT5|E7EUT5_HUMAN Glyceraldehyde-3-phosphate dehydrogenase OS=Homo sapiens OX=9606 GN=GAPDH PE=1 SV=1	2	8	8	7	7	3	7	7	3	7	6	3	6	32.5	32.5	30.4	36.053	335	335;260	1.79	31	25	16	0	55.854	By MS/MS	By MS/MS	By MS/MS	0.80869	0.8329	53.038
DNAJC13	5.68587e+07	0.791752	7.3102e+06	3.3686e+07	1.2958e+08	9.5146e+06	5.1887e+07	1.353e+08	0.768314	0.649218	0.957724	O75165;A0A3B3IRM0;H0Y8Q2;H0YA63	O75165	39;12;2;1	39;12;2;1	39;12;2;1	DnaJ homolog subfamily C member 13	sp|O75165|DJC13_HUMAN DnaJ homolog subfamily C member 13 OS=Homo sapiens OX=9606 GN=DNAJC13 PE=1 SV=5	4	39	39	39	2	1	11	2	1	11	2	1	11	24.8	24.8	24.8	254.41	2243	2243;631;173;96	1.63	42	50	6	0	98.091	By MS/MS	By MS/MS	By MS/MS	1.0776	1.1584	19.076
L2HGDH	2.83178e+07	0.7913	3.0628e+07	3.47925e+07	1.9533e+07	3.9954e+07	3.75377e+07	2.8706e+07	0.766582	0.926867	0.68045	Q9H9P8;C9JVN9;G3V5S1;G3V272	Q9H9P8;C9JVN9;G3V5S1;G3V272	2;2;1;1	2;2;1;1	2;2;1;1	L-2-hydroxyglutarate dehydrogenase, mitochondrial	sp|Q9H9P8|L2HDH_HUMAN L-2-hydroxyglutarate dehydrogenase, mitochondrial OS=Homo sapiens OX=9606 GN=L2HGDH PE=1 SV=3;tr|C9JVN9|C9JVN9_HUMAN L-2-hydroxyglutarate dehydrogenase, mitochondrial OS=Homo sapiens OX=9606 GN=L2HGDH PE=1 SV=1;tr|G3V5S1|G3V5S1_HUMAN	4	2	2	2	2	0	1	2	0	1	2	0	1	5	5	5	50.315	463	463;441;211;236	2	2	3	2	0	4.6825	By MS/MS		By MS/MS	0.85345	0.88949	3.4603
ACTA1;ACTC1;ACTA2;ACTG2	3.00393e+09	0.790047	3.3436e+09	1.1549e+09	4.5133e+09	4.8431e+09	1.1175e+09	6.9834e+09	0.690384	1.03347	0.64629	P68133;P68032;P62736;P63267;A6NL76;F8WB63;B8ZZJ2;C9JFL5;F6UVQ4;F6QUT6	P68133;P68032;P62736;P63267;A6NL76	18;18;16;16;14;7;7;7;7;7	2;2;1;1;2;1;1;1;1;1	2;2;1;1;2;1;1;1;1;1	Actin, alpha skeletal muscle;Actin, alpha cardiac muscle 1;Actin, aortic smooth muscle;Actin, gamma-enteric smooth muscle	sp|P68133|ACTS_HUMAN Actin, alpha skeletal muscle OS=Homo sapiens OX=9606 GN=ACTA1 PE=1 SV=1;sp|P68032|ACTC_HUMAN Actin, alpha cardiac muscle 1 OS=Homo sapiens OX=9606 GN=ACTC1 PE=1 SV=1;sp|P62736|ACTA_HUMAN Actin, aortic smooth muscle OS=Homo sapiens OX=9	10	18	2	2	10	17	10	1	2	1	1	2	1	36.1	7.2	7.2	42.051	377	377;377;377;376;254;105;119;144;151;151	1.72	17	16	6	0	46.185	By MS/MS	By MS/MS	By MS/MS	0.71776	0.72926	17.363
ZADH2	7.92523e+07	0.787632	1.5334e+08	4.3415e+07	4.1002e+07	1.4493e+08	6.0292e+07	7.0114e+07	1.05803	0.720079	0.58479	Q8N4Q0	Q8N4Q0	3	3	3	Zinc-binding alcohol dehydrogenase domain-containing protein 2	sp|Q8N4Q0|PTGR3_HUMAN Prostaglandin reductase 3 OS=Homo sapiens OX=9606 GN=ZADH2 PE=1 SV=1	1	3	3	3	3	1	2	3	1	2	3	1	2	10.3	10.3	10.3	40.14	377	377	1.95	7	6	6	0	17.014	By MS/MS	By MS/MS	By MS/MS	0.90518	0.91344	5.9287
EHMT2	6.29333e+07	0.787211	3.7619e+07	7.72218e+07	7.3959e+07	4.5643e+07	1.01356e+08	9.5364e+07	0.824201	0.761889	0.775544	Q96KQ7;A0A0G2JIS2;A2ABF8;A0A0G2JRR0;A0A0G2JRN8;A0A0G2JIR1;A2ABF9;A0A0G2JK64	Q96KQ7;A0A0G2JIS2;A2ABF8;A0A0G2JRR0;A0A0G2JRN8;A0A0G2JIR1;A2ABF9;A0A0G2JK64	2;2;1;1;1;1;1;1	2;2;1;1;1;1;1;1	2;2;1;1;1;1;1;1	Histone-lysine N-methyltransferase EHMT2	sp|Q96KQ7|EHMT2_HUMAN Histone-lysine N-methyltransferase EHMT2 OS=Homo sapiens OX=9606 GN=EHMT2 PE=1 SV=3;tr|A0A0G2JIS2|A0A0G2JIS2_HUMAN Histone-lysine N-methyltransferase EHMT2 OS=Homo sapiens OX=9606 GN=EHMT2 PE=1 SV=1;tr|A2ABF8|A2ABF8_HUMAN Histone-lysi	8	2	2	2	1	0	2	1	0	2	1	0	2	4.5	4.5	4.5	132.37	1210	1210;1176;1233;888;922;1233;1267;1267	1.75	7	6	3	0	11.624	By MS/MS		By MS/MS	0.86539	0.90707	28.191
CTNND1	3.20467e+07	0.786714	1.9035e+07	4.16731e+07	3.5432e+07	2.9956e+07	4.46961e+07	4.4718e+07	0.635432	0.932366	0.792343	O60716;A0A669KB05;C9JZR2;A0A669KB62;H0YC95	O60716;A0A669KB05;C9JZR2;A0A669KB62	3;3;3;2;1	3;3;3;2;1	3;3;3;2;1	Catenin delta-1	sp|O60716|CTND1_HUMAN Catenin delta-1 OS=Homo sapiens OX=9606 GN=CTNND1 PE=1 SV=1;tr|A0A669KB05|A0A669KB05_HUMAN Catenin delta-1 OS=Homo sapiens OX=9606 GN=CTNND1 PE=4 SV=1;tr|C9JZR2|C9JZR2_HUMAN Catenin delta-1 OS=Homo sapiens OX=9606 GN=CTNND1 PE=1 SV=2;	5	3	3	3	2	0	2	2	0	2	2	0	2	6.4	6.4	6.4	108.17	968	968;915;938;888;123	1.82	6	8	3	0	3.5799	By MS/MS		By MS/MS	0.7468	0.80402	36.607
MYH10	7.72098e+07	0.78644	2.4443e+07	2.91964e+07	1.7799e+08	3.0919e+07	4.30783e+07	1.9976e+08	0.79055	0.677752	0.891019	P35580;E7ERA5	P35580	52;5	37;2	35;2	Myosin-10	sp|P35580|MYH10_HUMAN Myosin-10 OS=Homo sapiens OX=9606 GN=MYH10 PE=1 SV=3	2	52	37	35	9	0	21	1	0	10	1	0	8	33.7	26.8	25.9	229	1976	1976;187	1.69	46	63	9	0	112.46	By MS/MS		By MS/MS	0.50258	0.54664	28.708
SLC25A15	1.21207e+07	0.786316	7.0505e+06	1.54136e+07	1.3898e+07	9.3514e+06	1.48789e+07	2.4423e+07	0.753951	1.03594	0.569054	Q9Y619;F2Z354;Q5VZD9	Q9Y619;F2Z354;Q5VZD9	2;1;1	2;1;1	2;1;1	Mitochondrial ornithine transporter 1	sp|Q9Y619|ORNT1_HUMAN Mitochondrial ornithine transporter 1 OS=Homo sapiens OX=9606 GN=SLC25A15 PE=1 SV=1;tr|F2Z354|F2Z354_HUMAN Mitochondrial ornithine transporter 1 OS=Homo sapiens OX=9606 GN=SLC25A15 PE=1 SV=1;tr|Q5VZD9|Q5VZD9_HUMAN Mitochondrial ornith	3	2	2	2	1	0	2	1	0	2	1	0	2	8.6	8.6	8.6	32.736	301	301;57;133	1.5	3		1	0.020173	1.1636	By MS/MS		By MS/MS	0.73263	0.78275	11.333
CCDC86	4.39349e+07	0.785823	9.1481e+06	3.11907e+07	9.1466e+07	1.867e+07	3.9671e+07	8.4593e+07	0.489989	0.786233	1.08125	Q9H6F5;H0YG79	Q9H6F5	7;3	7;3	7;3	Coiled-coil domain-containing protein 86	sp|Q9H6F5|CCD86_HUMAN Coiled-coil domain-containing protein 86 OS=Homo sapiens OX=9606 GN=CCDC86 PE=1 SV=1	2	7	7	7	1	0	2	1	0	2	1	0	2	26.1	26.1	26.1	40.235	360	360;88	1.54	13	12	1	0	68.438	By MS/MS		By MS/MS	0.69831	0.74696	14.597
TOMM22	1.86269e+08	0.784596	2.2255e+08	8.3307e+07	2.5295e+08	2.54e+08	1.0698e+08	3.6193e+08	0.876181	0.778716	0.698892	Q9NS69	Q9NS69	4	4	4	Mitochondrial import receptor subunit TOM22 homolog	sp|Q9NS69|TOM22_HUMAN Mitochondrial import receptor subunit TOM22 homolog OS=Homo sapiens OX=9606 GN=TOMM22 PE=1 SV=3	1	4	4	4	4	2	4	4	2	4	4	2	4	48.6	48.6	48.6	15.521	142	142	1.88	13	12	9	0	45.002	By MS/MS	By MS/MS	By MS/MS	0.66004	0.685	4.3453
ACTG1	1.83227e+10	0.783004	1.8309e+10	1.2114e+10	2.4545e+10	2.7456e+10	1.1907e+10	3.6922e+10	0.666849	1.01738	0.66478	P63261;I3L3I0;I3L1U9;I3L4N8;K7EM38;I3L3R2;J3KT65;F8WCH0	P63261;I3L3I0;I3L1U9;I3L4N8	30;17;17;16;11;11;11;3	30;17;17;16;11;11;11;3	2;2;2;2;2;2;2;0	Actin, cytoplasmic 2;Actin, cytoplasmic 2, N-terminally processed	sp|P63261|ACTG_HUMAN Actin, cytoplasmic 2 OS=Homo sapiens OX=9606 GN=ACTG1 PE=1 SV=1;tr|I3L3I0|I3L3I0_HUMAN Actin, cytoplasmic 2 (Fragment) OS=Homo sapiens OX=9606 GN=ACTG1 PE=1 SV=1;tr|I3L1U9|I3L1U9_HUMAN Actin, cytoplasmic 2 (Fragment) OS=Homo sapiens OX	8	30	30	2	20	24	21	20	24	21	1	1	2	81.3	81.3	4.8	41.792	375	375;214;214;241;133;164;198;52	1.72	221	212	76	0	323.31	By MS/MS	By MS/MS	By MS/MS	0.67768	0.71043	26.241
SLC16A1	3.01803e+08	0.779965	3.3029e+08	3.5344e+08	2.2168e+08	4.3524e+08	4.6143e+08	2.7198e+08	0.758869	0.765967	0.81506	P53985;Q5T8R3;Q5T8R5;Q5T8R4	P53985;Q5T8R3;Q5T8R5	5;4;4;1	5;4;4;1	5;4;4;1	Monocarboxylate transporter 1	sp|P53985|MOT1_HUMAN Monocarboxylate transporter 1 OS=Homo sapiens OX=9606 GN=SLC16A1 PE=1 SV=3;tr|Q5T8R3|Q5T8R3_HUMAN Monocarboxylate transporter 1 (Fragment) OS=Homo sapiens OX=9606 GN=SLC16A1 PE=1 SV=1;tr|Q5T8R5|Q5T8R5_HUMAN Monocarboxylate transporter	4	5	5	5	3	3	3	3	3	3	3	3	3	8.6	8.6	8.6	53.944	500	500;296;456;215	1.64	17	15	4	0	68.142	By MS/MS	By MS/MS	By MS/MS	0.75403	0.846	12.535
GNAI3	5.16114e+07	0.776864	3.347e+07	6.69132e+07	5.4451e+07	2.9943e+07	1.33807e+08	7.6398e+07	1.11779	0.500073	0.712728	P08754	P08754	6	2	2	Guanine nucleotide-binding protein G(k) subunit alpha	sp|P08754|GNAI3_HUMAN Guanine nucleotide-binding protein G(i) subunit alpha OS=Homo sapiens OX=9606 GN=GNAI3 PE=1 SV=3	1	6	2	2	3	1	3	1	0	1	1	0	1	21.5	9	9	40.532	354	354	1.62	4	3	1	0	2.519	By MS/MS	By matching	By MS/MS	0.5995	0.6443	12.875
ATP5A1	2.88433e+09	0.776426	3.0452e+09	3.1004e+09	2.5074e+09	3.5994e+09	3.918e+09	3.6238e+09	0.84603	0.791322	0.691926	P25705;K7EK77;K7ERX7;K7EJP1;K7ENJ4;K7EQH4;K7ESA0	P25705;K7EK77;K7ERX7	21;13;11;9;8;6;2	21;13;11;9;8;6;2	21;13;11;9;8;6;2	ATP synthase subunit alpha, mitochondrial	sp|P25705|ATPA_HUMAN ATP synthase subunit alpha, mitochondrial OS=Homo sapiens OX=9606 GN=ATP5F1A PE=1 SV=1;tr|K7EK77|K7EK77_HUMAN ATP synthase subunit alpha, mitochondrial (Fragment) OS=Homo sapiens OX=9606 GN=ATP5F1A PE=1 SV=1;tr|K7ERX7|K7ERX7_HUMAN ATP	7	21	21	21	18	18	16	18	18	16	18	18	16	46.5	46.5	46.5	59.75	553	553;207;205;144;199;111;77	1.75	84	83	34	0	323.31	By MS/MS	By MS/MS	By MS/MS	0.71495	0.7639	7.981
KDELR2	1.94108e+07	0.774712	1.2449e+07	2.47294e+07	2.1054e+07	1.5901e+07	2.77618e+07	3.2368e+07	0.782907	0.890771	0.650457	P33947	P33947	2	2	2	ER lumen protein-retaining receptor 2	sp|P33947|ERD22_HUMAN ER lumen protein-retaining receptor 2 OS=Homo sapiens OX=9606 GN=KDELR2 PE=1 SV=1	1	2	2	2	2	0	2	2	0	2	2	0	2	12.7	12.7	12.7	24.422	212	212	1.67	4	4	1	0	2.9905	By MS/MS		By MS/MS	0.57114	0.6115	1.6737
ADNP	1.5386e+07	0.77296	5.7719e+06	1.2839e+07	2.7547e+07	8.3946e+06	1.87014e+07	2.9157e+07	0.687573	0.686525	0.944782	Q9H2P0;A0A2R8Y6X0;A0A669KBJ7	Q9H2P0;A0A2R8Y6X0;A0A669KBJ7	5;5;5	5;5;5	5;5;5	Activity-dependent neuroprotector homeobox protein	sp|Q9H2P0|ADNP_HUMAN Activity-dependent neuroprotector homeobox protein OS=Homo sapiens OX=9606 GN=ADNP PE=1 SV=1;tr|A0A2R8Y6X0|A0A2R8Y6X0_HUMAN Activity-dependent neuroprotector homeobox protein OS=Homo sapiens OX=9606 GN=ADNP PE=1 SV=1;tr|A0A669KBJ7|A0A6	3	5	5	5	1	0	2	1	0	2	1	0	2	6.3	6.3	6.3	123.56	1102	1102;874;1174	1.64	6	7	1	0	3.1414	By matching		By matching	0.94015	0.97524	20.053
GNB2	8.38013e+07	0.772261	6.1769e+07	1.1945e+07	1.7769e+08	7.3408e+07	1.5546e+07	2.5134e+08	0.841448	0.768365	0.706971	P62879;C9JIS1;C9JXA5;E7EP32;C9JZN1;Q9HAV0;B1AKQ8;F6X3N5;F6UT28;C9JD14	P62879;C9JIS1;C9JXA5;E7EP32;C9JZN1	8;6;6;6;5;3;3;3;3;2	8;6;6;6;5;3;3;3;3;2	4;3;3;2;2;1;0;0;0;1	Guanine nucleotide-binding protein G(I)/G(S)/G(T) subunit beta-2	sp|P62879|GBB2_HUMAN Guanine nucleotide-binding protein G(I)/G(S)/G(T) subunit beta-2 OS=Homo sapiens OX=9606 GN=GNB2 PE=1 SV=3;tr|C9JIS1|C9JIS1_HUMAN Guanine nucleotide-binding protein G(I)/G(S)/G(T) subunit beta-2 (Fragment) OS=Homo sapiens OX=9606 GN=GN	10	8	8	4	1	1	3	1	1	3	0	0	2	35	35	18.8	37.331	340	340;232;251;296;152;340;107;163;165;79	1.78	10	13	4	0	16.498	By MS/MS	By MS/MS	By MS/MS	0.6875	0.76855	28.296
RBM15	9.40851e+06	0.771087	1.4841e+06	3.57644e+06	2.3165e+07	1.4527e+06	8.69939e+06	2.6308e+07	1.02161	0.411114	0.880531	Q96T37;A0A494C001;A0A499FJY3;A0A087WWP4	Q96T37;A0A494C001;A0A499FJY3;A0A087WWP4	5;5;5;5	5;5;5;5	5;5;5;5	Putative RNA-binding protein 15	sp|Q96T37|RBM15_HUMAN RNA-binding protein 15 OS=Homo sapiens OX=9606 GN=RBM15 PE=1 SV=2;tr|A0A494C001|A0A494C001_HUMAN RNA-binding protein 15 OS=Homo sapiens OX=9606 GN=RBM15 PE=1 SV=2;tr|A0A499FJY3|A0A499FJY3_HUMAN RNA-binding protein 15 OS=Homo sapiens O	4	5	5	5	1	0	2	1	0	2	1	0	2	10.6	10.6	10.6	107.19	977	977;896;925;933	1.64	6	7	1	0	10.361	By matching		By MS/MS	0.90885	0.96627	17.267
TARDBP;TDP43	1.01731e+08	0.770453	1.0741e+08	7.5662e+07	1.2212e+08	1.2844e+08	1.1036e+08	1.5468e+08	0.836266	0.685593	0.789501	Q13148;A0A087WX29;A0A087WYY0;A0A087X260;G3V162;B1AKP7;A0A087WV68;K7EN94;A0A0A0N0M3;A0A1W2PNU8;K7EJM5;A0A087WXQ5;K7EL26;A0A087WXV3;A0A087WX67;A0A087WW61;A0A087WZC9;A0A087WYE7;A0A0A0MSV7;K7EJ99;A0A087WTZ4	Q13148;A0A087WX29;A0A087WYY0;A0A087X260;G3V162;B1AKP7;A0A087WV68;K7EN94;A0A0A0N0M3;A0A1W2PNU8;K7EJM5;A0A087WXQ5	4;4;3;3;3;3;2;2;2;2;2;2;1;1;1;1;1;1;1;1;1	4;4;3;3;3;3;2;2;2;2;2;2;1;1;1;1;1;1;1;1;1	4;4;3;3;3;3;2;2;2;2;2;2;1;1;1;1;1;1;1;1;1	TAR DNA-binding protein 43	sp|Q13148|TADBP_HUMAN TAR DNA-binding protein 43 OS=Homo sapiens OX=9606 GN=TARDBP PE=1 SV=1;tr|A0A087WX29|A0A087WX29_HUMAN TAR DNA-binding protein 43 (Fragment) OS=Homo sapiens OX=9606 GN=TARDBP PE=1 SV=1;tr|A0A087WYY0|A0A087WYY0_HUMAN TAR DNA-binding pro	21	4	4	4	4	2	4	4	2	4	4	2	4	15.9	15.9	15.9	44.739	414	414;243;304;301;298;295;212;275;269;258;201;200;65;175;149;138;127;89;84;80;61	1.82	14	11	8	0	28.703	By MS/MS	By MS/MS	By MS/MS	0.6789	0.72791	3.3898
ATP5L	1.12037e+08	0.767735	3.9095e+07	2.2104e+08	7.5977e+07	4.9041e+07	2.8103e+08	1.056e+08	0.79719	0.786535	0.719479	O75964;E9PN17;A0A3B3ITX4;A0A3B3IRW3	O75964;E9PN17;A0A3B3ITX4	4;3;3;1	4;3;3;1	4;3;3;1	ATP synthase subunit g, mitochondrial	sp|O75964|ATP5L_HUMAN ATP synthase subunit g, mitochondrial OS=Homo sapiens OX=9606 GN=ATP5MG PE=1 SV=3;tr|E9PN17|E9PN17_HUMAN ATP synthase subunit g, mitochondrial OS=Homo sapiens OX=9606 GN=ATP5MG PE=1 SV=1;tr|A0A3B3ITX4|A0A3B3ITX4_HUMAN Uncharacterized	4	4	4	4	2	4	3	2	4	3	2	4	3	42.7	42.7	42.7	11.428	103	103;76;91;34	1.74	10	9	4	0	10.091	By MS/MS	By MS/MS	By MS/MS	0.69155	0.72087	19.334
TOMM40	3.36393e+07	0.766238	5.1044e+07	1.1683e+07	3.8191e+07	5.1925e+07	1.7229e+07	5.99e+07	0.983033	0.678101	0.637579	O96008;K7EKG4;K7EJ57	O96008;K7EKG4	3;2;1	3;2;1	3;2;1	Mitochondrial import receptor subunit TOM40 homolog	sp|O96008|TOM40_HUMAN Mitochondrial import receptor subunit TOM40 homolog OS=Homo sapiens OX=9606 GN=TOMM40 PE=1 SV=1;tr|K7EKG4|K7EKG4_HUMAN Mitochondrial import receptor subunit TOM40 homolog (Fragment) OS=Homo sapiens OX=9606 GN=TOMM40 PE=1 SV=1	3	3	3	3	3	1	2	3	1	2	3	1	2	11.6	11.6	11.6	37.893	361	361;168;214	2	5	3	5	0	4.0693	By MS/MS	By MS/MS	By MS/MS	0.58731	0.63306	20.579
LAS1L	5.42595e+07	0.76407	1.0372e+07	3.53564e+07	1.1705e+08	2.0478e+07	3.52018e+07	1.4981e+08	0.506495	1.00439	0.781323	Q9Y4W2	Q9Y4W2	20	20	20	Ribosomal biogenesis protein LAS1L	sp|Q9Y4W2|LAS1L_HUMAN Ribosomal biogenesis protein LAS1L OS=Homo sapiens OX=9606 GN=LAS1L PE=1 SV=2	1	20	20	20	1	0	5	1	0	5	1	0	5	44.4	44.4	44.4	83.064	734	734	1.63	23	24	4	0	113.38	By MS/MS		By MS/MS	0.63902	0.67321	15.867
HSPA8	2.05223e+10	0.76402	1.9565e+10	2.5234e+10	1.6768e+10	2.6191e+10	2.6358e+10	2.8532e+10	0.747012	0.957356	0.587691	P11142;E9PKE3;E9PN89;E9PNE6;A8K7Q2;E9PLF4;E9PQQ4;E9PQK7;E9PPY6;E9PI65;E9PN25;P54652;E9PS65;E9PM13	P11142;E9PKE3;E9PN89;E9PNE6	33;31;22;22;16;15;14;14;11;11;9;8;5;2	33;31;22;22;16;15;14;14;11;11;9;8;5;2	16;16;10;12;14;0;0;0;0;1;0;4;5;2	Heat shock cognate 71 kDa protein	sp|P11142|HSP7C_HUMAN Heat shock cognate 71 kDa protein OS=Homo sapiens OX=9606 GN=HSPA8 PE=1 SV=1;tr|E9PKE3|E9PKE3_HUMAN Heat shock cognate 71 kDa protein OS=Homo sapiens OX=9606 GN=HSPA8 PE=1 SV=1;tr|E9PN89|E9PN89_HUMAN Heat shock cognate 71 kDa protein	14	33	33	16	28	29	27	28	29	27	13	14	13	50.9	50.9	27.6	70.897	646	646;627;312;500;410;187;171;178;137;168;132;639;223;150	1.78	202	202	93	0	323.31	By MS/MS	By MS/MS	By MS/MS	0.95754	0.96632	12.016
POLDIP2	2.7278e+08	0.763868	1.876e+08	3.893e+08	2.4144e+08	2.078e+08	5.5012e+08	3.5446e+08	0.902791	0.707664	0.681149	Q9Y2S7;B4DEM9	Q9Y2S7;B4DEM9	12;10	12;10	12;10	Polymerase delta-interacting protein 2	sp|Q9Y2S7|PDIP2_HUMAN Polymerase delta-interacting protein 2 OS=Homo sapiens OX=9606 GN=POLDIP2 PE=1 SV=1;tr|B4DEM9|B4DEM9_HUMAN Polymerase delta-interacting protein 2 OS=Homo sapiens OX=9606 GN=POLDIP2 PE=1 SV=1	2	12	12	12	5	9	7	5	9	7	5	9	7	48.1	48.1	48.1	42.033	368	368;350	1.72	23	23	8	0	48.675	By MS/MS	By MS/MS	By MS/MS	0.71288	0.76444	23.791
SRRM2	1.08496e+08	0.763723	1.327e+08	6.6217e+07	1.2657e+08	1.2395e+08	1.60388e+08	1.567e+08	1.07059	0.412855	0.807722	Q9UQ35;I3L182;I3L4D8;I3L1I8;A0A087X1W1;I3L1C0;I3L3Q8	Q9UQ35	27;7;7;5;4;3;1	27;7;7;5;4;3;1	27;7;7;5;4;3;1	Serine/arginine repetitive matrix protein 2	sp|Q9UQ35|SRRM2_HUMAN Serine/arginine repetitive matrix protein 2 OS=Homo sapiens OX=9606 GN=SRRM2 PE=1 SV=2	7	27	27	27	4	0	5	4	0	5	4	0	5	16.5	16.5	16.5	299.61	2752	2752;895;1018;297;251;94;184	1.66	29	32	6	0	114.03	By MS/MS		By MS/MS	0.86558	0.93931	24.307
GLTSCR2	1.8378e+07	0.763026	3.8528e+06	8.84533e+06	4.2436e+07	5.6072e+06	1.61987e+07	4.0189e+07	0.687117	0.546051	1.05591	Q9NZM5;M0QZ34;M0QX73;M0QZU5;M0QYZ9	Q9NZM5	8;2;2;1;1	8;2;2;1;1	8;2;2;1;1	Glioma tumor suppressor candidate region gene 2 protein	sp|Q9NZM5|NOP53_HUMAN Ribosome biogenesis protein NOP53 OS=Homo sapiens OX=9606 GN=NOP53 PE=1 SV=2	5	8	8	8	1	0	3	1	0	3	1	0	3	25.7	25.7	25.7	54.389	478	478;200;265;99;149	1.58	12	13	1	0	46.803	By matching		By MS/MS	0.91724	1.0283	18.679
SEC61A1;SEC61A2	6.68041e+07	0.76292	7.2438e+07	1.2125e+08	6.7242e+06	7.5928e+07	1.3258e+08	1.6003e+07	0.954035	0.914542	0.420184	P61619;B4DR61;Q9H9S3;H7C1Q9;C9JXC6;A6NK38;F2Z2C7;A6NIF9;C9JJV4;F8W776;Q8TC24	P61619;B4DR61;Q9H9S3;H7C1Q9;C9JXC6;A6NK38;F2Z2C7;A6NIF9;C9JJV4;F8W776;Q8TC24	4;4;2;2;2;2;2;2;2;2;2	4;4;2;2;2;2;2;2;2;2;2	2;2;0;0;0;0;0;0;0;0;0	Protein transport protein Sec61 subunit alpha isoform 1;Protein transport protein Sec61 subunit alpha isoform 2	sp|P61619|S61A1_HUMAN Protein transport protein Sec61 subunit alpha isoform 1 OS=Homo sapiens OX=9606 GN=SEC61A1 PE=1 SV=2;tr|B4DR61|B4DR61_HUMAN Protein transport protein Sec61 subunit alpha isoform 1 OS=Homo sapiens OX=9606 GN=SEC61A1 PE=1 SV=1;sp|Q9H9S3	11	4	4	2	2	2	2	2	2	2	1	1	1	9.5	9.5	7.1	52.264	476	476;482;476;94;101;159;162;168;189;410;418	1.68	9	7	3	0	10.088	By MS/MS	By MS/MS	By MS/MS	0.6139	0.69671	13.25
KRR1	6.00737e+07	0.760859	3.1032e+07	6.01661e+07	8.9023e+07	3.2204e+07	1.824e+08	9.0003e+07	0.963607	0.329858	0.989111	Q13601	Q13601	7	7	7	KRR1 small subunit processome component homolog	sp|Q13601|KRR1_HUMAN KRR1 small subunit processome component homolog OS=Homo sapiens OX=9606 GN=KRR1 PE=1 SV=4	1	7	7	7	3	0	4	3	0	4	3	0	4	24.1	24.1	24.1	43.664	381	381	1.76	14	14	6	0	31.574	By MS/MS		By MS/MS	0.87709	0.95954	25.83
PBRM1	1.07418e+07	0.760331	2.6388e+06	5.85455e+06	2.3732e+07	2.8337e+06	1.6357e+07	2.3927e+07	0.931221	0.357923	0.99185	Q86U86;E7EVG2;H0Y5B5;C9JPI5;C9JQF1;C9J053;C9JCJ2;C9J409	Q86U86;E7EVG2;H0Y5B5	27;25;18;6;5;4;3;2	27;25;18;6;5;4;3;2	27;25;18;6;5;4;3;2	Protein polybromo-1	sp|Q86U86|PB1_HUMAN Protein polybromo-1 OS=Homo sapiens OX=9606 GN=PBRM1 PE=1 SV=1;tr|E7EVG2|E7EVG2_HUMAN Protein polybromo-1 (Fragment) OS=Homo sapiens OX=9606 GN=PBRM1 PE=1 SV=8;tr|H0Y5B5|H0Y5B5_HUMAN Protein polybromo-1 (Fragment) OS=Homo sapiens OX=960	8	27	27	27	1	1	3	1	1	3	1	1	3	21.8	21.8	21.8	192.95	1689	1689;1460;1085;230;152;118;87;43	1.6	24	25	3	0	55.146	By matching	By MS/MS	By MS/MS	0.88647	0.95637	24.799
LMNB1	3.5963e+08	0.758021	2.2449e+08	6.2487e+08	2.2953e+08	2.844e+08	7.4376e+08	3.561e+08	0.789346	0.84015	0.644566	P20700;E9PBF6;A0A0D9SFE5;A0A0D9SFY5	P20700;E9PBF6;A0A0D9SFE5	18;16;14;7	18;16;14;7	17;15;13;6	Lamin-B1	sp|P20700|LMNB1_HUMAN Lamin-B1 OS=Homo sapiens OX=9606 GN=LMNB1 PE=1 SV=2;tr|E9PBF6|E9PBF6_HUMAN Lamin-B1 OS=Homo sapiens OX=9606 GN=LMNB1 PE=1 SV=1;tr|A0A0D9SFE5|A0A0D9SFE5_HUMAN Lamin B1, isoform CRA_a OS=Homo sapiens OX=9606 GN=LMNB1 PE=1 SV=1	4	18	18	17	5	9	7	5	9	7	5	8	7	37.4	37.4	35.2	66.408	586	586;387;329;166	1.79	30	37	13	0	63.699	By MS/MS	By MS/MS	By MS/MS	0.72966	0.80697	25.522
ATP2A2	1.36062e+07	0.756172	1.3479e+07	1.0455e+07	1.68846e+07	1.5759e+07	8.6272e+06	8.38648e+07	0.855321	1.21186	0.201332	P16615;H7C5W9;O14983	P16615;H7C5W9	3;2;1	3;2;1	3;2;1	Sarcoplasmic/endoplasmic reticulum calcium ATPase 2	sp|P16615|AT2A2_HUMAN Sarcoplasmic/endoplasmic reticulum calcium ATPase 2 OS=Homo sapiens OX=9606 GN=ATP2A2 PE=1 SV=1;tr|H7C5W9|H7C5W9_HUMAN Sarcoplasmic/endoplasmic reticulum calcium ATPase 2 (Fragment) OS=Homo sapiens OX=9606 GN=ATP2A2 PE=1 SV=1	3	3	3	3	1	1	0	1	1	0	1	1	0	5.6	5.6	5.6	114.76	1042	1042;933;1001	1.4	3	2		0	3.0876	By MS/MS	By MS/MS		0.80818	0.95579	23.962
PPP1CA	5.84984e+07	0.754065	2.5851e+07	4.16143e+07	1.0803e+08	3.3697e+07	5.16742e+07	1.5663e+08	0.76716	0.805321	0.689715	P62136;E9PMD7;F5H1L6;F5H037	P62136;E9PMD7	17;12;4;4	5;4;2;2	3;2;1;1	Serine/threonine-protein phosphatase PP1-alpha catalytic subunit;Serine/threonine-protein phosphatase	sp|P62136|PP1A_HUMAN Serine/threonine-protein phosphatase PP1-alpha catalytic subunit OS=Homo sapiens OX=9606 GN=PPP1CA PE=1 SV=1;tr|E9PMD7|E9PMD7_HUMAN Serine/threonine-protein phosphatase (Fragment) OS=Homo sapiens OX=9606 GN=PPP1CA PE=1 SV=1	4	17	5	3	6	1	7	3	0	4	2	0	2	58.2	23.6	12.7	37.512	330	330;253;169;179	1.83	8	11	4	0	25.571	By MS/MS	By matching	By MS/MS	0.64358	0.69402	26.814
RPL28	4.06168e+08	0.752695	2.5007e+08	5.33538e+07	9.1508e+08	3.1901e+08	1.12812e+08	9.1394e+08	0.783894	0.472944	1.00125	P46779;H0YMF4;H0YKD8;H0YLP6	P46779;H0YMF4;H0YKD8;H0YLP6	6;6;6;3	6;6;6;3	6;6;6;3	60S ribosomal protein L28	sp|P46779|RL28_HUMAN 60S ribosomal protein L28 OS=Homo sapiens OX=9606 GN=RPL28 PE=1 SV=3;tr|H0YMF4|H0YMF4_HUMAN 60S ribosomal protein L28 OS=Homo sapiens OX=9606 GN=RPL28 PE=1 SV=1;tr|H0YKD8|H0YKD8_HUMAN 60S ribosomal protein L28 OS=Homo sapiens OX=9606 G	4	6	6	6	4	0	4	4	0	4	4	0	4	35	35	35	15.747	137	137;112;170;89	1.7	26	38	5	0	119.82	By MS/MS		By MS/MS	1.2072	1.3667	11.331
MLF2	3.03474e+07	0.751052	1.3658e+07	4.26813e+07	3.4703e+07	2.5509e+07	4.22092e+07	4.9116e+07	0.535419	1.01119	0.706552	Q15773;F5H7L5;F5H800;F5H0Y3	Q15773;F5H7L5;F5H800;F5H0Y3	2;1;1;1	2;1;1;1	2;1;1;1	Myeloid leukemia factor 2	sp|Q15773|MLF2_HUMAN Myeloid leukemia factor 2 OS=Homo sapiens OX=9606 GN=MLF2 PE=1 SV=1;tr|F5H7L5|F5H7L5_HUMAN Myeloid leukemia factor 2 (Fragment) OS=Homo sapiens OX=9606 GN=MLF2 PE=1 SV=1;tr|F5H800|F5H800_HUMAN Myeloid leukemia factor 2 (Fragment) OS=Ho	4	2	2	2	1	0	2	1	0	2	1	0	2	13.7	13.7	13.7	28.147	248	248;79;121;230	2	3	3	3	0	2.5739	By MS/MS		By MS/MS	0.6541	0.70444	41.403
KRT18	1.72369e+09	0.750275	1.5781e+09	8.2408e+08	2.7689e+09	2.6706e+09	7.7987e+08	4.5902e+09	0.590916	1.05669	0.60322	P05783;F8VZY9;CON__H-INV:HIT000015463	P05783;F8VZY9	30;28;1	29;27;1	21;19;1	Keratin, type I cytoskeletal 18	sp|P05783|K1C18_HUMAN Keratin, type I cytoskeletal 18 OS=Homo sapiens OX=9606 GN=KRT18 PE=1 SV=2;tr|F8VZY9|F8VZY9_HUMAN Keratin, type I cytoskeletal 18 OS=Homo sapiens OX=9606 GN=KRT18 PE=1 SV=1	3	30	29	21	16	15	21	15	14	20	11	9	14	67.7	66	51.9	48.057	430	430;391;295	1.75	92	89	38	0	323.31	By MS/MS	By MS/MS	By MS/MS	0.53231	0.5856	24.23
RPSA	1.57327e+08	0.748381	1.3374e+08	1.5999e+08	1.7825e+08	3.8485e+08	1.0908e+08	4.1366e+08	0.347512	1.46672	0.430909	P08865;C9J9K3;A0A0C4DG17;F8WD59	P08865;C9J9K3;A0A0C4DG17;F8WD59	10;10;10;8	10;10;10;8	10;10;10;8	40S ribosomal protein SA	sp|P08865|RSSA_HUMAN 40S ribosomal protein SA OS=Homo sapiens OX=9606 GN=RPSA PE=1 SV=4;tr|C9J9K3|C9J9K3_HUMAN 40S ribosomal protein SA (Fragment) OS=Homo sapiens OX=9606 GN=RPSA PE=1 SV=8;tr|A0A0C4DG17|A0A0C4DG17_HUMAN 40S ribosomal protein SA OS=Homo sap	4	10	10	10	5	1	5	5	1	5	5	1	5	39	39	39	32.854	295	295;263;300;116	1.71	14	16	4	0	26.609	By MS/MS	By MS/MS	By MS/MS	0.95733	1.0362	25.018
SLC25A4	1.3993e+08	0.74608	1.8741e+08	4.3661e+07	1.8872e+08	2.112e+08	6.4219e+07	2.8125e+08	0.887358	0.679877	0.671004	P12235;V9GYG0	P12235;V9GYG0	18;14	5;5	5;5	ADP/ATP translocase 1	sp|P12235|ADT1_HUMAN ADP/ATP translocase 1 OS=Homo sapiens OX=9606 GN=SLC25A4 PE=1 SV=4;tr|V9GYG0|V9GYG0_HUMAN ADP/ATP translocase 1 OS=Homo sapiens OX=9606 GN=SLC25A4 PE=1 SV=1	2	18	5	5	12	14	13	3	2	4	3	2	4	53.4	13.4	13.4	33.064	298	298;208	1.79	12	10	6	0	24.951	By MS/MS	By MS/MS	By MS/MS	0.71098	0.7643	8.1503
NIPSNAP1	8.53513e+08	0.722114	1.1166e+09	3.8584e+08	1.0581e+09	1.2154e+09	7.7635e+08	1.4096e+09	0.91871	0.496992	0.750638	Q9BPW8;H7C2U6;C9JDV8;F8WCR5	Q9BPW8;H7C2U6	9;5;3;1	9;5;3;1	9;5;3;1	Protein NipSnap homolog 1	sp|Q9BPW8|NIPS1_HUMAN Protein NipSnap homolog 1 OS=Homo sapiens OX=9606 GN=NIPSNAP1 PE=1 SV=1;tr|H7C2U6|H7C2U6_HUMAN Protein NipSnap homolog 1 (Fragment) OS=Homo sapiens OX=9606 GN=NIPSNAP1 PE=1 SV=1	4	9	9	9	7	5	5	7	5	5	7	5	5	50.4	50.4	50.4	33.31	284	284;221;75;128	1.73	27	27	10	0	44.026	By MS/MS	By MS/MS	By MS/MS	0.66546	0.70689	15.397
RFC4	6.39732e+07	0.720182	3.3186e+07	6.46317e+07	9.4102e+07	3.3876e+07	2.14927e+08	1.0691e+08	0.979632	0.300715	0.880198	P35249;C9JZI1;C9J8M3;C9JTT7;H7C1P0;C9JXZ7;C9JGY5;F8WE44	P35249;C9JZI1;C9J8M3	9;7;5;4;3;2;1;1	9;7;5;4;3;2;1;1	9;7;5;4;3;2;1;1	Replication factor C subunit 4	sp|P35249|RFC4_HUMAN Replication factor C subunit 4 OS=Homo sapiens OX=9606 GN=RFC4 PE=1 SV=2;tr|C9JZI1|C9JZI1_HUMAN Replication factor C subunit 4 OS=Homo sapiens OX=9606 GN=RFC4 PE=1 SV=1;tr|C9J8M3|C9J8M3_HUMAN Replication factor C subunit 4 (Fragment) O	8	9	9	9	2	0	3	2	0	3	2	0	3	36.1	36.1	36.1	39.681	363	363;336;214;167;111;123;95;97	1.7	15	18	4	0	39.774	By MS/MS		By MS/MS	1.0732	1.1425	20.697
TOP2B	5.19791e+07	0.71779	6.8885e+06	1.19787e+07	1.3707e+08	1.0066e+07	3.07012e+07	1.2705e+08	0.684333	0.390171	1.07887	Q02880;E9PCY5	Q02880;E9PCY5	27;26	15;14	15;14	DNA topoisomerase 2-beta;DNA topoisomerase 2	sp|Q02880|TOP2B_HUMAN DNA topoisomerase 2-beta OS=Homo sapiens OX=9606 GN=TOP2B PE=1 SV=3;tr|E9PCY5|E9PCY5_HUMAN DNA topoisomerase 2 (Fragment) OS=Homo sapiens OX=9606 GN=TOP2B PE=1 SV=1	2	27	15	15	4	0	11	1	0	4	1	0	4	19.1	12.4	12.4	183.26	1626	1626;1150	1.65	23	28	4	0	44.39	By MS/MS		By MS/MS	0.91285	0.97192	25.758
MRPS5	1.85833e+07	0.711859	2.0766e+06	8.52517e+06	4.5148e+07	3.5185e+06	1.23734e+07	5.2719e+07	0.590195	0.688993	0.85639	P82675	P82675	5	5	5	28S ribosomal protein S5, mitochondrial	sp|P82675|RT05_HUMAN 28S ribosomal protein S5, mitochondrial OS=Homo sapiens OX=9606 GN=MRPS5 PE=1 SV=2	1	5	5	5	1	0	3	1	0	3	1	0	3	18.4	18.4	18.4	48.006	430	430	1.7	8	10	2	0	17.772	By matching		By MS/MS	0.69032	0.741	15.617
PARP1	1.26226e+09	0.70836	1.0257e+09	5.15982e+08	2.2451e+09	1.2297e+09	2.22488e+09	2.1199e+09	0.834106	0.231914	1.05906	P09874;Q5VX84;Q5VX85	P09874	35;2;2	35;2;2	35;2;2	Poly [ADP-ribose] polymerase 1	sp|P09874|PARP1_HUMAN Poly [ADP-ribose] polymerase 1 OS=Homo sapiens OX=9606 GN=PARP1 PE=1 SV=4	3	35	35	35	23	0	29	23	0	29	23	0	29	42.8	42.8	42.8	113.08	1014	1014;108;155	1.82	92	98	48	0	259.4	By MS/MS		By MS/MS	0.84293	0.89386	29.661
NAT10	2.25027e+08	0.70779	1.3658e+08	5.92213e+07	4.7928e+08	1.9847e+08	8.01642e+07	6.8817e+08	0.688164	0.73875	0.696456	Q9H0A0;A0A087WV29;E9PJN6;E9PMU0	Q9H0A0;A0A087WV29	29;24;4;4	29;24;4;4	29;24;4;4	N-acetyltransferase 10	sp|Q9H0A0|NAT10_HUMAN RNA cytidine acetyltransferase OS=Homo sapiens OX=9606 GN=NAT10 PE=1 SV=2;tr|A0A087WV29|A0A087WV29_HUMAN RNA cytidine acetyltransferase OS=Homo sapiens OX=9606 GN=NAT10 PE=1 SV=1	4	29	29	29	10	0	13	10	0	13	10	0	13	41.4	41.4	41.4	115.73	1025	1025;834;145;288	1.69	65	70	18	0	128.8	By MS/MS		By MS/MS	0.66613	0.71896	10.309
[truncated: 65 more rows]
[truncated: 51 more columns]

## Sheet: Proximity labelling assay
Gene_names	Mean H Intensity	Mean ratio H/L	Intensity_H_DDB1_BirA_N1	Intensity_H_DDB1_BirA_N2	Intensity_H_DDB1_BirA_N3	Intensity_L_DDB1_BirA_N1	Intensity_L_DDB1_BirA_N2	Intensity_L_DDB1_BirA_N3	Ratio H/L_DDB1_BirA_N1	Ratio H/L_DDB1_BirA_N2	Ratio H/L_DDB1_BirA_N3	Protein_IDs	Majority_protein_IDs	Peptide_counts__all_	Peptide_counts__razor_unique_	Peptide_counts__unique_	Protein_names	Fasta_headers	Number_of_proteins	Peptides	Razor___unique_peptides	Unique_peptides	Peptides_DDB1_BirA_N1	Peptides_DDB1_BirA_N2	Peptides_DDB1_BirA_N3	Razor___unique_peptides_DDB1_BirA_N1	Razor___unique_peptides_DDB1_BirA_N2	Razor___unique_peptides_DDB1_BirA_N3	Unique_peptides_DDB1_BirA_N1	Unique_peptides_DDB1_BirA_N2	Unique_peptides_DDB1_BirA_N3	Sequence_coverage____	Unique___razor_sequence_coverage____	Unique_sequence_coverage____	Mol__weight__kDa_	Sequence_length	Sequence_lengths	Fraction_average	Fraction_1	Fraction_2	Fraction_3	Q_value	Score	Identification_type_DDB1_BirA_N1	Identification_type_DDB1_BirA_N2	Identification_type_DDB1_BirA_N3	Ratio_H_L	Ratio_H_L_normalized	Ratio_H_L_variability____
[truncated: 844 more rows]
[truncated: 45 more columns]
