# Supplementary material for: Pulse-SILAC and Interactomics Reveal Distinct DDB1-CUL4–Associated Factors, Cellular Functions, and Protein Substrates
Source: Mol Cell Proteomics. 2023 Sep 7;22(10):100644. doi: 10.1016/j.mcpro.2023.100644 (PMC10565876; doi:10.1016/j.mcpro.2023.100644)
Supplement: Supplemental Table S4 [file mmc4.xlsx]

## Sheet: Cellular localisation
Uniprot ID	Cellular localisation (IF_DCAFbase)	Cytoplasmic	Nuclear	Cytoplasmic and nuclear
ATG16L	cytoplasmic	+
RFWD2	nuclear			+
CRBN	cytoplasmic and nuclear			+
ERCC8	cytoplasmic	+
DCAF10	cytoplasmic	+
DDB2	nuclear		+
VPRBP	cytoplasmic and nuclear			+
DCAF11	cytoplasmic	+
DCAF12	nuclear		+
DCAF13	nuclear		+
PHIP	cytoplasmic	+
DCAF15	cytoplasmic	+
DCAF16	cytoplasmic and nuclear			+
DCAF17	cytoplasmic	+
DTL	cytoplasmic	+
AMBRA1	cytoplasmic	+
DCAF4	cytoplasmic and nuclear			+
DCAF5	cytoplasmic and nuclear			+
DCAF6	cytoplasmic	+
DCAF7	cytoplasmic and nuclear			+
DCAF8	cytoplasmic and nuclear			+
WDTC1	cytoplasmic	+
DDA1	nuclear		+
DET1	cytoplasmic	+
EED	nuclear		+
FBXW5	cytoplasmic	+
FBXW8	cytoplasmic	+
GRWD1	cytoplasmic	+
GNB2	cytoplasmic	+
TOR1AIP2	cytoplasmic and nuclear			+
KATNB1	cytoplasmic	+
BTRCP	cytoplasmic and nuclear			+
NLE1	nuclear		+
NUP43	nuclear		+
PAFAH1B1	cytoplasmic	+
PWP1	cytoplasmic	+
RBBP4	nuclear		+
RBBP5	nuclear		+
RBBP7	cytoplasmic and nuclear			+
SMU1	cytoplasmic	+
TLE1	nuclear		+
TLE2	cytoplasmic	+
TLE3	nuclear		+
TRPC4AP	cytoplasmic	+
WDR12	cytoplasmic	+
WDR26	cytoplasmic	+
CIAO1	cytoplasmic and nuclear			+
WDR5	cytoplasmic	+
POC1B	cytoplasmic	+
WDR53	cytoplasmic	+
SNRNP40	nuclear		+
WDR59	nuclear		+
WDR5B	cytoplasmic	+
WDR61	cytoplasmic	+
WDR76	nuclear		+
WDR82	nuclear		+
WSB1	cytoplasmic	+
WSB2	cytoplasmic	+
Total		31	15	12
%		53.4483	25.8621	20.6897
