# Supplementary material for: Pulse-SILAC and Interactomics Reveal Distinct DDB1-CUL4–Associated Factors, Cellular Functions, and Protein Substrates
Source: Mol Cell Proteomics. 2023 Sep 7;22(10):100644. doi: 10.1016/j.mcpro.2023.100644 (PMC10565876; doi:10.1016/j.mcpro.2023.100644)
Supplement: Supplemental Table S5 [file mmc5.xlsx]

## Sheet: AMBRA1
Bait	Prey	PreyGene	Spec	SpecSum	AvgSpec	NumReplicates	ctrlCounts	AvgP	MaxP	TopoAvgP	TopoMaxP	SaintScore	logOddsScore	FoldChange	BFDR	boosted_by
AMBRA1	HIST1H4A	HIST1H4A	2|1	3	1.5	2	6|6	0	0	0	0	0	-24.86	0.25	0.65
AMBRA1	HSPA6	HSPA6	1|2	3	1.5	2	2|3	0	0	0	0	0	-10.49	0.6	0.65
AMBRA1	HSPA5	HSPA5	0|1	1	0.5	2	29|30	0	0	0	0	0	-133.03	0.02	0.65
AMBRA1	HSPA4	HSPA4	1|2	3	1.5	2	16|18	0	0	0	0	0	-72.81	0.09	0.65
AMBRA1	ZC3H14	ZC3H14	1|0	1	0.5	2	19|30	0	0	0	0	0	-110.28	0.02	0.65
AMBRA1	HSPA8	HSPA8	56|61	117	58.5	2	43|48	0	0	0	0	0	-82.23	1.29	0.63
AMBRA1	PARP10	PARP10	0|1	1	0.5	2	2|1	0	0	0	0	0	-8.59	0.33	0.65
AMBRA1	ATXN2L	ATXN2L	1|0	1	0.5	2	48|43	0	0	0	0	0	-204.81	0.01	0.65
AMBRA1	ALDH3A2	ALDH3A2	0|3	3	1.5	2	4|4	0	0	0	0	0	-19.25	0.38	0.65
AMBRA1	KIAA1279	KIAA1279	0|1	1	0.5	2	1|0	0	0	0	0	0	-4.79	1	0.65
AMBRA1	SWAP70	SWAP70	0|3	3	1.5	2	33|41	0	0	0	0	0	-166.66	0.04	0.65
AMBRA1	CSDE1	CSDE1	12|22	34	17	2	45|52	0	0	0	0	0	-174.78	0.35	0.65
AMBRA1	TIPRL	TIPRL	4|11	15	7.5	2	33|30	0	0	0	0	0	-125.75	0.24	0.65
AMBRA1	RPS6KA1	RPS6KA1	2|1	3	1.5	2	21|18	0	0	0	0	0	-83.86	0.08	0.65
AMBRA1	PPID	PPID	3|5	8	4	2	3|6	0	0	0	0	0	-14.53	0.89	0.57
AMBRA1	SERBP1	SERBP1	1|3	4	2	2	37|52	0	0	0	0	0	-194.77	0.04	0.65
AMBRA1	ARF3	ARF3	1|1	2	1	2	7|5	0	0	0	0	0	-24.86	0.17	0.65
AMBRA1	MTCL1	MTCL1	3|3	6	3	2	0|1	0.37	0.37	0.37	0.37	0.37	-0.51	6	0.23
AMBRA1	EEF1A1	EEF1A1	16|21	37	18.5	2	37|47	0	0	0	0	0	-137.39	0.44	0.65
AMBRA1	MAGEA4	MAGEA4	1|1	2	1	2	9|6	0	0	0	0	0	-31.31	0.13	0.65
AMBRA1	FXR1	FXR1	0|2	2	1	2	15|11	0	0	0	0	0	-59.18	0.08	0.65
AMBRA1	PRPF8	PRPF8	0|1	1	0.5	2	9|11	0	0	0	0	0	-45.81	0.05	0.65
AMBRA1	COPG2	COPG2	7|10	17	8.5	2	85|72	0	0	0	0	0	-321.25	0.11	0.65
AMBRA1	RELA	RELA	1|0	1	0.5	2	4|7	0	0	0	0	0	-25.89	0.09	0.65
AMBRA1	APC	APC	0|2	2	1	2	6|5	0	0	0	0	0	-25.89	0.18	0.65
AMBRA1	YTHDF2	YTHDF2	1|1	2	1	2	7|8	0	0	0	0	0	-31.31	0.13	0.65
AMBRA1	DPYSL4	DPYSL4	3|6	9	4.5	2	20|12	0	0	0	0	0	-61.59	0.28	0.65
AMBRA1	DPYSL2	DPYSL2	10|12	22	11	2	47|44	0	0	0	0	0	-167.65	0.24	0.65
AMBRA1	DPYSL3	DPYSL3	4|3	7	3.5	2	35|29	0	0	0	0	0	-131.41	0.11	0.65
AMBRA1	NUDT2	NUDT2	0|1	1	0.5	2	5|6	0	0	0	0	0	-25.89	0.09	0.65
AMBRA1	NUDT5	NUDT5	1|2	3	1.5	2	16|20	0	0	0	0	0	-77.22	0.08	0.65
AMBRA1	EPS8L2	EPS8L2	1|0	1	0.5	2	8|9	0	0	0	0	0	-39.16	0.06	0.65
AMBRA1	PPP5C	PPP5C	1|1	2	1	2	0|0	0	0	0	0	0	-0.84	10	0.65
AMBRA1	PFN2	PFN2	1|1	2	1	2	4|3	0	0	0	0	0	-14.47	0.29	0.65
AMBRA1	RPLP2	RPLP2	0|3	3	1.5	2	3|4	0	0	0	0	0	-17.12	0.43	0.65
AMBRA1	ECD	ECD	0|2	2	1	2	17|19	0	0	0	0	0	-81.52	0.06	0.65
AMBRA1	TPM3	TPM3	0|1	1	0.5	2	5|5	0	0	0	0	0	-23.65	0.1	0.65
AMBRA1	FAM21A	FAM21A	0|1	1	0.5	2	65|70	0	0	0	0	0	-303.61	0.01	0.65
AMBRA1	TRIO	TRIO	3|5	8	4	2	24|32	0	0	0	0	0	-113.92	0.14	0.65
AMBRA1	YKT6	YKT6	2|1	3	1.5	2	19|21	0	0	0	0	0	-86.07	0.07	0.65
AMBRA1	TJP1	TJP1	3|2	5	2.5	2	88|92	0	0	0	0	0	-393.6	0.03	0.65
AMBRA1	TCP1	TCP1	14|20	34	17	2	15|14	0	0	0	0	0	-33.71	1.17	0.62
AMBRA1	SH3PXD2B	SH3PXD2B	2|3	5	2.5	2	53|69	0	0	0	0	0	-263.81	0.04	0.65
AMBRA1	MAD2L2	MAD2L2	4|4	8	4	2	0|0	0.99	0.99	0.99	0.99	0.99	4.77	40	0
AMBRA1	PRDX6	PRDX6	3|8	11	5.5	2	11|12	0	0	0	0	0	-42.75	0.48	0.65
AMBRA1	PRDX1	PRDX1	5|13	18	9	2	23|27	0	0	0	0	0	-94.51	0.36	0.65
AMBRA1	CCT6A	CCT6A	2|2	4	2	2	4|4	0	0	0	0	0	-14.36	0.5	0.65
AMBRA1	CROCC	CROCC	1|0	1	0.5	2	2|1	0	0	0	0	0	-8.59	0.33	0.65
AMBRA1	DYNLL2	DYNLL2	3|2	5	2.5	2	0|0	0.86	0.95	0.86	0.95	0.86	1.19	25	0.01
AMBRA1	CDR2L	CDR2L	1|3	4	2	2	9|9	0	0	0	0	0	-37.76	0.22	0.65
AMBRA1	CALM3	CALM3	1|0	1	0.5	2	1|4	0	0	0	0	0	-12.66	0.2	0.65
AMBRA1	EIF4ENIF1	EIF4ENIF1	2|3	5	2.5	2	22|18	0	0	0	0	0	-82.36	0.12	0.65
AMBRA1	TRIM25	TRIM25	0|1	1	0.5	2	23|24	0	0	0	0	0	-106.14	0.02	0.65
AMBRA1	SLC25A5	SLC25A5	4|6	10	5	2	17|20	0	0	0	0	0	-69.64	0.27	0.65
AMBRA1	NELFCD	NELFCD	2|2	4	2	2	14|13	0	0	0	0	0	-54.1	0.15	0.65
AMBRA1	KIF5B	KIF5B	1|2	3	1.5	2	39|42	0	0	0	0	0	-177.26	0.04	0.65
AMBRA1	DMD	DMD	1|0	1	0.5	2	1|0	0	0	0	0	0	-4.79	1	0.65
AMBRA1	SEH1L	SEH1L	4|5	9	4.5	2	1|0	0.81	0.91	0.81	0.91	0.81	0.89	9	0.04
AMBRA1	ABCF3	ABCF3	1|1	2	1	2	8|8	0	0	0	0	0	-33.43	0.12	0.65
AMBRA1	ABCF1	ABCF1	0|1	1	0.5	2	14|15	0	0	0	0	0	-65.89	0.03	0.65
AMBRA1	KPRP	KPRP	4|3	7	3.5	2	0|0	0.97	0.99	0.97	0.99	0.97	3.03	35	0
AMBRA1	BAG2	BAG2	2|3	5	2.5	2	2|3	0	0	0	0	0	-8.84	1	0.54
AMBRA1	BAG3	BAG3	10|9	19	9.5	2	29|35	0	0	0	0	0	-113.16	0.3	0.65
AMBRA1	RPS2	RPS2	1|0	1	0.5	2	4|4	0	0	0	0	0	-19.25	0.12	0.65
AMBRA1	CHMP5	CHMP5	0|1	1	0.5	2	9|10	0	0	0	0	0	-43.6	0.05	0.65
AMBRA1	CTPS1	CTPS1	4|8	12	6	2	31|36	0	0	0	0	0	-134.47	0.18	0.65
AMBRA1	DSG1	DSG1	3|0	3	1.5	2	0|0	0.48	0.95	0.48	0.95	0.48	-3.35	15	0.11
AMBRA1	SF3B3	SF3B3	0|1	1	0.5	2	3|6	0	0	0	0	0	-21.49	0.11	0.65
AMBRA1	LGALS1	LGALS1	5|7	12	6	2	2|0	0.51	0.67	0.51	0.67	0.51	-0.63	6	0.09
AMBRA1	HN1	HN1	2|2	4	2	2	13|13	0	0	0	0	0	-51.93	0.15	0.65
AMBRA1	KIAA1217	KIAA1217	3|1	4	2	2	22|21	0	0	0	0	0	-92.72	0.09	0.65
AMBRA1	KIAA1524	KIAA1524	18|21	39	19.5	2	37|42	0	0	0	0	0	-122.66	0.49	0.65
AMBRA1	NAP1L4	NAP1L4	0|2	2	1	2	16|20	0	0	0	0	0	-81.52	0.06	0.65
AMBRA1	PUF60	PUF60	1|2	3	1.5	2	28|25	0	0	0	0	0	-114.9	0.06	0.65
AMBRA1	PLIN3	PLIN3	4|6	10	5	2	49|41	0	0	0	0	0	-184.89	0.11	0.65
AMBRA1	ZYX	ZYX	4|2	6	3	2	28|32	0	0	0	0	0	-126.35	0.1	0.65
AMBRA1	CIAPIN1	CIAPIN1	1|1	2	1	2	25|26	0	0	0	0	0	-110.46	0.04	0.65
AMBRA1	HSP90AB1	HSP90AB1	101|114	215	107.5	2	54|46	0	0	0	0	0	-36.3	2.15	0.6
AMBRA1	ARHGAP29	ARHGAP29	6|5	11	5.5	2	19|31	0	0	0	0	0	-94.09	0.22	0.65
AMBRA1	ATG2B	ATG2B	2|0	2	1	2	31|32	0	0	0	0	0	-142	0.03	0.65
AMBRA1	URI1	URI1	1|2	3	1.5	2	3|2	0	0	0	0	0	-10.49	0.6	0.65
AMBRA1	TWF1	TWF1	0|1	1	0.5	2	9|16	0	0	0	0	0	-56.74	0.04	0.65
AMBRA1	TWF2	TWF2	0|2	2	1	2	16|17	0	0	0	0	0	-74.82	0.06	0.65
AMBRA1	EEF1D	EEF1D	7|11	18	9	2	38|42	0	0	0	0	0	-152.97	0.23	0.65
AMBRA1	PCM1	PCM1	3|0	3	1.5	2	19|33	0	0	0	0	0	-116.78	0.06	0.65
AMBRA1	UNQ9370/PRO34162	UNQ9370/PRO34162	0|1	1	0.5	2	0|3	0	0	0	0	0	-8.31	0.33	0.65
AMBRA1	TTC4	TTC4	5|7	12	6	2	0|1	0.95	0.99	0.95	0.99	0.95	2.31	12	0.01
AMBRA1	DYNC1LI1	DYNC1LI1	0|1	1	0.5	2	6|8	0	0	0	0	0	-32.48	0.07	0.65
AMBRA1	PBK	PBK	0|1	1	0.5	2	12|10	0	0	0	0	0	-50.26	0.05	0.65
AMBRA1	ANKRD28	ANKRD28	0|1	1	0.5	2	3|7	0	0	0	0	0	-23.52	0.1	0.65
AMBRA1	DDA1	DDA1	2|1	3	1.5	2	0|0	0.38	0.77	0.38	0.77	0.38	-0.84	15	0.19
AMBRA1	VBP1	VBP1	0|1	1	0.5	2	1|2	0	0	0	0	0	-8.59	0.33	0.65
AMBRA1	ARHGAP5	ARHGAP5	0|1	1	0.5	2	4|6	0	0	0	0	0	-23.65	0.1	0.65
AMBRA1	NCOR2	NCOR2	1|0	1	0.5	2	10|11	0	0	0	0	0	-48.05	0.05	0.65
AMBRA1	GPN1	GPN1	1|0	1	0.5	2	5|7	0	0	0	0	0	-28.06	0.08	0.65
AMBRA1	GGA3	GGA3	1|1	2	1	2	9|13	0	0	0	0	0	-46.46	0.09	0.65
AMBRA1	HIST1H1C	HIST1H1C	4|7	11	5.5	2	2|3	0.06	0.12	0.06	0.12	0.06	-5.94	2.2	0.39
AMBRA1	TACC3	TACC3	1|2	3	1.5	2	11|17	0	0	0	0	0	-59.58	0.11	0.65
AMBRA1	ANKHD1	ANKHD1	1|3	4	2	2	22|24	0	0	0	0	0	-99.36	0.09	0.65
AMBRA1	HIST1H2AG	HIST1H2AG	1|2	3	1.5	2	3|4	0	0	0	0	0	-14.47	0.43	0.65
AMBRA1	SIN3B	SIN3B	8|8	16	8	2	47|47	0	0	0	0	0	-180.09	0.17	0.65
AMBRA1	SH3KBP1	SH3KBP1	0|2	2	1	2	15|12	0	0	0	0	0	-61.43	0.07	0.65
AMBRA1	RTF1	RTF1	1|0	1	0.5	2	18|25	0	0	0	0	0	-97.23	0.02	0.65
AMBRA1	PCCA	PCCA	72|80	152	76	2	128|126	0	0	0	0	0	-359.26	0.6	0.65
AMBRA1	BUB1B	BUB1B	6|1	7	3.5	2	26|30	0	0	0	0	0	-121.56	0.12	0.65
AMBRA1	PPWD1	PPWD1	1|0	1	0.5	2	2|5	0	0	0	0	0	-17.11	0.14	0.65
AMBRA1	SMG7	SMG7	1|3	4	2	2	1|1	0.05	0.1	0.05	0.1	0.05	-4.98	2	0.4
AMBRA1	DLG5	DLG5	16|19	35	17.5	2	30|35	0	0	0	0	0	-98.82	0.54	0.65
AMBRA1	ZMYM4	ZMYM4	1|0	1	0.5	2	3|0	0	0	0	0	0	-8.31	0.33	0.65
AMBRA1	OSBPL9	OSBPL9	0|1	1	0.5	2	1|1	0	0	0	0	0	-6.39	0.5	0.65
AMBRA1	AKAP1	AKAP1	1|0	1	0.5	2	23|20	0	0	0	0	0	-97.19	0.02	0.65
AMBRA1	AKAP2	AKAP2	1|0	1	0.5	2	72|81	0	0	0	0	0	-344.05	0.01	0.65
AMBRA1	EIF2A	EIF2A	5|10	15	7.5	2	38|44	0	0	0	0	0	-163.8	0.18	0.65
AMBRA1	CAPZB	CAPZB	1|0	1	0.5	2	11|11	0	0	0	0	0	-50.26	0.05	0.65
AMBRA1	TANGO6	TANGO6	6|2	8	4	2	31|29	0	0	0	0	0	-126.35	0.13	0.65
AMBRA1	TTC1	TTC1	8|3	11	5.5	2	12|10	0	0	0	0	0	-40.64	0.5	0.65
AMBRA1	STIP1	STIP1	32|41	73	36.5	2	23|28	0	0	0	0	0	-46.48	1.43	0.62
AMBRA1	WDR43	WDR43	1|2	3	1.5	2	5|6	0	0	0	0	0	-22.78	0.27	0.65
AMBRA1	AHSA1	AHSA1	4|3	7	3.5	2	24|18	0	0	0	0	0	-83.38	0.17	0.65
AMBRA1	DSP	DSP	4|1	5	2.5	2	0|1	0.35	0.71	0.35	0.71	0.35	-3.18	5	0.24
AMBRA1	GLMN	GLMN	9|13	22	11	2	2|2	0.93	1	0.93	1	0.93	1.81	5.5	0.01
AMBRA1	PDAP1	PDAP1	8|9	17	8.5	2	15|17	0	0	0	0	0	-49.69	0.53	0.65
AMBRA1	CAMSAP2	CAMSAP2	0|1	1	0.5	2	17|17	0	0	0	0	0	-77.05	0.03	0.65
AMBRA1	DNAJC7	DNAJC7	4|9	13	6.5	2	2|2	0.44	0.86	0.44	0.86	0.44	-4.23	3.25	0.18
AMBRA1	ACP2	ACP2	0|1	1	0.5	2	0|0	0	0	0	0	0	-3.35	5	0.65
AMBRA1	NCOA2	NCOA2	1|0	1	0.5	2	4|5	0	0	0	0	0	-21.49	0.11	0.65
AMBRA1	PHAX	PHAX	0|1	1	0.5	2	12|8	0	0	0	0	0	-45.81	0.05	0.65
AMBRA1	LIMD1	LIMD1	1|1	2	1	2	12|12	0	0	0	0	0	-50.83	0.08	0.65
AMBRA1	DDB1	DDB1	5|9	14	7	2	0|0	1	1	1	1	1	6.45	70	0
AMBRA1	CAPZA1	CAPZA1	1|1	2	1	2	2|5	0	0	0	0	0	-14.45	0.29	0.65
AMBRA1	GEMIN5	GEMIN5	15|21	36	18	2	123|134	0	0	0	0	0	-511.75	0.14	0.65
AMBRA1	CTTN	CTTN	14|25	39	19.5	2	60|68	0	0	0	0	0	-235.13	0.3	0.65
AMBRA1	EIF4G2	EIF4G2	9|9	18	9	2	64|67	0	0	0	0	0	-257.13	0.14	0.65
AMBRA1	ERC1	ERC1	13|11	24	12	2	61|56	0	0	0	0	0	-220.44	0.21	0.65
AMBRA1	ERH	ERH	1|0	1	0.5	2	3|2	0	0	0	0	0	-12.81	0.2	0.65
AMBRA1	EIF2S2	EIF2S2	2|0	2	1	2	0|5	0	0	0	0	0	-12.24	0.4	0.65
AMBRA1	N4BP1	N4BP1	1|1	2	1	2	29|35	0	0	0	0	0	-139.36	0.03	0.65
AMBRA1	N4BP2	N4BP2	5|6	11	5.5	2	13|14	0	0	0	0	0	-46.15	0.41	0.65
AMBRA1	MDC1	MDC1	0|1	1	0.5	2	20|32	0	0	0	0	0	-116.93	0.02	0.65
AMBRA1	IFT172	IFT172	2|0	2	1	2	3|4	0	0	0	0	0	-17.12	0.29	0.65
AMBRA1	GNL2	GNL2	2|0	2	1	2	3|2	0	0	0	0	0	-12.81	0.4	0.65
AMBRA1	EIF3B	EIF3B	1|2	3	1.5	2	11|13	0	0	0	0	0	-50.83	0.12	0.65
AMBRA1	EIF3F	EIF3F	6|6	12	6	2	3|7	0	0	0	0	0	-11.7	1.2	0.56
AMBRA1	RARS	RARS	1|0	1	0.5	2	21|27	0	0	0	0	0	-108.38	0.02	0.65
AMBRA1	TPR	TPR	8|8	16	8	2	67|66	0	0	0	0	0	-264.9	0.12	0.65
AMBRA1	ATP5B	ATP5B	2|4	6	3	2	6|6	0	0	0	0	0	-22.35	0.5	0.65
AMBRA1	CPLX1	CPLX1	1|0	1	0.5	2	1|1	0	0	0	0	0	-6.39	0.5	0.65
AMBRA1	SMPD4	SMPD4	1|3	4	2	2	1|1	0.05	0.1	0.05	0.1	0.05	-4.98	2	0.4
AMBRA1	BRIP1	BRIP1	0|1	1	0.5	2	14|12	0	0	0	0	0	-59.18	0.04	0.65
AMBRA1	DNAJB1	DNAJB1	8|9	17	8.5	2	15|15	0	0	0	0	0	-45.73	0.57	0.65
AMBRA1	CRYBG3	CRYBG3	2|1	3	1.5	2	44|55	0	0	0	0	0	-217.47	0.03	0.65
AMBRA1	CCZ1	CCZ1	3|2	5	2.5	2	0|2	0.07	0.11	0.07	0.11	0.07	-3.26	2.5	0.36
AMBRA1	HAS1	HAS1	0|1	1	0.5	2	1|1	0	0	0	0	0	-6.39	0.5	0.65
AMBRA1	H1F0	H1F0	3|4	7	3.5	2	2|1	0.05	0.07	0.05	0.07	0.05	-3.88	2.33	0.44
AMBRA1	HNRNPA1	HNRNPA1	1|2	3	1.5	2	21|19	0	0	0	0	0	-86.07	0.07	0.65
AMBRA1	ENO1	ENO1	1|3	4	2	2	20|21	0	0	0	0	0	-88.29	0.1	0.65
AMBRA1	TAOK3	TAOK3	0|1	1	0.5	2	0|2	0	0	0	0	0	-6.15	0.5	0.65
AMBRA1	CHAMP1	CHAMP1	0|1	1	0.5	2	35|44	0	0	0	0	0	-177.97	0.01	0.65
AMBRA1	CDK2	CDK2	1|1	2	1	2	16|11	0	0	0	0	0	-57.42	0.07	0.65
AMBRA1	SF3B2	SF3B2	1|1	2	1	2	72|69	0	0	0	0	0	-311.43	0.01	0.65
AMBRA1	DDHD1	DDHD1	0|1	1	0.5	2	9|12	0	0	0	0	0	-48.05	0.05	0.65
AMBRA1	EIF5B	EIF5B	1|0	1	0.5	2	32|34	0	0	0	0	0	-148.72	0.02	0.65
AMBRA1	EPRS	EPRS	1|0	1	0.5	2	50|55	0	0	0	0	0	-236.24	0.01	0.65
AMBRA1	HIST1H3A	HIST1H3A	1|2	3	1.5	2	3|3	0	0	0	0	0	-12.39	0.5	0.65
AMBRA1	SCML2	SCML2	1|0	1	0.5	2	22|23	0	0	0	0	0	-101.67	0.02	0.65
AMBRA1	PPP4R1	PPP4R1	1|0	1	0.5	2	1|0	0	0	0	0	0	-4.79	1	0.65
AMBRA1	SYNE2	SYNE2	1|0	1	0.5	2	2|3	0	0	0	0	0	-12.81	0.2	0.65
AMBRA1	NUP214	NUP214	6|4	10	5	2	64|65	0	0	0	0	0	-271.03	0.08	0.65
AMBRA1	SHC1	SHC1	1|1	2	1	2	7|10	0	0	0	0	0	-35.62	0.12	0.65
AMBRA1	PASK	PASK	2|2	4	2	2	1|4	0	0	0	0	0	-8.7	0.8	0.65
AMBRA1	TOMM34	TOMM34	0|2	2	1	2	2|2	0	0	0	0	0	-10.58	0.5	0.65
AMBRA1	MIF	MIF	1|1	2	1	2	1|1	0	0	0	0	0	-4.98	1	0.65
AMBRA1	CXORF56	CXORF56	0|1	1	0.5	2	13|13	0	0	0	0	0	-59.18	0.04	0.65
AMBRA1	AHNAK	AHNAK	325|344	669	334.5	2	1228|1242	0	0	0	0	0	#NAME?	0.27	0.65
AMBRA1	MAP1B	MAP1B	1|0	1	0.5	2	48|46	0	0	0	0	0	-211.54	0.01	0.65
AMBRA1	TUBB3	TUBB3	1|2	3	1.5	2	5|5	0	0	0	0	0	-20.63	0.3	0.65
AMBRA1	UBE2M	UBE2M	1|0	1	0.5	2	2|3	0	0	0	0	0	-12.81	0.2	0.65
AMBRA1	UBE2O	UBE2O	2|1	3	1.5	2	39|44	0	0	0	0	0	-181.73	0.04	0.65
AMBRA1	RPL18A	RPL18A	0|1	1	0.5	2	2|2	0	0	0	0	0	-10.58	0.25	0.65
AMBRA1	VCPIP1	VCPIP1	24|28	52	26	2	109|100	0	0	0	0	0	-379.28	0.25	0.65
AMBRA1	QARS	QARS	1|2	3	1.5	2	11|15	0	0	0	0	0	-55.21	0.12	0.65
AMBRA1	IL18	IL18	4|1	5	2.5	2	1|1	0.13	0.27	0.13	0.27	0.13	-4.98	2.5	0.31
AMBRA1	DFNA5	DFNA5	3|4	7	3.5	2	18|23	0	0	0	0	0	-81.23	0.17	0.65
AMBRA1	PALLD	PALLD	1|2	3	1.5	2	25|23	0	0	0	0	0	-103.79	0.06	0.65
AMBRA1	EFHD2	EFHD2	6|16	22	11	2	47|30	0	0	0	0	0	-149.08	0.29	0.65
AMBRA1	TTF2	TTF2	1|6	7	3.5	2	29|22	0	0	0	0	0	-110.46	0.14	0.65
AMBRA1	EIF5	EIF5	15|19	34	17	2	47|33	0	0	0	0	0	-131.17	0.42	0.65
AMBRA1	HIST2H2BF	HIST2H2BF	0|1	1	0.5	2	7|6	0	0	0	0	0	-30.3	0.08	0.65
AMBRA1	ANKRD17	ANKRD17	6|8	14	7	2	54|54	0	0	0	0	0	-217.18	0.13	0.65
AMBRA1	TLN1	TLN1	32|33	65	32.5	2	222|210	0	0	0	0	0	#NAME?	0.15	0.65
AMBRA1	NT5C2	NT5C2	0|2	2	1	2	0|2	0.02	0.04	0.02	0.04	0.02	-6.15	1	0.47
AMBRA1	ANXA2	ANXA2	37|41	78	39	2	82|75	0	0	0	0	0	-238.61	0.5	0.65
AMBRA1	POGZ	POGZ	2|0	2	1	2	7|9	0	0	0	0	0	-36.92	0.12	0.65
AMBRA1	UFD1L	UFD1L	2|2	4	2	2	9|11	0	0	0	0	0	-39.08	0.2	0.65
AMBRA1	CHMP2B	CHMP2B	0|1	1	0.5	2	5|4	0	0	0	0	0	-21.49	0.11	0.65
AMBRA1	RREB1	RREB1	1|0	1	0.5	2	2|4	0	0	0	0	0	-14.89	0.17	0.65
AMBRA1	PFAS	PFAS	3|5	8	4	2	0|0	0.98	1	0.98	1	0.98	3.03	40	0
AMBRA1	DDX3X	DDX3X	3|3	6	3	2	45|30	0	0	0	0	0	-155.17	0.08	0.65
AMBRA1	SAFB	SAFB	1|1	2	1	2	11|15	0	0	0	0	0	-55.21	0.08	0.65
AMBRA1	RANGAP1	RANGAP1	7|7	14	7	2	45|50	0	0	0	0	0	-185.44	0.15	0.65
AMBRA1	LSG1	LSG1	0|1	1	0.5	2	21|23	0	0	0	0	0	-99.42	0.02	0.65
AMBRA1	IP6K1	IP6K1	0|1	1	0.5	2	3|9	0	0	0	0	0	-27.61	0.08	0.65
AMBRA1	DDX5	DDX5	1|2	3	1.5	2	29|24	0	0	0	0	0	-114.9	0.06	0.65
AMBRA1	STMN1	STMN1	5|6	11	5.5	2	13|19	0	0	0	0	0	-56.5	0.34	0.65
AMBRA1	NFKBIE	NFKBIE	1|4	5	2.5	2	6|8	0	0	0	0	0	-29.13	0.36	0.65
AMBRA1	CLTC	CLTC	1|0	1	0.5	2	3|3	0	0	0	0	0	-14.89	0.17	0.65
AMBRA1	HAUS6	HAUS6	2|3	5	2.5	2	25|29	0	0	0	0	0	-113.11	0.09	0.65
AMBRA1	NACA	NACA	1|1	2	1	2	10|7	0	0	0	0	0	-35.62	0.12	0.65
AMBRA1	SDAD1	SDAD1	0|1	1	0.5	2	5|5	0	0	0	0	0	-23.65	0.1	0.65
AMBRA1	SART1	SART1	1|0	1	0.5	2	53|55	0	0	0	0	0	-242.97	0.01	0.65
AMBRA1	TOX4	TOX4	2|2	4	2	2	29|25	0	0	0	0	0	-113.11	0.07	0.65
AMBRA1	STON2	STON2	1|1	2	1	2	3|6	0	0	0	0	0	-18.58	0.22	0.65
AMBRA1	IPO8	IPO8	1|1	2	1	2	2|2	0	0	0	0	0	-8.48	0.5	0.65
AMBRA1	IPO7	IPO7	2|6	8	4	2	22|21	0	0	0	0	0	-88.94	0.19	0.65
AMBRA1	NAP1L1	NAP1L1	3|2	5	2.5	2	13|17	0	0	0	0	0	-60.57	0.17	0.65
AMBRA1	GCN1L1	GCN1L1	11|13	24	12	2	124|136	0	0	0	0	0	-533.03	0.09	0.65
AMBRA1	CNTN2	CNTN2	0|1	1	0.5	2	0|1	0	0	0	0	0	-4.79	1	0.65
AMBRA1	TBC1D15	TBC1D15	0|1	1	0.5	2	23|20	0	0	0	0	0	-97.19	0.02	0.65
AMBRA1	HSPA1A	HSPA1A	52|62	114	57	2	17|18	1	1	1	1	1	6.41	3.26	0
AMBRA1	HCFC1	HCFC1	3|5	8	4	2	67|64	0	0	0	0	0	-279.66	0.06	0.65
AMBRA1	PXN	PXN	5|12	17	8.5	2	31|35	0	0	0	0	0	-128.99	0.26	0.65
AMBRA1	ANLN	ANLN	1|2	3	1.5	2	30|40	0	0	0	0	0	-152.66	0.04	0.65
AMBRA1	USP14	USP14	1|3	4	2	2	24|20	0	0	0	0	0	-94.92	0.09	0.65
AMBRA1	USP15	USP15	8|9	17	8.5	2	89|80	0	0	0	0	0	-343.86	0.1	0.65
AMBRA1	RUVBL2	RUVBL2	4|3	7	3.5	2	1|1	0.18	0.27	0.18	0.27	0.18	-2.21	3.5	0.27
AMBRA1	UNC45A	UNC45A	21|35	56	28	2	33|37	0	0	0	0	0	-98.66	0.8	0.65
AMBRA1	AHNAK2	AHNAK2	25|29	54	27	2	355|343	0	0	0	0	0	#NAME?	0.08	0.65
AMBRA1	SYNPO	SYNPO	1|1	2	1	2	31|35	0	0	0	0	0	-143.82	0.03	0.65
AMBRA1	CRKL	CRKL	7|8	15	7.5	2	34|36	0	0	0	0	0	-131.47	0.21	0.65
AMBRA1	ARPIN	ARPIN	4|5	9	4.5	2	12|12	0	0	0	0	0	-42.32	0.38	0.65
AMBRA1	ALMS1	ALMS1	8|12	20	10	2	46|58	0	0	0	0	0	-201.67	0.19	0.65
AMBRA1	ARHGEF10	ARHGEF10	1|2	3	1.5	2	6|6	0	0	0	0	0	-24.86	0.25	0.65
AMBRA1	LARP1	LARP1	6|12	18	9	2	29|32	0	0	0	0	0	-115.14	0.3	0.65
AMBRA1	DHX29	DHX29	0|1	1	0.5	2	41|43	0	0	0	0	0	-189.1	0.01	0.65
AMBRA1	CNDP2	CNDP2	0|1	1	0.5	2	3|5	0	0	0	0	0	-19.25	0.12	0.65
AMBRA1	DDX42	DDX42	0|1	1	0.5	2	44|33	0	0	0	0	0	-173.28	0.01	0.65
AMBRA1	KLC1	KLC1	1|3	4	2	2	28|31	0	0	0	0	0	-128.24	0.07	0.65
AMBRA1	PAICS	PAICS	3|2	5	2.5	2	27|28	0	0	0	0	0	-115.32	0.09	0.65
AMBRA1	COMMD8	COMMD8	0|1	1	0.5	2	4|6	0	0	0	0	0	-23.65	0.1	0.65
AMBRA1	FBXO30	FBXO30	0|2	2	1	2	7|5	0	0	0	0	0	-28.06	0.17	0.65
AMBRA1	PELP1	PELP1	1|0	1	0.5	2	2|1	0	0	0	0	0	-8.59	0.33	0.65
AMBRA1	PIK3AP1	PIK3AP1	1|1	2	1	2	15|21	0	0	0	0	0	-77.22	0.06	0.65
AMBRA1	NEDD8	NEDD8	2|7	9	4.5	2	3|3	0.01	0.03	0.01	0.03	0.01	-10.56	1.5	0.51
AMBRA1	CDC37	CDC37	16|13	29	14.5	2	3|6	0.62	0.94	0.62	0.94	0.62	-0.86	3.22	0.05
AMBRA1	NASP	NASP	8|6	14	7	2	47|58	0	0	0	0	0	-210.65	0.13	0.65
AMBRA1	AIP	AIP	6|9	15	7.5	2	0|0	1	1	1	1	1	8.09	75	0
AMBRA1	LASP1	LASP1	1|3	4	2	2	17|18	0	0	0	0	0	-75.03	0.11	0.65
AMBRA1	HBS1L	HBS1L	1|0	1	0.5	2	14|21	0	0	0	0	0	-79.23	0.03	0.65
AMBRA1	NUDC	NUDC	132|138	270	135	2	31|27	1	1	1	1	1	64.06	4.66	0
AMBRA1	ESYT1	ESYT1	2|2	4	2	2	60|68	0	0	0	0	0	-277.45	0.03	0.65
AMBRA1	PEA15	PEA15	1|1	2	1	2	7|14	0	0	0	0	0	-44	0.1	0.65
AMBRA1	NUMBL	NUMBL	1|3	4	2	2	14|15	0	0	0	0	0	-61.81	0.14	0.65
AMBRA1	PPP1R13L	PPP1R13L	5|7	12	6	2	16|19	0	0	0	0	0	-62.72	0.34	0.65
AMBRA1	EEF2	EEF2	9|15	24	12	2	37|40	0	0	0	0	0	-140.66	0.31	0.65
AMBRA1	SF1	SF1	1|2	3	1.5	2	38|33	0	0	0	0	0	-154.96	0.04	0.65
AMBRA1	DDX39B	DDX39B	3|1	4	2	2	0|0	0.48	0.95	0.48	0.95	0.48	-0.84	20	0.11
AMBRA1	STRAP	STRAP	2|3	5	2.5	2	29|25	0	0	0	0	0	-113.11	0.09	0.65
AMBRA1	DBNL	DBNL	1|2	3	1.5	2	18|19	0	0	0	0	0	-79.44	0.08	0.65
AMBRA1	PLEKHA5	PLEKHA5	9|11	20	10	2	45|49	0	0	0	0	0	-177.02	0.21	0.65
AMBRA1	CYLD	CYLD	3|5	8	4	2	15|11	0	0	0	0	0	-49.05	0.31	0.65
AMBRA1	TRIP6	TRIP6	0|2	2	1	2	4|10	0	0	0	0	0	-32.12	0.14	0.65
AMBRA1	ARFGAP3	ARFGAP3	1|0	1	0.5	2	16|20	0	0	0	0	0	-81.52	0.03	0.65
AMBRA1	ARFGAP1	ARFGAP1	2|5	7	3.5	2	34|40	0	0	0	0	0	-157.32	0.09	0.65
AMBRA1	RUVBL1	RUVBL1	12|13	25	12.5	2	29|22	0	0	0	0	0	-79.26	0.49	0.65
AMBRA1	NEK9	NEK9	5|8	13	6.5	2	24|30	0	0	0	0	0	-103.09	0.24	0.65
AMBRA1	ZNF185	ZNF185	3|10	13	6.5	2	25|30	0	0	0	0	0	-111.7	0.24	0.65
AMBRA1	PCNP	PCNP	3|1	4	2	2	12|15	0	0	0	0	0	-57.42	0.15	0.65
AMBRA1	NUDCD2	NUDCD2	2|2	4	2	2	0|1	0.14	0.14	0.14	0.14	0.14	-1.86	4	0.29
AMBRA1	NUDCD3	NUDCD3	17|16	33	16.5	2	7|7	0.01	0.02	0.01	0.02	0.01	-5.09	2.36	0.5
AMBRA1	MRE11A	MRE11A	26|34	60	30	2	51|49	0	0	0	0	0	-147.77	0.6	0.65
AMBRA1	MYH9	MYH9	27|36	63	31.5	2	293|309	0	0	0	0	0	#NAME?	0.1	0.65
AMBRA1	RANBP2	RANBP2	7|9	16	8	2	166|163	0	0	0	0	0	-702.64	0.05	0.65
AMBRA1	AMBRA1	AMBRA1	414|535	949	474.5	2	0|0	1	1	1	1	1	586.48	4745	0
AMBRA1	HN1L	HN1L	4|4	8	4	2	19|14	0	0	0	0	0	-61.16	0.24	0.65
AMBRA1	TMEM2	TMEM2	0|2	2	1	2	2|2	0	0	0	0	0	-10.58	0.5	0.65
AMBRA1	ARNT	ARNT	0|1	1	0.5	2	1|3	0	0	0	0	0	-10.58	0.25	0.65
AMBRA1	RTCB	RTCB	4|2	6	3	2	5|7	0	0	0	0	0	-22.35	0.5	0.65
AMBRA1	KEAP1	KEAP1	13|12	25	12.5	2	3|4	0.81	0.89	0.81	0.89	0.81	0.98	3.57	0.03
AMBRA1	RPS3A	RPS3A	1|0	1	0.5	2	19|17	0	0	0	0	0	-81.52	0.03	0.65
AMBRA1	GTF2A1	GTF2A1	1|1	2	1	2	3|6	0	0	0	0	0	-18.58	0.22	0.65
AMBRA1	ATAD3B	ATAD3B	0|1	1	0.5	2	1|1	0	0	0	0	0	-6.39	0.5	0.65
AMBRA1	CASC5	CASC5	0|1	1	0.5	2	6|7	0	0	0	0	0	-30.3	0.08	0.65
AMBRA1	CALD1	CALD1	2|6	8	4	2	41|31	0	0	0	0	0	-152.83	0.11	0.65
AMBRA1	CSTF2	CSTF2	11|6	17	8.5	2	28|30	0	0	0	0	0	-108.71	0.29	0.65
AMBRA1	CUL4A	CUL4A	25|42	67	33.5	2	0|0	1	1	1	1	1	36.72	335	0
AMBRA1	LRPPRC	LRPPRC	1|0	1	0.5	2	3|3	0	0	0	0	0	-14.89	0.17	0.65
AMBRA1	SUGT1	SUGT1	12|16	28	14	2	17|15	0	0	0	0	0	-42.26	0.88	0.65
AMBRA1	CLINT1	CLINT1	2|3	5	2.5	2	32|29	0	0	0	0	0	-128.56	0.08	0.65
AMBRA1	ACOT1	ACOT1	7|3	10	5	2	32|31	0	0	0	0	0	-129.22	0.16	0.65
AMBRA1	TOR1AIP2	TOR1AIP2	1|0	1	0.5	2	0|1	0	0	0	0	0	-4.79	1	0.65
AMBRA1	LIMA1	LIMA1	3|9	12	6	2	49|51	0	0	0	0	0	-210.85	0.12	0.65
AMBRA1	TCF7L2	TCF7L2	0|1	1	0.5	2	2|1	0	0	0	0	0	-8.59	0.33	0.65
AMBRA1	EMSY	EMSY	0|1	1	0.5	2	12|13	0	0	0	0	0	-56.96	0.04	0.65
AMBRA1	HSPH1	HSPH1	30|41	71	35.5	2	41|41	0	0	0	0	0	-105.27	0.87	0.65
AMBRA1	UBAP2L	UBAP2L	0|3	3	1.5	2	34|37	0	0	0	0	0	-159.94	0.04	0.65
AMBRA1	JUP	JUP	1|1	2	1	2	5|7	0	0	0	0	0	-24.86	0.17	0.65
AMBRA1	JMJD1C	JMJD1C	6|11	17	8.5	2	76|83	0	0	0	0	0	-329.42	0.11	0.65
AMBRA1	PARP4	PARP4	0|1	1	0.5	2	5|9	0	0	0	0	0	-32.52	0.07	0.65
AMBRA1	CTNND1	CTNND1	1|1	2	1	2	15|16	0	0	0	0	0	-66.21	0.06	0.65
AMBRA1	GNB2L1	GNB2L1	1|1	2	1	2	0|1	0	0	0	0	0	-3.18	2	0.65
AMBRA1	ACACA	ACACA	169|236	405	202.5	2	162|184	0	0	0	0	0	-367.46	1.17	0.64
AMBRA1	ACACB	ACACB	2|2	4	2	2	3|2	0	0	0	0	0	-8.84	0.8	0.65
AMBRA1	CCDC85C	CCDC85C	4|4	8	4	2	3|6	0	0	0	0	0	-12.98	0.89	0.65
AMBRA1	PPIA	PPIA	2|1	3	1.5	2	6|6	0	0	0	0	0	-24.86	0.25	0.65
AMBRA1	CAMSAP1	CAMSAP1	4|3	7	3.5	2	39|48	0	0	0	0	0	-182.09	0.08	0.65
AMBRA1	CORO1B	CORO1B	19|39	58	29	2	60|61	0	0	0	0	0	-206.76	0.48	0.65
AMBRA1	THUMPD3	THUMPD3	1|1	2	1	2	3|6	0	0	0	0	0	-18.58	0.22	0.65
AMBRA1	CHORDC1	CHORDC1	5|3	8	4	2	21|17	0	0	0	0	0	-74.73	0.21	0.65
AMBRA1	NBAS	NBAS	1|3	4	2	2	1|1	0.05	0.1	0.05	0.1	0.05	-4.98	2	0.4
AMBRA1	A0A222	A0A222	133|160	293	146.5	2	1759|1759	0	0	0	0	0	#NAME?	0.08	0.65
AMBRA1	TP53BP2	TP53BP2	2|2	4	2	2	24|22	0	0	0	0	0	-95.51	0.09	0.65
AMBRA1	LZIC	LZIC	0|1	1	0.5	2	6|5	0	0	0	0	0	-25.89	0.09	0.65
AMBRA1	LYPLA2	LYPLA2	0|2	2	1	2	15|18	0	0	0	0	0	-74.82	0.06	0.65
AMBRA1	PIH1D1	PIH1D1	5|6	11	5.5	2	5|8	0	0	0	0	0	-18.64	0.85	0.65
AMBRA1	TTC9C	TTC9C	1|1	2	1	2	3|3	0	0	0	0	0	-12.39	0.33	0.65
AMBRA1	PRRC2C	PRRC2C	0|1	1	0.5	2	74|67	0	0	0	0	0	-317.09	0.01	0.65
AMBRA1	SPAG5	SPAG5	2|1	3	1.5	2	24|28	0	0	0	0	0	-112.67	0.06	0.65
AMBRA1	MAGED2	MAGED2	1|2	3	1.5	2	24|20	0	0	0	0	0	-94.92	0.07	0.65
AMBRA1	CLIC1	CLIC1	1|1	2	1	2	9|8	0	0	0	0	0	-35.62	0.12	0.65
AMBRA1	UBC	UBC	6|9	15	7.5	2	6|9	0	0	0	0	0	-20.7	1	0.58
AMBRA1	ELP4	ELP4	3|5	8	4	2	22|25	0	0	0	0	0	-94.25	0.17	0.65
AMBRA1	ST13	ST13	5|7	12	6	2	1|3	0.22	0.39	0.22	0.39	0.22	-2.91	3	0.25
AMBRA1	CD2AP	CD2AP	24|31	55	27.5	2	101|109	0	0	0	0	0	-381.42	0.26	0.65
AMBRA1	UBAP2	UBAP2	1|0	1	0.5	2	30|30	0	0	0	0	0	-135.26	0.02	0.65
AMBRA1	UBAP1	UBAP1	1|0	1	0.5	2	5|6	0	0	0	0	0	-25.89	0.09	0.65
AMBRA1	DCTN1	DCTN1	1|0	1	0.5	2	15|25	0	0	0	0	0	-90.11	0.03	0.65
AMBRA1	PCBP2	PCBP2	1|4	5	2.5	2	16|16	0	0	0	0	0	-68.4	0.16	0.65
AMBRA1	PCBP1	PCBP1	6|10	16	8	2	34|31	0	0	0	0	0	-123.73	0.25	0.65
AMBRA1	ZBTB33	ZBTB33	13|16	29	14.5	2	39|35	0	0	0	0	0	-123.92	0.39	0.65
AMBRA1	PLEC	PLEC	2|2	4	2	2	80|85	0	0	0	0	0	-360.07	0.02	0.65
AMBRA1	PEX5	PEX5	2|4	6	3	2	12|10	0	0	0	0	0	-43.35	0.27	0.65
AMBRA1	FAM91A1	FAM91A1	1|2	3	1.5	2	44|42	0	0	0	0	0	-188.42	0.03	0.65
AMBRA1	EPHA2	EPHA2	1|2	3	1.5	2	7|7	0	0	0	0	0	-29.13	0.21	0.65
AMBRA1	C11ORF49	C11ORF49	3|13	16	8	2	8|4	0	0	0	0	0	-20.2	1.33	0.53
AMBRA1	HNRNPH3	HNRNPH3	6|5	11	5.5	2	3|1	0.11	0.16	0.11	0.16	0.11	-2.91	2.75	0.34
AMBRA1	NES	NES	1|2	3	1.5	2	61|67	0	0	0	0	0	-282.32	0.02	0.65
AMBRA1	TBC1D8	TBC1D8	1|6	7	3.5	2	22|27	0	0	0	0	0	-106.02	0.14	0.65
AMBRA1	HSP90AB2P	HSP90AB2P	2|6	8	4	2	4|1	0.02	0.03	0.02	0.03	0.02	-8.7	1.6	0.48
AMBRA1	PFDN2	PFDN2	0|1	1	0.5	2	2|3	0	0	0	0	0	-12.81	0.2	0.65
AMBRA1	SYNE1	SYNE1	0|2	2	1	2	1|1	0.01	0.03	0.01	0.03	0.01	-6.39	1	0.49
AMBRA1	PAIP1	PAIP1	0|1	1	0.5	2	4|5	0	0	0	0	0	-21.49	0.11	0.65
AMBRA1	WWOX	WWOX	3|3	6	3	2	23|24	0	0	0	0	0	-94.25	0.13	0.65
AMBRA1	CCDC25	CCDC25	0|1	1	0.5	2	9|11	0	0	0	0	0	-45.81	0.05	0.65
AMBRA1	RRAGB	RRAGB	2|0	2	1	2	0|1	0.07	0.14	0.07	0.14	0.07	-4.79	2	0.37
AMBRA1	TXNL1	TXNL1	6|9	15	7.5	2	7|9	0	0	0	0	0	-22.51	0.94	0.59
AMBRA1	ACTN1	ACTN1	2|2	4	2	2	25|35	0	0	0	0	0	-126.2	0.07	0.65
AMBRA1	EZR	EZR	4|3	7	3.5	2	40|33	0	0	0	0	0	-151.21	0.1	0.65
AMBRA1	FKBP4	FKBP4	27|26	53	26.5	2	11|7	0.82	0.91	0.82	0.91	0.82	1.05	2.94	0.02
AMBRA1	IRAK1	IRAK1	0|2	2	1	2	8|13	0	0	0	0	0	-48.07	0.1	0.65
AMBRA1	WIPI2	WIPI2	5|13	18	9	2	26|19	0	0	0	0	0	-83.91	0.4	0.65
AMBRA1	WIPI1	WIPI1	0|1	1	0.5	2	21|22	0	0	0	0	0	-97.19	0.02	0.65
AMBRA1	SNAP23	SNAP23	0|2	2	1	2	11|12	0	0	0	0	0	-52.51	0.09	0.65
AMBRA1	SNAP29	SNAP29	1|2	3	1.5	2	13|15	0	0	0	0	0	-59.6	0.11	0.65
AMBRA1	ATP6V1A	ATP6V1A	1|0	1	0.5	2	13|17	0	0	0	0	0	-68.11	0.03	0.65
AMBRA1	IFIT5	IFIT5	12|22	34	17	2	40|44	0	0	0	0	0	-147.31	0.4	0.65
AMBRA1	CCT8	CCT8	61|68	129	64.5	2	111|107	0	0	0	0	0	-310.3	0.59	0.65
AMBRA1	CCT2	CCT2	2|6	8	4	2	5|8	0	0	0	0	0	-24.43	0.62	0.65
AMBRA1	CCT3	CCT3	1|0	1	0.5	2	2|1	0	0	0	0	0	-8.59	0.33	0.65
AMBRA1	CCT7	CCT7	1|0	1	0.5	2	0|1	0	0	0	0	0	-4.79	1	0.65
AMBRA1	EFTUD2	EFTUD2	0|2	2	1	2	5|10	0	0	0	0	0	-34.59	0.13	0.65
AMBRA1	PDLIM4	PDLIM4	25|37	62	31	2	44|50	0	0	0	0	0	-137.91	0.66	0.65
AMBRA1	PDLIM5	PDLIM5	4|2	6	3	2	30|30	0	0	0	0	0	-126.35	0.1	0.65
AMBRA1	MCCC1	MCCC1	81|88	169	84.5	2	127|145	0	0	0	0	0	-376.89	0.62	0.65
AMBRA1	FLNA	FLNA	240|308	548	274	2	7|4	1	1	1	1	1	296.32	49.82	0
AMBRA1	FLNC	FLNC	12|9	21	10.5	2	116|110	0	0	0	0	0	-465.71	0.09	0.65
AMBRA1	EIF4A1	EIF4A1	1|2	3	1.5	2	12|13	0	0	0	0	0	-53.03	0.12	0.65
AMBRA1	KRT18	KRT18	21|23	44	22	2	65|77	0	0	0	0	0	-245.68	0.31	0.65
AMBRA1	GIGYF2	GIGYF2	10|18	28	14	2	50|59	0	0	0	0	0	-206.27	0.26	0.65
AMBRA1	TRIM56	TRIM56	2|0	2	1	2	6|10	0	0	0	0	0	-36.92	0.12	0.65
AMBRA1	SAP30BP	SAP30BP	4|6	10	5	2	18|22	0	0	0	0	0	-76.03	0.25	0.65
AMBRA1	MVP	MVP	0|1	1	0.5	2	3|3	0	0	0	0	0	-14.89	0.17	0.65
AMBRA1	PSMD8	PSMD8	1|0	1	0.5	2	19|18	0	0	0	0	0	-83.77	0.03	0.65
AMBRA1	PSMD4	PSMD4	1|2	3	1.5	2	6|6	0	0	0	0	0	-24.86	0.25	0.65
AMBRA1	PSMD1	PSMD1	2|3	5	2.5	2	12|17	0	0	0	0	0	-58.42	0.17	0.65
AMBRA1	PSMD2	PSMD2	5|5	10	5	2	22|20	0	0	0	0	0	-77.47	0.24	0.65
AMBRA1	CPSF6	CPSF6	3|6	9	4.5	2	23|25	0	0	0	0	0	-96.42	0.19	0.65
AMBRA1	CPSF3	CPSF3	11|11	22	11	2	26|28	0	0	0	0	0	-87.53	0.41	0.65
AMBRA1	EIF2S1	EIF2S1	2|0	2	1	2	20|22	0	0	0	0	0	-94.94	0.05	0.65
AMBRA1	SIPA1L1	SIPA1L1	2|3	5	2.5	2	48|47	0	0	0	0	0	-203.95	0.05	0.65
AMBRA1	RTN4	RTN4	2|3	5	2.5	2	15|17	0	0	0	0	0	-64.91	0.16	0.65
AMBRA1	KPNB1	KPNB1	0|1	1	0.5	2	11|11	0	0	0	0	0	-50.26	0.05	0.65
AMBRA1	HGS	HGS	2|2	4	2	2	14|19	0	0	0	0	0	-67.1	0.12	0.65
AMBRA1	ABR	ABR	1|2	3	1.5	2	2|1	0	0.01	0	0.01	0	-6.78	1	0.52
AMBRA1	COPS7A	COPS7A	9|14	23	11.5	2	1|0	1	1	1	1	1	8.12	23	0
AMBRA1	NCK1	NCK1	1|2	3	1.5	2	15|21	0	0	0	0	0	-77.22	0.08	0.65
AMBRA1	MBD3	MBD3	1|0	1	0.5	2	0|0	0	0	0	0	0	-3.35	5	0.65
AMBRA1	TSPAN18	TSPAN18	1|3	4	2	2	0|0	0.48	0.95	0.48	0.95	0.48	-0.84	20	0.11
AMBRA1	TUBA3E	TUBA3E	1|0	1	0.5	2	3|3	0	0	0	0	0	-14.89	0.17	0.65
AMBRA1	LPP	LPP	3|3	6	3	2	21|22	0	0	0	0	0	-85.56	0.14	0.65
AMBRA1	ARID1A	ARID1A	18|15	33	16.5	2	4|7	0.53	0.89	0.53	0.89	0.53	-1.53	3	0.07
AMBRA1	VIM	VIM	15|13	28	14	2	80|83	0	0	0	0	0	-313.57	0.17	0.65
AMBRA1	PTPN11	PTPN11	0|1	1	0.5	2	24|19	0	0	0	0	0	-97.19	0.02	0.65
AMBRA1	SNX2	SNX2	2|1	3	1.5	2	19|18	0	0	0	0	0	-79.44	0.08	0.65
AMBRA1	SNX1	SNX1	13|9	22	11	2	41|45	0	0	0	0	0	-159.86	0.26	0.65
AMBRA1	MKL2	MKL2	36|31	67	33.5	2	79|89	0	0	0	0	0	-274.72	0.4	0.65
AMBRA1	MGEA5	MGEA5	0|2	2	1	2	27|26	0	0	0	0	0	-119.58	0.04	0.65
AMBRA1	PKM	PKM	26|21	47	23.5	2	35|41	0	0	0	0	0	-110.41	0.62	0.65
AMBRA1	MAGEB2	MAGEB2	1|4	5	2.5	2	1|1	0.13	0.27	0.13	0.27	0.13	-4.98	2.5	0.31
AMBRA1	EIF4H	EIF4H	2|2	4	2	2	8|6	0	0	0	0	0	-26.47	0.29	0.65
AMBRA1	EIF4B	EIF4B	6|12	18	9	2	30|35	0	0	0	0	0	-123.73	0.28	0.65
AMBRA1	CEP170	CEP170	1|1	2	1	2	47|48	0	0	0	0	0	-208.53	0.02	0.65
AMBRA1	TUBB	TUBB	12|15	27	13.5	2	44|39	0	0	0	0	0	-145.22	0.33	0.65
AMBRA1	FABP5	FABP5	3|0	3	1.5	2	0|0	0.48	0.95	0.48	0.95	0.48	-3.35	15	0.11
AMBRA1	PGAM1	PGAM1	0|2	2	1	2	14|15	0	0	0	0	0	-65.89	0.07	0.65
AMBRA1	DNMBP	DNMBP	19|20	39	19.5	2	72|68	0	0	0	0	0	-246.68	0.28	0.65
AMBRA1	COL5A2	COL5A2	1|2	3	1.5	2	0|0	0.38	0.77	0.38	0.77	0.38	-0.84	15	0.19
AMBRA1	SND1	SND1	0|1	1	0.5	2	30|36	0	0	0	0	0	-148.72	0.02	0.65
AMBRA1	HNRNPD	HNRNPD	1|0	1	0.5	2	8|6	0	0	0	0	0	-32.48	0.07	0.65
AMBRA1	HNRNPF	HNRNPF	2|2	4	2	2	14|16	0	0	0	0	0	-60.57	0.13	0.65
AMBRA1	SEC16A	SEC16A	5|5	10	5	2	1|7	0	0	0	0	0	-9.08	1.25	0.55
AMBRA1	DVL2	DVL2	4|7	11	5.5	2	23|25	0	0	0	0	0	-93.21	0.23	0.65
AMBRA1	DVL3	DVL3	8|9	17	8.5	2	9|13	0	0	0	0	0	-30.34	0.77	0.65
AMBRA1	XRCC6	XRCC6	0|1	1	0.5	2	18|18	0	0	0	0	0	-81.52	0.03	0.65
AMBRA1	ZC3H7A	ZC3H7A	0|1	1	0.5	2	13|9	0	0	0	0	0	-50.26	0.05	0.65
AMBRA1	SLK	SLK	1|0	1	0.5	2	67|78	0	0	0	0	0	-326.08	0.01	0.65
AMBRA1	TFRC	TFRC	1|0	1	0.5	2	11|7	0	0	0	0	0	-41.36	0.06	0.65
AMBRA1	NSFL1C	NSFL1C	7|12	19	9.5	2	15|23	0	0	0	0	0	-63.87	0.5	0.65
AMBRA1	TAGLN2	TAGLN2	20|20	40	20	2	45|57	0	0	0	0	0	-164.89	0.39	0.65
AMBRA1	CNN2	CNN2	0|3	3	1.5	2	17|13	0	0	0	0	0	-68.11	0.1	0.65
AMBRA1	NCAPH	NCAPH	1|2	3	1.5	2	16|18	0	0	0	0	0	-72.81	0.09	0.65
AMBRA1	COPB2	COPB2	0|1	1	0.5	2	5|3	0	0	0	0	0	-19.25	0.12	0.65
AMBRA1	SEPTIN-7	SEPTIN-7	3|3	6	3	2	10|12	0	0	0	0	0	-40.64	0.27	0.65
AMBRA1	SEPTIN-9	SEPTIN-9	2|3	5	2.5	2	53|55	0	0	0	0	0	-232.88	0.05	0.65
AMBRA1	CRK	CRK	17|25	42	21	2	31|27	0	0	0	0	0	-82.97	0.72	0.65
AMBRA1	EIF5A	EIF5A	1|1	2	1	2	9|4	0	0	0	0	0	-26.82	0.15	0.65
AMBRA1	NONO	NONO	5|6	11	5.5	2	36|49	0	0	0	0	0	-170.12	0.13	0.65
AMBRA1	PC	PC	166|229	395	197.5	2	218|218	0	0	0	0	0	-536.67	0.91	0.65
AMBRA1	RPAP3	RPAP3	30|31	61	30.5	2	31|29	0	0	0	0	0	-65.13	1.02	0.63
AMBRA1	STK38	STK38	5|5	10	5	2	14|19	0	0	0	0	0	-58.55	0.3	0.65
AMBRA1	THEG	THEG	1|0	1	0.5	2	0|1	0	0	0	0	0	-4.79	1	0.65
AMBRA1	STAT3	STAT3	5|6	11	5.5	2	58|46	0	0	0	0	0	-211.94	0.11	0.65
AMBRA1	STAT1	STAT1	16|20	36	18	2	81|82	0	0	0	0	0	-304.25	0.22	0.65
AMBRA1	IGBP1	IGBP1	1|2	3	1.5	2	16|13	0	0	0	0	0	-61.81	0.1	0.65
AMBRA1	SRP68	SRP68	0|7	7	3.5	2	50|46	0	0	0	0	0	-216.03	0.07	0.65
AMBRA1	MAP4K4	MAP4K4	0|1	1	0.5	2	13|13	0	0	0	0	0	-59.18	0.04	0.65
AMBRA1	MAP4	MAP4	22|23	45	22.5	2	198|235	0	0	0	0	0	#NAME?	0.1	0.65
AMBRA1	BCL9L	BCL9L	0|1	1	0.5	2	2|4	0	0	0	0	0	-14.89	0.17	0.65
AMBRA1	PTPN23	PTPN23	1|3	4	2	2	55|65	0	0	0	0	0	-264.42	0.03	0.65
AMBRA1	SON	SON	5|1	6	3	2	13|9	0	0	0	0	0	-46.46	0.27	0.65
AMBRA1	NIPBL	NIPBL	0|1	1	0.5	2	1|0	0	0	0	0	0	-4.79	1	0.65
AMBRA1	HSPB1	HSPB1	1|1	2	1	2	11|11	0	0	0	0	0	-46.46	0.09	0.65
AMBRA1	MTR	MTR	5|3	8	4	2	3|6	0	0	0	0	0	-14.53	0.89	0.57
AMBRA1	NUMB	NUMB	5|4	9	4.5	2	27|34	0	0	0	0	0	-121.4	0.15	0.65
AMBRA1	TFCP2	TFCP2	2|3	5	2.5	2	8|3	0	0	0	0	0	-20.08	0.45	0.65
AMBRA1	MAPT	MAPT	1|0	1	0.5	2	0|2	0	0	0	0	0	-6.15	0.5	0.65
AMBRA1	CKAP5	CKAP5	11|10	21	10.5	2	181|189	0	0	0	0	0	#NAME?	0.06	0.65
AMBRA1	ERBB2IP	ERBB2IP	8|9	17	8.5	2	37|39	0	0	0	0	0	-141.39	0.22	0.65
AMBRA1	ITSN2	ITSN2	2|0	2	1	2	2|3	0	0	0	0	0	-12.81	0.4	0.65
AMBRA1	LDHA	LDHA	0|1	1	0.5	2	5|4	0	0	0	0	0	-21.49	0.11	0.65
AMBRA1	XRN1	XRN1	30|38	68	34	2	82|86	0	0	0	0	0	-277.13	0.4	0.65
AMBRA1	PABPC1	PABPC1	2|2	4	2	2	33|34	0	0	0	0	0	-141.83	0.06	0.65
AMBRA1	MACF1	MACF1	0|1	1	0.5	2	67|82	0	0	0	0	0	-334.96	0.01	0.65
AMBRA1	DCP1B	DCP1B	4|8	12	6	2	17|18	0	0	0	0	0	-65.39	0.34	0.65
AMBRA1	DCP1A	DCP1A	2|2	4	2	2	15|20	0	0	0	0	0	-71.45	0.11	0.65
AMBRA1	PREX1	PREX1	2|2	4	2	2	0|2	0.04	0.04	0.04	0.04	0.04	-3.26	2	0.45
AMBRA1	TUBA1C	TUBA1C	24|25	49	24.5	2	98|99	0	0	0	0	0	-353.73	0.25	0.65
AMBRA1	TUBA1B	TUBA1B	2|2	4	2	2	13|11	0	0	0	0	0	-47.63	0.17	0.65
AMBRA1	IFT74	IFT74	5|10	15	7.5	2	52|49	0	0	0	0	0	-205.41	0.15	0.65
AMBRA1	TAF7	TAF7	0|2	2	1	2	9|6	0	0	0	0	0	-34.73	0.13	0.65
AMBRA1	AAK1	AAK1	4|6	10	5	2	18|21	0	0	0	0	0	-73.91	0.26	0.65
AMBRA1	HNRNPK	HNRNPK	3|11	14	7	2	63|70	0	0	0	0	0	-284.11	0.11	0.65
AMBRA1	FASN	FASN	116|143	259	129.5	2	466|472	0	0	0	0	0	#NAME?	0.28	0.65
AMBRA1	EEF1A2	EEF1A2	2|1	3	1.5	2	8|6	0	0	0	0	0	-29.13	0.21	0.65
AMBRA1	HDLBP	HDLBP	0|2	2	1	2	42|42	0	0	0	0	0	-189.1	0.02	0.65
AMBRA1	HSP90AA1	HSP90AA1	9|8	17	8.5	2	9|8	0	0	0	0	0	-21.27	1	0.61
AMBRA1	KARS	KARS	0|1	1	0.5	2	3|3	0	0	0	0	0	-14.89	0.17	0.65
AMBRA1	MSN	MSN	1|0	1	0.5	2	14|15	0	0	0	0	0	-65.89	0.03	0.65
AMBRA1	CACYBP	CACYBP	11|12	23	11.5	2	11|8	0	0	0	0	0	-20.44	1.21	0.6
AMBRA1	LDHB	LDHB	2|1	3	1.5	2	3|4	0	0	0	0	0	-14.47	0.43	0.65
AMBRA1	CFL1	CFL1	8|7	15	7.5	2	13|10	0	0	0	0	0	-34.03	0.65	0.65
AMBRA1	SPATA5	SPATA5	0|1	1	0.5	2	7|5	0	0	0	0	0	-28.06	0.08	0.65

## Sheet: ATG16L
Bait	Prey	PreyGene	Spec	SpecSum	AvgSpec	NumReplicates	ctrlCounts	AvgP	MaxP	TopoAvgP	TopoMaxP	SaintScore	logOddsScore	FoldChange	BFDR	boosted_by
ATG16L1	CEP89	CEP89	4|3	7	3.5	2	0|0	1	1	1	1	1	5.28	35	0
ATG16L1	CEP85	CEP85	11|13	24	12	2	0|0	1	1	1	1	1	18.17	120	0
ATG16L1	PARP10	PARP10	19|23	42	21	2	0|1	1	1	1	1	1	24.93	42	0
ATG16L1	DENND4A	DENND4A	34|36	70	35	2	0|0	1	1	1	1	1	52.04	350	0
ATG16L1	BACH1	BACH1	3|4	7	3.5	2	0|0	1	1	1	1	1	5.28	35	0
ATG16L1	TTK	TTK	5|6	11	5.5	2	0|0	1	1	1	1	1	8.7	55	0
ATG16L1	SHROOM2	SHROOM2	44|44	88	44	2	12|13	1	1	1	1	1	14.12	3.52	0
ATG16L1	IGF2R	IGF2R	116|113	229	114.5	2	30|33	1	1	1	1	1	38.74	3.63	0
ATG16L1	ILDR2	ILDR2	5|5	10	5	2	0|0	1	1	1	1	1	8.7	50	0
ATG16L1	RGPD5	RGPD5	50|53	103	51.5	2	0|0	1	1	1	1	1	75.05	515	0
ATG16L1	RAB11FIP2	RAB11FIP2	18|25	43	21.5	2	0|0	1	1	1	1	1	28.68	215	0
ATG16L1	RAB11FIP1	RAB11FIP1	96|91	187	93.5	2	9|13	1	1	1	1	1	70.6	8.5	0
ATG16L1	MTCL1	MTCL1	9|8	17	8.5	2	0|1	1	1	1	1	1	8.91	17	0
ATG16L1	BIN3	BIN3	9|9	18	9	2	2|1	1	1	1	1	1	5.51	6	0
ATG16L1	DMTN	DMTN	4|5	9	4.5	2	0|0	1	1	1	1	1	7.02	45	0
ATG16L1	PPP2R3A	PPP2R3A	44|38	82	41	2	8|13	1	1	1	1	1	13.79	3.9	0
ATG16L1	APC	APC	42|45	87	43.5	2	5|5	1	1	1	1	1	32.89	8.7	0
ATG16L1	NUP88	NUP88	32|23	55	27.5	2	2|2	1	1	1	1	1	21.15	13.75	0
ATG16L1	CEP97	CEP97	51|43	94	47	2	4|3	1	1	1	1	1	40.3	13.43	0
ATG16L1	CEP95	CEP95	36|43	79	39.5	2	0|0	1	1	1	1	1	54.93	395	0
ATG16L1	FAM135A	FAM135A	34|28	62	31	2	2|3	1	1	1	1	1	25.39	12.4	0
ATG16L1	PHLDB1	PHLDB1	27|27	54	27	2	2|2	1	1	1	1	1	26.44	13.5	0
ATG16L1	PHLDB2	PHLDB2	91|90	181	90.5	2	0|1	1	1	1	1	1	126.33	181	0
ATG16L1	A0A1B0GTL5	RAB11FIP5	164|161	325	162.5	2	41|29	1	1	1	1	1	38.95	4.64	0
ATG16L1	NUP107	NUP107	19|14	33	16.5	2	0|2	1	1	1	1	1	7.35	16.5	0
ATG16L1	DENND4C	DENND4C	79|87	166	83	2	27|27	1	1	1	1	1	12.16	3.07	0
ATG16L1	VCP	VCP	14|17	31	15.5	2	3|2	1	1	1	1	1	8.18	6.2	0
ATG16L1	DYNLL1	DYNLL1	3|4	7	3.5	2	0|0	1	1	1	1	1	5.28	35	0
ATG16L1	TRIM26	TRIM26	10|7	17	8.5	2	0|0	1	1	1	1	1	11.95	85	0
ATG16L1	PTPN13	PTPN13	11|14	25	12.5	2	1|1	1	1	1	1	1	10.09	12.5	0
ATG16L1	PTPN14	PTPN14	5|8	13	6.5	2	0|0	1	1	1	1	1	8.7	65	0
ATG16L1	GAPDH	GAPDH	20|22	42	21	2	3|5	1	1	1	1	1	10.65	5.25	0
ATG16L1	MSRB3	MSRB3	16|10	26	13	2	3|1	1	1	1	1	1	5.12	6.5	0
ATG16L1	VDAC1	VDAC1	7|7	14	7	2	0|1	1	1	1	1	1	7.46	14	0
ATG16L1	BNIP2	BNIP2	6|7	13	6.5	2	0|0	1	1	1	1	1	10.34	65	0
ATG16L1	KIF16B	KIF16B	17|20	37	18.5	2	2|3	1	1	1	1	1	11.65	7.4	0
ATG16L1	FSCN1	FSCN1	18|18	36	18	2	0|0	1	1	1	1	1	28.68	180	0
ATG16L1	KIAA1217	KIAA1217	82|84	166	83	2	21|22	1	1	1	1	1	31.8	3.86	0
ATG16L1	OCRL	OCRL	21|24	45	22.5	2	0|0	1	1	1	1	1	33.11	225	0
ATG16L1	PEX19	PEX19	9|8	17	8.5	2	0|0	1	1	1	1	1	13.53	85	0
ATG16L1	ANGEL1	ANGEL1	6|6	12	6	2	0|0	1	1	1	1	1	10.34	60	0
ATG16L1	NAP1L1	NAP1L1	78|77	155	77.5	2	12|16	1	1	1	1	1	45.63	5.54	0
ATG16L1	NAP1L4	NAP1L4	96|107	203	101.5	2	19|21	1	1	1	1	1	50.79	5.08	0
ATG16L1	ATG3	ATG3	48|45	93	46.5	2	16|13	1	1	1	1	1	9.38	3.21	0
ATG16L1	LNPEP	LNPEP	20|16	36	18	2	0|0	1	1	1	1	1	25.71	180	0
ATG16L1	ATG2B	ATG2B	125|111	236	118	2	33|34	1	1	1	1	1	30.64	3.52	0
ATG16L1	DVL1	DVL1	7|10	17	8.5	2	0|0	1	1	1	1	1	11.95	85	0
ATG16L1	PPP1R16B	PPP1R16B	24|24	48	24	2	0|0	1	1	1	1	1	37.51	240	0
ATG16L1	SRGAP2	SRGAP2	10|16	26	13	2	2|1	1	1	1	1	1	6.71	8.67	0
ATG16L1	TRIM37	TRIM37	17|18	35	17.5	2	0|1	1	1	1	1	1	22.03	35	0
ATG16L1	BSDC1	BSDC1	6|5	11	5.5	2	0|0	1	1	1	1	1	8.7	55	0
ATG16L1	USP54	USP54	9|10	19	9.5	2	0|0	1	1	1	1	1	15.09	95	0
ATG16L1	ASCC3	ASCC3	26|35	61	30.5	2	5|4	1	1	1	1	1	15.83	6.78	0
ATG16L1	ZNF622	ZNF622	11|7	18	9	2	0|1	1	1	1	1	1	7.46	18	0
ATG16L1	RPL5	RPL5	6|8	14	7	2	0|0	1	1	1	1	1	10.34	70	0
ATG16L1	RASSF5	RASSF5	3|4	7	3.5	2	0|0	1	1	1	1	1	5.28	35	0
ATG16L1	VPS13C	VPS13C	69|89	158	79	2	0|1	1	1	1	1	1	96.52	158	0
ATG16L1	KIAA0556	KIAA0556	6|9	15	7.5	2	0|0	1	1	1	1	1	10.34	75	0
ATG16L1	NUP160	NUP160	33|33	66	33	2	4|3	1	1	1	1	1	27.52	9.43	0
ATG16L1	SMG7	SMG7	20|22	42	21	2	1|1	1	1	1	1	1	22.52	21	0
ATG16L1	DLG5	DLG5	99|106	205	102.5	2	30|39	1	1	1	1	1	15.43	2.97	0
ATG16L1	LZTS2	LZTS2	15|19	34	17	2	0|0	1	1	1	1	1	24.21	170	0
ATG16L1	HSP90B1	HSP90B1	7|7	14	7	2	0|1	1	1	1	1	1	7.46	14	0
ATG16L1	TBC1D2B	TBC1D2B	28|34	62	31	2	5|5	1	1	1	1	1	16.63	6.2	0
ATG16L1	SDCCAG3	SDCCAG3	11|6	17	8.5	2	1|0	1	1	1	1	1	6.01	17	0
ATG16L1	CEP44	CEP44	17|15	32	16	2	2|2	1	1	1	1	1	10.97	8	0
ATG16L1	CCDC77	CCDC77	7|7	14	7	2	0|0	1	1	1	1	1	11.95	70	0
ATG16L1	N4BP2	N4BP2	73|75	148	74	2	13|14	1	1	1	1	1	42.67	5.48	0
ATG16L1	TRIP10	TRIP10	7|11	18	9	2	0|1	1	1	1	1	1	7.46	18	0
ATG16L1	TRIP11	TRIP11	8|9	17	8.5	2	1|0	1	1	1	1	1	8.91	17	0
ATG16L1	EIF3D	EIF3D	20|19	39	19.5	2	1|2	1	1	1	1	1	18.32	13	0
ATG16L1	EIF3E	EIF3E	9|8	17	8.5	2	0|1	1	1	1	1	1	8.91	17	0
ATG16L1	AP2B1	AP2B1	6|3	9	4.5	2	0|0	1	1	1	1	1	5.28	45	0
ATG16L1	SQSTM1	SQSTM1	28|22	50	25	2	4|3	1	1	1	1	1	14.26	7.14	0
ATG16L1	VPS54	VPS54	12|18	30	15	2	0|0	1	1	1	1	1	19.69	150	0
ATG16L1	SCYL2	SCYL2	32|32	64	32	2	6|10	1	1	1	1	1	13.2	4	0
ATG16L1	STXBP4	STXBP4	15|18	33	16.5	2	0|0	1	1	1	1	1	24.21	165	0
ATG16L1	CRYBG3	CRYBG3	150|168	318	159	2	42|52	1	1	1	1	1	49.12	3.38	0
ATG16L1	TTC28	TTC28	36|51	87	43.5	2	0|5	1	1	1	1	1	7.02	17.4	0
ATG16L1	CCZ1	CCZ1	8|8	16	8	2	0|1	1	1	1	1	1	8.91	16	0
ATG16L1	INPPL1	INPPL1	14|19	33	16.5	2	1|1	1	1	1	1	1	14.18	16.5	0
ATG16L1	RER1	RER1	7|4	11	5.5	2	0|0	1	1	1	1	1	7.02	55	0
ATG16L1	VTI1B	VTI1B	6|3	9	4.5	2	0|0	1	1	1	1	1	5.28	45	0
ATG16L1	PPP4R1	PPP4R1	22|24	46	23	2	1|0	1	1	1	1	1	29.28	46	0
ATG16L1	PPP1R37	PPP1R37	33|36	69	34.5	2	2|2	1	1	1	1	1	34.51	17.25	0
ATG16L1	RPL11	RPL11	5|3	8	4	2	0|0	1	1	1	1	1	5.28	40	0
ATG16L1	THADA	THADA	8|7	15	7.5	2	1|0	1	1	1	1	1	7.46	15	0
ATG16L1	SPEG	SPEG	19|16	35	17.5	2	1|1	1	1	1	1	1	16.95	17.5	0
ATG16L1	AP2S1	AP2S1	4|3	7	3.5	2	0|0	1	1	1	1	1	5.28	35	0
ATG16L1	CCP110	CCP110	19|16	35	17.5	2	0|0	1	1	1	1	1	25.71	175	0
ATG16L1	SPICE1	SPICE1	3|4	7	3.5	2	0|0	1	1	1	1	1	5.28	35	0
ATG16L1	KIAA0753	KIAA0753	7|10	17	8.5	2	0|0	1	1	1	1	1	11.95	85	0
ATG16L1	ATG13	ATG13	11|11	22	11	2	0|0	1	1	1	1	1	18.17	110	0
ATG16L1	VPS45	VPS45	8|10	18	9	2	0|0	1	1	1	1	1	13.53	90	0
ATG16L1	RBSN	RBSN	5|6	11	5.5	2	0|0	1	1	1	1	1	8.7	55	0
ATG16L1	STX10	STX10	7|11	18	9	2	1|1	1	1	1	1	1	4.82	9	0
ATG16L1	STX12	STX12	3|5	8	4	2	0|0	1	1	1	1	1	5.28	40	0
ATG16L1	RB1CC1	RB1CC1	38|35	73	36.5	2	0|0	1	1	1	1	1	53.49	365	0
ATG16L1	CEP63	CEP63	13|13	26	13	2	2|2	1	1	1	1	1	8.56	6.5	0
ATG16L1	SECISBP2	SECISBP2	4|3	7	3.5	2	0|0	1	1	1	1	1	5.28	35	0
ATG16L1	AHCY	AHCY	5|3	8	4	2	0|0	1	1	1	1	1	5.28	40	0
ATG16L1	CCDC102A	CCDC102A	8|10	18	9	2	0|0	1	1	1	1	1	13.53	90	0
ATG16L1	SYCE1	SYCE1	6|6	12	6	2	0|0	1	1	1	1	1	10.34	60	0
ATG16L1	PFAS	PFAS	6|7	13	6.5	2	0|0	1	1	1	1	1	10.34	65	0
ATG16L1	TMF1	TMF1	4|5	9	4.5	2	0|0	1	1	1	1	1	7.02	45	0
ATG16L1	ROBO1	ROBO1	10|11	21	10.5	2	0|1	1	1	1	1	1	11.83	21	0
ATG16L1	INADL	INADL	130|138	268	134	2	31|36	1	1	1	1	1	52.31	4	0
ATG16L1	NFKBIB	NFKBIB	8|6	14	7	2	0|0	1	1	1	1	1	10.34	70	0
ATG16L1	TFEB	TFEB	7|11	18	9	2	1|1	1	1	1	1	1	4.82	9	0
ATG16L1	ABCE1	ABCE1	4|4	8	4	2	0|0	1	1	1	1	1	7.02	40	0
ATG16L1	PDZD4	PDZD4	5|3	8	4	2	0|0	1	1	1	1	1	5.28	40	0
ATG16L1	IPO8	IPO8	152|157	309	154.5	2	2|2	1	1	1	1	1	200.73	77.25	0
ATG16L1	IPO9	IPO9	189|216	405	202.5	2	8|6	1	1	1	1	1	218.4	28.93	0
ATG16L1	IPO7	IPO7	196|211	407	203.5	2	23|22	1	1	1	1	1	156.19	9.04	0
ATG16L1	IPO4	IPO4	9|10	19	9.5	2	0|0	1	1	1	1	1	15.09	95	0
ATG16L1	IPO5	IPO5	66|69	135	67.5	2	0|0	1	1	1	1	1	97.9	675	0
ATG16L1	DTX3L	DTX3L	65|59	124	62	2	6|8	1	1	1	1	1	46.26	8.86	0
ATG16L1	TNPO2	TNPO2	6|6	12	6	2	0|0	1	1	1	1	1	10.34	60	0
ATG16L1	HACD3	HACD3	4|3	7	3.5	2	0|0	1	1	1	1	1	5.28	35	0
ATG16L1	USP13	USP13	5|5	10	5	2	0|0	1	1	1	1	1	8.7	50	0
ATG16L1	GCOM1	GCOM1	9|9	18	9	2	1|1	1	1	1	1	1	7.42	9	0
ATG16L1	SEMA4C	SEMA4C	19|13	32	16	2	0|0	1	1	1	1	1	21.21	160	0
ATG16L1	PRIM2	PRIM2	3|4	7	3.5	2	0|0	1	1	1	1	1	5.28	35	0
ATG16L1	ARHGEF16	ARHGEF16	19|16	35	17.5	2	4|3	1	1	1	1	1	7.7	5	0
ATG16L1	PIK3C2A	PIK3C2A	43|49	92	46	2	4|6	1	1	1	1	1	34.11	9.2	0
ATG16L1	CEP78	CEP78	12|9	21	10.5	2	0|0	1	1	1	1	1	15.09	105	0
ATG16L1	RPL7A	RPL7A	8|8	16	8	2	0|1	1	1	1	1	1	8.91	16	0
ATG16L1	TANK	TANK	8|11	19	9.5	2	1|1	1	1	1	1	1	6.11	9.5	0
ATG16L1	KIF7	KIF7	5|7	12	6	2	0|0	1	1	1	1	1	8.7	60	0
ATG16L1	GPRC5A	GPRC5A	7|6	13	6.5	2	0|0	1	1	1	1	1	10.34	65	0
ATG16L1	STRIP1	STRIP1	17|18	35	17.5	2	2|2	1	1	1	1	1	13.45	8.75	0
ATG16L1	GRIPAP1	GRIPAP1	4|6	10	5	2	0|0	1	1	1	1	1	7.02	50	0
ATG16L1	LTV1	LTV1	13|10	23	11.5	2	0|0	1	1	1	1	1	16.64	115	0
ATG16L1	MICALL2	MICALL2	9|13	22	11	2	0|0	1	1	1	1	1	15.09	110	0
ATG16L1	EGFR	EGFR	9|9	18	9	2	0|0	1	1	1	1	1	15.09	90	0
ATG16L1	EXOC3	EXOC3	36|42	78	39	2	4|6	1	1	1	1	1	25.72	7.8	0
ATG16L1	EXOC1	EXOC1	5|7	12	6	2	0|0	1	1	1	1	1	8.7	60	0
ATG16L1	EXOC4	EXOC4	49|61	110	55	2	9|10	1	1	1	1	1	27.43	5.79	0
ATG16L1	PPP1R13B	PPP1R13B	4|3	7	3.5	2	0|0	1	1	1	1	1	5.28	35	0
ATG16L1	PPP1R13L	PPP1R13L	63|58	121	60.5	2	16|21	1	1	1	1	1	12.81	3.27	0
ATG16L1	TNRC6A	TNRC6A	13|17	30	15	2	0|0	1	1	1	1	1	21.21	150	0
ATG16L1	CENPH	CENPH	6|3	9	4.5	2	0|0	1	1	1	1	1	5.28	45	0
ATG16L1	DHX32	DHX32	4|6	10	5	2	0|0	1	1	1	1	1	7.02	50	0
ATG16L1	NCKAP5L	NCKAP5L	35|34	69	34.5	2	1|2	1	1	1	1	1	38.85	23	0
ATG16L1	CDC42BPG	CDC42BPG	64|62	126	63	2	0|0	1	1	1	1	1	92.2	630	0
ATG16L1	ZNF185	ZNF185	39|43	82	41	2	1|1	1	1	1	1	1	49.34	41	0
ATG16L1	DHPS	DHPS	8|6	14	7	2	1|0	1	1	1	1	1	6.01	14	0
ATG16L1	CCDC6	CCDC6	17|22	39	19.5	2	4|3	1	1	1	1	1	8.75	5.57	0
ATG16L1	RANBP6	RANBP6	4|7	11	5.5	2	0|0	1	1	1	1	1	7.02	55	0
ATG16L1	STX8	STX8	5|3	8	4	2	0|0	1	1	1	1	1	5.28	40	0
ATG16L1	CSPP1	CSPP1	14|13	27	13.5	2	0|0	1	1	1	1	1	21.21	135	0
ATG16L1	STX6	STX6	4|3	7	3.5	2	0|0	1	1	1	1	1	5.28	35	0
ATG16L1	KEAP1	KEAP1	59|59	118	59	2	3|4	1	1	1	1	1	61.49	16.86	0
ATG16L1	NBR1	NBR1	7|9	16	8	2	0|0	1	1	1	1	1	11.95	80	0
ATG16L1	TXLNA	TXLNA	8|7	15	7.5	2	1|0	1	1	1	1	1	7.46	15	0
ATG16L1	CASC5	CASC5	29|32	61	30.5	2	6|8	1	1	1	1	1	12.6	4.36	0
ATG16L1	TBKBP1	TBKBP1	18|21	39	19.5	2	1|1	1	1	1	1	1	19.73	19.5	0
ATG16L1	PCCB	PCCB	18|26	44	22	2	1|0	1	1	1	1	1	23.48	44	0
ATG16L1	ERBB2IP	ERBB2IP	94|99	193	96.5	2	35|35	1	1	1	1	1	5.65	2.76	0
ATG16L1	CCDC88A	CCDC88A	10|12	22	11	2	0|0	1	1	1	1	1	16.64	110	0
ATG16L1	UHRF1BP1	UHRF1BP1	29|24	53	26.5	2	0|0	1	1	1	1	1	37.51	265	0
ATG16L1	JUP	JUP	34|32	66	33	2	4|7	1	1	1	1	1	19.65	6	0
ATG16L1	PARP9	PARP9	20|22	42	21	2	1|1	1	1	1	1	1	22.52	21	0
ATG16L1	TCHP	TCHP	18|20	38	19	2	1|2	1	1	1	1	1	16.98	12.67	0
ATG16L1	STRN4	STRN4	19|16	35	17.5	2	4|5	1	1	1	1	1	4.96	3.89	0
ATG16L1	ACACA	ACACA	486|509	995	497.5	2	171|182	1	1	1	1	1	45.39	2.82	0
ATG16L1	ACACB	ACACB	62|63	125	62.5	2	2|1	1	1	1	1	1	78.04	41.67	0
ATG16L1	APPL2	APPL2	8|7	15	7.5	2	0|1	1	1	1	1	1	7.46	15	0
ATG16L1	RUSC2	RUSC2	32|30	62	31	2	0|0	1	1	1	1	1	46.25	310	0
ATG16L1	DIP2A	DIP2A	44|46	90	45	2	5|9	1	1	1	1	1	32.98	6.43	0
ATG16L1	VPS33B	VPS33B	10|10	20	10	2	2|1	1	1	1	1	1	6.71	6.67	0
ATG16L1	NBAS	NBAS	50|56	106	53	2	1|1	1	1	1	1	1	64.92	53	0
ATG16L1	PPP6R2	PPP6R2	9|12	21	10.5	2	1|2	1	1	1	1	1	5.51	7	0
ATG16L1	PPP6R1	PPP6R1	27|32	59	29.5	2	1|1	1	1	1	1	1	32.37	29.5	0
ATG16L1	A0A1B0GTX1	DNMBP	13|15	28	14	2	0|0	1	1	1	1	1	21.21	140	0
ATG16L1	GIGYF1	GIGYF1	16|17	33	16.5	2	5|3	1	1	1	1	1	6.37	4.12	0
ATG16L1	MRC2	MRC2	4|6	10	5	2	0|0	1	1	1	1	1	7.02	50	0
ATG16L1	ELFN1	ELFN1	17|12	29	14.5	2	0|0	1	1	1	1	1	19.69	145	0
ATG16L1	FLII	FLII	12|12	24	12	2	0|1	1	1	1	1	1	14.75	24	0
ATG16L1	ELFN2	ELFN2	15|16	31	15.5	2	4|3	1	1	1	1	1	6.62	4.43	0
ATG16L1	STK11IP	STK11IP	29|29	58	29	2	0|0	1	1	1	1	1	44.8	290	0
ATG16L1	MAGED1	MAGED1	5|9	14	7	2	0|0	1	1	1	1	1	8.7	70	0
ATG16L1	ANKRD50	ANKRD50	3|4	7	3.5	2	0|0	1	1	1	1	1	5.28	35	0
ATG16L1	POC5	POC5	7|10	17	8.5	2	0|0	1	1	1	1	1	11.95	85	0
ATG16L1	TRIM47	TRIM47	5|6	11	5.5	2	0|0	1	1	1	1	1	8.7	55	0
ATG16L1	KIF3A	KIF3A	9|8	17	8.5	2	0|0	1	1	1	1	1	13.53	85	0
ATG16L1	PEX5	PEX5	66|68	134	67	2	12|10	1	1	1	1	1	41.75	6.09	0
ATG16L1	EPHA2	EPHA2	30|28	58	29	2	10|7	1	1	1	1	1	7.21	3.41	0
ATG16L1	C11ORF49	C11ORF49	30|34	64	32	2	7|4	1	1	1	1	1	17.47	5.82	0
ATG16L1	UNC13D	UNC13D	9|10	19	9.5	2	1|1	1	1	1	1	1	7.42	9.5	0
ATG16L1	ARHGEF28	ARHGEF28	31|35	66	33	2	1|0	1	1	1	1	1	42.25	66	0
ATG16L1	CEP131	CEP131	68|84	152	76	2	0|2	1	1	1	1	1	37.57	76	0
ATG16L1	GNB2L1	GNB2L1	13|11	24	12	2	0|1	1	1	1	1	1	13.29	24	0
ATG16L1	TXNL1	TXNL1	28|30	58	29	2	7|9	1	1	1	1	1	8.68	3.62	0
ATG16L1	IFT20	IFT20	6|6	12	6	2	0|0	1	1	1	1	1	10.34	60	0
ATG16L1	OFD1	OFD1	23|24	47	23.5	2	0|0	1	1	1	1	1	36.04	235	0
ATG16L1	DIAPH3	DIAPH3	19|17	36	18	2	2|1	1	1	1	1	1	15.65	12	0
ATG16L1	WIPI2	WIPI2	138|140	278	139	2	28|27	1	1	1	1	1	76.14	5.05	0
ATG16L1	MON2	MON2	5|4	9	4.5	2	0|0	1	1	1	1	1	7.02	45	0
ATG16L1	LMTK2	LMTK2	29|27	56	28	2	0|0	1	1	1	1	1	41.89	280	0
ATG16L1	IFIT1	IFIT1	8|10	18	9	2	0|0	1	1	1	1	1	13.53	90	0
ATG16L1	CAV2	CAV2	6|8	14	7	2	0|0	1	1	1	1	1	10.34	70	0
ATG16L1	CCT5	CCT5	6|6	12	6	2	0|0	1	1	1	1	1	10.34	60	0
ATG16L1	CAV1	CAV1	33|34	67	33.5	2	0|2	1	1	1	1	1	18.33	33.5	0
ATG16L1	FLNA	FLNA	682|703	1385	692.5	2	7|4	1	1	1	1	1	inf	125.91	0
ATG16L1	RBM11	RBM11	6|5	11	5.5	2	0|0	1	1	1	1	1	8.7	55	0
ATG16L1	PSMD2	PSMD2	90|92	182	91	2	20|22	1	1	1	1	1	41.94	4.33	0
ATG16L1	SIPA1L1	SIPA1L1	124|135	259	129.5	2	48|46	1	1	1	1	1	5.02	2.76	0
ATG16L1	RPGRIP1L	RPGRIP1L	7|6	13	6.5	2	0|1	1	1	1	1	1	6.01	13	0
ATG16L1	COBLL1	COBLL1	28|28	56	28	2	10|7	1	1	1	1	1	7.21	3.29	0
ATG16L1	TTLL5	TTLL5	10|8	18	9	2	0|0	1	1	1	1	1	13.53	90	0
ATG16L1	ITGB5	ITGB5	8|4	12	6	2	0|0	1	1	1	1	1	7.02	60	0
ATG16L1	KPNB1	KPNB1	34|36	70	35	2	8|8	1	1	1	1	1	15.39	4.38	0
ATG16L1	SPATA5L1	SPATA5L1	17|18	35	17.5	2	0|0	1	1	1	1	1	27.2	175	0
ATG16L1	HPS4	HPS4	8|5	13	6.5	2	0|0	1	1	1	1	1	8.7	65	0
ATG16L1	PKP2	PKP2	7|9	16	8	2	0|0	1	1	1	1	1	11.95	80	0
ATG16L1	CCDC14	CCDC14	16|15	31	15.5	2	0|0	1	1	1	1	1	24.21	155	0
ATG16L1	SLC12A4	SLC12A4	20|23	43	21.5	2	2|1	1	1	1	1	1	19.66	14.33	0
ATG16L1	IFT57	IFT57	5|3	8	4	2	0|0	1	1	1	1	1	5.28	40	0
ATG16L1	CEP192	CEP192	95|93	188	94	2	6|7	1	1	1	1	1	91.54	14.46	0
ATG16L1	CEP350	CEP350	16|28	44	22	2	0|0	1	1	1	1	1	25.71	220	0
ATG16L1	EFR3A	EFR3A	7|6	13	6.5	2	0|0	1	1	1	1	1	10.34	65	0
ATG16L1	SNX3	SNX3	8|7	15	7.5	2	0|0	1	1	1	1	1	11.95	75	0
ATG16L1	SNX7	SNX7	5|4	9	4.5	2	0|0	1	1	1	1	1	7.02	45	0
ATG16L1	CNOT10	CNOT10	4|3	7	3.5	2	0|0	1	1	1	1	1	5.28	35	0
ATG16L1	UHRF1BP1L	UHRF1BP1L	24|27	51	25.5	2	0|0	1	1	1	1	1	37.51	255	0
ATG16L1	SNX29	SNX29	12|14	26	13	2	0|0	1	1	1	1	1	19.69	130	0
ATG16L1	BAIAP2L1	BAIAP2L1	15|12	27	13.5	2	1|1	1	1	1	1	1	11.44	13.5	0
ATG16L1	KIF14	KIF14	9|10	19	9.5	2	1|1	1	1	1	1	1	7.42	9.5	0
ATG16L1	KIF15	KIF15	4|9	13	6.5	2	0|0	1	1	1	1	1	7.02	65	0
ATG16L1	NDC80	NDC80	15|14	29	14.5	2	1|0	1	1	1	1	1	17.66	29	0
ATG16L1	RAB1B	RAB1B	6|8	14	7	2	0|1	1	1	1	1	1	6.01	14	0
ATG16L1	ANKRD26P1	ANKRD26P1	9|7	16	8	2	0|0	1	1	1	1	1	11.95	80	0
ATG16L1	AMIGO2	AMIGO2	10|10	20	10	2	0|0	1	1	1	1	1	16.64	100	0
ATG16L1	CRACR2A	CRACR2A	24|18	42	21	2	0|0	1	1	1	1	1	28.68	210	0
ATG16L1	CNTRL	CNTRL	4|4	8	4	2	0|0	1	1	1	1	1	7.02	40	0
ATG16L1	MPP5	MPP5	3|5	8	4	2	0|0	1	1	1	1	1	5.28	40	0
ATG16L1	MYRF	MYRF	7|7	14	7	2	0|0	1	1	1	1	1	11.95	70	0
ATG16L1	CEP152	CEP152	31|28	59	29.5	2	0|0	1	1	1	1	1	43.34	295	0
ATG16L1	ROR2	ROR2	4|4	8	4	2	0|0	1	1	1	1	1	7.02	40	0
ATG16L1	MYO5A	MYO5A	12|19	31	15.5	2	0|0	1	1	1	1	1	19.69	155	0
ATG16L1	HERC1	HERC1	8|19	27	13.5	2	0|1	1	1	1	1	1	8.91	27	0
ATG16L1	CCDC132	CCDC132	18|25	43	21.5	2	3|2	1	1	1	1	1	12.84	8.6	0
ATG16L1	SHCBP1	SHCBP1	31|32	63	31.5	2	3|3	1	1	1	1	1	27.04	10.5	0
ATG16L1	LRP8	LRP8	9|4	13	6.5	2	0|0	1	1	1	1	1	7.02	65	0
ATG16L1	KIRREL	KIRREL	11|13	24	12	2	1|0	1	1	1	1	1	13.29	24	0
ATG16L1	A0A0U1RQJ2	DST	6|3	9	4.5	2	0|0	1	1	1	1	1	5.28	45	0
ATG16L1	MTR	MTR	50|44	94	47	2	5|6	1	1	1	1	1	33.53	8.55	0
ATG16L1	FAM160A1	FAM160A1	16|17	33	16.5	2	0|0	1	1	1	1	1	25.71	165	0
ATG16L1	NAV1	NAV1	23|23	46	23	2	0|3	1	1	1	1	1	7.67	15.33	0
ATG16L1	GOLGA3	GOLGA3	89|82	171	85.5	2	1|2	1	1	1	1	1	106.19	57	0
ATG16L1	MYCBP2	MYCBP2	38|56	94	47	2	0|0	1	1	1	1	1	57.81	470	0
ATG16L1	OSBPL10	OSBPL10	6|4	10	5	2	0|0	1	1	1	1	1	7.02	50	0
ATG16L1	SCAMP3	SCAMP3	7|8	15	7.5	2	0|1	1	1	1	1	1	7.46	15	0
ATG16L1	FAM193A	FAM193A	14|13	27	13.5	2	0|0	1	1	1	1	1	21.21	135	0
ATG16L1	ENDOD1	ENDOD1	7|5	12	6	2	0|0	1	1	1	1	1	8.7	60	0
ATG16L1	ATG9A	ATG9A	20|18	38	19	2	0|0	1	1	1	1	1	28.68	190	0
ATG16L1	DENND5B	DENND5B	12|10	22	11	2	0|1	1	1	1	1	1	11.83	22	0
ATG16L1	ARFGEF3	ARFGEF3	17|23	40	20	2	3|5	1	1	1	1	1	7.47	5	0
ATG16L1	STAU2	STAU2	26|24	50	25	2	6|8	1	1	1	1	1	6.95	3.57	0
ATG16L1	GLI2	GLI2	8|5	13	6.5	2	0|0	1	1	1	1	1	8.7	65	0
ATG16L1	DOK1	DOK1	23|23	46	23	2	7|7	1	1	1	1	1	5.78	3.29	0
ATG16L1	PDIA6	PDIA6	5|6	11	5.5	2	0|0	1	1	1	1	1	8.7	55	0
ATG16L1	PLEKHG3	PLEKHG3	23|26	49	24.5	2	4|3	1	1	1	1	1	15.42	7	0
ATG16L1	PLEKHG1	PLEKHG1	3|8	11	5.5	2	0|0	1	1	1	1	1	5.28	55	0
ATG16L1	BBS2	BBS2	15|15	30	15	2	1|0	1	1	1	1	1	19.12	30	0
ATG16L1	PTRF	PTRF	73|75	148	74	2	0|0	1	1	1	1	1	107.87	740	0
ATG16L1	SPATA5	SPATA5	101|102	203	101.5	2	6|4	1	1	1	1	1	109.97	20.3	0
ATG16L1	SHROOM3	SHROOM3	7|5	12	6	2	1|0	0.99	1	0.99	1	0.99	4.56	12	0
ATG16L1	FAM171B	FAM171B	16|11	27	13.5	2	3|3	0.99	1	0.99	1	0.99	3.53	4.5	0
ATG16L1	RUFY1	RUFY1	3|3	6	3	2	0|0	0.99	0.99	0.99	0.99	0.99	5.28	30	0
ATG16L1	RPS3	RPS3	8|7	15	7.5	2	1|1	0.99	1	0.99	1	0.99	4.82	7.5	0
ATG16L1	RPL23	RPL23	8|7	15	7.5	2	1|1	0.99	1	0.99	1	0.99	4.82	7.5	0
ATG16L1	RPL3	RPL3	5|8	13	6.5	2	0|1	0.99	1	0.99	1	0.99	4.56	13	0
ATG16L1	VPS51	VPS51	3|3	6	3	2	0|0	0.99	0.99	0.99	0.99	0.99	5.28	30	0
ATG16L1	EXOC5	EXOC5	10|12	22	11	2	2|3	0.99	1	0.99	1	0.99	3.81	4.4	0
ATG16L1	CCSER2	CCSER2	6|9	15	7.5	2	1|1	0.99	1	0.99	1	0.99	3.57	7.5	0
ATG16L1	TRIP4	TRIP4	5|8	13	6.5	2	1|0	0.99	1	0.99	1	0.99	4.56	13	0
ATG16L1	AP1AR	AP1AR	3|3	6	3	2	0|0	0.99	0.99	0.99	0.99	0.99	5.28	30	0
ATG16L1	PDLIM7	PDLIM7	17|18	35	17.5	2	4|6	0.99	1	0.99	1	0.99	4.66	3.5	0
ATG16L1	GCC2	GCC2	3|3	6	3	2	0|0	0.99	0.99	0.99	0.99	0.99	5.28	30	0
ATG16L1	CTNNA1	CTNNA1	17|13	30	15	2	2|5	0.99	1	0.99	1	0.99	4.12	4.29	0
ATG16L1	LDHB	LDHB	13|16	29	14.5	2	3|4	0.99	1	0.99	1	0.99	4.39	4.14	0
ATG16L1	PVRL2	PVRL2	14|13	27	13.5	2	1|4	0.99	0.99	0.99	0.99	0.99	4.36	5.4	0
ATG16L1	SYDE1	SYDE1	3|3	6	3	2	0|0	0.99	0.99	0.99	0.99	0.99	5.28	30	0
ATG16L1	PPP2R2A	PPP2R2A	5|2	7	3.5	2	0|0	0.98	1	0.98	1	0.98	3.44	35	0
ATG16L1	PIK3C3	PIK3C3	2|5	7	3.5	2	0|0	0.98	1	0.98	1	0.98	3.44	35	0
ATG16L1	PARP14	PARP14	7|4	11	5.5	2	1|0	0.98	1	0.98	1	0.98	3.14	11	0
ATG16L1	ARHGAP32	ARHGAP32	3|2	5	2.5	2	0|0	0.98	0.99	0.98	0.99	0.98	3.44	25	0
ATG16L1	RPS7	RPS7	2|3	5	2.5	2	0|0	0.98	0.99	0.98	0.99	0.98	3.44	25	0
ATG16L1	FAM160B1	FAM160B1	2|3	5	2.5	2	0|0	0.98	0.99	0.98	0.99	0.98	3.44	25	0
ATG16L1	NUP54	NUP54	2|3	5	2.5	2	0|0	0.98	0.99	0.98	0.99	0.98	3.44	25	0
ATG16L1	A0A2R8Y4Z8	A0A2R8Y4Z8	3|2	5	2.5	2	0|0	0.98	0.99	0.98	0.99	0.98	3.44	25	0
ATG16L1	TGFB1I1	TGFB1I1	2|3	5	2.5	2	0|0	0.98	0.99	0.98	0.99	0.98	3.44	25	0
ATG16L1	TAB2	TAB2	9|9	18	9	2	1|3	0.98	0.98	0.98	0.98	0.98	4.06	4.5	0
ATG16L1	TEX9	TEX9	2|3	5	2.5	2	0|0	0.98	0.99	0.98	0.99	0.98	3.44	25	0
ATG16L1	TBC1D23	TBC1D23	5|2	7	3.5	2	0|0	0.98	1	0.98	1	0.98	3.44	35	0
ATG16L1	CAPZA2	CAPZA2	2|5	7	3.5	2	0|0	0.98	1	0.98	1	0.98	3.44	35	0
ATG16L1	PSMC2	PSMC2	9|9	18	9	2	1|3	0.98	0.98	0.98	0.98	0.98	4.06	4.5	0
ATG16L1	PHB2	PHB2	4|9	13	6.5	2	1|0	0.98	1	0.98	1	0.98	3.14	13	0
ATG16L1	RABGAP1	RABGAP1	12|15	27	13.5	2	3|4	0.98	1	0.98	1	0.98	3.23	3.86	0
ATG16L1	SORBS3	SORBS3	3|2	5	2.5	2	0|0	0.98	0.99	0.98	0.99	0.98	3.44	25	0
ATG16L1	TANC2	TANC2	4|6	10	5	2	1|0	0.98	1	0.98	1	0.98	3.14	10	0
ATG16L1	GGA2	GGA2	2|4	6	3	2	0|0	0.98	1	0.98	1	0.98	3.44	30	0
ATG16L1	NOXA1	NOXA1	2|4	6	3	2	0|0	0.98	1	0.98	1	0.98	3.44	30	0
ATG16L1	PAN2	PAN2	3|2	5	2.5	2	0|0	0.98	0.99	0.98	0.99	0.98	3.44	25	0
ATG16L1	NUP43	NUP43	2|5	7	3.5	2	0|0	0.98	1	0.98	1	0.98	3.44	35	0
ATG16L1	CCDC102B	CCDC102B	3|2	5	2.5	2	0|0	0.98	0.99	0.98	0.99	0.98	3.44	25	0
ATG16L1	WWC3	WWC3	3|2	5	2.5	2	0|0	0.98	0.99	0.98	0.99	0.98	3.44	25	0
ATG16L1	UBE3A	UBE3A	2|4	6	3	2	0|0	0.98	1	0.98	1	0.98	3.44	30	0
ATG16L1	AKAP10	AKAP10	6|4	10	5	2	1|0	0.98	1	0.98	1	0.98	3.14	10	0
ATG16L1	NDE1	NDE1	2|3	5	2.5	2	0|0	0.98	0.99	0.98	0.99	0.98	3.44	25	0
ATG16L1	ANK3	ANK3	2|4	6	3	2	0|0	0.98	1	0.98	1	0.98	3.44	30	0
ATG16L1	AFG3L2	AFG3L2	9|7	16	8	2	2|1	0.98	1	0.98	1	0.98	3.21	5.33	0
ATG16L1	TNS3	TNS3	35|42	77	38.5	2	11|14	0.98	1	0.98	1	0.98	3.43	3.08	0
ATG16L1	SEC13	SEC13	3|2	5	2.5	2	0|0	0.98	0.99	0.98	0.99	0.98	3.44	25	0
ATG16L1	RYR2	RYR2	2|3	5	2.5	2	0|0	0.98	0.99	0.98	0.99	0.98	3.44	25	0
ATG16L1	PPIB	PPIB	3|2	5	2.5	2	0|0	0.98	0.99	0.98	0.99	0.98	3.44	25	0
ATG16L1	TBK1	TBK1	4|6	10	5	2	1|0	0.98	1	0.98	1	0.98	3.14	10	0
ATG16L1	TBC1D1	TBC1D1	3|2	5	2.5	2	0|0	0.98	0.99	0.98	0.99	0.98	3.44	25	0
ATG16L1	AVL9	AVL9	3|2	5	2.5	2	0|0	0.98	0.99	0.98	0.99	0.98	3.44	25	0
ATG16L1	SLC9A3R1	SLC9A3R1	9|9	18	9	2	3|1	0.98	0.98	0.98	0.98	0.98	4.06	4.5	0
ATG16L1	TUBGCP2	TUBGCP2	5|2	7	3.5	2	0|0	0.98	1	0.98	1	0.98	3.44	35	0
ATG16L1	MITF	MITF	4|6	10	5	2	1|0	0.98	1	0.98	1	0.98	3.14	10	0
ATG16L1	GOLGB1	GOLGB1	2|5	7	3.5	2	0|0	0.98	1	0.98	1	0.98	3.44	35	0
ATG16L1	SLC30A6	SLC30A6	2|4	6	3	2	0|0	0.98	1	0.98	1	0.98	3.44	30	0
ATG16L1	KIAA0101	KIAA0101	3|2	5	2.5	2	0|0	0.98	0.99	0.98	0.99	0.98	3.44	25	0
ATG16L1	LAMTOR1	LAMTOR1	4|2	6	3	2	0|0	0.98	1	0.98	1	0.98	3.44	30	0
ATG16L1	TAF7	TAF7	22|27	49	24.5	2	8|7	0.98	1	0.98	1	0.98	3.07	3.27	0
ATG16L1	SHROOM1	SHROOM1	5|4	9	4.5	2	1|0	0.97	0.99	0.97	0.99	0.97	3.14	9	0
ATG16L1	ARF4	ARF4	2|2	4	2	2	0|0	0.97	0.97	0.97	0.97	0.97	3.44	20	0
ATG16L1	IPO11	IPO11	10|7	17	8.5	2	0|2	0.97	0.99	0.97	0.99	0.97	2.96	8.5	0
ATG16L1	RPS6KB1	RPS6KB1	2|2	4	2	2	0|0	0.97	0.97	0.97	0.97	0.97	3.44	20	0
ATG16L1	CNOT3	CNOT3	2|2	4	2	2	0|0	0.97	0.97	0.97	0.97	0.97	3.44	20	0
ATG16L1	IRS1	IRS1	2|2	4	2	2	0|0	0.97	0.97	0.97	0.97	0.97	3.44	20	0
ATG16L1	RPL22	RPL22	2|2	4	2	2	0|0	0.97	0.97	0.97	0.97	0.97	3.44	20	0
ATG16L1	TMEM184B	TMEM184B	2|2	4	2	2	0|0	0.97	0.97	0.97	0.97	0.97	3.44	20	0
ATG16L1	DIXDC1	DIXDC1	2|2	4	2	2	0|0	0.97	0.97	0.97	0.97	0.97	3.44	20	0
ATG16L1	C9ORF72	C9ORF72	5|4	9	4.5	2	0|1	0.97	0.99	0.97	0.99	0.97	3.14	9	0
ATG16L1	RABEP1	RABEP1	2|2	4	2	2	0|0	0.97	0.97	0.97	0.97	0.97	3.44	20	0
ATG16L1	TXNDC12	TXNDC12	2|2	4	2	2	0|0	0.97	0.97	0.97	0.97	0.97	3.44	20	0
ATG16L1	CEP250	CEP250	2|2	4	2	2	0|0	0.97	0.97	0.97	0.97	0.97	3.44	20	0
ATG16L1	CAPZA1	CAPZA1	14|12	26	13	2	2|5	0.97	0.99	0.97	0.99	0.97	3.02	3.71	0
ATG16L1	TUBGCP3	TUBGCP3	2|2	4	2	2	0|0	0.97	0.97	0.97	0.97	0.97	3.44	20	0
ATG16L1	SIPA1L3	SIPA1L3	2|2	4	2	2	0|0	0.97	0.97	0.97	0.97	0.97	3.44	20	0
ATG16L1	MAGEB2	MAGEB2	6|6	12	6	2	1|1	0.97	0.97	0.97	0.97	0.97	3.57	6	0
ATG16L1	ARL13B	ARL13B	2|2	4	2	2	0|0	0.97	0.97	0.97	0.97	0.97	3.44	20	0
ATG16L1	HIP1	HIP1	2|2	4	2	2	0|0	0.97	0.97	0.97	0.97	0.97	3.44	20	0
ATG16L1	MYL6	MYL6	2|2	4	2	2	0|0	0.97	0.97	0.97	0.97	0.97	3.44	20	0
ATG16L1	SNX12	SNX12	2|2	4	2	2	0|0	0.97	0.97	0.97	0.97	0.97	3.44	20	0
ATG16L1	BICD2	BICD2	8|9	17	8.5	2	1|3	0.97	0.98	0.97	0.98	0.97	2.96	4.25	0
ATG16L1	BBS7	BBS7	2|2	4	2	2	0|0	0.97	0.97	0.97	0.97	0.97	3.44	20	0
ATG16L1	CCDC85C	CCDC85C	16|14	30	15	2	3|6	0.96	0.99	0.96	0.99	0.96	2.6	3.33	0.01
ATG16L1	CCDC22	CCDC22	4|4	8	4	2	0|1	0.96	0.96	0.96	0.96	0.96	3.14	8	0.01
ATG16L1	ARAP3	ARAP3	7|8	15	7.5	2	0|2	0.96	0.97	0.96	0.97	0.96	2.96	7.5	0
ATG16L1	MAPT	MAPT	8|7	15	7.5	2	0|2	0.96	0.97	0.96	0.97	0.96	2.96	7.5	0
ATG16L1	SCAMP1	SCAMP1	8|7	15	7.5	2	2|0	0.96	0.97	0.96	0.97	0.96	2.96	7.5	0
ATG16L1	CXADR	CXADR	12|9	21	10.5	2	0|3	0.95	0.98	0.95	0.98	0.95	2.53	7	0.01
ATG16L1	TSC1	TSC1	20|27	47	23.5	2	7|7	0.95	1	0.95	1	0.95	2.18	3.36	0.01
ATG16L1	CYFIP1	CYFIP1	10|11	21	10.5	2	3|3	0.94	0.97	0.94	0.97	0.94	2.36	3.5	0.01
ATG16L1	PIKFYVE	PIKFYVE	6|9	15	7.5	2	2|1	0.94	1	0.94	1	0.94	2.1	5	0.01
ATG16L1	MB21D2	MB21D2	18|19	37	18.5	2	4|8	0.94	0.97	0.94	0.97	0.94	2.34	3.08	0.01
ATG16L1	APBB2	APBB2	11|16	27	13.5	2	5|2	0.93	1	0.93	1	0.93	1.88	3.86	0.01
ATG16L1	RICTOR	RICTOR	3|12	15	7.5	2	1|0	0.93	1	0.93	1	0.93	1.74	15	0.01
ATG16L1	DHRS2	DHRS2	6|7	13	6.5	2	1|2	0.93	0.96	0.93	0.96	0.93	2.1	4.33	0.01
ATG16L1	EIF3L	EIF3L	3|5	8	4	2	1|0	0.92	0.99	0.92	0.99	0.92	1.74	8	0.01
ATG16L1	VANGL1	VANGL1	5|3	8	4	2	1|0	0.92	0.99	0.92	0.99	0.92	1.74	8	0.01
ATG16L1	PIK3C2B	PIK3C2B	7|9	16	8	2	2|2	0.92	0.98	0.92	0.98	0.92	1.8	4	0.01
ATG16L1	YES1	YES1	3|7	10	5	2	0|1	0.92	1	0.92	1	0.92	1.74	10	0.01
ATG16L1	SPECC1L	SPECC1L	41|32	73	36.5	2	8|14	0.92	1	0.92	1	0.92	1.66	3.32	0.01
ATG16L1	MYOF	MYOF	6|3	9	4.5	2	0|1	0.92	1	0.92	1	0.92	1.74	9	0.01
ATG16L1	SURF4	SURF4	3|5	8	4	2	0|1	0.92	0.99	0.92	0.99	0.92	1.74	8	0.01
ATG16L1	CCDC168	CCDC168	5|9	14	7	2	0|2	0.91	0.99	0.91	0.99	0.91	1.62	7	0.01
ATG16L1	PASK	PASK	9|12	21	10.5	2	1|4	0.91	0.98	0.91	0.98	0.91	1.65	4.2	0.01
ATG16L1	ST7	ST7	4|3	7	3.5	2	0|1	0.9	0.96	0.9	0.96	0.9	1.74	7	0.01
ATG16L1	PPFIA1	PPFIA1	3|4	7	3.5	2	0|1	0.9	0.96	0.9	0.96	0.9	1.74	7	0.01
ATG16L1	ARHGEF40	ARHGEF40	4|3	7	3.5	2	1|0	0.9	0.96	0.9	0.96	0.9	1.74	7	0.01
ATG16L1	PLS1	PLS1	13|12	25	12.5	2	5|3	0.9	0.95	0.9	0.95	0.9	1.72	3.12	0.01
ATG16L1	ASNS	ASNS	9|8	17	8.5	2	3|2	0.88	0.94	0.88	0.94	0.88	1.49	3.4	0.01
ATG16L1	LGALS1	LGALS1	6|4	10	5	2	1|1	0.87	0.97	0.87	0.97	0.87	1.25	5	0.01
ATG16L1	UBAP1	UBAP1	14|17	31	15.5	2	4|6	0.87	0.99	0.87	0.99	0.87	1.05	3.1	0.01
ATG16L1	TTN	TTN	5|10	15	7.5	2	2|1	0.86	1	0.86	1	0.86	0.93	5	0.01
ATG16L1	CEP55	CEP55	7|7	14	7	2	2|2	0.86	0.86	0.86	0.86	0.86	1.8	3.5	0.01
ATG16L1	ZC3H13	ZC3H13	3|3	6	3	2	1|0	0.85	0.85	0.85	0.85	0.85	1.74	6	0.01
ATG16L1	YWHAE	YWHAE	3|3	6	3	2	0|1	0.85	0.85	0.85	0.85	0.85	1.74	6	0.01
ATG16L1	DARS	DARS	5|4	9	4.5	2	1|1	0.85	0.91	0.85	0.91	0.85	1.25	4.5	0.01
ATG16L1	STK24	STK24	3|3	6	3	2	0|1	0.85	0.85	0.85	0.85	0.85	1.74	6	0.01
ATG16L1	ECD	ECD	48|57	105	52.5	2	18|19	0.83	1	0.83	1	0.83	0.64	2.84	0.01
ATG16L1	ERCC6L	ERCC6L	39|46	85	42.5	2	17|13	0.81	1	0.81	1	0.81	0.52	2.83	0.01
ATG16L1	CTNND1	CTNND1	44|39	83	41.5	2	14|16	0.81	1	0.81	1	0.81	0.52	2.77	0.01
ATG16L1	ARHGEF17	ARHGEF17	2|5	7	3.5	2	1|0	0.79	0.99	0.79	0.99	0.79	0.39	7	0.01
ATG16L1	PDIA3	PDIA3	5|2	7	3.5	2	0|1	0.79	0.99	0.79	0.99	0.79	0.39	7	0.01
ATG16L1	AAGAB	AAGAB	2|4	6	3	2	0|1	0.78	0.96	0.78	0.96	0.78	0.39	6	0.01
ATG16L1	LSR	LSR	4|4	8	4	2	1|1	0.78	0.78	0.78	0.78	0.78	1.25	4	0.02
ATG16L1	NNMT	NNMT	4|4	8	4	2	1|1	0.78	0.78	0.78	0.78	0.78	1.25	4	0.02
ATG16L1	KIAA0586	KIAA0586	2|4	6	3	2	0|1	0.78	0.96	0.78	0.96	0.78	0.39	6	0.01
ATG16L1	TRIM36	TRIM36	4|2	6	3	2	0|1	0.78	0.96	0.78	0.96	0.78	0.39	6	0.01
ATG16L1	SMPD4	SMPD4	4|2	6	3	2	0|1	0.78	0.96	0.78	0.96	0.78	0.39	6	0.01
ATG16L1	AGTPBP1	AGTPBP1	2|4	6	3	2	0|1	0.78	0.96	0.78	0.96	0.78	0.39	6	0.01
ATG16L1	DEPDC1B	DEPDC1B	2|4	6	3	2	0|1	0.78	0.96	0.78	0.96	0.78	0.39	6	0.01
ATG16L1	PARVA	PARVA	2|4	6	3	2	0|1	0.78	0.96	0.78	0.96	0.78	0.39	6	0.01
ATG16L1	CC2D1A	CC2D1A	6|7	13	6.5	2	2|2	0.75	0.86	0.75	0.86	0.75	0.6	3.25	0.02
ATG16L1	RPL7	RPL7	6|3	9	4.5	2	1|1	0.74	0.97	0.74	0.97	0.74	0.04	4.5	0.02
ATG16L1	LAT2	LAT2	11|12	23	11.5	2	5|3	0.73	0.85	0.73	0.85	0.73	0.49	2.88	0.02
ATG16L1	KIAA1279	KIAA1279	2|3	5	2.5	2	1|0	0.72	0.85	0.72	0.85	0.72	0.39	5	0.02
ATG16L1	CDCA3	CDCA3	2|3	5	2.5	2	1|0	0.72	0.85	0.72	0.85	0.72	0.39	5	0.02
ATG16L1	RINT1	RINT1	3|2	5	2.5	2	0|1	0.72	0.85	0.72	0.85	0.72	0.39	5	0.02
ATG16L1	PKD1	PKD1	2|3	5	2.5	2	0|1	0.72	0.85	0.72	0.85	0.72	0.39	5	0.02
ATG16L1	CDK5RAP2	CDK5RAP2	2|3	5	2.5	2	0|1	0.72	0.85	0.72	0.85	0.72	0.39	5	0.02
ATG16L1	PHGDH	PHGDH	2|3	5	2.5	2	1|0	0.72	0.85	0.72	0.85	0.72	0.39	5	0.02
ATG16L1	LRRC7	LRRC7	3|2	5	2.5	2	0|1	0.72	0.85	0.72	0.85	0.72	0.39	5	0.02
ATG16L1	KXD1	KXD1	3|2	5	2.5	2	1|0	0.72	0.85	0.72	0.85	0.72	0.39	5	0.02
ATG16L1	RAB11A	RAB11A	3|2	5	2.5	2	1|0	0.72	0.85	0.72	0.85	0.72	0.39	5	0.02
ATG16L1	PLXNA2	PLXNA2	2|3	5	2.5	2	0|1	0.72	0.85	0.72	0.85	0.72	0.39	5	0.02
ATG16L1	REEP4	REEP4	3|2	5	2.5	2	0|1	0.72	0.85	0.72	0.85	0.72	0.39	5	0.02
ATG16L1	KIAA1033	KIAA1033	5|3	8	4	2	1|1	0.71	0.91	0.71	0.91	0.71	0.04	4	0.03
ATG16L1	PSMC3	PSMC3	8|4	12	6	2	2|1	0.71	0.99	0.71	0.99	0.71	-0.31	4	0.03
ATG16L1	RRM2B	RRM2B	3|5	8	4	2	1|1	0.71	0.91	0.71	0.91	0.71	0.04	4	0.03
ATG16L1	NT5C2	NT5C2	3|5	8	4	2	1|1	0.71	0.91	0.71	0.91	0.71	0.04	4	0.03
ATG16L1	RAB3IL1	RAB3IL1	8|7	15	7.5	2	2|3	0.69	0.82	0.69	0.82	0.69	0.26	3	0.03
ATG16L1	POLR2B	POLR2B	4|7	11	5.5	2	1|2	0.69	0.96	0.69	0.96	0.69	-0.31	3.67	0.03
ATG16L1	NCK2	NCK2	8|7	15	7.5	2	2|3	0.69	0.82	0.69	0.82	0.69	0.26	3	0.03
ATG16L1	CSTB	CSTB	6|6	12	6	2	2|2	0.65	0.65	0.65	0.65	0.65	0.6	3	0.03
ATG16L1	KIAA1522	KIAA1522	3|4	7	3.5	2	1|1	0.64	0.78	0.64	0.78	0.64	0.04	3.5	0.03
ATG16L1	SUMO1	SUMO1	3|4	7	3.5	2	1|1	0.64	0.78	0.64	0.78	0.64	0.04	3.5	0.03
ATG16L1	VDAC3	VDAC3	3|4	7	3.5	2	0|2	0.63	0.72	0.63	0.72	0.63	0.11	3.5	0.03
ATG16L1	GPRC5C	GPRC5C	4|3	7	3.5	2	0|2	0.63	0.72	0.63	0.72	0.63	0.11	3.5	0.03
ATG16L1	RPL18	RPL18	4|3	7	3.5	2	0|2	0.63	0.72	0.63	0.72	0.63	0.11	3.5	0.03
ATG16L1	C2CD4C	C2CD4C	3|4	7	3.5	2	2|0	0.63	0.72	0.63	0.72	0.63	0.11	3.5	0.03
ATG16L1	TSC22D4	TSC22D4	9|8	17	8.5	2	3|3	0.62	0.76	0.62	0.76	0.62	-0.08	2.83	0.04
ATG16L1	PPP1R9B	PPP1R9B	26|33	59	29.5	2	11|10	0.6	1	0.6	1	0.6	-1.43	2.81	0.04
ATG16L1	RASSF8	RASSF8	7|5	12	6	2	2|2	0.6	0.86	0.6	0.86	0.6	-0.66	3	0.04
ATG16L1	FAM161A	FAM161A	2|2	4	2	2	0|1	0.6	0.6	0.6	0.6	0.6	0.39	4	0.04
ATG16L1	KARS	KARS	7|12	19	9.5	2	3|3	0.6	0.99	0.6	0.99	0.6	-1.36	3.17	0.04
ATG16L1	BCAS3	BCAS3	31|36	67	33.5	2	11|14	0.58	0.99	0.58	0.99	0.58	-1.54	2.68	0.04
ATG16L1	TBC1D5	TBC1D5	36|27	63	31.5	2	10|12	0.57	1	0.57	1	0.57	-1.78	2.86	0.04
ATG16L1	KPNA3	KPNA3	5|4	9	4.5	2	1|2	0.57	0.72	0.57	0.72	0.57	-0.31	3	0.04
ATG16L1	ATG2A	ATG2A	23|29	52	26	2	8|11	0.56	1	0.56	1	0.56	-2.01	2.74	0.04
ATG16L1	DHX36	DHX36	12|5	17	8.5	2	3|2	0.54	1	0.54	1	0.54	-2.32	3.4	0.05
ATG16L1	ANKRD52	ANKRD52	12|12	24	12	2	4|5	0.54	0.54	0.54	0.54	0.54	0.15	2.67	0.05
ATG16L1	LDHA	LDHA	10|18	28	14	2	4|5	0.54	1	0.54	1	0.54	-2.4	3.11	0.05
ATG16L1	KANK2	KANK2	48|43	91	45.5	2	17|18	0.53	0.98	0.53	0.98	0.53	-2.44	2.6	0.05
ATG16L1	AP4E1	AP4E1	3|3	6	3	2	0|2	0.53	0.53	0.53	0.53	0.53	0.11	3	0.05
ATG16L1	EIF4E	EIF4E	3|3	6	3	2	0|2	0.53	0.53	0.53	0.53	0.53	0.11	3	0.05
ATG16L1	TMEM33	TMEM33	3|3	6	3	2	2|0	0.53	0.53	0.53	0.53	0.53	0.11	3	0.05
ATG16L1	COPB2	COPB2	13|9	22	11	2	5|3	0.53	0.95	0.53	0.95	0.53	-2.05	2.75	0.05
ATG16L1	KATNAL1	KATNAL1	3|3	6	3	2	1|1	0.51	0.51	0.51	0.51	0.51	0.04	3	0.05
ATG16L1	GPRASP2	GPRASP2	1|4	5	2.5	2	0|0	0.5	1	0.5	1	0.5	1.41	25	0.06
ATG16L1	NUP93	NUP93	1|3	4	2	2	0|0	0.5	0.99	0.5	0.99	0.5	1.41	20	0.06
ATG16L1	ATG5	ATG5	4|1	5	2.5	2	0|0	0.5	1	0.5	1	0.5	1.41	25	0.06
ATG16L1	HECTD4	HECTD4	1|4	5	2.5	2	0|0	0.5	1	0.5	1	0.5	1.41	25	0.06
ATG16L1	SRSF7	SRSF7	1|4	5	2.5	2	0|0	0.5	1	0.5	1	0.5	1.41	25	0.06
ATG16L1	LRCH3	LRCH3	3|1	4	2	2	0|0	0.5	0.99	0.5	0.99	0.5	1.41	20	0.06
ATG16L1	CFAP36	CFAP36	2|4	6	3	2	1|1	0.5	0.78	0.5	0.78	0.5	-1.28	3	0.08
ATG16L1	CAMSAP3	CAMSAP3	3|1	4	2	2	0|0	0.5	0.99	0.5	0.99	0.5	1.41	20	0.06
ATG16L1	VANGL2	VANGL2	1|3	4	2	2	0|0	0.5	0.99	0.5	0.99	0.5	1.41	20	0.06
ATG16L1	SCN2A	SCN2A	1|3	4	2	2	0|0	0.5	0.99	0.5	0.99	0.5	1.41	20	0.06
ATG16L1	TYMS	TYMS	3|1	4	2	2	0|0	0.5	0.99	0.5	0.99	0.5	1.41	20	0.06
ATG16L1	FKBP15	FKBP15	0|3	3	1.5	2	0|0	0.5	0.99	0.5	0.99	0.5	-1.1	15	0.06
ATG16L1	ARHGEF18	ARHGEF18	22|14	36	18	2	5|9	0.5	1	0.5	1	0.5	-5.31	2.57	0.05
ATG16L1	XIRP2	XIRP2	1|3	4	2	2	0|0	0.5	0.99	0.5	0.99	0.5	1.41	20	0.06
ATG16L1	WDR81	WDR81	1|3	4	2	2	0|0	0.5	0.99	0.5	0.99	0.5	1.41	20	0.06
ATG16L1	IMPDH2	IMPDH2	1|4	5	2.5	2	0|0	0.5	1	0.5	1	0.5	1.41	25	0.06
ATG16L1	TNRC6C	TNRC6C	1|3	4	2	2	0|0	0.5	0.99	0.5	0.99	0.5	1.41	20	0.06
ATG16L1	KIAA1462	KIAA1462	3|1	4	2	2	0|0	0.5	0.99	0.5	0.99	0.5	1.41	20	0.06
ATG16L1	AZI2	AZI2	3|1	4	2	2	0|0	0.5	0.99	0.5	0.99	0.5	1.41	20	0.06
ATG16L1	WNK3	WNK3	0|5	5	2.5	2	0|0	0.5	1	0.5	1	0.5	-1.1	25	0.06
ATG16L1	MDH2	MDH2	0|3	3	1.5	2	0|0	0.5	0.99	0.5	0.99	0.5	-1.1	15	0.06
ATG16L1	DNAH5	DNAH5	1|3	4	2	2	0|0	0.5	0.99	0.5	0.99	0.5	1.41	20	0.06
ATG16L1	ARHGAP31	ARHGAP31	4|1	5	2.5	2	0|0	0.5	1	0.5	1	0.5	1.41	25	0.06
ATG16L1	ACTN3	ACTN3	1|7	8	4	2	0|0	0.5	1	0.5	1	0.5	1.41	40	0.06
ATG16L1	HSD17B10	HSD17B10	0|3	3	1.5	2	0|0	0.5	0.99	0.5	0.99	0.5	-1.1	15	0.06
ATG16L1	ELMO2	ELMO2	1|3	4	2	2	0|0	0.5	0.99	0.5	0.99	0.5	1.41	20	0.06
ATG16L1	UNK	UNK	3|1	4	2	2	0|0	0.5	0.99	0.5	0.99	0.5	1.41	20	0.06
ATG16L1	PC	PC	545|587	1132	566	2	221|218	0.5	1	0.5	1	0.5	-17.12	2.58	0.06
ATG16L1	LRP1B	LRP1B	3|1	4	2	2	0|0	0.5	0.99	0.5	0.99	0.5	1.41	20	0.06
ATG16L1	ANKRD28	ANKRD28	17|20	37	18.5	2	4|9	0.49	0.78	0.49	0.78	0.49	-1.41	2.85	0.08
ATG16L1	DSP	DSP	1|5	6	3	2	0|1	0.49	0.99	0.49	0.99	0.49	-0.93	6	0.08
ATG16L1	PACS1	PACS1	4|7	11	5.5	2	1|3	0.49	0.86	0.49	0.86	0.49	-1.98	2.75	0.08
ATG16L1	DVL3	DVL3	47|39	86	43	2	15|19	0.49	0.98	0.49	0.98	0.49	-5.91	2.53	0.08
ATG16L1	UQCRC1	UQCRC1	1|2	3	1.5	2	0|0	0.48	0.97	0.48	0.97	0.48	1.41	15	0.08
ATG16L1	YTHDF3	YTHDF3	1|2	3	1.5	2	0|0	0.48	0.97	0.48	0.97	0.48	1.41	15	0.08
ATG16L1	PRDX2	PRDX2	2|0	2	1	2	0|0	0.48	0.97	0.48	0.97	0.48	-1.1	10	0.08
ATG16L1	RUFY2	RUFY2	2|0	2	1	2	0|0	0.48	0.97	0.48	0.97	0.48	-1.1	10	0.08
ATG16L1	SEH1L	SEH1L	1|2	3	1.5	2	0|0	0.48	0.97	0.48	0.97	0.48	1.41	15	0.08
ATG16L1	PPM1H	PPM1H	2|1	3	1.5	2	0|0	0.48	0.97	0.48	0.97	0.48	1.41	15	0.08
ATG16L1	MYDGF	MYDGF	1|2	3	1.5	2	0|0	0.48	0.97	0.48	0.97	0.48	1.41	15	0.08
ATG16L1	MAEA	MAEA	0|2	2	1	2	0|0	0.48	0.97	0.48	0.97	0.48	-1.1	10	0.08
ATG16L1	HOOK2	HOOK2	2|0	2	1	2	0|0	0.48	0.97	0.48	0.97	0.48	-1.1	10	0.08
ATG16L1	ANKIB1	ANKIB1	2|1	3	1.5	2	0|0	0.48	0.97	0.48	0.97	0.48	1.41	15	0.08
ATG16L1	WDR45	WDR45	2|1	3	1.5	2	0|0	0.48	0.97	0.48	0.97	0.48	1.41	15	0.08
ATG16L1	TBCD	TBCD	1|2	3	1.5	2	0|0	0.48	0.97	0.48	0.97	0.48	1.41	15	0.08
ATG16L1	CNTROB	CNTROB	1|2	3	1.5	2	0|0	0.48	0.97	0.48	0.97	0.48	1.41	15	0.08
ATG16L1	CCDC93	CCDC93	2|1	3	1.5	2	0|0	0.48	0.97	0.48	0.97	0.48	1.41	15	0.08
ATG16L1	KIAA0196	KIAA0196	1|2	3	1.5	2	0|0	0.48	0.97	0.48	0.97	0.48	1.41	15	0.08
ATG16L1	CCDC66	CCDC66	1|2	3	1.5	2	0|0	0.48	0.97	0.48	0.97	0.48	1.41	15	0.08
ATG16L1	EXOC6B	EXOC6B	1|2	3	1.5	2	0|0	0.48	0.97	0.48	0.97	0.48	1.41	15	0.08
ATG16L1	KLC3	KLC3	0|2	2	1	2	0|0	0.48	0.97	0.48	0.97	0.48	-1.1	10	0.08
ATG16L1	UBXN2B	UBXN2B	1|2	3	1.5	2	0|0	0.48	0.97	0.48	0.97	0.48	1.41	15	0.08
ATG16L1	STRIP2	STRIP2	2|1	3	1.5	2	0|0	0.48	0.97	0.48	0.97	0.48	1.41	15	0.08
ATG16L1	EXOC6	EXOC6	2|1	3	1.5	2	0|0	0.48	0.97	0.48	0.97	0.48	1.41	15	0.08
ATG16L1	EXOC7	EXOC7	1|2	3	1.5	2	0|0	0.48	0.97	0.48	0.97	0.48	1.41	15	0.08
ATG16L1	PYCR1	PYCR1	2|1	3	1.5	2	0|0	0.48	0.97	0.48	0.97	0.48	1.41	15	0.08
ATG16L1	EIF2B5	EIF2B5	1|2	3	1.5	2	0|0	0.48	0.97	0.48	0.97	0.48	1.41	15	0.08
ATG16L1	KIFC3	KIFC3	1|2	3	1.5	2	0|0	0.48	0.97	0.48	0.97	0.48	1.41	15	0.08
ATG16L1	ADSL	ADSL	1|2	3	1.5	2	0|0	0.48	0.97	0.48	0.97	0.48	1.41	15	0.08
ATG16L1	AIM1	AIM1	2|1	3	1.5	2	0|0	0.48	0.97	0.48	0.97	0.48	1.41	15	0.08
ATG16L1	GNB2	GNB2	0|2	2	1	2	0|0	0.48	0.97	0.48	0.97	0.48	-1.1	10	0.08
ATG16L1	STX7	STX7	0|2	2	1	2	0|0	0.48	0.97	0.48	0.97	0.48	-1.1	10	0.08
ATG16L1	PODXL	PODXL	2|1	3	1.5	2	0|0	0.48	0.97	0.48	0.97	0.48	1.41	15	0.08
ATG16L1	DDI2	DDI2	2|1	3	1.5	2	0|0	0.48	0.97	0.48	0.97	0.48	1.41	15	0.08
ATG16L1	PPP2R5E	PPP2R5E	0|2	2	1	2	0|0	0.48	0.97	0.48	0.97	0.48	-1.1	10	0.08
ATG16L1	PPP2R5C	PPP2R5C	1|2	3	1.5	2	0|0	0.48	0.97	0.48	0.97	0.48	1.41	15	0.08
ATG16L1	APPL1	APPL1	2|0	2	1	2	0|0	0.48	0.97	0.48	0.97	0.48	-1.1	10	0.08
ATG16L1	ZNHIT6	ZNHIT6	1|2	3	1.5	2	0|0	0.48	0.97	0.48	0.97	0.48	1.41	15	0.08
ATG16L1	EIF4A2	EIF4A2	1|2	3	1.5	2	0|0	0.48	0.97	0.48	0.97	0.48	1.41	15	0.08
ATG16L1	RALGAPA1	RALGAPA1	2|0	2	1	2	0|0	0.48	0.97	0.48	0.97	0.48	-1.1	10	0.08
ATG16L1	P4HB	P4HB	1|2	3	1.5	2	0|0	0.48	0.97	0.48	0.97	0.48	1.41	15	0.08
ATG16L1	ELP6	ELP6	1|2	3	1.5	2	0|0	0.48	0.97	0.48	0.97	0.48	1.41	15	0.08
ATG16L1	TLR10	TLR10	2|0	2	1	2	0|0	0.48	0.97	0.48	0.97	0.48	-1.1	10	0.08
ATG16L1	KDM6A	KDM6A	2|1	3	1.5	2	0|0	0.48	0.97	0.48	0.97	0.48	1.41	15	0.08
ATG16L1	ULK1	ULK1	2|1	3	1.5	2	0|0	0.48	0.97	0.48	0.97	0.48	1.41	15	0.08
ATG16L1	HIST1H2BB	HIST1H2BB	1|2	3	1.5	2	0|0	0.48	0.97	0.48	0.97	0.48	1.41	15	0.08
ATG16L1	SPTA1	SPTA1	2|0	2	1	2	0|0	0.48	0.97	0.48	0.97	0.48	-1.1	10	0.08
ATG16L1	UBIAD1	UBIAD1	4|1	5	2.5	2	0|1	0.48	0.96	0.48	0.96	0.48	-0.93	5	0.13
ATG16L1	CCDC18	CCDC18	1|2	3	1.5	2	0|0	0.48	0.97	0.48	0.97	0.48	1.41	15	0.08
ATG16L1	TEP1	TEP1	0|2	2	1	2	0|0	0.48	0.97	0.48	0.97	0.48	-1.1	10	0.08
ATG16L1	CNOT4	CNOT4	2|1	3	1.5	2	0|0	0.48	0.97	0.48	0.97	0.48	1.41	15	0.08
ATG16L1	KIZ	KIZ	2|1	3	1.5	2	0|0	0.48	0.97	0.48	0.97	0.48	1.41	15	0.08
ATG16L1	RPAP2	RPAP2	1|2	3	1.5	2	0|0	0.48	0.97	0.48	0.97	0.48	1.41	15	0.08
ATG16L1	C1ORF106	C1ORF106	0|2	2	1	2	0|0	0.48	0.97	0.48	0.97	0.48	-1.1	10	0.08
ATG16L1	PVRL3	PVRL3	2|1	3	1.5	2	0|0	0.48	0.97	0.48	0.97	0.48	1.41	15	0.08
ATG16L1	CLEC16A	CLEC16A	0|2	2	1	2	0|0	0.48	0.97	0.48	0.97	0.48	-1.1	10	0.08
ATG16L1	MTAP	MTAP	1|2	3	1.5	2	0|0	0.48	0.97	0.48	0.97	0.48	1.41	15	0.08
ATG16L1	FMNL1	FMNL1	7|7	14	7	2	1|4	0.47	0.47	0.47	0.47	0.47	-0.12	2.8	0.13
ATG16L1	ATP6V1B2	ATP6V1B2	1|6	7	3.5	2	2|1	0.45	0.89	0.45	0.89	0.45	-4.53	2.33	0.13
ATG16L1	EIF2AK2	EIF2AK2	0|3	3	1.5	2	1|0	0.43	0.85	0.43	0.85	0.43	-2.54	3	0.13
ATG16L1	HMCN1	HMCN1	3|1	4	2	2	0|1	0.43	0.85	0.43	0.85	0.43	-0.93	4	0.13
ATG16L1	PSMD12	PSMD12	9|13	22	11	2	6|2	0.43	0.78	0.43	0.78	0.43	-2.4	2.75	0.13
ATG16L1	H1FX	H1FX	1|3	4	2	2	1|0	0.43	0.85	0.43	0.85	0.43	-0.93	4	0.13
ATG16L1	AGBL5	AGBL5	3|1	4	2	2	1|0	0.43	0.85	0.43	0.85	0.43	-0.93	4	0.13
ATG16L1	SPECC1	SPECC1	1|3	4	2	2	0|1	0.43	0.85	0.43	0.85	0.43	-0.93	4	0.13
ATG16L1	ERO1L	ERO1L	1|3	4	2	2	1|0	0.43	0.85	0.43	0.85	0.43	-0.93	4	0.13
ATG16L1	IPMK	IPMK	1|3	4	2	2	1|0	0.43	0.85	0.43	0.85	0.43	-0.93	4	0.13
ATG16L1	USP34	USP34	3|1	4	2	2	1|0	0.43	0.85	0.43	0.85	0.43	-0.93	4	0.13
ATG16L1	GSK3B	GSK3B	1|3	4	2	2	0|1	0.43	0.85	0.43	0.85	0.43	-0.93	4	0.13
ATG16L1	PPFIA4	PPFIA4	1|3	4	2	2	0|1	0.43	0.85	0.43	0.85	0.43	-0.93	4	0.13
ATG16L1	APC2	APC2	3|1	4	2	2	0|1	0.43	0.85	0.43	0.85	0.43	-0.93	4	0.13
ATG16L1	TRPM7	TRPM7	3|0	3	1.5	2	0|1	0.43	0.85	0.43	0.85	0.43	-2.54	3	0.13
ATG16L1	PREX1	PREX1	3|1	4	2	2	0|1	0.43	0.85	0.43	0.85	0.43	-0.93	4	0.13
ATG16L1	SHANK2	SHANK2	0|3	3	1.5	2	1|0	0.43	0.85	0.43	0.85	0.43	-2.54	3	0.13
ATG16L1	GGA1	GGA1	4|8	12	6	2	3|2	0.42	0.82	0.42	0.82	0.42	-3.69	2.4	0.14
ATG16L1	MSTO1	MSTO1	4|4	8	4	2	1|2	0.42	0.42	0.42	0.42	0.42	-0.31	2.67	0.14
ATG16L1	KIF3B	KIF3B	6|7	13	6.5	2	2|3	0.42	0.56	0.42	0.56	0.42	-1.01	2.6	0.14
ATG16L1	BCAR3	BCAR3	7|6	13	6.5	2	3|2	0.42	0.56	0.42	0.56	0.42	-1.01	2.6	0.14
ATG16L1	RIPK1	RIPK1	9|6	15	7.5	2	4|2	0.41	0.76	0.41	0.76	0.41	-2.67	2.5	0.15
ATG16L1	CLTC	CLTC	12|10	22	11	2	2|6	0.4	0.61	0.4	0.61	0.4	-1.39	2.75	0.15
ATG16L1	TXN	TXN	2|3	5	2.5	2	0|2	0.4	0.53	0.4	0.53	0.4	-1.01	2.5	0.15
ATG16L1	SHC1	SHC1	23|19	42	21	2	7|10	0.39	0.76	0.39	0.76	0.39	-3.88	2.47	0.15
ATG16L1	ATP5A1	ATP5A1	4|6	10	5	2	1|3	0.38	0.65	0.38	0.65	0.38	-1.98	2.5	0.15
ATG16L1	SH3RF1	SH3RF1	4|6	10	5	2	3|1	0.38	0.65	0.38	0.65	0.38	-1.98	2.5	0.15
ATG16L1	SNX8	SNX8	4|6	10	5	2	2|2	0.38	0.65	0.38	0.65	0.38	-1.98	2.5	0.15
ATG16L1	METTL2B	METTL2B	2|3	5	2.5	2	1|1	0.36	0.51	0.36	0.51	0.36	-1.28	2.5	0.15
ATG16L1	CUEDC2	CUEDC2	3|2	5	2.5	2	1|1	0.36	0.51	0.36	0.51	0.36	-1.28	2.5	0.15
ATG16L1	SLC16A1	SLC16A1	3|2	5	2.5	2	1|1	0.36	0.51	0.36	0.51	0.36	-1.28	2.5	0.15
ATG16L1	PHKA1	PHKA1	3|2	5	2.5	2	1|1	0.36	0.51	0.36	0.51	0.36	-1.28	2.5	0.15
ATG16L1	ARHGAP29	ARHGAP29	71|86	157	78.5	2	19|33	0.36	0.72	0.36	0.72	0.36	-8.1	3.02	0.16
ATG16L1	FNIP1	FNIP1	2|3	5	2.5	2	1|1	0.36	0.51	0.36	0.51	0.36	-1.28	2.5	0.15
ATG16L1	AAK1	AAK1	47|52	99	49.5	2	19|21	0.35	0.7	0.35	0.7	0.35	-5.43	2.48	0.16
ATG16L1	RPL8	RPL8	3|6	9	4.5	2	2|2	0.34	0.65	0.34	0.65	0.34	-3.36	2.25	0.16
ATG16L1	RPL18A	RPL18A	5|5	10	5	2	2|2	0.34	0.34	0.34	0.34	0.34	-0.66	2.5	0.16
ATG16L1	ZW10	ZW10	3|6	9	4.5	2	2|2	0.34	0.65	0.34	0.65	0.34	-3.36	2.25	0.16
ATG16L1	PDCL	PDCL	3|6	9	4.5	2	2|2	0.34	0.65	0.34	0.65	0.34	-3.36	2.25	0.16
ATG16L1	EPG5	EPG5	7|11	18	9	2	4|4	0.31	0.62	0.31	0.62	0.31	-4.71	2.25	0.16
ATG16L1	RPS4X	RPS4X	1|2	3	1.5	2	1|0	0.3	0.6	0.3	0.6	0.3	-0.93	3	0.16
ATG16L1	PSD3	PSD3	2|0	2	1	2	0|1	0.3	0.6	0.3	0.6	0.3	-2.54	2	0.16
ATG16L1	DSG1	DSG1	1|2	3	1.5	2	1|0	0.3	0.6	0.3	0.6	0.3	-0.93	3	0.16
ATG16L1	TERF2	TERF2	1|2	3	1.5	2	0|1	0.3	0.6	0.3	0.6	0.3	-0.93	3	0.16
ATG16L1	RASSF2	RASSF2	1|2	3	1.5	2	0|1	0.3	0.6	0.3	0.6	0.3	-0.93	3	0.16
ATG16L1	ZFP36L1	ZFP36L1	1|2	3	1.5	2	1|0	0.3	0.6	0.3	0.6	0.3	-0.93	3	0.16
ATG16L1	COG1	COG1	1|2	3	1.5	2	1|0	0.3	0.6	0.3	0.6	0.3	-0.93	3	0.16
ATG16L1	ATR	ATR	1|2	3	1.5	2	1|0	0.3	0.6	0.3	0.6	0.3	-0.93	3	0.16
ATG16L1	VIPAS39	VIPAS39	1|2	3	1.5	2	0|1	0.3	0.6	0.3	0.6	0.3	-0.93	3	0.16
ATG16L1	MIA3	MIA3	0|2	2	1	2	0|1	0.3	0.6	0.3	0.6	0.3	-2.54	2	0.16
ATG16L1	TNPO1	TNPO1	1|2	3	1.5	2	0|1	0.3	0.6	0.3	0.6	0.3	-0.93	3	0.16
ATG16L1	KCNG4	KCNG4	2|1	3	1.5	2	0|1	0.3	0.6	0.3	0.6	0.3	-0.93	3	0.16
ATG16L1	STAT5A	STAT5A	2|1	3	1.5	2	1|0	0.3	0.6	0.3	0.6	0.3	-0.93	3	0.16
ATG16L1	SLITRK4	SLITRK4	0|2	2	1	2	1|0	0.3	0.6	0.3	0.6	0.3	-2.54	2	0.16
ATG16L1	ZNF224	ZNF224	1|2	3	1.5	2	0|1	0.3	0.6	0.3	0.6	0.3	-0.93	3	0.16
ATG16L1	CCDC183	CCDC183	2|1	3	1.5	2	0|1	0.3	0.6	0.3	0.6	0.3	-0.93	3	0.16
ATG16L1	PTK2B	PTK2B	1|2	3	1.5	2	0|1	0.3	0.6	0.3	0.6	0.3	-0.93	3	0.16
ATG16L1	POLA1	POLA1	2|1	3	1.5	2	0|1	0.3	0.6	0.3	0.6	0.3	-0.93	3	0.16
ATG16L1	WNK4	WNK4	2|1	3	1.5	2	1|0	0.3	0.6	0.3	0.6	0.3	-0.93	3	0.16
ATG16L1	MELK	MELK	2|0	2	1	2	0|1	0.3	0.6	0.3	0.6	0.3	-2.54	2	0.16
ATG16L1	RPL27A	RPL27A	1|2	3	1.5	2	1|0	0.3	0.6	0.3	0.6	0.3	-0.93	3	0.16
ATG16L1	RPS11	RPS11	2|1	3	1.5	2	1|0	0.3	0.6	0.3	0.6	0.3	-0.93	3	0.16
ATG16L1	SRCIN1	SRCIN1	2|1	3	1.5	2	0|1	0.3	0.6	0.3	0.6	0.3	-0.93	3	0.16
ATG16L1	CCT4	CCT4	1|2	3	1.5	2	1|0	0.3	0.6	0.3	0.6	0.3	-0.93	3	0.16
ATG16L1	HPS5	HPS5	1|2	3	1.5	2	0|1	0.3	0.6	0.3	0.6	0.3	-0.93	3	0.16
ATG16L1	SH3BP2	SH3BP2	2|0	2	1	2	0|1	0.3	0.6	0.3	0.6	0.3	-2.54	2	0.16
ATG16L1	RAPGEF2	RAPGEF2	1|2	3	1.5	2	0|1	0.3	0.6	0.3	0.6	0.3	-0.93	3	0.16
ATG16L1	KPNA1	KPNA1	2|0	2	1	2	0|1	0.3	0.6	0.3	0.6	0.3	-2.54	2	0.16
ATG16L1	RYR1	RYR1	2|1	3	1.5	2	0|1	0.3	0.6	0.3	0.6	0.3	-0.93	3	0.16
ATG16L1	NPEPPS	NPEPPS	4|3	7	3.5	2	1|2	0.29	0.42	0.29	0.42	0.29	-1.63	2.33	0.19
ATG16L1	NFATC1	NFATC1	6|6	12	6	2	3|2	0.27	0.27	0.27	0.27	0.27	-1.01	2.4	0.19
ATG16L1	SLC12A7	SLC12A7	2|2	4	2	2	2|0	0.27	0.27	0.27	0.27	0.27	-1.01	2	0.19
ATG16L1	ARAP1	ARAP1	2|2	4	2	2	2|0	0.27	0.27	0.27	0.27	0.27	-1.01	2	0.19
ATG16L1	GAK	GAK	4|5	9	4.5	2	4|0	0.27	0.37	0.27	0.37	0.27	-1.52	2.25	0.19
ATG16L1	SRPK2	SRPK2	1|3	4	2	2	1|1	0.26	0.51	0.26	0.51	0.26	-2.73	2	0.2
ATG16L1	COPS3	COPS3	1|3	4	2	2	2|0	0.26	0.53	0.26	0.53	0.26	-2.49	2	0.19
ATG16L1	MROH2B	MROH2B	0|3	3	1.5	2	0|2	0.26	0.53	0.26	0.53	0.26	-3.9	1.5	0.19
ATG16L1	SCYL1	SCYL1	3|1	4	2	2	1|1	0.26	0.51	0.26	0.51	0.26	-2.73	2	0.2
ATG16L1	RBMS2	RBMS2	4|2	6	3	2	3|0	0.26	0.45	0.26	0.45	0.26	-2.53	2	0.2
ATG16L1	ARHGEF2	ARHGEF2	1|3	4	2	2	2|0	0.26	0.53	0.26	0.53	0.26	-2.49	2	0.19
ATG16L1	KRI1	KRI1	1|3	4	2	2	1|1	0.26	0.51	0.26	0.51	0.26	-2.73	2	0.2
ATG16L1	RC3H1	RC3H1	1|3	4	2	2	0|2	0.26	0.53	0.26	0.53	0.26	-2.49	2	0.19
ATG16L1	MAST4	MAST4	4|8	12	6	2	3|3	0.24	0.48	0.24	0.48	0.24	-5.43	2	0.2
ATG16L1	ERC2	ERC2	4|5	9	4.5	2	1|3	0.23	0.34	0.23	0.34	0.23	-1.98	2.25	0.2
ATG16L1	ST13	ST13	4|5	9	4.5	2	1|3	0.23	0.34	0.23	0.34	0.23	-1.98	2.25	0.2
ATG16L1	UNC13B	UNC13B	4|2	6	3	2	1|2	0.23	0.42	0.23	0.42	0.23	-3.03	2	0.2
ATG16L1	NAV3	NAV3	4|2	6	3	2	2|1	0.23	0.42	0.23	0.42	0.23	-3.03	2	0.2
ATG16L1	SOWAHC	SOWAHC	2|2	4	2	2	1|1	0.22	0.22	0.22	0.22	0.22	-1.28	2	0.2
ATG16L1	PINX1	PINX1	2|2	4	2	2	1|1	0.22	0.22	0.22	0.22	0.22	-1.28	2	0.2
ATG16L1	CSNK1A1	CSNK1A1	2|2	4	2	2	1|1	0.22	0.22	0.22	0.22	0.22	-1.28	2	0.2
ATG16L1	CRTC2	CRTC2	2|2	4	2	2	1|1	0.22	0.22	0.22	0.22	0.22	-1.28	2	0.2
ATG16L1	TUFM	TUFM	3|5	8	4	2	1|3	0.19	0.34	0.19	0.34	0.19	-3.36	2	0.21
ATG16L1	STEAP3	STEAP3	19|20	39	19.5	2	9|7	0.18	0.27	0.18	0.27	0.18	-2.25	2.44	0.21
ATG16L1	SSX2IP	SSX2IP	5|2	7	3.5	2	2|2	0.17	0.34	0.17	0.34	0.17	-4.81	1.75	0.21
ATG16L1	MADD	MADD	5|0	5	2.5	2	1|3	0.17	0.34	0.17	0.34	0.17	-8.33	1.25	0.21
ATG16L1	SEC24A	SEC24A	2|5	7	3.5	2	2|2	0.17	0.34	0.17	0.34	0.17	-4.81	1.75	0.21
ATG16L1	RAB7A	RAB7A	3|3	6	3	2	2|1	0.16	0.16	0.16	0.16	0.16	-1.63	2	0.21
ATG16L1	ISG15	ISG15	3|3	6	3	2	1|2	0.16	0.16	0.16	0.16	0.16	-1.63	2	0.21
ATG16L1	TRIM56	TRIM56	17|20	37	18.5	2	5|10	0.16	0.31	0.16	0.31	0.16	-3.96	2.47	0.22
ATG16L1	FNBP1L	FNBP1L	3|3	6	3	2	1|2	0.16	0.16	0.16	0.16	0.16	-1.63	2	0.21
ATG16L1	TMEM87A	TMEM87A	3|3	6	3	2	1|2	0.16	0.16	0.16	0.16	0.16	-1.63	2	0.21
ATG16L1	NFKBIE	NFKBIE	15|9	24	12	2	5|7	0.15	0.29	0.15	0.29	0.15	-8.83	2	0.22
ATG16L1	RPL17	RPL17	1|2	3	1.5	2	0|2	0.13	0.27	0.13	0.27	0.13	-2.49	1.5	0.22
ATG16L1	SETD2	SETD2	2|0	2	1	2	2|0	0.13	0.27	0.13	0.27	0.13	-3.9	1	0.22
ATG16L1	DDX43	DDX43	0|2	2	1	2	2|0	0.13	0.27	0.13	0.27	0.13	-3.9	1	0.22
ATG16L1	CLIC4	CLIC4	0|2	2	1	2	0|2	0.13	0.27	0.13	0.27	0.13	-3.9	1	0.22
ATG16L1	YWHAQ	YWHAQ	2|1	3	1.5	2	0|2	0.13	0.27	0.13	0.27	0.13	-2.49	1.5	0.22
ATG16L1	AGPS	AGPS	1|2	3	1.5	2	2|0	0.13	0.27	0.13	0.27	0.13	-2.49	1.5	0.22
ATG16L1	SORBS1	SORBS1	4|4	8	4	2	1|3	0.12	0.12	0.12	0.12	0.12	-1.98	2	0.23
ATG16L1	RRM2	RRM2	11|12	23	11.5	2	5|5	0.12	0.19	0.12	0.19	0.12	-2.75	2.3	0.23
ATG16L1	RANBP1	RANBP1	6|3	9	4.5	2	1|4	0.12	0.24	0.12	0.24	0.12	-4.9	1.8	0.23
ATG16L1	RNF214	RNF214	11|7	18	9	2	4|5	0.12	0.25	0.12	0.25	0.12	-6.43	2	0.22
ATG16L1	IRAK1	IRAK1	26|21	47	23.5	2	8|13	0.12	0.24	0.12	0.24	0.12	-7.78	2.24	0.23
ATG16L1	PIK3CA	PIK3CA	2|1	3	1.5	2	1|1	0.11	0.22	0.11	0.22	0.11	-2.73	1.5	0.23
ATG16L1	MIOS	MIOS	1|2	3	1.5	2	1|1	0.11	0.22	0.11	0.22	0.11	-2.73	1.5	0.23
ATG16L1	QPRT	QPRT	1|2	3	1.5	2	1|1	0.11	0.22	0.11	0.22	0.11	-2.73	1.5	0.23
ATG16L1	MYL12B	MYL12B	2|1	3	1.5	2	1|1	0.11	0.22	0.11	0.22	0.11	-2.73	1.5	0.23
ATG16L1	CEP112	CEP112	0|2	2	1	2	1|1	0.11	0.22	0.11	0.22	0.11	-4.14	1	0.23
ATG16L1	TBC1D25	TBC1D25	0|2	2	1	2	1|1	0.11	0.22	0.11	0.22	0.11	-4.14	1	0.23
ATG16L1	RPS15A	RPS15A	2|1	3	1.5	2	1|1	0.11	0.22	0.11	0.22	0.11	-2.73	1.5	0.23
ATG16L1	EPB41L5	EPB41L5	2|3	5	2.5	2	2|1	0.11	0.16	0.11	0.16	0.11	-3.03	1.67	0.25
ATG16L1	IL18	IL18	1|2	3	1.5	2	1|1	0.11	0.22	0.11	0.22	0.11	-2.73	1.5	0.23
ATG16L1	GBA2	GBA2	2|0	2	1	2	1|1	0.11	0.22	0.11	0.22	0.11	-4.14	1	0.23
ATG16L1	SNRPE	SNRPE	2|1	3	1.5	2	1|1	0.11	0.22	0.11	0.22	0.11	-2.73	1.5	0.23
ATG16L1	RUVBL2	RUVBL2	2|0	2	1	2	1|1	0.11	0.22	0.11	0.22	0.11	-4.14	1	0.23
ATG16L1	ZFYVE19	ZFYVE19	2|1	3	1.5	2	1|1	0.11	0.22	0.11	0.22	0.11	-2.73	1.5	0.23
ATG16L1	MOB3A	MOB3A	2|0	2	1	2	1|1	0.11	0.22	0.11	0.22	0.11	-4.14	1	0.23
ATG16L1	NECAP2	NECAP2	2|1	3	1.5	2	1|1	0.11	0.22	0.11	0.22	0.11	-2.73	1.5	0.23
ATG16L1	SPDL1	SPDL1	2|1	3	1.5	2	1|1	0.11	0.22	0.11	0.22	0.11	-2.73	1.5	0.23
ATG16L1	FBL	FBL	1|2	3	1.5	2	1|1	0.11	0.22	0.11	0.22	0.11	-2.73	1.5	0.23
ATG16L1	RHOT2	RHOT2	1|2	3	1.5	2	1|1	0.11	0.22	0.11	0.22	0.11	-2.73	1.5	0.23
ATG16L1	DENND5A	DENND5A	1|2	3	1.5	2	1|1	0.11	0.22	0.11	0.22	0.11	-2.73	1.5	0.23
ATG16L1	HJURP	HJURP	2|1	3	1.5	2	1|1	0.11	0.22	0.11	0.22	0.11	-2.73	1.5	0.23
ATG16L1	ALDH3A2	ALDH3A2	12|10	22	11	2	5|5	0.1	0.19	0.1	0.19	0.1	-4.06	2.2	0.25
ATG16L1	PPP1CA	PPP1CA	10|12	22	11	2	6|4	0.1	0.19	0.1	0.19	0.1	-4.06	2.2	0.25
ATG16L1	PCMT1	PCMT1	6|12	18	9	2	4|6	0.09	0.19	0.09	0.19	0.09	-9.58	1.8	0.25
ATG16L1	ANKRD20A12P	ANKRD20A12P	3|4	7	3.5	2	2|2	0.08	0.12	0.08	0.12	0.08	-3.36	1.75	0.25
ATG16L1	CROCC	CROCC	3|1	4	2	2	2|1	0.08	0.16	0.08	0.16	0.08	-4.53	1.33	0.25
ATG16L1	PPM1B	PPM1B	1|3	4	2	2	1|2	0.08	0.16	0.08	0.16	0.08	-4.53	1.33	0.25
ATG16L1	ABCA13	ABCA13	3|1	4	2	2	1|2	0.08	0.16	0.08	0.16	0.08	-4.53	1.33	0.25
ATG16L1	RBMX	RBMX	4|3	7	3.5	2	2|2	0.08	0.12	0.08	0.12	0.08	-3.36	1.75	0.25
ATG16L1	RPS24	RPS24	4|3	7	3.5	2	2|2	0.08	0.12	0.08	0.12	0.08	-3.36	1.75	0.25
ATG16L1	HDAC6	HDAC6	3|4	7	3.5	2	3|1	0.08	0.12	0.08	0.12	0.08	-3.36	1.75	0.25
ATG16L1	DYNC1I2	DYNC1I2	8|9	17	8.5	2	4|4	0.07	0.11	0.07	0.11	0.07	-3.37	2.12	0.26
ATG16L1	SMAP2	SMAP2	4|2	6	3	2	2|2	0.06	0.12	0.06	0.12	0.06	-4.81	1.5	0.26
ATG16L1	SYNE2	SYNE2	4|5	9	4.5	2	2|3	0.06	0.09	0.06	0.09	0.06	-3.69	1.8	0.26
ATG16L1	RPL15	RPL15	4|5	9	4.5	2	3|2	0.06	0.09	0.06	0.09	0.06	-3.69	1.8	0.26
ATG16L1	FBXO30	FBXO30	14|12	26	13	2	7|5	0.06	0.1	0.06	0.1	0.06	-4.76	2.17	0.26
ATG16L1	TMEM2	TMEM2	4|5	9	4.5	2	2|3	0.06	0.09	0.06	0.09	0.06	-3.69	1.8	0.26
ATG16L1	PSMD4	PSMD4	12|14	26	13	2	6|6	0.06	0.1	0.06	0.1	0.06	-4.76	2.17	0.26
ATG16L1	GIT1	GIT1	2|2	4	2	2	1|2	0.05	0.05	0.05	0.05	0.05	-3.03	1.33	0.27
ATG16L1	MTMR14	MTMR14	5|1	6	3	2	4|1	0.05	0.09	0.05	0.09	0.05	-8.09	1.2	0.27
ATG16L1	H1F0	H1F0	2|2	4	2	2	2|1	0.05	0.05	0.05	0.05	0.05	-3.03	1.33	0.27
ATG16L1	UBXN6	UBXN6	2|2	4	2	2	2|1	0.05	0.05	0.05	0.05	0.05	-3.03	1.33	0.27
ATG16L1	MAPRE2	MAPRE2	2|2	4	2	2	1|2	0.05	0.05	0.05	0.05	0.05	-3.03	1.33	0.27
ATG16L1	RPS23	RPS23	3|5	8	4	2	2|3	0.05	0.09	0.05	0.09	0.05	-5.11	1.6	0.27
ATG16L1	MAP7D3	MAP7D3	16|19	35	17.5	2	8|8	0.05	0.1	0.05	0.1	0.05	-6.15	2.19	0.27
ATG16L1	CEP170B	CEP170B	3|5	8	4	2	3|2	0.05	0.09	0.05	0.09	0.05	-5.11	1.6	0.27
ATG16L1	CTIF	CTIF	2|5	7	3.5	2	2|3	0.04	0.09	0.04	0.09	0.04	-6.59	1.4	0.27
ATG16L1	NUP37	NUP37	20|18	38	19	2	10|7	0.04	0.07	0.04	0.07	0.04	-5.18	2.24	0.28
ATG16L1	ARHGEF10	ARHGEF10	12|12	24	12	2	6|5	0.04	0.04	0.04	0.04	0.04	-3.1	2.18	0.27
ATG16L1	SPAG1	SPAG1	6|5	11	5.5	2	2|4	0.04	0.06	0.04	0.06	0.04	-4.03	1.83	0.28
ATG16L1	CARD11	CARD11	6|5	11	5.5	2	2|4	0.04	0.06	0.04	0.06	0.04	-4.03	1.83	0.28
ATG16L1	TBC1D8	TBC1D8	56|41	97	48.5	2	20|27	0.04	0.08	0.04	0.08	0.04	-24.13	2.06	0.28
ATG16L1	CLASP2	CLASP2	6|5	11	5.5	2	3|3	0.04	0.06	0.04	0.06	0.04	-4.03	1.83	0.28
ATG16L1	GARS	GARS	2|3	5	2.5	2	0|4	0.03	0.06	0.03	0.06	0.03	-4.22	1.25	0.29
ATG16L1	HLCS	HLCS	16|13	29	14.5	2	6|8	0.03	0.06	0.03	0.06	0.03	-6.78	2.07	0.29
ATG16L1	RPS6KC1	RPS6KC1	16|20	36	18	2	9|8	0.03	0.07	0.03	0.07	0.03	-7.82	2.12	0.28
ATG16L1	EIF3F	EIF3F	11|10	21	10.5	2	3|7	0.03	0.04	0.03	0.04	0.03	-4.24	2.1	0.29
ATG16L1	PACSIN2	PACSIN2	11|7	18	9	2	4|6	0.03	0.06	0.03	0.06	0.03	-8.16	1.8	0.29
ATG16L1	CDC37	CDC37	11|12	23	11.5	2	5|6	0.03	0.04	0.03	0.04	0.03	-4.41	2.09	0.29
ATG16L1	YWHAZ	YWHAZ	3|2	5	2.5	2	0|4	0.03	0.06	0.03	0.06	0.03	-4.22	1.25	0.29
ATG16L1	FHL1	FHL1	3|3	6	3	2	3|1	0.03	0.03	0.03	0.03	0.03	-3.36	1.5	0.28
ATG16L1	MAGED2	MAGED2	50|53	103	51.5	2	23|20	0.03	0.07	0.03	0.07	0.03	-6.46	2.4	0.28
ATG16L1	APBB1	APBB1	21|18	39	19.5	2	8|10	0.03	0.05	0.03	0.05	0.03	-6.84	2.17	0.29
ATG16L1	CCDC124	CCDC124	3|6	9	4.5	2	3|3	0.03	0.06	0.03	0.06	0.03	-6.88	1.5	0.28
ATG16L1	BCAR1	BCAR1	6|11	17	8.5	2	4|6	0.03	0.06	0.03	0.06	0.03	-9.58	1.7	0.29
ATG16L1	KIF1B	KIF1B	8|10	18	9	2	1|8	0.03	0.06	0.03	0.06	0.03	-4.71	2	0.28
ATG16L1	PAGE2	PAGE2	7|6	13	6.5	2	2|5	0.03	0.05	0.03	0.05	0.03	-4.36	1.86	0.29
ATG16L1	RLF	RLF	1|3	4	2	2	2|2	0.02	0.03	0.02	0.03	0.02	-6.23	1	0.31
ATG16L1	ARHGEF11	ARHGEF11	3|4	7	3.5	2	1|4	0.02	0.03	0.02	0.03	0.02	-4.9	1.4	0.31
ATG16L1	WASH3P	WASH3P	9|8	17	8.5	2	3|6	0.02	0.02	0.02	0.02	0.02	-5.06	1.89	0.31
ATG16L1	CCT6A	CCT6A	8|7	15	7.5	2	4|4	0.02	0.03	0.02	0.03	0.02	-4.71	1.88	0.31
ATG16L1	WIPF2	WIPF2	2|1	3	1.5	2	2|1	0.02	0.05	0.02	0.05	0.02	-4.53	1	0.3
ATG16L1	GSDMD	GSDMD	2|0	2	1	2	2|1	0.02	0.05	0.02	0.05	0.02	-6.34	0.67	0.3
ATG16L1	LRCH1	LRCH1	3|4	7	3.5	2	2|3	0.02	0.02	0.02	0.02	0.02	-5.11	1.4	0.31
ATG16L1	RPL29	RPL29	2|1	3	1.5	2	1|2	0.02	0.05	0.02	0.05	0.02	-4.53	1	0.3
ATG16L1	HIST1H2AG	HIST1H2AG	4|7	11	5.5	2	3|4	0.02	0.05	0.02	0.05	0.02	-7.19	1.57	0.3
ATG16L1	SYTL4	SYTL4	1|2	3	1.5	2	1|2	0.02	0.05	0.02	0.05	0.02	-4.53	1	0.3
ATG16L1	SLC35A2	SLC35A2	2|1	3	1.5	2	1|2	0.02	0.05	0.02	0.05	0.02	-4.53	1	0.3
ATG16L1	VPS25	VPS25	3|2	5	2.5	2	2|2	0.02	0.03	0.02	0.03	0.02	-4.81	1.25	0.31
ATG16L1	ZDBF2	ZDBF2	0|2	2	1	2	2|1	0.02	0.05	0.02	0.05	0.02	-6.34	0.67	0.3
ATG16L1	CCNB1	CCNB1	1|2	3	1.5	2	2|1	0.02	0.05	0.02	0.05	0.02	-4.53	1	0.3
ATG16L1	NAA50	NAA50	4|3	7	3.5	2	2|3	0.02	0.02	0.02	0.02	0.02	-5.11	1.4	0.31
ATG16L1	HNRNPH3	HNRNPH3	3|2	5	2.5	2	3|1	0.02	0.03	0.02	0.03	0.02	-4.81	1.25	0.31
ATG16L1	MCCC2	MCCC2	1|2	3	1.5	2	1|2	0.02	0.05	0.02	0.05	0.02	-4.53	1	0.3
ATG16L1	POLH	POLH	0|2	2	1	2	2|1	0.02	0.05	0.02	0.05	0.02	-6.34	0.67	0.3
ATG16L1	PKP3	PKP3	0|2	2	1	2	1|2	0.02	0.05	0.02	0.05	0.02	-6.34	0.67	0.3
ATG16L1	MARK2	MARK2	5|8	13	6.5	2	5|3	0.02	0.03	0.02	0.03	0.02	-7.51	1.62	0.31
ATG16L1	EHD1	EHD1	7|5	12	6	2	4|3	0.02	0.05	0.02	0.05	0.02	-5.76	1.71	0.29
ATG16L1	DROSHA	DROSHA	2|0	2	1	2	1|2	0.02	0.05	0.02	0.05	0.02	-6.34	0.67	0.3
ATG16L1	COPRS	COPRS	3|5	8	4	2	2|4	0.01	0.02	0.01	0.02	0.01	-6.88	1.33	0.32
ATG16L1	SPG20	SPG20	5|3	8	4	2	2|4	0.01	0.02	0.01	0.02	0.01	-6.88	1.33	0.32
ATG16L1	SMAP1	SMAP1	13|15	28	14	2	6|8	0.01	0.02	0.01	0.02	0.01	-6.78	2	0.32
ATG16L1	ITGB1	ITGB1	8|11	19	9.5	2	7|4	0.01	0.01	0.01	0.01	0.01	-8.49	1.73	0.33
ATG16L1	AFTPH	AFTPH	15|19	34	17	2	7|10	0.01	0.02	0.01	0.02	0.01	-9.17	2	0.32
ATG16L1	LTN1	LTN1	5|4	9	4.5	2	2|4	0.01	0.02	0.01	0.02	0.01	-5.43	1.5	0.32
ATG16L1	SLC38A2	SLC38A2	6|5	11	5.5	2	3|4	0.01	0.01	0.01	0.01	0.01	-5.76	1.57	0.32
ATG16L1	RPL14	RPL14	3|3	6	3	2	2|3	0.01	0.01	0.01	0.01	0.01	-5.11	1.2	0.33
ATG16L1	MTMR6	MTMR6	24|25	49	24.5	2	10|12	0.01	0.01	0.01	0.01	0.01	-5.62	2.23	0.32
ATG16L1	DNAJC13	DNAJC13	47|51	98	49	2	18|25	0.01	0.02	0.01	0.02	0.01	-9.47	2.28	0.32
ATG16L1	ZC2HC1A	ZC2HC1A	4|1	5	2.5	2	3|2	0.01	0.02	0.01	0.02	0.01	-8.24	1	0.31
ATG16L1	NEDD1	NEDD1	20|21	41	20.5	2	10|9	0.01	0.01	0.01	0.01	0.01	-5.88	2.16	0.33
ATG16L1	C1ORF198	C1ORF198	11|10	21	10.5	2	5|6	0.01	0.01	0.01	0.01	0.01	-5.75	1.91	0.32
ATG16L1	PICALM	PICALM	19|12	31	15.5	2	6|11	0.01	0.01	0.01	0.01	0.01	-13.26	1.82	0.33
ATG16L1	YTHDC2	YTHDC2	21|20	41	20.5	2	11|8	0.01	0.01	0.01	0.01	0.01	-5.88	2.16	0.33
ATG16L1	TFCP2	TFCP2	10|7	17	8.5	2	7|3	0.01	0.01	0.01	0.01	0.01	-8.06	1.7	0.32
ATG16L1	LRPPRC	LRPPRC	5|2	7	3.5	2	3|3	0.01	0.02	0.01	0.02	0.01	-8.31	1.17	0.32
ATG16L1	HIST1H4A	HIST1H4A	7|6	13	6.5	2	7|7	0	0	0	0	0	-16.62	0.93	0.52
ATG16L1	HSPA5	HSPA5	23|19	42	21	2	29|32	0	0	0	0	0	-82.74	0.69	0.52
ATG16L1	HSPA4	HSPA4	7|10	17	8.5	2	18|21	0	0	0	0	0	-63.84	0.44	0.52
ATG16L1	HSPA9	HSPA9	1|0	1	0.5	2	1|2	0	0	0	0	0	-6.34	0.33	0.52
ATG16L1	SSFA2	SSFA2	11|7	18	9	2	10|12	0	0	0	0	0	-29.84	0.82	0.52
ATG16L1	SMCR8	SMCR8	68|61	129	64.5	2	40|40	0	0	0	0	0	-53.96	1.61	0.49
ATG16L1	CAMK4	CAMK4	2|1	3	1.5	2	4|7	0	0	0	0	0	-20.53	0.27	0.52
ATG16L1	ZC3H15	ZC3H15	7|10	17	8.5	2	13|11	0	0	0	0	0	-33.69	0.71	0.52
ATG16L1	ZC3H14	ZC3H14	1|2	3	1.5	2	19|29	0	0	0	0	0	-101.28	0.06	0.52
ATG16L1	ABCD3	ABCD3	4|7	11	5.5	2	18|19	0	0	0	0	0	-67.39	0.3	0.52
ATG16L1	DHX9	DHX9	1|5	6	3	2	70|60	0	0	0	0	0	-284.55	0.05	0.52
ATG16L1	HSPA8	HSPA8	50|51	101	50.5	2	44|52	0	0	0	0	0	-97.31	1.05	0.52
ATG16L1	TCOF1	TCOF1	0|1	1	0.5	2	4|3	0	0	0	0	0	-14.87	0.14	0.52
ATG16L1	NUP98	NUP98	55|54	109	54.5	2	34|40	0	0	0	0	0	-53.31	1.47	0.5
ATG16L1	TRAPPC9	TRAPPC9	1|0	1	0.5	2	1|1	0	0	0	0	0	-4.14	0.5	0.52
ATG16L1	MAZ	MAZ	1|0	1	0.5	2	1|1	0	0	0	0	0	-4.14	0.5	0.52
ATG16L1	PARP12	PARP12	4|4	8	4	2	2|5	0	0	0	0	0	-7.17	1.14	0.35
ATG16L1	ATXN2L	ATXN2L	34|28	62	31	2	52|44	0	0	0	0	0	-133.61	0.65	0.52
ATG16L1	GTF3C1	GTF3C1	1|0	1	0.5	2	25|21	0	0	0	0	0	-101.65	0.02	0.52
ATG16L1	GTF3C5	GTF3C5	0|1	1	0.5	2	12|13	0	0	0	0	0	-54.71	0.04	0.52
ATG16L1	SWAP70	SWAP70	30|28	58	29	2	32|44	0	0	0	0	0	-94.97	0.76	0.52
ATG16L1	ZNF451	ZNF451	5|5	10	5	2	6|8	0	0	0	0	0	-18.21	0.71	0.52
ATG16L1	CSDE1	CSDE1	62|49	111	55.5	2	47|51	0	0	0	0	0	-102.28	1.13	0.51
ATG16L1	HBS1L	HBS1L	23|24	47	23.5	2	16|20	0	0	0	0	0	-30.83	1.31	0.47
ATG16L1	TIPRL	TIPRL	29|30	59	29.5	2	31|32	0	0	0	0	0	-69.67	0.94	0.52
ATG16L1	EPS15L1	EPS15L1	39|33	72	36	2	34|36	0	0	0	0	0	-76.17	1.03	0.51
ATG16L1	ANAPC1	ANAPC1	3|5	8	4	2	8|14	0	0	0	0	0	-38.24	0.36	0.52
ATG16L1	ZEB1	ZEB1	1|0	1	0.5	2	1|0	0	0	0	0	0	-2.54	1	0.52
ATG16L1	RPS6KA1	RPS6KA1	12|14	26	13	2	21|19	0	0	0	0	0	-55.26	0.65	0.52
ATG16L1	SH3D19	SH3D19	11|14	25	12.5	2	12|13	0	0	0	0	0	-28.79	1	0.45
ATG16L1	SERBP1	SERBP1	30|29	59	29.5	2	38|49	0	0	0	0	0	-114.24	0.68	0.52
ATG16L1	NUP133	NUP133	26|28	54	27	2	12|22	0	0	0	0	0	-23.59	1.59	0.45
ATG16L1	VAPB	VAPB	2|0	2	1	2	7|8	0	0	0	0	0	-32.48	0.13	0.52
ATG16L1	ABHD14B	ABHD14B	1|4	5	2.5	2	4|3	0	0	0	0	0	-12.22	0.71	0.36
ATG16L1	ARF3	ARF3	9|6	15	7.5	2	7|5	0	0	0	0	0	-13.1	1.25	0.38
ATG16L1	ATE1	ATE1	1|0	1	0.5	2	0|2	0	0	0	0	0	-3.9	0.5	0.52
ATG16L1	AP3D1	AP3D1	5|7	12	6	2	13|18	0	0	0	0	0	-52.14	0.39	0.52
ATG16L1	SZT2	SZT2	5|9	14	7	2	3|7	0	0	0	0	0	-10.9	1.4	0.34
ATG16L1	CALB2	CALB2	2|4	6	3	2	4|4	0	0	0	0	0	-12.1	0.75	0.52
ATG16L1	CORO1C	CORO1C	5|5	10	5	2	16|15	0	0	0	0	0	-52.14	0.32	0.52
ATG16L1	EEF1A1	EEF1A1	31|30	61	30.5	2	36|47	0	0	0	0	0	-104.83	0.73	0.52
ATG16L1	BIN1	BIN1	1|1	2	1	2	0|0	0	0	0	0	0	1.41	10	0.52
ATG16L1	MAGEA4	MAGEA4	6|12	18	9	2	9|8	0	0	0	0	0	-22.15	1.06	0.41
ATG16L1	KIF4A	KIF4A	1|0	1	0.5	2	35|44	0	0	0	0	0	-175.72	0.01	0.52
ATG16L1	FGFR1OP	FGFR1OP	15|17	32	16	2	8|11	0	0	0	0	0	-12.58	1.68	0.38
ATG16L1	ASPSCR1	ASPSCR1	1|1	2	1	2	3|6	0	0	0	0	0	-16.33	0.22	0.52
ATG16L1	SNW1	SNW1	2|4	6	3	2	26|37	0	0	0	0	0	-130.51	0.1	0.52
ATG16L1	NIPAL4	NIPAL4	1|0	1	0.5	2	3|4	0	0	0	0	0	-14.87	0.14	0.52
ATG16L1	FXR1	FXR1	14|12	26	13	2	15|12	0	0	0	0	0	-30.87	0.96	0.46
ATG16L1	PNN	PNN	2|2	4	2	2	16|16	0	0	0	0	0	-62.66	0.12	0.52
ATG16L1	WDR70	WDR70	1|2	3	1.5	2	26|32	0	0	0	0	0	-123.76	0.05	0.52
ATG16L1	PRPF8	PRPF8	2|4	6	3	2	9|11	0	0	0	0	0	-36.83	0.3	0.52
ATG16L1	SIX4	SIX4	2|5	7	3.5	2	5|10	0	0	0	0	0	-26.19	0.47	0.52
ATG16L1	COPG2	COPG2	78|92	170	85	2	87|75	0	0	0	0	0	-173.03	1.05	0.52
ATG16L1	RELA	RELA	9|9	18	9	2	6|7	0	0	0	0	0	-10.56	1.38	0.39
ATG16L1	PIP4K2A	PIP4K2A	1|1	2	1	2	4|2	0	0	0	0	0	-10.14	0.33	0.52
ATG16L1	PIP4K2C	PIP4K2C	3|5	8	4	2	16|13	0	0	0	0	0	-53.19	0.28	0.52
ATG16L1	EEF1B2	EEF1B2	3|1	4	2	2	10|8	0	0	0	0	0	-35.51	0.22	0.52
ATG16L1	RABGAP1L	RABGAP1L	1|0	1	0.5	2	5|2	0	0	0	0	0	-14.86	0.14	0.52
ATG16L1	RNF103	RNF103	0|1	1	0.5	2	1|0	0	0	0	0	0	-2.54	1	0.52
ATG16L1	MAVS	MAVS	7|7	14	7	2	7|9	0	0	0	0	0	-18.69	0.88	0.52
ATG16L1	PAK2	PAK2	20|12	32	16	2	26|34	0	0	0	0	0	-95.31	0.53	0.52
ATG16L1	OXSR1	OXSR1	2|2	4	2	2	3|6	0	0	0	0	0	-14.11	0.44	0.52
ATG16L1	NUP85	NUP85	0|1	1	0.5	2	0|0	0	0	0	0	0	-1.1	5	0.52
ATG16L1	YTHDF2	YTHDF2	8|9	17	8.5	2	7|9	0	0	0	0	0	-17.25	1.06	0.43
ATG16L1	YTHDF1	YTHDF1	11|14	25	12.5	2	9|9	0	0	0	0	0	-16.44	1.39	0.41
ATG16L1	MED1	MED1	0|1	1	0.5	2	31|38	0	0	0	0	0	-153.2	0.01	0.52
ATG16L1	ZNF598	ZNF598	3|4	7	3.5	2	4|5	0	0	0	0	0	-12.28	0.78	0.52
ATG16L1	ZNF609	ZNF609	0|1	1	0.5	2	11|11	0	0	0	0	0	-48.01	0.05	0.52
ATG16L1	TKT	TKT	1|1	2	1	2	2|1	0	0	0	0	0	-4.53	0.67	0.52
ATG16L1	PPP1R9A	PPP1R9A	1|0	1	0.5	2	0|1	0	0	0	0	0	-2.54	1	0.52
ATG16L1	TNS1	TNS1	0|1	1	0.5	2	1|1	0	0	0	0	0	-4.14	0.5	0.52
ATG16L1	DPYSL4	DPYSL4	29|29	58	29	2	18|12	0	0	0	0	0	-12.22	1.93	0.4
ATG16L1	DPYSL2	DPYSL2	45|45	90	45	2	47|44	0	0	0	0	0	-95.75	0.99	0.52
ATG16L1	DPYSL3	DPYSL3	23|19	42	21	2	36|29	0	0	0	0	0	-90.52	0.65	0.52
ATG16L1	NUDT2	NUDT2	6|2	8	4	2	5|6	0	0	0	0	0	-18.1	0.73	0.4
ATG16L1	NUDT5	NUDT5	8|10	18	9	2	15|21	0	0	0	0	0	-55.45	0.5	0.52
ATG16L1	TK1	TK1	0|2	2	1	2	2|2	0	0	0	0	0	-8.33	0.5	0.52
ATG16L1	LARS	LARS	5|6	11	5.5	2	4|8	0	0	0	0	0	-14.5	0.92	0.52
ATG16L1	KDM3B	KDM3B	2|0	2	1	2	31|37	0	0	0	0	0	-150.95	0.03	0.52
ATG16L1	RPLP2	RPLP2	4|2	6	3	2	3|4	0	0	0	0	0	-10.24	0.86	0.36
ATG16L1	TP53BP2	TP53BP2	32|30	62	31	2	23|22	0	0	0	0	0	-36.62	1.38	0.48
ATG16L1	PRKAR2A	PRKAR2A	7|8	15	7.5	2	12|17	0	0	0	0	0	-43.55	0.52	0.52
ATG16L1	NUP62	NUP62	15|19	34	17	2	9|11	0	0	0	0	0	-14.3	1.7	0.38
ATG16L1	ETF1	ETF1	11|8	19	9.5	2	13|12	0	0	0	0	0	-33.78	0.76	0.52
ATG16L1	FAM21C	FAM21C	12|16	28	14	2	9|13	0	0	0	0	0	-22.02	1.27	0.43
ATG16L1	FAM21A	FAM21A	65|73	138	69	2	64|77	0	0	0	0	0	-155.02	0.98	0.52
ATG16L1	SIPA1	SIPA1	6|4	10	5	2	11|7	0	0	0	0	0	-27.85	0.56	0.52
ATG16L1	PHACTR4	PHACTR4	13|14	27	13.5	2	12|10	0	0	0	0	0	-20.59	1.23	0.44
ATG16L1	TRIO	TRIO	17|24	41	20.5	2	24|31	0	0	0	0	0	-74.89	0.75	0.52
ATG16L1	SMNDC1	SMNDC1	0|1	1	0.5	2	1|3	0	0	0	0	0	-8.33	0.25	0.52
ATG16L1	YKT6	YKT6	17|27	44	22	2	21|25	0	0	0	0	0	-57.72	0.96	0.49
ATG16L1	DDX19A	DDX19A	3|1	4	2	2	6|8	0	0	0	0	0	-26.88	0.29	0.52
ATG16L1	TJP2	TJP2	50|58	108	54	2	34|52	0	0	0	0	0	-79.45	1.26	0.51
ATG16L1	TJP1	TJP1	121|132	253	126.5	2	91|101	0	0	0	0	0	-164.01	1.32	0.52
ATG16L1	TCP1	TCP1	21|23	44	22	2	17|13	0	0	0	0	0	-23.22	1.47	0.44
ATG16L1	ISY1	ISY1	0|1	1	0.5	2	2|2	0	0	0	0	0	-8.33	0.25	0.52
ATG16L1	SH3PXD2B	SH3PXD2B	46|41	87	43.5	2	53|71	0	0	0	0	0	-162.95	0.7	0.52
ATG16L1	SVIL	SVIL	13|15	28	14	2	14|14	0	0	0	0	0	-31.14	1	0.46
ATG16L1	EDC4	EDC4	16|20	36	18	2	45|52	0	0	0	0	0	-162.02	0.37	0.52
ATG16L1	KTN1	KTN1	3|5	8	4	2	10|14	0	0	0	0	0	-42.58	0.33	0.52
ATG16L1	PRDX6	PRDX6	6|7	13	6.5	2	11|12	0	0	0	0	0	-33.7	0.57	0.52
ATG16L1	TCEB1	TCEB1	4|6	10	5	2	7|3	0	0	0	0	0	-12.34	1	0.38
ATG16L1	PRDX3	PRDX3	1|0	1	0.5	2	2|2	0	0	0	0	0	-8.33	0.25	0.52
ATG16L1	PRDX1	PRDX1	30|29	59	29.5	2	25|29	0	0	0	0	0	-53.76	1.09	0.5
ATG16L1	RABL6	RABL6	10|8	18	9	2	4|7	0	0	0	0	0	-8.49	1.64	0.34
ATG16L1	CARS	CARS	2|3	5	2.5	2	3|5	0	0	0	0	0	-12.1	0.62	0.52
ATG16L1	VCL	VCL	38|30	68	34	2	32|38	0	0	0	0	0	-80.77	0.97	0.51
ATG16L1	OLA1	OLA1	2|2	4	2	2	0|4	0	0	0	0	0	-4.22	1	0.52
ATG16L1	VASP	VASP	3|2	5	2.5	2	8|6	0	0	0	0	0	-24.22	0.36	0.52
ATG16L1	PAPOLG	PAPOLG	0|1	1	0.5	2	0|1	0	0	0	0	0	-2.54	1	0.52
ATG16L1	PAPOLB	PAPOLB	1|0	1	0.5	2	1|2	0	0	0	0	0	-6.34	0.33	0.52
ATG16L1	MYH7B	MYH7B	0|1	1	0.5	2	2|1	0	0	0	0	0	-6.34	0.33	0.52
ATG16L1	WIBG	WIBG	2|1	3	1.5	2	2|3	0	0	0	0	0	-8.24	0.6	0.52
ATG16L1	ARHGAP35	ARHGAP35	5|5	10	5	2	5|6	0	0	0	0	0	-12.8	0.91	0.52
ATG16L1	TARS	TARS	5|6	11	5.5	2	8|7	0	0	0	0	0	-20.11	0.73	0.52
ATG16L1	DBNL	DBNL	20|26	46	23	2	22|21	0	0	0	0	0	-47.44	1.07	0.48
ATG16L1	ZFR	ZFR	1|0	1	0.5	2	41|43	0	0	0	0	0	-186.85	0.01	0.52
ATG16L1	TIGAR	TIGAR	1|1	2	1	2	0|1	0	0	0	0	0	-0.93	2	0.52
ATG16L1	CDR2L	CDR2L	10|10	20	10	2	9|9	0	0	0	0	0	-17.88	1.11	0.43
ATG16L1	TXNDC9	TXNDC9	1|1	2	1	2	4|2	0	0	0	0	0	-10.14	0.33	0.52
ATG16L1	IGF2BP2	IGF2BP2	34|30	64	32	2	24|25	0	0	0	0	0	-43.58	1.31	0.48
ATG16L1	CACNA1A	CACNA1A	0|2	2	1	2	3|2	0	0	0	0	0	-10.56	0.4	0.52
ATG16L1	DNMT1	DNMT1	0|2	2	1	2	2|3	0	0	0	0	0	-10.56	0.4	0.52
ATG16L1	MSLNL	MSLNL	1|0	1	0.5	2	1|1	0	0	0	0	0	-4.14	0.5	0.52
ATG16L1	DLGAP5	DLGAP5	46|47	93	46.5	2	56|56	0	0	0	0	0	-132.09	0.83	0.52
ATG16L1	EIF4ENIF1	EIF4ENIF1	41|45	86	43	2	21|19	0	0	0	0	0	-13.18	2.15	0.37
ATG16L1	CUL2	CUL2	1|1	2	1	2	0|0	0	0	0	0	0	1.41	10	0.52
ATG16L1	NF2	NF2	12|12	24	12	2	5|9	0	0	0	0	0	-8.09	1.71	0.36
ATG16L1	PRMT9	PRMT9	7|9	16	8	2	7|8	0	0	0	0	0	-16.94	1.07	0.42
ATG16L1	SLC25A3	SLC25A3	2|2	4	2	2	2|2	0	0	0	0	0	-4.81	1	0.52
ATG16L1	TRIM25	TRIM25	32|28	60	30	2	26|25	0	0	0	0	0	-49.93	1.18	0.49
ATG16L1	CLCN7	CLCN7	9|11	20	10	2	6|6	0	0	0	0	0	-8.83	1.67	0.34
ATG16L1	R3HDM1	R3HDM1	1|1	2	1	2	0|0	0	0	0	0	0	1.41	10	0.52
ATG16L1	SLC25A5	SLC25A5	26|26	52	26	2	21|20	0	0	0	0	0	-35.3	1.27	0.48
ATG16L1	NELFCD	NELFCD	11|20	31	15.5	2	15|14	0	0	0	0	0	-36.11	1.07	0.45
ATG16L1	PTPN12	PTPN12	30|29	59	29.5	2	36|32	0	0	0	0	0	-78.7	0.87	0.52
ATG16L1	KIF5B	KIF5B	20|20	40	20	2	35|45	0	0	0	0	0	-118.13	0.5	0.52
ATG16L1	ARCN1	ARCN1	9|5	14	7	2	14|16	0	0	0	0	0	-50.06	0.47	0.52
ATG16L1	UTRN	UTRN	61|72	133	66.5	2	83|99	0	0	0	0	0	-237.94	0.73	0.52
ATG16L1	DMD	DMD	1|1	2	1	2	1|0	0	0	0	0	0	-0.93	2	0.52
ATG16L1	NDRG1	NDRG1	3|4	7	3.5	2	8|11	0	0	0	0	0	-32.17	0.37	0.52
ATG16L1	NDRG2	NDRG2	1|0	1	0.5	2	0|1	0	0	0	0	0	-2.54	1	0.52
ATG16L1	ARHGAP1	ARHGAP1	23|31	54	27	2	27|20	0	0	0	0	0	-50.2	1.15	0.48
ATG16L1	ABCF3	ABCF3	11|15	26	13	2	8|8	0	0	0	0	0	-12.96	1.62	0.36
ATG16L1	ABCF1	ABCF1	4|5	9	4.5	2	14|17	0	0	0	0	0	-54.69	0.29	0.52
ATG16L1	USP47	USP47	20|29	49	24.5	2	14|16	0	0	0	0	0	-24.62	1.63	0.41
ATG16L1	RAPH1	RAPH1	32|31	63	31.5	2	26|26	0	0	0	0	0	-47.4	1.21	0.49
ATG16L1	EEF1A2	EEF1A2	9|12	21	10.5	2	9|9	0	0	0	0	0	-19.32	1.17	0.42
ATG16L1	PRKAB1	PRKAB1	3|4	7	3.5	2	5|4	0	0	0	0	0	-12.28	0.78	0.52
ATG16L1	RPUSD2	RPUSD2	1|0	1	0.5	2	2|2	0	0	0	0	0	-8.33	0.25	0.52
ATG16L1	KPRP	KPRP	1|1	2	1	2	2|0	0	0	0	0	0	-2.49	1	0.52
ATG16L1	PTPN1	PTPN1	2|0	2	1	2	5|11	0	0	0	0	0	-34.37	0.12	0.52
ATG16L1	ECM29	ECM29	1|1	2	1	2	1|1	0	0	0	0	0	-2.73	1	0.52
ATG16L1	SLC3A2	SLC3A2	33|32	65	32.5	2	27|42	0	0	0	0	0	-75.41	0.94	0.52
ATG16L1	A0A096LPI6	A0A096LPI6	1|1	2	1	2	1|1	0	0	0	0	0	-2.73	1	0.52
ATG16L1	BAG2	BAG2	1|1	2	1	2	2|5	0	0	0	0	0	-12.2	0.29	0.52
ATG16L1	BAG3	BAG3	32|28	60	30	2	31|36	0	0	0	0	0	-78.47	0.9	0.52
ATG16L1	MYO1E	MYO1E	1|0	1	0.5	2	6|4	0	0	0	0	0	-21.4	0.1	0.52
ATG16L1	MYO1C	MYO1C	1|1	2	1	2	0|0	0	0	0	0	0	1.41	10	0.52
ATG16L1	MYO1B	MYO1B	8|12	20	10	2	14|15	0	0	0	0	0	-41.53	0.69	0.52
ATG16L1	RPS6	RPS6	2|3	5	2.5	2	2|4	0	0	0	0	0	-8.31	0.83	0.52
ATG16L1	RPS2	RPS2	6|4	10	5	2	4|4	0	0	0	0	0	-8.95	1.25	0.34
ATG16L1	VDAC2	VDAC2	7|6	13	6.5	2	8|9	0	0	0	0	0	-22.15	0.76	0.52
ATG16L1	CHMP7	CHMP7	4|2	6	3	2	3|3	0	0	0	0	0	-8.31	1	0.34
ATG16L1	GART	GART	6|7	13	6.5	2	19|16	0	0	0	0	0	-57.99	0.37	0.52
ATG16L1	CHMP5	CHMP5	15|13	28	14	2	11|11	0	0	0	0	0	-20.59	1.27	0.44
ATG16L1	RPS8	RPS8	6|7	13	6.5	2	6|6	0	0	0	0	0	-13.1	1.08	0.4
ATG16L1	CTPS1	CTPS1	22|19	41	20.5	2	29|39	0	0	0	0	0	-96.3	0.6	0.52
ATG16L1	ANAPC4	ANAPC4	9|5	14	7	2	8|12	0	0	0	0	0	-29.77	0.7	0.52
ATG16L1	SYNRG	SYNRG	28|19	47	23.5	2	15|19	0	0	0	0	0	-33.03	1.38	0.44
ATG16L1	SH3BP5L	SH3BP5L	6|4	10	5	2	11|12	0	0	0	0	0	-38.03	0.43	0.52
ATG16L1	SF3B3	SF3B3	5|3	8	4	2	3|5	0	0	0	0	0	-10.39	1	0.36
ATG16L1	NRBF2	NRBF2	14|17	31	15.5	2	11|9	0	0	0	0	0	-15.69	1.55	0.4
ATG16L1	NUP50	NUP50	1|0	1	0.5	2	13|9	0	0	0	0	0	-48.01	0.05	0.52
ATG16L1	HN1	HN1	18|15	33	16.5	2	13|19	0	0	0	0	0	-35.33	1.03	0.47
ATG16L1	WAPAL	WAPAL	0|1	1	0.5	2	47|57	0	0	0	0	0	-231.74	0.01	0.52
ATG16L1	KIAA1211	KIAA1211	2|4	6	3	2	25|26	0	0	0	0	0	-104.26	0.12	0.52
ATG16L1	TMPO	TMPO	2|2	4	2	2	6|9	0	0	0	0	0	-26.32	0.27	0.52
ATG16L1	VARS	VARS	8|10	18	9	2	35|33	0	0	0	0	0	-122.08	0.26	0.52
ATG16L1	KIAA1524	KIAA1524	40|48	88	44	2	38|45	0	0	0	0	0	-88.91	1.06	0.51
ATG16L1	PEX14	PEX14	5|5	10	5	2	6|6	0	0	0	0	0	-14.54	0.83	0.52
ATG16L1	AP3B1	AP3B1	13|17	30	15	2	14|21	0	0	0	0	0	-43.88	0.86	0.52
ATG16L1	CCNJL	CCNJL	1|1	2	1	2	2|0	0	0	0	0	0	-2.49	1	0.52
ATG16L1	RPL27	RPL27	5|5	10	5	2	3|4	0	0	0	0	0	-5.76	1.43	0.33
ATG16L1	PRRC2A	PRRC2A	11|17	28	14	2	37|43	0	0	0	0	0	-139.29	0.35	0.52
ATG16L1	PEAK1	PEAK1	27|27	54	27	2	21|23	0	0	0	0	0	-39.11	1.23	0.48
ATG16L1	TAGLN	TAGLN	2|1	3	1.5	2	9|7	0	0	0	0	0	-31.18	0.19	0.52
ATG16L1	ANKLE2	ANKLE2	1|0	1	0.5	2	2|2	0	0	0	0	0	-8.33	0.25	0.52
ATG16L1	PPP1CB	PPP1CB	1|1	2	1	2	2|2	0	0	0	0	0	-6.23	0.5	0.52
ATG16L1	ELAC2	ELAC2	1|1	2	1	2	2|1	0	0	0	0	0	-4.53	0.67	0.52
ATG16L1	CCDC174	CCDC174	1|0	1	0.5	2	14|15	0	0	0	0	0	-63.64	0.03	0.52
ATG16L1	PUF60	PUF60	12|7	19	9.5	2	29|28	0	0	0	0	0	-101.51	0.33	0.52
ATG16L1	ZFAND4	ZFAND4	0|1	1	0.5	2	1|2	0	0	0	0	0	-6.34	0.33	0.52
ATG16L1	PLIN3	PLIN3	43|37	80	40	2	49|48	0	0	0	0	0	-119.19	0.82	0.52
ATG16L1	ZYX	ZYX	35|35	70	35	2	33|38	0	0	0	0	0	-75.01	0.99	0.52
ATG16L1	PALM2-AKAP2	PALM2;PALM2-AKAP2	4|3	7	3.5	2	5|12	0	0	0	0	0	-27.66	0.41	0.52
ATG16L1	CIAPIN1	CIAPIN1	9|6	15	7.5	2	30|26	0	0	0	0	0	-102.19	0.27	0.52
ATG16L1	GOLGA5	GOLGA5	10|11	21	10.5	2	7|11	0	0	0	0	0	-17.88	1.17	0.43
ATG16L1	HSP90AB1	HSP90AB1	70|53	123	61.5	2	56|43	0	0	0	0	0	-98.12	1.24	0.51
ATG16L1	ARHGAP21	ARHGAP21	8|7	15	7.5	2	9|13	0	0	0	0	0	-29.84	0.68	0.52
ATG16L1	PPP1R16A	PPP1R16A	1|1	2	1	2	0|1	0	0	0	0	0	-0.93	2	0.52
ATG16L1	UBR4	UBR4	0|1	1	0.5	2	2|3	0	0	0	0	0	-10.56	0.2	0.52
ATG16L1	ZSCAN21	ZSCAN21	2|2	4	2	2	4|3	0	0	0	0	0	-10.24	0.57	0.52
ATG16L1	PA2G4	PA2G4	8|4	12	6	2	10|11	0	0	0	0	0	-33.93	0.57	0.52
ATG16L1	URI1	URI1	1|1	2	1	2	3|2	0	0	0	0	0	-8.24	0.4	0.52
ATG16L1	TWF1	TWF1	7|9	16	8	2	13|18	0	0	0	0	0	-47.56	0.52	0.52
ATG16L1	TWF2	TWF2	20|16	36	18	2	20|17	0	0	0	0	0	-42.75	0.97	0.48
ATG16L1	EIF4G3	EIF4G3	2|2	4	2	2	21|16	0	0	0	0	0	-73.56	0.11	0.52
ATG16L1	EIF4G2	EIF4G2	78|82	160	80	2	63|69	0	0	0	0	0	-120.31	1.21	0.52
ATG16L1	EEF1D	EEF1D	15|11	26	13	2	41|43	0	0	0	0	0	-147.73	0.31	0.52
ATG16L1	FAT4	FAT4	0|1	1	0.5	2	1|2	0	0	0	0	0	-6.34	0.33	0.52
ATG16L1	CCNK	CCNK	1|0	1	0.5	2	12|12	0	0	0	0	0	-52.47	0.04	0.52
ATG16L1	TRIM38	TRIM38	1|0	1	0.5	2	0|1	0	0	0	0	0	-2.54	1	0.52
ATG16L1	RPL4	RPL4	8|8	16	8	2	7|6	0	0	0	0	0	-11.97	1.23	0.4
ATG16L1	CHD4	CHD4	1|2	3	1.5	2	95|105	0	0	0	0	0	-441.4	0.01	0.52
ATG16L1	CHD7	CHD7	1|0	1	0.5	2	26|30	0	0	0	0	0	-124.05	0.02	0.52
ATG16L1	CHD6	CHD6	1|1	2	1	2	0|1	0	0	0	0	0	-0.93	2	0.52
ATG16L1	CAP1	CAP1	10|13	23	11.5	2	19|20	0	0	0	0	0	-57.25	0.59	0.52
ATG16L1	CCDC186	CCDC186	1|1	2	1	2	1|0	0	0	0	0	0	-0.93	2	0.52
ATG16L1	TTC4	TTC4	0|1	1	0.5	2	0|1	0	0	0	0	0	-2.54	1	0.52
ATG16L1	RAB3GAP2	RAB3GAP2	1|1	2	1	2	3|5	0	0	0	0	0	-14.21	0.25	0.52
ATG16L1	RAB3GAP1	RAB3GAP1	2|2	4	2	2	2|2	0	0	0	0	0	-4.81	1	0.52
ATG16L1	IRF2BPL	IRF2BPL	0|1	1	0.5	2	5|3	0	0	0	0	0	-17	0.12	0.52
ATG16L1	DYNC1LI1	DYNC1LI1	12|12	24	12	2	6|8	0	0	0	0	0	-8.13	1.71	0.36
ATG16L1	DYNC1LI2	DYNC1LI2	0|1	1	0.5	2	4|5	0	0	0	0	0	-19.24	0.11	0.52
ATG16L1	THOP1	THOP1	0|1	1	0.5	2	1|1	0	0	0	0	0	-4.14	0.5	0.52
ATG16L1	PBK	PBK	6|7	13	6.5	2	13|11	0	0	0	0	0	-35.66	0.54	0.52
ATG16L1	PRDM16	PRDM16	0|1	1	0.5	2	1|2	0	0	0	0	0	-6.34	0.33	0.52
ATG16L1	TLK1	TLK1	1|1	2	1	2	2|1	0	0	0	0	0	-4.53	0.67	0.52
ATG16L1	VBP1	VBP1	1|1	2	1	2	1|2	0	0	0	0	0	-4.53	0.67	0.52
ATG16L1	FAM120A	FAM120A	15|12	27	13.5	2	12|15	0	0	0	0	0	-30.87	1	0.46
ATG16L1	REPS1	REPS1	5|8	13	6.5	2	14|18	0	0	0	0	0	-54.2	0.41	0.52
ATG16L1	RPL6	RPL6	13|10	23	11.5	2	9|7	0	0	0	0	0	-14.37	1.44	0.39
ATG16L1	GPN1	GPN1	9|7	16	8	2	5|7	0	0	0	0	0	-11.65	1.33	0.38
ATG16L1	NFKB1	NFKB1	24|27	51	25.5	2	14|17	0	0	0	0	0	-20.79	1.65	0.43
ATG16L1	NFKB2	NFKB2	27|28	55	27.5	2	28|33	0	0	0	0	0	-69.12	0.9	0.52
ATG16L1	GGA3	GGA3	12|14	26	13	2	10|13	0	0	0	0	0	-23.78	1.13	0.44
ATG16L1	MLXIP	MLXIP	1|1	2	1	2	0|0	0	0	0	0	0	1.41	10	0.52
ATG16L1	USO1	USO1	16|15	31	15.5	2	16|21	0	0	0	0	0	-44.34	0.84	0.52
ATG16L1	PDZRN3	PDZRN3	1|0	1	0.5	2	0|3	0	0	0	0	0	-6.06	0.33	0.52
ATG16L1	FHOD1	FHOD1	42|34	76	38	2	34|43	0	0	0	0	0	-87.3	0.99	0.51
ATG16L1	TACC1	TACC1	9|10	19	9.5	2	17|17	0	0	0	0	0	-49.37	0.56	0.52
ATG16L1	TACC3	TACC3	9|9	18	9	2	11|18	0	0	0	0	0	-39.48	0.62	0.52
ATG16L1	HIVEP2	HIVEP2	2|3	5	2.5	2	6|5	0	0	0	0	0	-18.1	0.45	0.52
ATG16L1	KALRN	KALRN	0|1	1	0.5	2	1|2	0	0	0	0	0	-6.34	0.33	0.52
ATG16L1	ANKHD1	ANKHD1	57|57	114	57	2	29|31	0	0	0	0	0	-25.41	1.9	0.46
ATG16L1	MYO6	MYO6	22|23	45	22.5	2	43|46	0	0	0	0	0	-131.92	0.51	0.52
ATG16L1	M1AP	M1AP	1|1	2	1	2	1|0	0	0	0	0	0	-0.93	2	0.52
ATG16L1	MLH1	MLH1	0|1	1	0.5	2	16|21	0	0	0	0	0	-81.51	0.03	0.52
ATG16L1	SH3KBP1	SH3KBP1	15|17	32	16	2	14|12	0	0	0	0	0	-24.73	1.23	0.45
ATG16L1	SIN3A	SIN3A	1|0	1	0.5	2	17|19	0	0	0	0	0	-79.27	0.03	0.52
ATG16L1	PGRMC2	PGRMC2	8|3	11	5.5	2	10|16	0	0	0	0	0	-46.75	0.42	0.52
ATG16L1	PCCA	PCCA	272|289	561	280.5	2	136|130	0	0	0	0	0	-85.22	2.11	0.5
ATG16L1	ABHD15	ABHD15	1|0	1	0.5	2	1|0	0	0	0	0	0	-2.54	1	0.52
ATG16L1	ZCCHC11	ZCCHC11	1|0	1	0.5	2	0|5	0	0	0	0	0	-9.99	0.2	0.52
ATG16L1	BUB1B	BUB1B	38|31	69	34.5	2	29|31	0	0	0	0	0	-61.43	1.15	0.5
ATG16L1	PSPC1	PSPC1	1|0	1	0.5	2	12|12	0	0	0	0	0	-52.47	0.04	0.52
ATG16L1	MOCS2	MOCS2	1|1	2	1	2	1|0	0	0	0	0	0	-0.93	2	0.52
ATG16L1	CORO7PAM16	CORO7PAM16	5|8	13	6.5	2	5|7	0	0	0	0	0	-14.54	1.08	0.39
ATG16L1	DBN1	DBN1	14|14	28	14	2	40|46	0	0	0	0	0	-144.12	0.33	0.52
ATG16L1	EEF2K	EEF2K	6|4	10	5	2	7|8	0	0	0	0	0	-21.94	0.67	0.52
ATG16L1	SMG9	SMG9	4|6	10	5	2	7|7	0	0	0	0	0	-19.97	0.71	0.52
ATG16L1	FAM114A1	FAM114A1	6|9	15	7.5	2	16|17	0	0	0	0	0	-53.87	0.45	0.52
ATG16L1	FAM114A2	FAM114A2	15|15	30	15	2	10|12	0	0	0	0	0	-17.76	1.36	0.43
ATG16L1	SLC38A1	SLC38A1	1|1	2	1	2	1|0	0	0	0	0	0	-0.93	2	0.52
ATG16L1	R3HCC1L	R3HCC1L	13|17	30	15	2	16|14	0	0	0	0	0	-34.72	1	0.47
ATG16L1	AKAP1	AKAP1	10|8	18	9	2	24|21	0	0	0	0	0	-73.82	0.4	0.52
ATG16L1	AKAP2	AKAP2	41|40	81	40.5	2	67|79	0	0	0	0	0	-208.14	0.55	0.52
ATG16L1	EIF2A	EIF2A	37|35	72	36	2	38|45	0	0	0	0	0	-96.57	0.87	0.52
ATG16L1	TEX2	TEX2	16|15	31	15.5	2	16|17	0	0	0	0	0	-37.08	0.94	0.52
ATG16L1	ARHGAP12	ARHGAP12	8|9	17	8.5	2	6|5	0	0	0	0	0	-8.49	1.55	0.36
ATG16L1	CWC15	CWC15	1|1	2	1	2	5|5	0	0	0	0	0	-18.38	0.2	0.52
ATG16L1	CAPZB	CAPZB	10|10	20	10	2	12|10	0	0	0	0	0	-24.92	0.91	0.52
ATG16L1	TANGO6	TANGO6	27|24	51	25.5	2	29|29	0	0	0	0	0	-68.38	0.88	0.52
ATG16L1	TTC1	TTC1	4|7	11	5.5	2	12|10	0	0	0	0	0	-35.96	0.5	0.52
ATG16L1	STIP1	STIP1	20|15	35	17.5	2	25|28	0	0	0	0	0	-74.84	0.66	0.52
ATG16L1	WDR43	WDR43	1|2	3	1.5	2	6|6	0	0	0	0	0	-22.61	0.25	0.52
ATG16L1	WDR44	WDR44	9|15	24	12	2	29|34	0	0	0	0	0	-108.81	0.38	0.52
ATG16L1	PEPD	PEPD	2|2	4	2	2	3|3	0	0	0	0	0	-8.31	0.67	0.52
ATG16L1	AHSA1	AHSA1	19|16	35	17.5	2	24|20	0	0	0	0	0	-55.68	0.8	0.52
ATG16L1	PCLO	PCLO	0|1	1	0.5	2	2|1	0	0	0	0	0	-6.34	0.33	0.52
ATG16L1	DST	DST	53|48	101	50.5	2	33|40	0	0	0	0	0	-59.94	1.38	0.5
ATG16L1	SENP2	SENP2	1|0	1	0.5	2	2|0	0	0	0	0	0	-3.9	0.5	0.52
ATG16L1	ASAP1	ASAP1	14|12	26	13	2	22|22	0	0	0	0	0	-63.08	0.59	0.52
ATG16L1	GLMN	GLMN	2|1	3	1.5	2	2|2	0	0	0	0	0	-6.23	0.75	0.52
ATG16L1	ARPC4	ARPC4	1|1	2	1	2	0|2	0	0	0	0	0	-2.49	1	0.52
ATG16L1	PDAP1	PDAP1	16|16	32	16	2	14|18	0	0	0	0	0	-33.84	1	0.52
ATG16L1	CAMSAP2	CAMSAP2	31|34	65	32.5	2	19|16	0	0	0	0	0	-18.08	1.86	0.42
ATG16L1	DNAJC7	DNAJC7	0|1	1	0.5	2	2|2	0	0	0	0	0	-8.33	0.25	0.52
ATG16L1	WDFY1	WDFY1	2|0	2	1	2	2|2	0	0	0	0	0	-8.33	0.5	0.52
ATG16L1	PRKDC	PRKDC	15|33	48	24	2	85|80	0	0	0	0	0	-309.35	0.29	0.52
ATG16L1	EML4	EML4	3|2	5	2.5	2	16|17	0	0	0	0	0	-64.85	0.15	0.52
ATG16L1	NCOA7	NCOA7	6|6	12	6	2	6|7	0	0	0	0	0	-14.87	0.92	0.52
ATG16L1	PHAX	PHAX	3|2	5	2.5	2	13|8	0	0	0	0	0	-39	0.24	0.52
ATG16L1	LIMD1	LIMD1	19|15	34	17	2	12|12	0	0	0	0	0	-21.24	1.42	0.42
ATG16L1	KIF21A	KIF21A	0|1	1	0.5	2	1|2	0	0	0	0	0	-6.34	0.33	0.52
ATG16L1	RIMS1	RIMS1	1|0	1	0.5	2	2|0	0	0	0	0	0	-3.9	0.5	0.52
ATG16L1	MCAM	MCAM	11|12	23	11.5	2	11|8	0	0	0	0	0	-18.19	1.21	0.43
ATG16L1	TAGLN2	TAGLN2	54|52	106	53	2	45|54	0	0	0	0	0	-99.7	1.07	0.52
ATG16L1	SCARF2	SCARF2	1|1	2	1	2	0|0	0	0	0	0	0	1.41	10	0.52
ATG16L1	PRRC1	PRRC1	2|2	4	2	2	4|2	0	0	0	0	0	-8.31	0.67	0.52
ATG16L1	TBCE	TBCE	3|4	7	3.5	2	9|6	0	0	0	0	0	-23.99	0.47	0.52
ATG16L1	TBCB	TBCB	1|1	2	1	2	3|4	0	0	0	0	0	-12.22	0.29	0.52
ATG16L1	GEMIN5	GEMIN5	80|92	172	86	2	122|136	0	0	0	0	0	-349.27	0.67	0.52
ATG16L1	UBFD1	UBFD1	2|1	3	1.5	2	5|5	0	0	0	0	0	-18.38	0.3	0.52
ATG16L1	BPIFC	BPIFC	1|1	2	1	2	0|0	0	0	0	0	0	1.41	10	0.52
ATG16L1	SARS	SARS	2|2	4	2	2	4|6	0	0	0	0	0	-16.05	0.4	0.52
ATG16L1	CTTN	CTTN	65|73	138	69	2	63|69	0	0	0	0	0	-138.99	1.05	0.52
ATG16L1	ERC1	ERC1	122|121	243	121.5	2	59|58	0	0	0	0	0	-36.03	2.08	0.48
ATG16L1	EIF2S2	EIF2S2	1|1	2	1	2	0|5	0	0	0	0	0	-7.67	0.4	0.52
ATG16L1	DDX10	DDX10	1|2	3	1.5	2	45|43	0	0	0	0	0	-190.64	0.03	0.52
ATG16L1	CDK17	CDK17	0|1	1	0.5	2	0|2	0	0	0	0	0	-3.9	0.5	0.52
ATG16L1	N4BP1	N4BP1	29|33	62	31	2	30|38	0	0	0	0	0	-78.7	0.91	0.52
ATG16L1	ARFIP1	ARFIP1	4|3	7	3.5	2	5|3	0	0	0	0	0	-10.39	0.88	0.52
ATG16L1	ARFIP2	ARFIP2	1|0	1	0.5	2	1|2	0	0	0	0	0	-6.34	0.33	0.52
ATG16L1	IFT172	IFT172	2|1	3	1.5	2	3|3	0	0	0	0	0	-10.14	0.5	0.52
ATG16L1	TFG	TFG	0|1	1	0.5	2	2|1	0	0	0	0	0	-6.34	0.33	0.52
ATG16L1	NCL	NCL	4|3	7	3.5	2	41|43	0	0	0	0	0	-173.21	0.08	0.52
ATG16L1	SLC1A5	SLC1A5	3|1	4	2	2	5|7	0	0	0	0	0	-22.61	0.33	0.52
ATG16L1	FRYL	FRYL	1|5	6	3	2	6|4	0	0	0	0	0	-18.38	0.6	0.52
ATG16L1	EIF3J	EIF3J	2|0	2	1	2	5|4	0	0	0	0	0	-19.24	0.22	0.52
ATG16L1	EIF3A	EIF3A	2|4	6	3	2	29|32	0	0	0	0	0	-126.31	0.1	0.52
ATG16L1	EIF3B	EIF3B	12|18	30	15	2	11|12	0	0	0	0	0	-23.78	1.3	0.42
ATG16L1	EIF3C	EIF3C	1|3	4	2	2	6|10	0	0	0	0	0	-31.18	0.25	0.52
ATG16L1	EIF3G	EIF3G	9|8	17	8.5	2	13|13	0	0	0	0	0	-35.69	0.65	0.52
ATG16L1	RARS	RARS	12|10	22	11	2	29|28	0	0	0	0	0	-93.79	0.39	0.52
ATG16L1	CACUL1	CACUL1	4|6	10	5	2	5|5	0	0	0	0	0	-12.47	1	0.38
ATG16L1	BAZ1A	BAZ1A	0|1	1	0.5	2	6|5	0	0	0	0	0	-23.64	0.09	0.52
ATG16L1	BAZ1B	BAZ1B	1|0	1	0.5	2	38|46	0	0	0	0	0	-186.85	0.01	0.52
ATG16L1	TPR	TPR	44|55	99	49.5	2	74|75	0	0	0	0	0	-206.12	0.66	0.52
ATG16L1	SNRPD3	SNRPD3	1|1	2	1	2	5|3	0	0	0	0	0	-14.21	0.25	0.52
ATG16L1	OSBPL11	OSBPL11	11|10	21	10.5	2	6|7	0	0	0	0	0	-9.16	1.62	0.37
ATG16L1	VAT1	VAT1	1|0	1	0.5	2	1|5	0	0	0	0	0	-12.26	0.17	0.52
ATG16L1	CNN3	CNN3	20|21	41	20.5	2	22|27	0	0	0	0	0	-58.31	0.84	0.52
ATG16L1	SLC2A3	SLC2A3	0|1	1	0.5	2	1|4	0	0	0	0	0	-10.41	0.2	0.52
ATG16L1	FUBP3	FUBP3	6|5	11	5.5	2	14|16	0	0	0	0	0	-50.06	0.37	0.52
ATG16L1	FUBP1	FUBP1	1|0	1	0.5	2	11|14	0	0	0	0	0	-54.71	0.04	0.52
ATG16L1	KATNA1	KATNA1	2|2	4	2	2	3|5	0	0	0	0	0	-12.1	0.5	0.52
ATG16L1	GTF2E1	GTF2E1	1|2	3	1.5	2	11|16	0	0	0	0	0	-55.17	0.11	0.52
ATG16L1	CD44	CD44	1|2	3	1.5	2	2|6	0	0	0	0	0	-13.97	0.38	0.52
ATG16L1	RRBP1	RRBP1	1|2	3	1.5	2	16|12	0	0	0	0	0	-57.35	0.11	0.52
ATG16L1	PLEK2	PLEK2	0|1	1	0.5	2	0|1	0	0	0	0	0	-2.54	1	0.52
ATG16L1	UBP1	UBP1	1|1	2	1	2	6|6	0	0	0	0	0	-22.61	0.17	0.52
ATG16L1	COPB1	COPB1	19|20	39	19.5	2	20|29	0	0	0	0	0	-59.81	0.8	0.52
ATG16L1	CPLX1	CPLX1	0|1	1	0.5	2	1|1	0	0	0	0	0	-4.14	0.5	0.52
ATG16L1	SCYL3	SCYL3	4|3	7	3.5	2	4|4	0	0	0	0	0	-10.39	0.88	0.52
ATG16L1	BRIP1	BRIP1	4|5	9	4.5	2	11|11	0	0	0	0	0	-35.96	0.41	0.52
ATG16L1	INF2	INF2	1|4	5	2.5	2	16|9	0	0	0	0	0	-50.56	0.2	0.52
ATG16L1	DNAJB1	DNAJB1	15|13	28	14	2	17|16	0	0	0	0	0	-40.22	0.85	0.52
ATG16L1	PATL1	PATL1	21|22	43	21.5	2	10|11	0	0	0	0	0	-7.89	2.05	0.35
ATG16L1	HNRNPA3	HNRNPA3	0|1	1	0.5	2	9|6	0	0	0	0	0	-32.48	0.07	0.52
ATG16L1	HNRNPA0	HNRNPA0	0|3	3	1.5	2	4|3	0	0	0	0	0	-14.87	0.43	0.52
ATG16L1	HNRNPA1	HNRNPA1	3|1	4	2	2	21|19	0	0	0	0	0	-83.82	0.1	0.52
ATG16L1	U2SURP	U2SURP	1|2	3	1.5	2	55|51	0	0	0	0	0	-230.86	0.03	0.52
ATG16L1	ENO1	ENO1	16|21	37	18.5	2	21|21	0	0	0	0	0	-51.93	0.88	0.52
ATG16L1	DMXL1	DMXL1	1|1	2	1	2	0|0	0	0	0	0	0	1.41	10	0.52
ATG16L1	EPB41	EPB41	37|34	71	35.5	2	47|48	0	0	0	0	0	-120.6	0.75	0.52
ATG16L1	TAOK3	TAOK3	1|1	2	1	2	1|2	0	0	0	0	0	-4.53	0.67	0.52
ATG16L1	LRRFIP1	LRRFIP1	2|5	7	3.5	2	11|10	0	0	0	0	0	-38.98	0.33	0.52
ATG16L1	LLGL1	LLGL1	3|5	8	4	2	6|4	0	0	0	0	0	-14.12	0.8	0.52
ATG16L1	GSPT1	GSPT1	3|2	5	2.5	2	8|8	0	0	0	0	0	-28.39	0.31	0.52
ATG16L1	TFIP11	TFIP11	63|49	112	56	2	15|32	0	0	0	0	0	-19.86	2.38	0.38
ATG16L1	CDK1	CDK1	1|1	2	1	2	1|1	0	0	0	0	0	-2.73	1	0.52
ATG16L1	CDK2	CDK2	3|3	6	3	2	17|10	0	0	0	0	0	-48.75	0.22	0.52
ATG16L1	PTK2	PTK2	6|10	16	8	2	9|14	0	0	0	0	0	-33.76	0.7	0.52
ATG16L1	SF3B1	SF3B1	2|2	4	2	2	116|118	0	0	0	0	0	-512.2	0.02	0.52
ATG16L1	SF3B2	SF3B2	12|14	26	13	2	70|73	0	0	0	0	0	-271.2	0.18	0.52
ATG16L1	DDHD1	DDHD1	14|12	26	13	2	10|12	0	0	0	0	0	-22.02	1.18	0.44
ATG16L1	EIF5B	EIF5B	6|12	18	9	2	39|35	0	0	0	0	0	-140.88	0.24	0.52
ATG16L1	ARHGDIA	ARHGDIA	1|0	1	0.5	2	3|3	0	0	0	0	0	-12.64	0.17	0.52
ATG16L1	NANP	NANP	10|10	20	10	2	8|12	0	0	0	0	0	-21.4	1	0.52
ATG16L1	EPRS	EPRS	17|21	38	19	2	51|56	0	0	0	0	0	-180.35	0.36	0.52
ATG16L1	EDF1	EDF1	2|1	3	1.5	2	4|3	0	0	0	0	0	-12.22	0.43	0.52
ATG16L1	COPA	COPA	17|17	34	17	2	11|12	0	0	0	0	0	-16.7	1.48	0.43
ATG16L1	TANC1	TANC1	16|18	34	17	2	18|16	0	0	0	0	0	-37.36	1	0.48
ATG16L1	LMNA	LMNA	1|1	2	1	2	7|5	0	0	0	0	0	-22.61	0.17	0.52
ATG16L1	DDX21	DDX21	0|2	2	1	2	9|11	0	0	0	0	0	-43.56	0.1	0.52
ATG16L1	FAM195B	FAM195B	1|0	1	0.5	2	1|2	0	0	0	0	0	-6.34	0.33	0.52
ATG16L1	PFKFB2	PFKFB2	13|7	20	10	2	18|17	0	0	0	0	0	-55.65	0.57	0.52
ATG16L1	SEPTIN-10	SEPTIN-10	0|1	1	0.5	2	4|4	0	0	0	0	0	-17	0.12	0.52
ATG16L1	FBXO18	FBXO18	1|0	1	0.5	2	1|0	0	0	0	0	0	-2.54	1	0.52
ATG16L1	ADD3	ADD3	18|19	37	18.5	2	16|15	0	0	0	0	0	-29.2	1.19	0.46
ATG16L1	ADD1	ADD1	10|9	19	9.5	2	10|11	0	0	0	0	0	-24.65	0.9	0.52
ATG16L1	CWC27	CWC27	0|1	1	0.5	2	6|7	0	0	0	0	0	-28.05	0.08	0.52
ATG16L1	OCIAD1	OCIAD1	2|3	5	2.5	2	6|7	0	0	0	0	0	-22.18	0.38	0.52
ATG16L1	PPP1R2	PPP1R2	8|8	16	8	2	10|9	0	0	0	0	0	-22.59	0.84	0.52
ATG16L1	AHCTF1	AHCTF1	2|2	4	2	2	22|31	0	0	0	0	0	-108.56	0.08	0.52
ATG16L1	PRMT7	PRMT7	18|17	35	17.5	2	15|20	0	0	0	0	0	-37.68	1	0.48
ATG16L1	NUP214	NUP214	94|106	200	100	2	62|66	0	0	0	0	0	-90.93	1.56	0.51
ATG16L1	IARS	IARS	0|1	1	0.5	2	1|1	0	0	0	0	0	-4.14	0.5	0.52
ATG16L1	IDH1	IDH1	1|1	2	1	2	2|5	0	0	0	0	0	-12.2	0.29	0.52
ATG16L1	RPL10	RPL10	1|0	1	0.5	2	4|3	0	0	0	0	0	-14.87	0.14	0.52
ATG16L1	RPL13	RPL13	5|5	10	5	2	3|4	0	0	0	0	0	-5.76	1.43	0.33
ATG16L1	RPL19	RPL19	2|2	4	2	2	4|4	0	0	0	0	0	-12.1	0.5	0.52
ATG16L1	INPP5F	INPP5F	31|35	66	33	2	28|24	0	0	0	0	0	-47.4	1.27	0.49
ATG16L1	PES1	PES1	1|1	2	1	2	22|26	0	0	0	0	0	-101.54	0.04	0.52
ATG16L1	RAI14	RAI14	49|57	106	53	2	45|49	0	0	0	0	0	-95.24	1.13	0.51
ATG16L1	EMD	EMD	4|5	9	4.5	2	8|9	0	0	0	0	0	-25.88	0.53	0.52
ATG16L1	CXORF56	CXORF56	2|2	4	2	2	13|13	0	0	0	0	0	-49.68	0.15	0.52
ATG16L1	CLUH	CLUH	1|0	1	0.5	2	10|16	0	0	0	0	0	-56.87	0.04	0.52
ATG16L1	HELZ	HELZ	1|2	3	1.5	2	3|1	0	0	0	0	0	-6.23	0.75	0.52
ATG16L1	MATR3	MATR3	0|1	1	0.5	2	27|32	0	0	0	0	0	-130.78	0.02	0.52
ATG16L1	AHNAK	AHNAK	1227|1280	2507	1253.5	2	1258|1285	0	0	0	0	0	#NAME?	0.99	0.52
ATG16L1	PNPLA6	PNPLA6	1|1	2	1	2	1|2	0	0	0	0	0	-4.53	0.67	0.52
ATG16L1	MAP1B	MAP1B	26|34	60	30	2	49|50	0	0	0	0	0	-143.53	0.61	0.52
ATG16L1	UBA6	UBA6	0|3	3	1.5	2	3|3	0	0	0	0	0	-12.64	0.5	0.52
ATG16L1	SFPQ	SFPQ	3|2	5	2.5	2	33|43	0	0	0	0	0	-159.47	0.07	0.52
ATG16L1	UBA1	UBA1	7|6	13	6.5	2	11|13	0	0	0	0	0	-35.66	0.54	0.52
ATG16L1	UBE2M	UBE2M	1|1	2	1	2	2|3	0	0	0	0	0	-8.24	0.4	0.52
ATG16L1	UBE2O	UBE2O	96|107	203	101.5	2	38|49	0	0	0	0	0	-21.51	2.33	0.38
ATG16L1	AGFG1	AGFG1	3|6	9	4.5	2	6|6	0	0	0	0	0	-17.99	0.75	0.52
ATG16L1	UPF1	UPF1	1|2	3	1.5	2	9|3	0	0	0	0	0	-22.17	0.25	0.52
ATG16L1	SIK2	SIK2	1|1	2	1	2	0|2	0	0	0	0	0	-2.49	1	0.52
ATG16L1	MASTL	MASTL	1|2	3	1.5	2	4|9	0	0	0	0	0	-24.57	0.23	0.52
ATG16L1	CAST	CAST	9|11	20	10	2	10|13	0	0	0	0	0	-28.3	0.87	0.52
ATG16L1	VCPIP1	VCPIP1	105|119	224	112	2	106|101	0	0	0	0	0	-213.14	1.08	0.52
ATG16L1	EPB41L1	EPB41L1	1|1	2	1	2	9|12	0	0	0	0	0	-42.05	0.1	0.52
ATG16L1	THRAP3	THRAP3	1|1	2	1	2	32|35	0	0	0	0	0	-143.8	0.03	0.52
ATG16L1	KIDINS220	KIDINS220	5|7	12	6	2	12|16	0	0	0	0	0	-45.93	0.43	0.52
ATG16L1	WBP11	WBP11	1|3	4	2	2	23|30	0	0	0	0	0	-112.65	0.08	0.52
ATG16L1	PLEKHM1	PLEKHM1	2|4	6	3	2	3|4	0	0	0	0	0	-10.24	0.86	0.36
ATG16L1	MAST2	MAST2	0|1	1	0.5	2	0|1	0	0	0	0	0	-2.54	1	0.52
ATG16L1	QARS	QARS	1|1	2	1	2	9|18	0	0	0	0	0	-54.74	0.07	0.52
ATG16L1	TARDBP	TARDBP	2|2	4	2	2	8|10	0	0	0	0	0	-32.6	0.22	0.52
ATG16L1	DFNA5	DFNA5	12|12	24	12	2	18|24	0	0	0	0	0	-59.16	0.57	0.52
ATG16L1	PALLD	PALLD	39|41	80	40	2	25|24	0	0	0	0	0	-31.04	1.63	0.46
ATG16L1	EFHD2	EFHD2	34|30	64	32	2	46|32	0	0	0	0	0	-95.17	0.82	0.52
ATG16L1	CCDC138	CCDC138	1|1	2	1	2	0|0	0	0	0	0	0	1.41	10	0.52
ATG16L1	GPRIN1	GPRIN1	30|31	61	30.5	2	19|24	0	0	0	0	0	-33.15	1.42	0.47
ATG16L1	TTF2	TTF2	36|37	73	36.5	2	28|26	0	0	0	0	0	-43.82	1.35	0.49
ATG16L1	EIF5	EIF5	34|28	62	31	2	46|34	0	0	0	0	0	-102.55	0.78	0.52
ATG16L1	ANKRD17	ANKRD17	72|79	151	75.5	2	56|59	0	0	0	0	0	-99.16	1.31	0.51
ATG16L1	SPTBN1	SPTBN1	1|0	1	0.5	2	6|4	0	0	0	0	0	-21.4	0.1	0.52
ATG16L1	NSF	NSF	5|4	9	4.5	2	12|12	0	0	0	0	0	-40.07	0.38	0.52
ATG16L1	TLN1	TLN1	171|181	352	176	2	226|227	0	0	0	0	0	-557.76	0.78	0.52
ATG16L1	ANXA2	ANXA2	71|74	145	72.5	2	80|77	0	0	0	0	0	-174.63	0.92	0.52
ATG16L1	PCNT	PCNT	1|0	1	0.5	2	1|2	0	0	0	0	0	-6.34	0.33	0.52
ATG16L1	HS1BP3	HS1BP3	23|17	40	20	2	29|27	0	0	0	0	0	-76.82	0.71	0.52
ATG16L1	SSH2	SSH2	1|1	2	1	2	0|2	0	0	0	0	0	-2.49	1	0.52
ATG16L1	UFD1L	UFD1L	23|15	38	19	2	13|14	0	0	0	0	0	-26.49	1.41	0.42
ATG16L1	ZRANB2	ZRANB2	6|6	12	6	2	5|7	0	0	0	0	0	-13.1	1	0.52
ATG16L1	SEC24B	SEC24B	17|15	32	16	2	12|15	0	0	0	0	0	-26.49	1.19	0.45
ATG16L1	CHMP2B	CHMP2B	6|7	13	6.5	2	5|4	0	0	0	0	0	-7.83	1.44	0.34
ATG16L1	DHX15	DHX15	3|2	5	2.5	2	24|23	0	0	0	0	0	-95.46	0.11	0.52
ATG16L1	ZFYVE1	ZFYVE1	3|4	7	3.5	2	5|6	0	0	0	0	0	-16.08	0.64	0.52
ATG16L1	NHLRC2	NHLRC2	6|6	12	6	2	8|11	0	0	0	0	0	-25.93	0.63	0.52
ATG16L1	TPX2	TPX2	1|0	1	0.5	2	39|39	0	0	0	0	0	-173.38	0.01	0.52
ATG16L1	MICAL3	MICAL3	25|30	55	27.5	2	43|42	0	0	0	0	0	-117.95	0.65	0.52
ATG16L1	PYGL	PYGL	2|2	4	2	2	5|4	0	0	0	0	0	-14.11	0.44	0.52
ATG16L1	DDX3X	DDX3X	41|48	89	44.5	2	41|36	0	0	0	0	0	-76.89	1.16	0.5
ATG16L1	RANGAP1	RANGAP1	57|60	117	58.5	2	48|50	0	0	0	0	0	-90.78	1.19	0.51
ATG16L1	LSG1	LSG1	32|31	63	31.5	2	21|23	0	0	0	0	0	-33.49	1.43	0.47
ATG16L1	H2AFY	H2AFY	1|1	2	1	2	0|0	0	0	0	0	0	1.41	10	0.52
ATG16L1	DDX5	DDX5	3|2	5	2.5	2	28|22	0	0	0	0	0	-102.05	0.1	0.52
ATG16L1	DDX6	DDX6	8|7	15	7.5	2	9|7	0	0	0	0	0	-18.69	0.94	0.52
ATG16L1	STMN1	STMN1	16|12	28	14	2	14|19	0	0	0	0	0	-41.89	0.85	0.52
ATG16L1	NR3C1	NR3C1	9|7	16	8	2	9|7	0	0	0	0	0	-18.69	1	0.43
ATG16L1	PPP3CA	PPP3CA	4|6	10	5	2	7|7	0	0	0	0	0	-19.97	0.71	0.52
ATG16L1	DNAAF2	DNAAF2	8|7	15	7.5	2	9|11	0	0	0	0	0	-26.04	0.75	0.52
ATG16L1	HAUS6	HAUS6	61|56	117	58.5	2	26|29	0	0	0	0	0	-18.4	2.13	0.4
ATG16L1	NACA	NACA	9|14	23	11.5	2	9|8	0	0	0	0	0	-17.56	1.35	0.39
ATG16L1	SDAD1	SDAD1	1|1	2	1	2	5|5	0	0	0	0	0	-18.38	0.2	0.52
ATG16L1	SART1	SART1	2|2	4	2	2	53|53	0	0	0	0	0	-226.17	0.04	0.52
ATG16L1	MISP	MISP	29|29	58	29	2	14|14	0	0	0	0	0	-9.01	2.07	0.37
ATG16L1	CDC23	CDC23	7|9	16	8	2	4|7	0	0	0	0	0	-9.9	1.45	0.36
ATG16L1	SDCBP	SDCBP	5|6	11	5.5	2	6|5	0	0	0	0	0	-12.8	1	0.4
ATG16L1	CWF19L2	CWF19L2	1|0	1	0.5	2	7|6	0	0	0	0	0	-28.05	0.08	0.52
ATG16L1	GCN1L1	GCN1L1	101|109	210	105	2	123|148	0	0	0	0	0	-335.8	0.77	0.52
ATG16L1	MAPK1	MAPK1	1|1	2	1	2	0|1	0	0	0	0	0	-0.93	2	0.52
ATG16L1	PPP1R12A	PPP1R12A	13|13	26	13	2	16|15	0	0	0	0	0	-36.55	0.84	0.52
ATG16L1	ANKHD1EIF4EBP3	ANKHD1EIF4EBP3	1|2	3	1.5	2	3|2	0	0	0	0	0	-8.24	0.6	0.52
ATG16L1	RDX	RDX	9|7	16	8	2	9|11	0	0	0	0	0	-26.04	0.8	0.52
ATG16L1	FERMT2	FERMT2	11|9	20	10	2	17|19	0	0	0	0	0	-53.33	0.56	0.52
ATG16L1	ANKS1A	ANKS1A	30|33	63	31.5	2	26|28	0	0	0	0	0	-52.33	1.17	0.49
ATG16L1	CSE1L	CSE1L	4|3	7	3.5	2	16|14	0	0	0	0	0	-55.3	0.23	0.52
ATG16L1	TBC1D15	TBC1D15	22|31	53	26.5	2	22|20	0	0	0	0	0	-42.76	1.26	0.47
ATG16L1	NUMA1	NUMA1	1|0	1	0.5	2	25|21	0	0	0	0	0	-101.65	0.02	0.52
ATG16L1	HSPA1A	HSPA1A	19|24	43	21.5	2	17|18	0	0	0	0	0	-34.78	1.23	0.46
ATG16L1	FAM83G	FAM83G	6|5	11	5.5	2	5|6	0	0	0	0	0	-12.8	1	0.4
ATG16L1	CPNE8	CPNE8	0|1	1	0.5	2	7|4	0	0	0	0	0	-23.64	0.09	0.52
ATG16L1	HCFC1	HCFC1	19|22	41	20.5	2	66|69	0	0	0	0	0	-233.88	0.3	0.52
ATG16L1	CPNE3	CPNE3	7|7	14	7	2	9|10	0	0	0	0	0	-24.19	0.74	0.52
ATG16L1	CPNE5	CPNE5	0|1	1	0.5	2	0|1	0	0	0	0	0	-2.54	1	0.52
ATG16L1	PXN	PXN	40|44	84	42	2	29|33	0	0	0	0	0	-52.09	1.35	0.49
ATG16L1	ESF1	ESF1	2|1	3	1.5	2	29|27	0	0	0	0	0	-119.31	0.05	0.52
ATG16L1	ANLN	ANLN	3|3	6	3	2	28|43	0	0	0	0	0	-144.09	0.08	0.52
ATG16L1	USP10	USP10	3|3	6	3	2	16|14	0	0	0	0	0	-55.3	0.2	0.52
ATG16L1	USP14	USP14	36|40	76	38	2	26|19	0	0	0	0	0	-27.98	1.69	0.45
ATG16L1	USP15	USP15	79|86	165	82.5	2	90|82	0	0	0	0	0	-189.39	0.96	0.52
ATG16L1	CLTCL1	CLTCL1	0|1	1	0.5	2	4|5	0	0	0	0	0	-19.24	0.11	0.52
ATG16L1	NPM1	NPM1	17|14	31	15.5	2	36|44	0	0	0	0	0	-131.66	0.39	0.52
ATG16L1	NPM3	NPM3	1|0	1	0.5	2	1|0	0	0	0	0	0	-2.54	1	0.52
ATG16L1	SBNO1	SBNO1	2|2	4	2	2	8|16	0	0	0	0	0	-44.99	0.17	0.52
ATG16L1	BRAP	BRAP	25|25	50	25	2	15|9	0	0	0	0	0	-8.32	2.08	0.37
ATG16L1	UNC45A	UNC45A	42|40	82	41	2	35|38	0	0	0	0	0	-71.31	1.12	0.51
ATG16L1	RLTPR	RLTPR	5|4	9	4.5	2	13|13	0	0	0	0	0	-44.21	0.35	0.52
ATG16L1	NEDD4L	NEDD4L	4|6	10	5	2	6|8	0	0	0	0	0	-19.97	0.71	0.52
ATG16L1	AHNAK2	AHNAK2	269|271	540	270	2	359|353	0	0	0	0	0	#NAME?	0.76	0.52
ATG16L1	SCFD1	SCFD1	2|2	4	2	2	8|6	0	0	0	0	0	-24.22	0.29	0.52
ATG16L1	SYNPO	SYNPO	39|36	75	37.5	2	33|35	0	0	0	0	0	-68.28	1.1	0.5
ATG16L1	CRKL	CRKL	29|35	64	32	2	35|42	0	0	0	0	0	-95.35	0.83	0.52
ATG16L1	VPS8	VPS8	2|2	4	2	2	6|8	0	0	0	0	0	-24.22	0.29	0.52
ATG16L1	ARPIN	ARPIN	12|10	22	11	2	12|12	0	0	0	0	0	-28.52	0.92	0.52
ATG16L1	ZFYVE16	ZFYVE16	9|13	22	11	2	15|10	0	0	0	0	0	-32.02	0.88	0.46
ATG16L1	ALMS1	ALMS1	132|131	263	131.5	2	43|57	0	0	0	0	0	-10.42	2.63	0.38
ATG16L1	FAM171A1	FAM171A1	1|1	2	1	2	0|1	0	0	0	0	0	-0.93	2	0.52
ATG16L1	LARP1	LARP1	43|51	94	47	2	29|34	0	0	0	0	0	-49.61	1.49	0.48
ATG16L1	LARP4	LARP4	4|2	6	3	2	8|10	0	0	0	0	0	-32.6	0.33	0.52
ATG16L1	FAM129B	FAM129B	13|17	30	15	2	16|15	0	0	0	0	0	-36.55	0.97	0.47
ATG16L1	DHX29	DHX29	37|31	68	34	2	42|43	0	0	0	0	0	-106.94	0.8	0.52
ATG16L1	MUC16	MUC16	1|0	1	0.5	2	2|5	0	0	0	0	0	-14.86	0.14	0.52
ATG16L1	CNDP2	CNDP2	4|3	7	3.5	2	3|5	0	0	0	0	0	-10.39	0.88	0.52
ATG16L1	DDX42	DDX42	1|0	1	0.5	2	48|36	0	0	0	0	0	-186.68	0.01	0.52
ATG16L1	SYAP1	SYAP1	3|3	6	3	2	5|5	0	0	0	0	0	-14.12	0.6	0.52
ATG16L1	KLC2	KLC2	14|11	25	12.5	2	11|11	0	0	0	0	0	-23.47	1.14	0.44
ATG16L1	STK38L	STK38L	1|0	1	0.5	2	1|0	0	0	0	0	0	-2.54	1	0.52
ATG16L1	TSN	TSN	1|1	2	1	2	1|0	0	0	0	0	0	-0.93	2	0.52
ATG16L1	LGR4	LGR4	1|1	2	1	2	0|0	0	0	0	0	0	1.41	10	0.52
ATG16L1	LSM14B	LSM14B	7|5	12	6	2	10|10	0	0	0	0	0	-29.77	0.6	0.52
ATG16L1	PDS5A	PDS5A	1|1	2	1	2	12|20	0	0	0	0	0	-65.91	0.06	0.52
ATG16L1	BAZ2A	BAZ2A	1|0	1	0.5	2	3|8	0	0	0	0	0	-23.36	0.09	0.52
ATG16L1	SAP130	SAP130	1|1	2	1	2	10|9	0	0	0	0	0	-37.7	0.11	0.52
ATG16L1	FARSB	FARSB	2|3	5	2.5	2	4|5	0	0	0	0	0	-14.11	0.56	0.52
ATG16L1	EPS8L2	EPS8L2	6|5	11	5.5	2	9|9	0	0	0	0	0	-25.84	0.61	0.52
ATG16L1	WDR11	WDR11	1|0	1	0.5	2	1|0	0	0	0	0	0	-2.54	1	0.52
ATG16L1	PAICS	PAICS	27|27	54	27	2	28|27	0	0	0	0	0	-58.42	0.98	0.52
ATG16L1	NF1	NF1	1|2	3	1.5	2	2|2	0	0	0	0	0	-6.23	0.75	0.52
ATG16L1	CCDC50	CCDC50	15|10	25	12.5	2	7|8	0	0	0	0	0	-12.63	1.67	0.34
ATG16L1	DLG1	DLG1	20|29	49	24.5	2	23|31	0	0	0	0	0	-67.61	0.91	0.5
ATG16L1	COMMD8	COMMD8	5|8	13	6.5	2	4|6	0	0	0	0	0	-11.03	1.3	0.35
ATG16L1	NCAPD2	NCAPD2	0|2	2	1	2	3|3	0	0	0	0	0	-12.64	0.33	0.52
ATG16L1	PPP1R18	PPP1R18	14|15	29	14.5	2	12|15	0	0	0	0	0	-27.93	1.07	0.46
ATG16L1	NUFIP2	NUFIP2	8|8	16	8	2	14|20	0	0	0	0	0	-51.51	0.47	0.52
ATG16L1	MYH14	MYH14	2|0	2	1	2	4|8	0	0	0	0	0	-25.77	0.17	0.52
ATG16L1	MYH16	MYH16	1|1	2	1	2	1|0	0	0	0	0	0	-0.93	2	0.52
ATG16L1	PELP1	PELP1	0|2	2	1	2	2|2	0	0	0	0	0	-8.33	0.5	0.52
ATG16L1	AKAP12	AKAP12	3|6	9	4.5	2	22|28	0	0	0	0	0	-98.52	0.18	0.52
ATG16L1	HINT1	HINT1	1|0	1	0.5	2	1|2	0	0	0	0	0	-6.34	0.33	0.52
ATG16L1	PIK3AP1	PIK3AP1	42|37	79	39.5	2	14|22	0	0	0	0	0	-13.58	2.19	0.37
ATG16L1	NEDD4	NEDD4	2|1	3	1.5	2	0|4	0	0	0	0	0	-5.64	0.75	0.52
ATG16L1	BIRC6	BIRC6	2|5	7	3.5	2	3|8	0	0	0	0	0	-17.83	0.64	0.52
ATG16L1	MGA	MGA	0|1	1	0.5	2	16|16	0	0	0	0	0	-70.33	0.03	0.52
ATG16L1	TNKS1BP1	TNKS1BP1	64|55	119	59.5	2	31|48	0	0	0	0	0	-61.35	1.51	0.5
ATG16L1	LASP1	LASP1	16|16	32	16	2	17|17	0	0	0	0	0	-37.36	0.94	0.52
ATG16L1	KIAA1598	KIAA1598	12|9	21	10.5	2	9|14	0	0	0	0	0	-28.36	0.91	0.45
ATG16L1	MICALL1	MICALL1	29|27	56	28	2	12|16	0	0	0	0	0	-11.64	2	0.38
ATG16L1	NAA35	NAA35	7|5	12	6	2	7|7	0	0	0	0	0	-18.21	0.86	0.52
ATG16L1	NAA30	NAA30	2|3	5	2.5	2	5|4	0	0	0	0	0	-14.11	0.56	0.52
ATG16L1	GYG1	GYG1	4|4	8	4	2	6|6	0	0	0	0	0	-16.16	0.67	0.52
ATG16L1	DIAPH1	DIAPH1	1|2	3	1.5	2	16|13	0	0	0	0	0	-59.56	0.1	0.52
ATG16L1	NUDC	NUDC	24|18	42	21	2	33|27	0	0	0	0	0	-82.69	0.7	0.52
ATG16L1	ESYT1	ESYT1	59|60	119	59.5	2	62|73	0	0	0	0	0	-153.42	0.88	0.52
ATG16L1	PEA15	PEA15	8|6	14	7	2	7|14	0	0	0	0	0	-29.48	0.67	0.52
ATG16L1	SKA3	SKA3	34|35	69	34.5	2	18|16	0	0	0	0	0	-12.41	2.03	0.39
ATG16L1	NUMBL	NUMBL	20|19	39	19.5	2	13|15	0	0	0	0	0	-22.56	1.39	0.45
ATG16L1	PLEKHO2	PLEKHO2	8|7	15	7.5	2	4|6	0	0	0	0	0	-8.16	1.5	0.35
ATG16L1	OGT	OGT	0|1	1	0.5	2	2|0	0	0	0	0	0	-3.9	0.5	0.52
ATG16L1	ACBD3	ACBD3	2|2	4	2	2	11|8	0	0	0	0	0	-34.73	0.21	0.52
ATG16L1	BZW1	BZW1	1|0	1	0.5	2	2|3	0	0	0	0	0	-10.56	0.2	0.52
ATG16L1	EEF2	EEF2	38|33	71	35.5	2	36|39	0	0	0	0	0	-85.16	0.95	0.51
ATG16L1	RAD18	RAD18	1|0	1	0.5	2	4|4	0	0	0	0	0	-17	0.12	0.52
ATG16L1	SF1	SF1	4|3	7	3.5	2	39|33	0	0	0	0	0	-146.75	0.1	0.52
ATG16L1	TNRC6B	TNRC6B	36|41	77	38.5	2	26|21	0	0	0	0	0	-31.73	1.64	0.46
ATG16L1	DAB2	DAB2	2|4	6	3	2	4|6	0	0	0	0	0	-16.05	0.6	0.52
ATG16L1	USP24	USP24	0|1	1	0.5	2	2|7	0	0	0	0	0	-18.88	0.11	0.52
ATG16L1	DDX39B	DDX39B	0|1	1	0.5	2	0|1	0	0	0	0	0	-2.54	1	0.52
ATG16L1	DDX39A	DDX39A	6|6	12	6	2	14|11	0	0	0	0	0	-37.66	0.48	0.52
ATG16L1	STRAP	STRAP	24|22	46	23	2	29|26	0	0	0	0	0	-66.11	0.84	0.52
ATG16L1	AMPD2	AMPD2	3|4	7	3.5	2	11|10	0	0	0	0	0	-36.32	0.33	0.52
ATG16L1	CCDC43	CCDC43	9|6	15	7.5	2	7|10	0	0	0	0	0	-22.15	0.88	0.43
ATG16L1	PALM	PALM	4|3	7	3.5	2	7|4	0	0	0	0	0	-16.08	0.64	0.52
ATG16L1	SSH3	SSH3	11|12	23	11.5	2	11|12	0	0	0	0	0	-25.24	1	0.45
ATG16L1	SSH1	SSH1	0|1	1	0.5	2	4|3	0	0	0	0	0	-14.87	0.14	0.52
ATG16L1	PDXDC1	PDXDC1	1|0	1	0.5	2	0|3	0	0	0	0	0	-6.06	0.33	0.52
ATG16L1	PLEKHA5	PLEKHA5	68|77	145	72.5	2	50|56	0	0	0	0	0	-89.15	1.37	0.51
ATG16L1	CYLD	CYLD	24|27	51	25.5	2	15|11	0	0	0	0	0	-12.28	1.96	0.37
ATG16L1	PLEKHA1	PLEKHA1	1|2	3	1.5	2	5|4	0	0	0	0	0	-16.33	0.33	0.52
ATG16L1	TRIP6	TRIP6	12|13	25	12.5	2	4|10	0	0	0	0	0	-8.25	1.79	0.35
ATG16L1	ANXA1	ANXA1	4|4	8	4	2	25|27	0	0	0	0	0	-99.6	0.15	0.52
ATG16L1	ARFGAP2	ARFGAP2	19|18	37	18.5	2	9|9	0	0	0	0	0	-6.84	2.06	0.33
ATG16L1	ARFGAP3	ARFGAP3	21|19	40	20	2	15|19	0	0	0	0	0	-33.03	1.18	0.47
ATG16L1	ARFGAP1	ARFGAP1	43|41	84	42	2	33|40	0	0	0	0	0	-69.87	1.15	0.5
ATG16L1	LAMB1	LAMB1	1|1	2	1	2	0|0	0	0	0	0	0	1.41	10	0.52
ATG16L1	COPZ1	COPZ1	8|6	14	7	2	7|7	0	0	0	0	0	-16.62	1	0.41
ATG16L1	DDX58	DDX58	5|8	13	6.5	2	18|18	0	0	0	0	0	-62.56	0.36	0.52
ATG16L1	COPZ2	COPZ2	4|5	9	4.5	2	3|5	0	0	0	0	0	-8.95	1.12	0.36
ATG16L1	RUVBL1	RUVBL1	34|38	72	36	2	29|24	0	0	0	0	0	-44.89	1.36	0.48
ATG16L1	NEK1	NEK1	3|1	4	2	2	4|6	0	0	0	0	0	-18.38	0.4	0.52
ATG16L1	ADAR	ADAR	7|4	11	5.5	2	36|49	0	0	0	0	0	-171.42	0.13	0.52
ATG16L1	NEK9	NEK9	29|30	59	29.5	2	23|30	0	0	0	0	0	-52.01	1.11	0.5
ATG16L1	SF3A3	SF3A3	1|1	2	1	2	0|2	0	0	0	0	0	-2.49	1	0.52
ATG16L1	BUB3	BUB3	1|0	1	0.5	2	0|0	0	0	0	0	0	-1.1	5	0.52
ATG16L1	MRE11A	MRE11A	91|88	179	89.5	2	48|50	0	0	0	0	0	-47.94	1.83	0.49
ATG16L1	NASP	NASP	22|18	40	20	2	53|63	0	0	0	0	0	-196.6	0.34	0.52
ATG16L1	MTHFD1	MTHFD1	9|8	17	8.5	2	14|20	0	0	0	0	0	-51.51	0.5	0.52
ATG16L1	PCNP	PCNP	3|4	7	3.5	2	12|14	0	0	0	0	0	-46.8	0.27	0.52
ATG16L1	SASS6	SASS6	1|1	2	1	2	0|0	0	0	0	0	0	1.41	10	0.52
ATG16L1	NUDCD3	NUDCD3	13|12	25	12.5	2	7|6	0	0.01	0	0.01	0	-6.44	1.92	0.33
ATG16L1	CCDC47	CCDC47	1|1	2	1	2	2|3	0	0	0	0	0	-8.24	0.4	0.52
ATG16L1	TPM3	TPM3	2|3	5	2.5	2	4|5	0	0	0	0	0	-14.11	0.56	0.52
ATG16L1	WDHD1	WDHD1	1|1	2	1	2	15|17	0	0	0	0	0	-66.15	0.06	0.52
ATG16L1	MYH1	MYH1	1|1	2	1	2	0|0	0	0	0	0	0	1.41	10	0.52
ATG16L1	MYH6	MYH6	1|0	1	0.5	2	0|1	0	0	0	0	0	-2.54	1	0.52
ATG16L1	MYH9	MYH9	221|233	454	227	2	293|311	0	0	0	0	0	#NAME?	0.75	0.52
ATG16L1	CDKL3	CDKL3	1|0	1	0.5	2	2|0	0	0	0	0	0	-3.9	0.5	0.52
ATG16L1	RANBP3	RANBP3	11|11	22	11	2	20|29	0	0	0	0	0	-75	0.45	0.52
ATG16L1	RANBP2	RANBP2	312|317	629	314.5	2	167|162	0	0	0	0	0	-137.43	1.91	0.52
ATG16L1	KIAA0430	KIAA0430	1|0	1	0.5	2	0|1	0	0	0	0	0	-2.54	1	0.52
ATG16L1	HN1L	HN1L	15|16	31	15.5	2	19|14	0	0	0	0	0	-37.08	0.94	0.52
ATG16L1	CELF1	CELF1	2|0	2	1	2	6|4	0	0	0	0	0	-21.4	0.2	0.52
ATG16L1	RTCB	RTCB	4|4	8	4	2	5|6	0	0	0	0	0	-14.33	0.73	0.52
ATG16L1	STX5	STX5	12|9	21	10.5	2	6|7	0	0	0	0	0	-10.56	1.62	0.35
ATG16L1	FAM107B	FAM107B	2|2	4	2	2	3|4	0	0	0	0	0	-10.24	0.57	0.52
ATG16L1	RPS3A	RPS3A	3|3	6	3	2	18|19	0	0	0	0	0	-70.33	0.16	0.52
ATG16L1	MYO9B	MYO9B	5|5	10	5	2	7|14	0	0	0	0	0	-31.47	0.48	0.52
ATG16L1	EEF1G	EEF1G	4|7	11	5.5	2	6|7	0	0	0	0	0	-18.08	0.85	0.41
ATG16L1	GTF2A1	GTF2A1	1|2	3	1.5	2	3|5	0	0	0	0	0	-14.21	0.38	0.52
ATG16L1	DRG2	DRG2	0|1	1	0.5	2	2|2	0	0	0	0	0	-8.33	0.25	0.52
ATG16L1	NOP56	NOP56	0|2	2	1	2	5|6	0	0	0	0	0	-23.64	0.18	0.52
ATG16L1	YWHAB	YWHAB	8|7	15	7.5	2	8|6	0	0	0	0	0	-15.18	1.07	0.41
ATG16L1	C18ORF25	C18ORF25	1|0	1	0.5	2	2|2	0	0	0	0	0	-8.33	0.25	0.52
ATG16L1	DYNC1H1	DYNC1H1	3|5	8	4	2	31|37	0	0	0	0	0	-137.95	0.12	0.52
ATG16L1	CALD1	CALD1	42|28	70	35	2	39|30	0	0	0	0	0	-82.17	1.01	0.5
ATG16L1	VAMP2	VAMP2	9|9	18	9	2	4|7	0	0	0	0	0	-7.11	1.64	0.35
ATG16L1	ABI1	ABI1	3|4	7	3.5	2	9|8	0	0	0	0	0	-28.05	0.41	0.52
ATG16L1	ROCK2	ROCK2	0|1	1	0.5	2	12|13	0	0	0	0	0	-54.71	0.04	0.52
ATG16L1	CSTF2	CSTF2	19|19	38	19	2	29|30	0	0	0	0	0	-78.88	0.64	0.52
ATG16L1	BOLA2	BOLA2	1|1	2	1	2	1|3	0	0	0	0	0	-6.23	0.5	0.52
ATG16L1	BPTF	BPTF	0|1	1	0.5	2	13|15	0	0	0	0	0	-61.39	0.04	0.52
ATG16L1	SYMPK	SYMPK	1|0	1	0.5	2	17|17	0	0	0	0	0	-74.8	0.03	0.52
ATG16L1	LRRC16A	LRRC16A	6|8	14	7	2	6|8	0	0	0	0	0	-16.62	1	0.41
ATG16L1	KIF2C	KIF2C	0|1	1	0.5	2	5|8	0	0	0	0	0	-28.05	0.08	0.52
ATG16L1	EFTUD2	EFTUD2	3|1	4	2	2	5|10	0	0	0	0	0	-28.92	0.27	0.52
ATG16L1	SUGT1	SUGT1	18|11	29	14.5	2	16|17	0	0	0	0	0	-43.65	0.88	0.48
ATG16L1	TPD52	TPD52	3|7	10	5	2	14|16	0	0	0	0	0	-55.3	0.33	0.52
ATG16L1	ZC3HAV1	ZC3HAV1	65|72	137	68.5	2	46|44	0	0	0	0	0	-65.63	1.52	0.5
ATG16L1	CLINT1	CLINT1	49|48	97	48.5	2	29|28	0	0	0	0	0	-32.42	1.7	0.47
ATG16L1	MAPRE1	MAPRE1	12|6	18	9	2	12|12	0	0	0	0	0	-35.66	0.75	0.52
ATG16L1	VRK2	VRK2	1|0	1	0.5	2	7|7	0	0	0	0	0	-30.23	0.07	0.52
ATG16L1	USP32	USP32	4|4	8	4	2	9|9	0	0	0	0	0	-27.85	0.44	0.52
ATG16L1	USP36	USP36	1|0	1	0.5	2	1|2	0	0	0	0	0	-6.34	0.33	0.52
ATG16L1	ACOT1	ACOT1	33|37	70	35	2	33|32	0	0	0	0	0	-67.34	1.08	0.5
ATG16L1	ZAK	ZAK	8|5	13	6.5	2	5|6	0	0	0	0	0	-12.8	1.18	0.37
ATG16L1	LIMA1	LIMA1	48|52	100	50	2	53|53	0	0	0	0	0	-118	0.94	0.52
ATG16L1	RBBP7	RBBP7	1|0	1	0.5	2	0|1	0	0	0	0	0	-2.54	1	0.52
ATG16L1	PPFIBP1	PPFIBP1	49|54	103	51.5	2	41|46	0	0	0	0	0	-82.95	1.18	0.51
ATG16L1	NUCKS1	NUCKS1	0|1	1	0.5	2	4|4	0	0	0	0	0	-17	0.12	0.52
ATG16L1	ZBTB21	ZBTB21	0|1	1	0.5	2	8|11	0	0	0	0	0	-41.35	0.05	0.52
ATG16L1	GBF1	GBF1	2|4	6	3	2	3|5	0	0	0	0	0	-12.1	0.75	0.52
ATG16L1	RNF213	RNF213	1|2	3	1.5	2	5|4	0	0	0	0	0	-16.33	0.33	0.52
ATG16L1	HMMR	HMMR	9|9	18	9	2	8|12	0	0	0	0	0	-22.84	0.9	0.52
ATG16L1	FAM208A	FAM208A	1|1	2	1	2	23|29	0	0	0	0	0	-110.42	0.04	0.52
ATG16L1	FAM208B	FAM208B	0|1	1	0.5	2	12|15	0	0	0	0	0	-59.17	0.04	0.52
ATG16L1	SCEL	SCEL	1|1	2	1	2	0|0	0	0	0	0	0	1.41	10	0.52
ATG16L1	ENAH	ENAH	1|1	2	1	2	9|5	0	0	0	0	0	-26.92	0.14	0.52
ATG16L1	DOCK6	DOCK6	1|0	1	0.5	2	1|2	0	0	0	0	0	-6.34	0.33	0.52
ATG16L1	DOCK7	DOCK7	20|21	41	20.5	2	20|26	0	0	0	0	0	-52.83	0.89	0.52
ATG16L1	XRCC6	XRCC6	0|1	1	0.5	2	19|19	0	0	0	0	0	-83.74	0.03	0.52
ATG16L1	HSPH1	HSPH1	21|19	40	20	2	40|46	0	0	0	0	0	-132.36	0.47	0.52
ATG16L1	UBAP2L	UBAP2L	29|31	60	30	2	32|39	0	0	0	0	0	-84.2	0.85	0.52
ATG16L1	LIMCH1	LIMCH1	17|19	36	18	2	40|47	0	0	0	0	0	-138.94	0.41	0.52
ATG16L1	NARS	NARS	2|3	5	2.5	2	5|9	0	0	0	0	0	-24.26	0.36	0.52
ATG16L1	YARS	YARS	1|1	2	1	2	3|2	0	0	0	0	0	-8.24	0.4	0.52
ATG16L1	JMJD1C	JMJD1C	21|24	45	22.5	2	77|90	0	0	0	0	0	-296.22	0.27	0.52
ATG16L1	RBM39	RBM39	1|2	3	1.5	2	3|3	0	0	0	0	0	-10.14	0.5	0.52
ATG16L1	GSPT2	GSPT2	0|1	1	0.5	2	3|2	0	0	0	0	0	-10.56	0.2	0.52
ATG16L1	PLCB2	PLCB2	1|1	2	1	2	0|0	0	0	0	0	0	1.41	10	0.52
ATG16L1	PARP4	PARP4	4|6	10	5	2	5|8	0	0	0	0	0	-18.08	0.77	0.52
ATG16L1	EHBP1	EHBP1	46|56	102	51	2	23|30	0	0	0	0	0	-28.34	1.92	0.42
ATG16L1	PARP1	PARP1	3|5	8	4	2	26|23	0	0	0	0	0	-96.35	0.16	0.52
ATG16L1	EPN2	EPN2	1|1	2	1	2	2|0	0	0	0	0	0	-2.49	1	0.52
ATG16L1	BCCIP	BCCIP	0|1	1	0.5	2	6|6	0	0	0	0	0	-25.81	0.08	0.52
ATG16L1	GPHN	GPHN	9|10	19	9.5	2	14|13	0	0	0	0	0	-35.8	0.7	0.52
ATG16L1	LRBA	LRBA	13|17	30	15	2	4|12	0	0	0	0	0	-10.13	1.88	0.34
ATG16L1	ATP6V1G3	ATP6V1G3	0|1	1	0.5	2	2|0	0	0	0	0	0	-3.9	0.5	0.52
ATG16L1	WWC2	WWC2	0|1	1	0.5	2	1|0	0	0	0	0	0	-2.54	1	0.52
ATG16L1	PPP2R5D	PPP2R5D	9|8	17	8.5	2	4|6	0	0	0	0	0	-6.77	1.7	0.33
ATG16L1	SH3GL1	SH3GL1	11|10	21	10.5	2	14|14	0	0	0	0	0	-35.92	0.75	0.52
ATG16L1	OPTN	OPTN	2|4	6	3	2	9|7	0	0	0	0	0	-28.39	0.38	0.52
ATG16L1	STRN3	STRN3	10|11	21	10.5	2	8|11	0	0	0	0	0	-19.63	1.11	0.44
ATG16L1	ZNF532	ZNF532	0|1	1	0.5	2	1|0	0	0	0	0	0	-2.54	1	0.52
ATG16L1	SDR16C5	SDR16C5	0|1	1	0.5	2	2|2	0	0	0	0	0	-8.33	0.25	0.52
ATG16L1	GOLGA2	GOLGA2	5|5	10	5	2	4|7	0	0	0	0	0	-12.8	0.91	0.52
ATG16L1	FTO	FTO	1|0	1	0.5	2	1|0	0	0	0	0	0	-2.54	1	0.52
ATG16L1	PPID	PPID	1|0	1	0.5	2	3|6	0	0	0	0	0	-19.24	0.11	0.52
ATG16L1	PPIA	PPIA	7|7	14	7	2	6|6	0	0	0	0	0	-11.65	1.17	0.39
ATG16L1	CAMSAP1	CAMSAP1	46|50	96	48	2	42|50	0	0	0	0	0	-96.06	1.04	0.51
ATG16L1	NECAP1	NECAP1	1|2	3	1.5	2	1|3	0	0	0	0	0	-6.23	0.75	0.52
ATG16L1	AIMP2	AIMP2	1|1	2	1	2	1|3	0	0	0	0	0	-6.23	0.5	0.52
ATG16L1	CORO1B	CORO1B	74|77	151	75.5	2	60|62	0	0	0	0	0	-108.53	1.24	0.52
ATG16L1	MPRIP	MPRIP	2|5	7	3.5	2	24|23	0	0	0	0	0	-95.46	0.15	0.52
ATG16L1	THUMPD3	THUMPD3	7|6	13	6.5	2	3|6	0	0	0	0	0	-7.83	1.44	0.34
ATG16L1	CHORDC1	CHORDC1	12|11	23	11.5	2	22|18	0	0	0	0	0	-57.2	0.57	0.52
ATG16L1	WASF2	WASF2	8|10	18	9	2	7|8	0	0	0	0	0	-15.49	1.2	0.41
ATG16L1	STAM2	STAM2	15|15	30	15	2	16|18	0	0	0	0	0	-38.86	0.88	0.52
ATG16L1	VPS33A	VPS33A	5|4	9	4.5	2	4|4	0	0	0	0	0	-8.95	1.12	0.36
ATG16L1	SYNJ1	SYNJ1	27|34	61	30.5	2	19|20	0	0	0	0	0	-30.42	1.56	0.44
ATG16L1	HNRNPA2B1	HNRNPA2B1	3|4	7	3.5	2	20|14	0	0	0	0	0	-63.94	0.21	0.52
ATG16L1	SYNJ2	SYNJ2	41|50	91	45.5	2	31|32	0	0	0	0	0	-52.42	1.44	0.49
ATG16L1	A0A222	A0A222	838|1007	1845	922.5	2	1830|1873	0	0	0	0	0	#NAME?	0.5	0.52
ATG16L1	PPP6R3	PPP6R3	31|29	60	30	2	23|22	0	0	0	0	0	-38.02	1.33	0.48
ATG16L1	LZIC	LZIC	5|5	10	5	2	4|5	0	0	0	0	0	-9.26	1.11	0.38
ATG16L1	CASP4	CASP4	8|7	15	7.5	2	12|8	0	0	0	0	0	-26.04	0.75	0.52
ATG16L1	BPNT1	BPNT1	0|1	1	0.5	2	1|1	0	0	0	0	0	-4.14	0.5	0.52
ATG16L1	CASP8	CASP8	0|1	1	0.5	2	1|2	0	0	0	0	0	-6.34	0.33	0.52
ATG16L1	BCL9	BCL9	3|0	3	1.5	2	4|7	0	0	0	0	0	-23.64	0.27	0.52
ATG16L1	CLMN	CLMN	24|28	52	26	2	16|20	0	0	0	0	0	-29.42	1.44	0.45
ATG16L1	CCS	CCS	0|1	1	0.5	2	3|3	0	0	0	0	0	-12.64	0.17	0.52
ATG16L1	LZTFL1	LZTFL1	9|5	14	7	2	7|9	0	0	0	0	0	-21.98	0.88	0.43
ATG16L1	PIH1D1	PIH1D1	11|12	23	11.5	2	6|10	0	0	0	0	0	-12.96	1.44	0.4
ATG16L1	S100A11	S100A11	6|5	11	5.5	2	7|7	0	0	0	0	0	-18.21	0.79	0.52
ATG16L1	S100A10	S100A10	1|0	1	0.5	2	5|3	0	0	0	0	0	-17	0.12	0.52
ATG16L1	TTC9C	TTC9C	4|1	5	2.5	2	3|3	0	0	0	0	0	-10.14	0.83	0.34
ATG16L1	AHCYL1	AHCYL1	15|16	31	15.5	2	8|9	0	0	0	0	0	-9.17	1.82	0.37
ATG16L1	AHCYL2	AHCYL2	0|1	1	0.5	2	1|1	0	0	0	0	0	-4.14	0.5	0.52
ATG16L1	PRRC2C	PRRC2C	50|47	97	48.5	2	74|71	0	0	0	0	0	-192.65	0.67	0.52
ATG16L1	PRRC2B	PRRC2B	3|2	5	2.5	2	7|9	0	0	0	0	0	-28.39	0.31	0.52
ATG16L1	SPAG5	SPAG5	33|36	69	34.5	2	26|29	0	0	0	0	0	-49.79	1.25	0.49
ATG16L1	NFAT5	NFAT5	6|6	12	6	2	24|27	0	0	0	0	0	-91.55	0.24	0.52
ATG16L1	SLC4A7	SLC4A7	4|4	8	4	2	9|8	0	0	0	0	0	-25.88	0.47	0.52
ATG16L1	CLIC1	CLIC1	7|5	12	6	2	9|8	0	0	0	0	0	-23.93	0.71	0.52
ATG16L1	UBC	UBC	14|15	29	14.5	2	6|9	0	0	0	0	0	-7.13	1.93	0.34
ATG16L1	ELP4	ELP4	25|31	56	28	2	22|26	0	0	0	0	0	-48.98	1.17	0.49
ATG16L1	CD2AP	CD2AP	125|136	261	130.5	2	101|108	0	0	0	0	0	-187.98	1.25	0.52
ATG16L1	UBAP2	UBAP2	19|22	41	20.5	2	30|32	0	0	0	0	0	-84.67	0.66	0.52
ATG16L1	DCTN1	DCTN1	24|26	50	25	2	13|26	0	0	0	0	0	-34.21	1.28	0.47
ATG16L1	CDV3	CDV3	23|21	44	22	2	15|17	0	0	0	0	0	-26.69	1.38	0.45
ATG16L1	PCBP2	PCBP2	15|15	30	15	2	17|16	0	0	0	0	0	-37.08	0.91	0.52
ATG16L1	PCBP1	PCBP1	27|29	56	28	2	38|33	0	0	0	0	0	-87.52	0.79	0.52
ATG16L1	ZBTB33	ZBTB33	30|40	70	35	2	40|36	0	0	0	0	0	-91.8	0.92	0.51
ATG16L1	IFT74	IFT74	95|97	192	96	2	55|50	0	0	0	0	0	-50.36	1.83	0.49
ATG16L1	PLEC	PLEC	39|63	102	51	2	78|91	0	0	0	0	0	-256.2	0.6	0.52
ATG16L1	ENSA	ENSA	2|1	3	1.5	2	4|3	0	0	0	0	0	-12.22	0.43	0.52
ATG16L1	PEX1	PEX1	1|1	2	1	2	0|0	0	0	0	0	0	1.41	10	0.52
ATG16L1	FAM91A1	FAM91A1	44|46	90	45	2	43|45	0	0	0	0	0	-91.91	1.02	0.51
ATG16L1	RBM27	RBM27	0|3	3	1.5	2	43|44	0	0	0	0	0	-193.58	0.03	0.52
ATG16L1	CSTF2T	CSTF2T	4|6	10	5	2	4|5	0	0	0	0	0	-10.73	1.11	0.37
ATG16L1	EPHA7	EPHA7	0|1	1	0.5	2	0|1	0	0	0	0	0	-2.54	1	0.52
ATG16L1	STAMBP	STAMBP	5|7	12	6	2	10|7	0	0	0	0	0	-23.93	0.71	0.52
ATG16L1	ATP5B	ATP5B	1|3	4	2	2	6|8	0	0	0	0	0	-26.88	0.29	0.52
ATG16L1	NES	NES	57|56	113	56.5	2	72|75	0	0	0	0	0	-180.47	0.77	0.52
ATG16L1	ADNP	ADNP	1|1	2	1	2	36|45	0	0	0	0	0	-175.01	0.02	0.52
ATG16L1	TBC1D2	TBC1D2	1|1	2	1	2	4|3	0	0	0	0	0	-12.22	0.29	0.52
ATG16L1	TRMT6	TRMT6	0|1	1	0.5	2	5|4	0	0	0	0	0	-19.24	0.11	0.52
ATG16L1	PABPC4	PABPC4	6|6	12	6	2	10|6	0	0	0	0	0	-20.26	0.75	0.52
ATG16L1	PAIP1	PAIP1	4|3	7	3.5	2	4|5	0	0	0	0	0	-12.28	0.78	0.52
ATG16L1	WWOX	WWOX	47|54	101	50.5	2	21|25	0	0	0	0	0	-15.27	2.2	0.35
ATG16L1	TMSB4X	TMSB4X	5|3	8	4	2	5|5	0	0	0	0	0	-14.12	0.8	0.52
ATG16L1	CCDC25	CCDC25	6|6	12	6	2	9|12	0	0	0	0	0	-29.79	0.57	0.52
ATG16L1	RIPK2	RIPK2	2|1	3	1.5	2	3|9	0	0	0	0	0	-22.17	0.25	0.52
ATG16L1	PAPSS1	PAPSS1	1|0	1	0.5	2	5|4	0	0	0	0	0	-19.24	0.11	0.52
ATG16L1	RASA1	RASA1	2|5	7	3.5	2	14|11	0	0	0	0	0	-47.54	0.28	0.52
ATG16L1	ACTN1	ACTN1	37|45	82	41	2	27|39	0	0	0	0	0	-63.11	1.24	0.5
ATG16L1	ACTN4	ACTN4	10|8	18	9	2	9|6	0	0	0	0	0	-15.49	1.2	0.41
ATG16L1	EZR	EZR	30|30	60	30	2	40|32	0	0	0	0	0	-84.42	0.83	0.52
ATG16L1	G3BP1	G3BP1	26|16	42	21	2	30|27	0	0	0	0	0	-80.72	0.74	0.52
ATG16L1	STK11	STK11	0|1	1	0.5	2	1|1	0	0	0	0	0	-4.14	0.5	0.52
ATG16L1	FKBP4	FKBP4	10|9	19	9.5	2	11|7	0	0	0	0	0	-19.32	1.06	0.44
ATG16L1	SRSF11	SRSF11	1|1	2	1	2	8|4	0	0	0	0	0	-22.57	0.17	0.52
ATG16L1	SEC23IP	SEC23IP	28|24	52	26	2	13|17	0	0	0	0	0	-19.07	1.73	0.41
ATG16L1	FKBP3	FKBP3	2|3	5	2.5	2	6|6	0	0	0	0	0	-20.1	0.42	0.52
ATG16L1	GAPVD1	GAPVD1	21|22	43	21.5	2	23|23	0	0	0	0	0	-51.29	0.93	0.52
ATG16L1	PPME1	PPME1	12|10	22	11	2	10|14	0	0	0	0	0	-28.52	0.92	0.52
ATG16L1	NOB1	NOB1	8|9	17	8.5	2	4|6	0	0	0	0	0	-6.77	1.7	0.33
ATG16L1	HEBP1	HEBP1	1|2	3	1.5	2	2|4	0	0	0	0	0	-10.14	0.5	0.52
ATG16L1	DUS2	DUS2	1|0	1	0.5	2	3|3	0	0	0	0	0	-12.64	0.17	0.52
ATG16L1	SLC6A8	SLC6A8	2|2	4	2	2	6|5	0	0	0	0	0	-18.1	0.36	0.52
ATG16L1	TFE3	TFE3	7|8	15	7.5	2	7|8	0	0	0	0	0	-16.94	1	0.42
ATG16L1	DIAPH2	DIAPH2	2|0	2	1	2	10|10	0	0	0	0	0	-43.56	0.1	0.52
ATG16L1	WIPI1	WIPI1	33|27	60	30	2	21|23	0	0	0	0	0	-39.11	1.36	0.47
ATG16L1	SNAP23	SNAP23	14|13	27	13.5	2	11|12	0	0	0	0	0	-22.34	1.17	0.44
ATG16L1	CEP295	CEP295	0|1	1	0.5	2	2|0	0	0	0	0	0	-3.9	0.5	0.52
ATG16L1	SNAP29	SNAP29	14|17	31	15.5	2	13|15	0	0	0	0	0	-29.69	1.11	0.46
ATG16L1	CSRP1	CSRP1	4|5	9	4.5	2	10|6	0	0	0	0	0	-23.88	0.56	0.52
ATG16L1	ATP6V1A	ATP6V1A	31|34	65	32.5	2	13|19	0	0	0	0	0	-12.6	2.03	0.37
ATG16L1	PUM1	PUM1	0|1	1	0.5	2	0|2	0	0	0	0	0	-3.9	0.5	0.52
ATG16L1	IFIT5	IFIT5	34|45	79	39.5	2	45|50	0	0	0	0	0	-120.6	0.83	0.52
ATG16L1	IFIT3	IFIT3	22|25	47	23.5	2	19|27	0	0	0	0	0	-49.75	1.02	0.49
ATG16L1	CCT8	CCT8	111|114	225	112.5	2	114|111	0	0	0	0	0	-236.15	1	0.52
ATG16L1	CCT2	CCT2	11|13	24	12	2	6|8	0	0	0	0	0	-9.5	1.71	0.35
ATG16L1	EPPK1	EPPK1	1|0	1	0.5	2	2|1	0	0	0	0	0	-6.34	0.33	0.52
ATG16L1	EFTUD1	EFTUD1	4|6	10	5	2	19|11	0	0	0	0	0	-52.3	0.33	0.52
ATG16L1	PDLIM4	PDLIM4	63|59	122	61	2	51|56	0	0	0	0	0	-103.68	1.14	0.52
ATG16L1	PDLIM5	PDLIM5	34|32	66	33	2	34|34	0	0	0	0	0	-74.09	0.97	0.52
ATG16L1	PDLIM3	PDLIM3	2|1	3	1.5	2	4|4	0	0	0	0	0	-14.21	0.38	0.52
ATG16L1	HEATR5A	HEATR5A	1|0	1	0.5	2	5|7	0	0	0	0	0	-25.81	0.08	0.52
ATG16L1	HEATR5B	HEATR5B	1|4	5	2.5	2	9|7	0	0	0	0	0	-31.18	0.31	0.52
ATG16L1	RPRD2	RPRD2	5|1	6	3	2	26|36	0	0	0	0	0	-132.53	0.1	0.52
ATG16L1	MCCC1	MCCC1	305|299	604	302	2	125|148	0	0	0	0	0	-84.57	2.21	0.51
ATG16L1	CALM3	CALM3	2|2	4	2	2	4|5	0	0	0	0	0	-14.11	0.44	0.52
ATG16L1	ZDHHC5	ZDHHC5	9|6	15	7.5	2	6|6	0	0	0	0	0	-13.1	1.25	0.38
ATG16L1	CBL	CBL	25|26	51	25.5	2	18|16	0	0	0	0	0	-24.57	1.5	0.45
ATG16L1	WDR36	WDR36	14|14	28	14	2	7|9	0	0	0	0	0	-8.82	1.75	0.37
ATG16L1	WDR33	WDR33	1|0	1	0.5	2	15|22	0	0	0	0	0	-81.48	0.03	0.52
ATG16L1	FLNB	FLNB	14|23	37	18.5	2	89|92	0	0	0	0	0	-347.13	0.2	0.52
ATG16L1	FLNC	FLNC	77|87	164	82	2	119|110	0	0	0	0	0	-298.9	0.72	0.52
ATG16L1	EIF4A1	EIF4A1	13|12	25	12.5	2	12|12	0	0	0	0	0	-25.55	1.04	0.45
ATG16L1	KRT18	KRT18	106|90	196	98	2	66|75	0	0	0	0	0	-119.01	1.39	0.52
ATG16L1	RPL24	RPL24	3|4	7	3.5	2	5|6	0	0	0	0	0	-16.08	0.64	0.52
ATG16L1	GIGYF2	GIGYF2	57|68	125	62.5	2	53|63	0	0	0	0	0	-122.39	1.08	0.52
ATG16L1	TLE3	TLE3	1|1	2	1	2	1|2	0	0	0	0	0	-4.53	0.67	0.52
ATG16L1	HIST1H2BL	HIST1H2BL	7|7	14	7	2	7|5	0	0	0	0	0	-11.65	1.17	0.39
ATG16L1	XIAP	XIAP	12|13	25	12.5	2	10|10	0	0	0	0	0	-18.52	1.25	0.43
ATG16L1	DCTN2	DCTN2	6|6	12	6	2	10|8	0	0	0	0	0	-24.01	0.67	0.52
ATG16L1	DCTN4	DCTN4	7|5	12	6	2	8|10	0	0	0	0	0	-25.84	0.67	0.52
ATG16L1	KNTC1	KNTC1	24|24	48	24	2	21|24	0	0	0	0	0	-45.15	1.07	0.49
ATG16L1	RBM10	RBM10	0|1	1	0.5	2	45|38	0	0	0	0	0	-184.61	0.01	0.52
ATG16L1	SAP30BP	SAP30BP	7|7	14	7	2	18|23	0	0	0	0	0	-67.97	0.34	0.52
ATG16L1	TOM1	TOM1	8|7	15	7.5	2	5|8	0	0	0	0	0	-13.41	1.15	0.4
ATG16L1	RBM19	RBM19	1|0	1	0.5	2	3|3	0	0	0	0	0	-12.64	0.17	0.52
ATG16L1	CHMP4B	CHMP4B	4|2	6	3	2	7|4	0	0	0	0	0	-18.1	0.55	0.52
ATG16L1	NEXN	NEXN	10|6	16	8	2	10|12	0	0	0	0	0	-31.72	0.73	0.52
ATG16L1	LAMA1	LAMA1	1|0	1	0.5	2	0|1	0	0	0	0	0	-2.54	1	0.52
ATG16L1	UBE2V1	UBE2V1	1|0	1	0.5	2	1|1	0	0	0	0	0	-4.14	0.5	0.52
ATG16L1	YAP1	YAP1	16|15	31	15.5	2	15|16	0	0	0	0	0	-33.53	1	0.47
ATG16L1	NMT1	NMT1	6|8	14	7	2	11|9	0	0	0	0	0	-27.83	0.7	0.52
ATG16L1	RELL1	RELL1	2|0	2	1	2	2|2	0	0	0	0	0	-8.33	0.5	0.52
ATG16L1	PSMD8	PSMD8	7|7	14	7	2	19|18	0	0	0	0	0	-59.74	0.38	0.52
ATG16L1	PSMD1	PSMD1	29|29	58	29	2	15|16	0	0	0	0	0	-14.02	1.87	0.41
ATG16L1	PSMD3	PSMD3	1|3	4	2	2	10|3	0	0	0	0	0	-24.26	0.31	0.52
ATG16L1	CPSF6	CPSF6	2|1	3	1.5	2	28|23	0	0	0	0	0	-108.21	0.06	0.52
ATG16L1	CPSF3	CPSF3	48|44	92	46	2	26|30	0	0	0	0	0	-36.17	1.64	0.47
ATG16L1	ANKRD40	ANKRD40	1|0	1	0.5	2	1|1	0	0	0	0	0	-4.14	0.5	0.52
ATG16L1	EPS15	EPS15	31|29	60	30	2	29|26	0	0	0	0	0	-55.52	1.09	0.5
ATG16L1	EIF2S1	EIF2S1	21|21	42	21	2	19|22	0	0	0	0	0	-42.45	1.02	0.49
ATG16L1	CPSF2	CPSF2	1|0	1	0.5	2	2|1	0	0	0	0	0	-6.34	0.33	0.52
ATG16L1	TOX4	TOX4	6|4	10	5	2	29|27	0	0	0	0	0	-108.27	0.18	0.52
ATG16L1	NOS1	NOS1	1|1	2	1	2	0|0	0	0	0	0	0	1.41	10	0.52
ATG16L1	WNK1	WNK1	5|7	12	6	2	3|6	0	0	0	0	0	-9.26	1.33	0.35
ATG16L1	RTN4	RTN4	16|19	35	17.5	2	15|19	0	0	0	0	0	-37.36	1.03	0.48
ATG16L1	SLC25A6	SLC25A6	1|0	1	0.5	2	1|0	0	0	0	0	0	-2.54	1	0.52
ATG16L1	ATN1	ATN1	0|1	1	0.5	2	3|1	0	0	0	0	0	-8.33	0.25	0.52
ATG16L1	BAIAP2	BAIAP2	15|19	34	17	2	12|15	0	0	0	0	0	-26.49	1.26	0.44
ATG16L1	NCK1	NCK1	29|27	56	28	2	20|25	0	0	0	0	0	-40.86	1.24	0.48
ATG16L1	KIF13A	KIF13A	2|6	8	4	2	4|5	0	0	0	0	0	-14.11	0.89	0.37
ATG16L1	KIF13B	KIF13B	7|5	12	6	2	8|8	0	0	0	0	0	-21.98	0.75	0.52
ATG16L1	TNIP1	TNIP1	10|12	22	11	2	13|12	0	0	0	0	0	-30.36	0.88	0.52
ATG16L1	HUWE1	HUWE1	3|1	4	2	2	24|28	0	0	0	0	0	-110.42	0.08	0.52
ATG16L1	RASAL2	RASAL2	0|1	1	0.5	2	0|1	0	0	0	0	0	-2.54	1	0.52
ATG16L1	LBR	LBR	7|5	12	6	2	9|11	0	0	0	0	0	-29.77	0.6	0.52
ATG16L1	TUBA3E	TUBA3E	3|3	6	3	2	3|3	0	0	0	0	0	-6.88	1	0.52
ATG16L1	RAN	RAN	9|9	18	9	2	6|7	0	0	0	0	0	-10.56	1.38	0.39
ATG16L1	CAD	CAD	1|0	1	0.5	2	8|8	0	0	0	0	0	-34.67	0.06	0.52
ATG16L1	STAT2	STAT2	34|33	67	33.5	2	25|28	0	0	0	0	0	-46.3	1.26	0.49
ATG16L1	LPP	LPP	44|43	87	43.5	2	20|21	0	0	0	0	0	-12.22	2.12	0.39
ATG16L1	CNOT1	CNOT1	5|10	15	7.5	2	4|7	0	0	0	0	0	-12.8	1.36	0.34
ATG16L1	SYNCRIP	SYNCRIP	4|3	7	3.5	2	5|11	0	0	0	0	0	-25.69	0.44	0.52
ATG16L1	SAMD9L	SAMD9L	0|2	2	1	2	2|3	0	0	0	0	0	-10.56	0.4	0.52
ATG16L1	ZC3H11A	ZC3H11A	2|0	2	1	2	37|37	0	0	0	0	0	-164.41	0.03	0.52
ATG16L1	ZNF280C	ZNF280C	1|1	2	1	2	2|2	0	0	0	0	0	-6.23	0.5	0.52
ATG16L1	VIM	VIM	43|45	88	44	2	79|83	0	0	0	0	0	-233.72	0.54	0.52
ATG16L1	PTPN11	PTPN11	18|19	37	18.5	2	28|20	0	0	0	0	0	-59.72	0.77	0.52
ATG16L1	SNX2	SNX2	26|29	55	27.5	2	16|18	0	0	0	0	0	-23.18	1.62	0.44
ATG16L1	SNX1	SNX1	64|56	120	60	2	44|46	0	0	0	0	0	-78.24	1.33	0.5
ATG16L1	SNX6	SNX6	8|9	17	8.5	2	6|8	0	0	0	0	0	-13.73	1.21	0.41
ATG16L1	SNX5	SNX5	4|6	10	5	2	13|9	0	0	0	0	0	-35.96	0.45	0.52
ATG16L1	SNX4	SNX4	6|7	13	6.5	2	5|7	0	0	0	0	0	-13.1	1.08	0.4
ATG16L1	SPTAN1	SPTAN1	12|17	29	14.5	2	8|12	0	0	0	0	0	-18.52	1.45	0.4
ATG16L1	SNX9	SNX9	21|18	39	19.5	2	16|18	0	0	0	0	0	-34.47	1.15	0.47
ATG16L1	STAM	STAM	5|4	9	4.5	2	6|11	0	0	0	0	0	-25.8	0.53	0.52
ATG16L1	KHSRP	KHSRP	0|1	1	0.5	2	26|23	0	0	0	0	0	-108.37	0.02	0.52
ATG16L1	MKL2	MKL2	139|162	301	150.5	2	86|96	0	0	0	0	0	-121.66	1.65	0.51
ATG16L1	MGEA5	MGEA5	13|11	24	12	2	27|26	0	0	0	0	0	-83.25	0.45	0.52
ATG16L1	PDE5A	PDE5A	1|0	1	0.5	2	2|4	0	0	0	0	0	-12.64	0.17	0.52
ATG16L1	PKM	PKM	43|43	86	43	2	34|40	0	0	0	0	0	-68.77	1.16	0.51
ATG16L1	CNOT11	CNOT11	1|1	2	1	2	0|0	0	0	0	0	0	1.41	10	0.52
ATG16L1	HGS	HGS	19|19	38	19	2	13|19	0	0	0	0	0	-29.56	1.19	0.47
ATG16L1	IBTK	IBTK	24|22	46	23	2	16|13	0	0	0	0	0	-20.11	1.59	0.43
ATG16L1	EIF4H	EIF4H	10|9	19	9.5	2	8|7	0	0	0	0	0	-14.05	1.27	0.41
ATG16L1	RTN3	RTN3	2|1	3	1.5	2	10|18	0	0	0	0	0	-57.04	0.11	0.52
ATG16L1	EIF4B	EIF4B	27|32	59	29.5	2	36|37	0	0	0	0	0	-91.27	0.81	0.52
ATG16L1	HIST3H3	HIST3H3	3|4	7	3.5	2	3|4	0	0	0	0	0	-8.66	1	0.36
ATG16L1	CEP170	CEP170	52|53	105	52.5	2	47|49	0	0	0	0	0	-94.43	1.09	0.52
ATG16L1	HAT1	HAT1	4|4	8	4	2	11|12	0	0	0	0	0	-38.03	0.35	0.52
ATG16L1	TUBB	TUBB	18|15	33	16.5	2	15|13	0	0	0	0	0	-28.25	1.18	0.45
ATG16L1	HDAC2	HDAC2	0|1	1	0.5	2	1|3	0	0	0	0	0	-8.33	0.25	0.52
ATG16L1	HDAC5	HDAC5	1|1	2	1	2	10|10	0	0	0	0	0	-39.85	0.1	0.52
ATG16L1	RFC4	RFC4	1|1	2	1	2	4|8	0	0	0	0	0	-22.57	0.17	0.52
ATG16L1	KIF11	KIF11	12|13	25	12.5	2	13|10	0	0	0	0	0	-23.78	1.09	0.45
ATG16L1	PGAM1	PGAM1	11|7	18	9	2	14|15	0	0	0	0	0	-43.55	0.62	0.52
ATG16L1	LCP1	LCP1	6|4	10	5	2	34|35	0	0	0	0	0	-136.59	0.14	0.52
ATG16L1	HNRNPK	HNRNPK	28|21	49	24.5	2	66|71	0	0	0	0	0	-232.85	0.36	0.52
ATG16L1	FASN	FASN	323|301	624	312	2	471|484	0	0	0	0	0	#NAME?	0.65	0.52
ATG16L1	SRP72	SRP72	5|4	9	4.5	2	9|16	0	0	0	0	0	-41.93	0.36	0.52
ATG16L1	DNMBP	DNMBP	143|149	292	146	2	72|74	0	0	0	0	0	-55.31	2	0.49
ATG16L1	HNRNPM	HNRNPM	8|6	14	7	2	32|35	0	0	0	0	0	-125.78	0.21	0.52
ATG16L1	SND1	SND1	33|31	64	32	2	28|38	0	0	0	0	0	-71.92	0.97	0.52
ATG16L1	DUT	DUT	0|1	1	0.5	2	4|4	0	0	0	0	0	-17	0.12	0.52
ATG16L1	HNRNPD	HNRNPD	2|2	4	2	2	8|6	0	0	0	0	0	-24.22	0.29	0.52
ATG16L1	LENG8	LENG8	1|0	1	0.5	2	21|21	0	0	0	0	0	-92.69	0.02	0.52
ATG16L1	USP8	USP8	1|0	1	0.5	2	1|3	0	0	0	0	0	-8.33	0.25	0.52
ATG16L1	USP5	USP5	19|14	33	16.5	2	10|14	0	0	0	0	0	-22.66	1.38	0.42
ATG16L1	SOX9	SOX9	3|3	6	3	2	11|11	0	0	0	0	0	-38.38	0.27	0.52
ATG16L1	ARAP2	ARAP2	1|1	2	1	2	0|1	0	0	0	0	0	-0.93	2	0.52
ATG16L1	DVL2	DVL2	37|39	76	38	2	18|21	0	0	0	0	0	-16.79	1.95	0.42
ATG16L1	PFKL	PFKL	1|1	2	1	2	3|4	0	0	0	0	0	-12.22	0.29	0.52
ATG16L1	ZC3H7A	ZC3H7A	19|18	37	18.5	2	13|10	0	0	0	0	0	-15.32	1.61	0.41
ATG16L1	PSME2	PSME2	1|1	2	1	2	5|7	0	0	0	0	0	-22.61	0.17	0.52
ATG16L1	WARS	WARS	11|11	22	11	2	18|14	0	0	0	0	0	-41.73	0.69	0.52
ATG16L1	PSME1	PSME1	1|2	3	1.5	2	5|5	0	0	0	0	0	-18.38	0.3	0.52
ATG16L1	SLK	SLK	44|40	84	42	2	71|80	0	0	0	0	0	-218.04	0.56	0.52
ATG16L1	ABCF2	ABCF2	9|16	25	12.5	2	11|13	0	0	0	0	0	-30.14	1.04	0.44
ATG16L1	BAI1	BAI1	0|1	1	0.5	2	1|0	0	0	0	0	0	-2.54	1	0.52
ATG16L1	ZGRF1	ZGRF1	1|1	2	1	2	1|3	0	0	0	0	0	-6.23	0.5	0.52
ATG16L1	HTT	HTT	0|3	3	1.5	2	14|12	0	0	0	0	0	-56.93	0.12	0.52
ATG16L1	CTTNBP2NL	CTTNBP2NL	7|6	13	6.5	2	16|17	0	0	0	0	0	-53.87	0.39	0.52
ATG16L1	RANBP10	RANBP10	1|0	1	0.5	2	1|2	0	0	0	0	0	-6.34	0.33	0.52
ATG16L1	LINGO4	LINGO4	1|0	1	0.5	2	1|0	0	0	0	0	0	-2.54	1	0.52
ATG16L1	TFRC	TFRC	14|14	28	14	2	10|6	0	0	0	0	0	-8.82	1.75	0.37
ATG16L1	NSFL1C	NSFL1C	30|28	58	29	2	17|23	0	0	0	0	0	-30.75	1.45	0.46
ATG16L1	MAGI1	MAGI1	6|8	14	7	2	7|5	0	0	0	0	0	-13.1	1.17	0.39
ATG16L1	LAS1L	LAS1L	0|1	1	0.5	2	4|4	0	0	0	0	0	-17	0.12	0.52
ATG16L1	GMPS	GMPS	2|2	4	2	2	13|13	0	0	0	0	0	-49.68	0.15	0.52
ATG16L1	NIN	NIN	1|1	2	1	2	0|0	0	0	0	0	0	1.41	10	0.52
ATG16L1	SNRPD2	SNRPD2	1|0	1	0.5	2	5|6	0	0	0	0	0	-23.64	0.09	0.52
ATG16L1	SNRPD1	SNRPD1	3|2	5	2.5	2	4|4	0	0	0	0	0	-12.1	0.62	0.52
ATG16L1	CNN2	CNN2	16|17	33	16.5	2	17|13	0	0	0	0	0	-30.32	1.1	0.47
ATG16L1	MYLK	MYLK	36|25	61	30.5	2	18|17	0	0	0	0	0	-26.29	1.74	0.4
ATG16L1	NCAPH	NCAPH	23|27	50	25	2	16|16	0	0	0	0	0	-23.89	1.56	0.44
ATG16L1	NCAPG	NCAPG	7|12	19	9.5	2	14|22	0	0	0	0	0	-57.5	0.53	0.52
ATG16L1	SEPTIN-7	SEPTIN-7	8|7	15	7.5	2	11|12	0	0	0	0	0	-31.78	0.65	0.52
ATG16L1	SEPTIN-2	SEPTIN-2	10|9	19	9.5	2	6|7	0	0	0	0	0	-10.56	1.46	0.38
ATG16L1	GORASP2	GORASP2	9|7	16	8	2	8|7	0	0	0	0	0	-16.94	1.07	0.42
ATG16L1	KIAA1671	KIAA1671	65|73	138	69	2	29|38	0	0	0	0	0	-26.31	2.06	0.42
ATG16L1	RIC8A	RIC8A	9|10	19	9.5	2	6|11	0	0	0	0	0	-17.47	1.12	0.43
ATG16L1	SEPTIN-9	SEPTIN-9	32|31	63	31.5	2	54|55	0	0	0	0	0	-153.22	0.58	0.52
ATG16L1	CRTC1	CRTC1	1|1	2	1	2	2|1	0	0	0	0	0	-4.53	0.67	0.52
ATG16L1	CRK	CRK	35|34	69	34.5	2	31|26	0	0	0	0	0	-51.86	1.21	0.5
ATG16L1	EIF5A	EIF5A	10|5	15	7.5	2	10|5	0	0	0	0	0	-19.97	1	0.41
ATG16L1	NONO	NONO	10|8	18	9	2	39|48	0	0	0	0	0	-162.74	0.21	0.52
ATG16L1	FNDC3A	FNDC3A	1|0	1	0.5	2	1|1	0	0	0	0	0	-4.14	0.5	0.52
ATG16L1	SULT1C4	SULT1C4	1|1	2	1	2	0|0	0	0	0	0	0	1.41	10	0.52
ATG16L1	TUBB6	TUBB6	8|14	22	11	2	7|10	0	0	0	0	0	-19.02	1.29	0.39
ATG16L1	TUBB3	TUBB3	0|1	1	0.5	2	2|2	0	0	0	0	0	-8.33	0.25	0.52
ATG16L1	GPR89B	GPR89B	1|1	2	1	2	1|0	0	0	0	0	0	-0.93	2	0.52
ATG16L1	LCT	LCT	0|1	1	0.5	2	0|2	0	0	0	0	0	-3.9	0.5	0.52
ATG16L1	RPAP3	RPAP3	27|27	54	27	2	32|28	0	0	0	0	0	-67.31	0.9	0.52
ATG16L1	STRN	STRN	37|33	70	35	2	21|20	0	0	0	0	0	-25.57	1.71	0.44
ATG16L1	STK38	STK38	18|22	40	20	2	14|19	0	0	0	0	0	-32.71	1.21	0.46
ATG16L1	MIS18A	MIS18A	8|6	14	7	2	3|7	0	0	0	0	0	-9.45	1.4	0.35
ATG16L1	TNIK	TNIK	1|0	1	0.5	2	1|1	0	0	0	0	0	-4.14	0.5	0.52
ATG16L1	STAT6	STAT6	1|1	2	1	2	2|4	0	0	0	0	0	-10.14	0.33	0.52
ATG16L1	STAT3	STAT3	38|49	87	43.5	2	60|1	0	0	0	0	0	-51.75	1.43	0.48
ATG16L1	STAT1	STAT1	74|77	151	75.5	2	84|84	0	0	0	0	0	-189.88	0.9	0.52
ATG16L1	ARAF	ARAF	1|0	1	0.5	2	0|1	0	0	0	0	0	-2.54	1	0.52
ATG16L1	IGBP1	IGBP1	7|14	21	10.5	2	16|15	0	0	0	0	0	-47.56	0.68	0.52
ATG16L1	TPD52L2	TPD52L2	3|3	6	3	2	8|11	0	0	0	0	0	-32.17	0.32	0.52
ATG16L1	LRP1	LRP1	1|1	2	1	2	1|1	0	0	0	0	0	-2.73	1	0.52
ATG16L1	BOD1L1	BOD1L1	3|0	3	1.5	2	27|32	0	0	0	0	0	-130.78	0.05	0.52
ATG16L1	SRP68	SRP68	37|39	76	38	2	56|49	0	0	0	0	0	-134.26	0.72	0.52
ATG16L1	MAP4K5	MAP4K5	8|7	15	7.5	2	12|13	0	0	0	0	0	-35.66	0.6	0.52
ATG16L1	MAP4K4	MAP4K4	13|14	27	13.5	2	12|15	0	0	0	0	0	-29.38	1	0.46
ATG16L1	S100Z	S100Z	1|0	1	0.5	2	2|1	0	0	0	0	0	-6.34	0.33	0.52
ATG16L1	MAP2	MAP2	3|4	7	3.5	2	22|25	0	0	0	0	0	-92	0.15	0.52
ATG16L1	USP9X	USP9X	2|1	3	1.5	2	2|2	0	0	0	0	0	-6.23	0.75	0.52
ATG16L1	MAP4	MAP4	129|145	274	137	2	198|238	0	0	0	0	0	-601.35	0.63	0.52
ATG16L1	PTPN23	PTPN23	71|68	139	69.5	2	60|64	0	0	0	0	0	-120.59	1.12	0.52
ATG16L1	SON	SON	2|2	4	2	2	13|8	0	0	0	0	0	-39	0.19	0.52
ATG16L1	MALT1	MALT1	0|1	1	0.5	2	1|0	0	0	0	0	0	-2.54	1	0.52
ATG16L1	HSPB1	HSPB1	9|11	20	10	2	12|12	0	0	0	0	0	-30.14	0.83	0.52
ATG16L1	PKN2	PKN2	13|14	27	13.5	2	10|18	0	0	0	0	0	-30.83	0.96	0.52
ATG16L1	NUMB	NUMB	31|24	55	27.5	2	25|34	0	0	0	0	0	-70.18	0.93	0.5
ATG16L1	CKAP5	CKAP5	123|151	274	137	2	184|189	0	0	0	0	0	-491	0.73	0.52
ATG16L1	BCL2L2	BCL2L2	1|1	2	1	2	2|3	0	0	0	0	0	-8.24	0.4	0.52
ATG16L1	TMOD3	TMOD3	14|14	28	14	2	12|8	0	0	0	0	0	-15.69	1.4	0.42
ATG16L1	ITSN2	ITSN2	1|0	1	0.5	2	2|3	0	0	0	0	0	-10.56	0.2	0.52
ATG16L1	LIG3	LIG3	0|1	1	0.5	2	4|4	0	0	0	0	0	-17	0.12	0.52
ATG16L1	PTBP1	PTBP1	1|2	3	1.5	2	12|13	0	0	0	0	0	-50.78	0.12	0.52
ATG16L1	EHBP1L1	EHBP1L1	58|58	116	58	2	35|36	0	0	0	0	0	-42.67	1.63	0.49
ATG16L1	HK1	HK1	0|1	1	0.5	2	13|12	0	0	0	0	0	-54.71	0.04	0.52
ATG16L1	GIPC1	GIPC1	0|1	1	0.5	2	2|3	0	0	0	0	0	-10.56	0.2	0.52
ATG16L1	XRN1	XRN1	189|183	372	186	2	80|86	0	0	0	0	0	-36.19	2.24	0.47
ATG16L1	ARID1B	ARID1B	2|0	2	1	2	5|11	0	0	0	0	0	-34.37	0.12	0.52
ATG16L1	PABPC1	PABPC1	32|29	61	30.5	2	33|35	0	0	0	0	0	-78.7	0.9	0.52
ATG16L1	MACF1	MACF1	13|11	24	12	2	64|76	0	0	0	0	0	-267.97	0.17	0.52
ATG16L1	SLAIN2	SLAIN2	17|19	36	18	2	16|22	0	0	0	0	0	-43.01	0.95	0.52
ATG16L1	DCP1B	DCP1B	36|29	65	32.5	2	18|19	0	0	0	0	0	-24.2	1.76	0.42
ATG16L1	DCP1A	DCP1A	22|20	42	21	2	16|17	0	0	0	0	0	-29.85	1.27	0.46
ATG16L1	TUBA1C	TUBA1C	78|71	149	74.5	2	96|101	0	0	0	0	0	-248.68	0.76	0.52
ATG16L1	TUBA1B	TUBA1B	15|16	31	15.5	2	14|12	0	0	0	0	0	-24.73	1.19	0.45
ATG16L1	CTNNBL1	CTNNBL1	1|0	1	0.5	2	4|5	0	0	0	0	0	-19.24	0.11	0.52
ATG16L1	SAMD9	SAMD9	3|6	9	4.5	2	19|18	0	0	0	0	0	-70.33	0.24	0.52
ATG16L1	STAG2	STAG2	0|1	1	0.5	2	2|2	0	0	0	0	0	-8.33	0.25	0.52
ATG16L1	STAG1	STAG1	2|1	3	1.5	2	16|23	0	0	0	0	0	-81.61	0.08	0.52
ATG16L1	TAF6	TAF6	0|1	1	0.5	2	4|6	0	0	0	0	0	-21.4	0.1	0.52
ATG16L1	TAF1	TAF1	1|1	2	1	2	20|20	0	0	0	0	0	-83.82	0.05	0.52
ATG16L1	AP1G1	AP1G1	5|6	11	5.5	2	3|5	0	0	0	0	0	-7.51	1.38	0.34
ATG16L1	G6PD	G6PD	21|20	41	20.5	2	16|16	0	0	0	0	0	-28.1	1.28	0.46
ATG16L1	NPLOC4	NPLOC4	8|6	14	7	2	5|8	0	0	0	0	0	-14.87	1.08	0.4
ATG16L1	FUS	FUS	3|2	5	2.5	2	5|6	0	0	0	0	0	-18.1	0.45	0.52
ATG16L1	HNRNPR	HNRNPR	3|5	8	4	2	28|34	0	0	0	0	0	-124.77	0.13	0.52
ATG16L1	HNRNPU	HNRNPU	6|8	14	7	2	33|31	0	0	0	0	0	-119.32	0.22	0.52
ATG16L1	HNRNPL	HNRNPL	4|1	5	2.5	2	13|17	0	0	0	0	0	-61.75	0.17	0.52
ATG16L1	SHANK1	SHANK1	1|1	2	1	2	1|1	0	0	0	0	0	-2.73	1	0.52
ATG16L1	PDCD4	PDCD4	0|1	1	0.5	2	3|6	0	0	0	0	0	-19.24	0.11	0.52
ATG16L1	PDCD5	PDCD5	2|2	4	2	2	6|5	0	0	0	0	0	-18.1	0.36	0.52
ATG16L1	HNRNPF	HNRNPF	7|8	15	7.5	2	14|16	0	0	0	0	0	-45.54	0.5	0.52
ATG16L1	PRUNE	PRUNE	9|11	20	10	2	9|6	0	0	0	0	0	-14.05	1.33	0.39
ATG16L1	HDLBP	HDLBP	37|39	76	38	2	45|44	0	0	0	0	0	-104.36	0.85	0.52
ATG16L1	DSG2	DSG2	34|26	60	30	2	29|30	0	0	0	0	0	-67.06	1.02	0.5
ATG16L1	ARFGEF2	ARFGEF2	1|0	1	0.5	2	3|4	0	0	0	0	0	-14.87	0.14	0.52
ATG16L1	STAU1	STAU1	17|18	35	17.5	2	14|18	0	0	0	0	0	-32.39	1.09	0.47
ATG16L1	DICER1	DICER1	17|17	34	17	2	13|8	0	0	0	0	0	-13.23	1.62	0.41
ATG16L1	HSP90AA1	HSP90AA1	7|8	15	7.5	2	8|9	0	0	0	0	0	-20.52	0.88	0.52
ATG16L1	PALD1	PALD1	7|10	17	8.5	2	23|25	0	0	0	0	0	-82.54	0.35	0.52
ATG16L1	CIC	CIC	1|1	2	1	2	32|29	0	0	0	0	0	-130.44	0.03	0.52
ATG16L1	AARS	AARS	22|21	43	21.5	2	27|21	0	0	0	0	0	-54.9	0.9	0.52
ATG16L1	MSN	MSN	14|15	29	14.5	2	13|15	0	0	0	0	0	-29.69	1.04	0.46
ATG16L1	CACYBP	CACYBP	5|9	14	7	2	9|8	0	0	0	0	0	-23.93	0.82	0.43
ATG16L1	SEC31A	SEC31A	11|18	29	14.5	2	17|17	0	0	0	0	0	-45.55	0.85	0.48
ATG16L1	SRP54	SRP54	10|12	22	11	2	14|15	0	0	0	0	0	-37.82	0.76	0.52
ATG16L1	GLI3	GLI3	1|1	2	1	2	0|0	0	0	0	0	0	1.41	10	0.52
ATG16L1	PLS3	PLS3	17|14	31	15.5	2	14|18	0	0	0	0	0	-36.79	0.97	0.48
ATG16L1	CLASP1	CLASP1	8|5	13	6.5	2	10|9	0	0	0	0	0	-27.82	0.68	0.52
ATG16L1	ADAMTSL3	ADAMTSL3	1|1	2	1	2	1|1	0	0	0	0	0	-2.73	1	0.52
ATG16L1	PDIA4	PDIA4	1|1	2	1	2	0|1	0	0	0	0	0	-0.93	2	0.52
ATG16L1	ORC2	ORC2	1|1	2	1	2	25|28	0	0	0	0	0	-112.65	0.04	0.52
ATG16L1	LUZP1	LUZP1	54|48	102	51	2	36|40	0	0	0	0	0	-65.16	1.34	0.5
ATG16L1	CFL1	CFL1	17|14	31	15.5	2	12|12	0	0	0	0	0	-22.66	1.29	0.44
ATG16L1	PLAA	PLAA	1|0	1	0.5	2	3|3	0	0	0	0	0	-12.64	0.17	0.52
ATG16L1	RCC2	RCC2	1|1	2	1	2	2|2	0	0	0	0	0	-6.23	0.5	0.52
ATG16L1	PDCD6IP	PDCD6IP	3|8	11	5.5	2	7|5	0	0	0	0	0	-17.99	0.92	0.39
ATG16L1	DNM1L	DNM1L	23|22	45	22.5	2	39|58	0	0	0	0	0	-147.46	0.46	0.52

## Sheet: BTRC
Bait	Prey	PreyGene	Spec	SpecSum	AvgSpec	NumReplicates	ctrlCounts	AvgP	MaxP	TopoAvgP	TopoMaxP	SaintScore	logOddsScore	FoldChange	BFDR	boosted_by
BTRC	HIST1H4A	HIST1H4A	6|11	17	8.5	2	7|6	0	0	0	0	0	-15.68	1.31	0.48
BTRC	HSPA6	HSPA6	1|0	1	0.5	2	2|3	0	0	0	0	0	-11.37	0.2	0.54
BTRC	PDCD10	PDCD10	1|0	1	0.5	2	0|2	0	0	0	0	0	-4.71	0.5	0.54
BTRC	ABCD3	ABCD3	0|1	1	0.5	2	18|17	0	0	0	0	0	-77.85	0.03	0.54
BTRC	DHX9	DHX9	1|0	1	0.5	2	68|60	0	0	0	0	0	-286.45	0.01	0.54
BTRC	HSPA8	HSPA8	8|15	23	11.5	2	44|52	0	0	0	0	0	-182.97	0.24	0.54
BTRC	TCOF1	TCOF1	0|2	2	1	2	4|3	0	0	0	0	0	-15.69	0.29	0.54
BTRC	PPP2R2A	PPP2R2A	3|2	5	2.5	2	0|0	0.96	0.99	0.96	0.99	0.96	2.63	25	0.01
BTRC	WHSC1	WHSC1	0|1	1	0.5	2	0|0	0	0	0	0	0	-1.91	5	0.54
BTRC	ATXN2L	ATXN2L	1|3	4	2	2	53|47	0	0	0	0	0	-218.26	0.04	0.54
BTRC	XPO5	XPO5	0|1	1	0.5	2	0|1	0	0	0	0	0	-3.35	1	0.54
BTRC	CSDE1	CSDE1	3|0	3	1.5	2	47|50	0	0	0	0	0	-216.84	0.03	0.54
BTRC	TIPRL	TIPRL	1|1	2	1	2	29|30	0	0	0	0	0	-126.8	0.03	0.54
BTRC	ANAPC1	ANAPC1	1|0	1	0.5	2	7|15	0	0	0	0	0	-48.39	0.05	0.54
BTRC	GART	GART	6|11	17	8.5	2	18|16	0	0	0	0	0	-56.72	0.5	0.54
BTRC	HLCS	HLCS	8|10	18	9	2	5|6	0	0	0	0	0	-9.3	1.64	0.44
BTRC	SERBP1	SERBP1	0|2	2	1	2	38|49	0	0	0	0	0	-194.34	0.02	0.54
BTRC	GANAB	GANAB	3|4	7	3.5	2	0|0	0.99	1	0.99	1	0.99	4.47	35	0
BTRC	NUP133	NUP133	0|1	1	0.5	2	11|18	0	0	0	0	0	-64.3	0.03	0.54
BTRC	CYFIP1	CYFIP1	0|1	1	0.5	2	5|4	0	0	0	0	0	-20.05	0.11	0.54
BTRC	ARF3	ARF3	1|0	1	0.5	2	7|5	0	0	0	0	0	-26.62	0.08	0.54
BTRC	SZT2	SZT2	0|1	1	0.5	2	4|4	0	0	0	0	0	-17.82	0.12	0.54
BTRC	RAB11FIP1	RAB11FIP1	1|0	1	0.5	2	10|13	0	0	0	0	0	-51.07	0.04	0.54
BTRC	EEF1A1	EEF1A1	31|41	72	36	2	36|48	0	0	0	0	0	-105.7	0.86	0.54
BTRC	MAGEA4	MAGEA4	2|10	12	6	2	9|8	0	0	0	0	0	-31.32	0.71	0.5
BTRC	ARHGEF17	ARHGEF17	3|0	3	1.5	2	2|0	0.17	0.33	0.17	0.33	0.17	-4.71	1.5	0.27
BTRC	PNN	PNN	0|2	2	1	2	16|16	0	0	0	0	0	-71.14	0.06	0.54
BTRC	AHCTF1	AHCTF1	5|1	6	3	2	23|32	0	0	0	0	0	-117.82	0.11	0.54
BTRC	COPG2	COPG2	3|8	11	5.5	2	92|70	0	0	0	0	0	-346.78	0.07	0.54
BTRC	THOC2	THOC2	0|1	1	0.5	2	29|30	0	0	0	0	0	-131.59	0.02	0.54
BTRC	APC	APC	19|40	59	29.5	2	6|5	1	1	1	1	1	4.71	5.36	0
BTRC	UQCRC2	UQCRC2	2|2	4	2	2	0|0	0.93	0.93	0.93	0.93	0.93	2.63	20	0.02
BTRC	UQCRC1	UQCRC1	4|3	7	3.5	2	0|0	0.99	1	0.99	1	0.99	4.47	35	0
BTRC	COPS8	COPS8	0|1	1	0.5	2	1|0	0	0	0	0	0	-3.35	1	0.54
BTRC	TNS3	TNS3	9|14	23	11.5	2	9|12	0	0	0	0	0	-25.47	1.1	0.51
BTRC	FAM135A	FAM135A	1|0	1	0.5	2	2|3	0	0	0	0	0	-11.37	0.2	0.54
BTRC	DPYSL2	DPYSL2	2|3	5	2.5	2	47|44	0	0	0	0	0	-193.62	0.05	0.54
BTRC	DPYSL3	DPYSL3	0|1	1	0.5	2	37|30	0	0	0	0	0	-149.53	0.01	0.54
BTRC	DLD	DLD	2|4	6	3	2	0|0	0.97	1	0.97	1	0.97	2.63	30	0.01
BTRC	TK1	TK1	4|0	4	2	2	2|2	0.03	0.06	0.03	0.06	0.03	-9.14	1	0.38
BTRC	ARGLU1	ARGLU1	2|3	5	2.5	2	0|0	0.96	0.99	0.96	0.99	0.96	2.63	25	0.01
BTRC	EPS8L2	EPS8L2	2|0	2	1	2	9|10	0	0	0	0	0	-42.17	0.11	0.54
BTRC	CALML5	CALML5	2|1	3	1.5	2	0|0	0.47	0.93	0.47	0.93	0.47	0.59	15	0.16
BTRC	PFN2	PFN2	6|11	17	8.5	2	2|2	0.72	1	0.72	1	0.72	-0.21	4.25	0.03
BTRC	ATP5A1	ATP5A1	15|18	33	16.5	2	3|3	1	1	1	1	1	7.08	5.5	0
BTRC	MDN1	MDN1	0|1	1	0.5	2	1|1	0	0	0	0	0	-4.95	0.5	0.54
BTRC	ACTA1	ACTA1	0|4	4	2	2	1|2	0.12	0.25	0.12	0.25	0.12	-7.15	1.33	0.29
BTRC	ECD	ECD	1|0	1	0.5	2	18|19	0	0	0	0	0	-82.33	0.03	0.54
BTRC	TPM3	TPM3	0|3	3	1.5	2	6|5	0	0	0	0	0	-24.45	0.27	0.54
BTRC	FAM21A	FAM21A	0|2	2	1	2	63|69	0	0	0	0	0	-295.43	0.02	0.54
BTRC	CASD1	CASD1	4|1	5	2.5	2	1|0	0.46	0.91	0.46	0.91	0.46	-1.74	5	0.21
BTRC	RPS4X	RPS4X	5|2	7	3.5	2	1|0	0.69	0.98	0.69	0.98	0.69	-0.42	7	0.05
BTRC	TJP1	TJP1	20|22	42	21	2	91|96	0	0	0	0	0	-342.42	0.22	0.54
BTRC	TCP1	TCP1	3|3	6	3	2	16|12	0	0	0	0	0	-51.86	0.21	0.54
BTRC	SH3PXD2B	SH3PXD2B	0|1	1	0.5	2	55|70	0	0	0	0	0	-279.53	0.01	0.54
BTRC	FER1L4	FER1L4	4|0	4	2	2	3|2	0.01	0.01	0.01	0.01	0.01	-11.37	0.8	0.42
BTRC	EDC4	EDC4	1|0	1	0.5	2	42|44	0	0	0	0	0	-192.15	0.01	0.54
BTRC	PRDX6	PRDX6	4|4	8	4	2	11|12	0	0	0	0	0	-38.84	0.35	0.54
BTRC	DENND4C	DENND4C	1|0	1	0.5	2	27|27	0	0	0	0	0	-120.38	0.02	0.54
BTRC	PRDX3	PRDX3	7|6	13	6.5	2	3|2	0.25	0.37	0.25	0.37	0.25	-1.82	2.6	0.26
BTRC	PRDX2	PRDX2	6|12	18	9	2	0|0	1	1	1	1	1	9.53	90	0
BTRC	PRDX1	PRDX1	23|47	70	35	2	24|28	0	0	0	0	0	-59.85	1.35	0.52
BTRC	CCDC168	CCDC168	0|1	1	0.5	2	0|1	0	0	0	0	0	-3.35	1	0.54
BTRC	CCT6A	CCT6A	1|1	2	1	2	5|5	0	0	0	0	0	-19.19	0.2	0.54
BTRC	PAPOLB	PAPOLB	1|0	1	0.5	2	2|1	0	0	0	0	0	-7.15	0.33	0.54
BTRC	SLC16A1	SLC16A1	0|1	1	0.5	2	1|1	0	0	0	0	0	-4.95	0.5	0.54
BTRC	NSUN2	NSUN2	1|0	1	0.5	2	4|5	0	0	0	0	0	-20.05	0.11	0.54
BTRC	TUFM	TUFM	4|5	9	4.5	2	1|3	0.12	0.19	0.12	0.19	0.12	-2.79	2.25	0.29
BTRC	DYNLL1	DYNLL1	1|2	3	1.5	2	0|0	0.47	0.93	0.47	0.93	0.47	0.59	15	0.16
BTRC	MALRD1	MALRD1	0|1	1	0.5	2	1|2	0	0	0	0	0	-7.15	0.33	0.54
BTRC	TXNDC5	TXNDC5	4|5	9	4.5	2	0|0	1	1	1	1	1	6.21	45	0
BTRC	DCD	DCD	6|1	7	3.5	2	0|0	0.5	1	0.5	1	0.5	0.59	35	0.08
BTRC	DNMT1	DNMT1	2|0	2	1	2	3|4	0	0	0	0	0	-15.69	0.29	0.54
BTRC	CACNA1D	CACNA1D	1|0	1	0.5	2	8|9	0	0	0	0	0	-37.72	0.06	0.54
BTRC	TMEM263	TMEM263	1|1	2	1	2	0|0	0	0	0	0	0	0.59	10	0.54
BTRC	SLC25A3	SLC25A3	4|3	7	3.5	2	2|2	0.04	0.06	0.04	0.06	0.04	-4.17	1.75	0.37
BTRC	SLC25A6	SLC25A6	0|1	1	0.5	2	1|1	0	0	0	0	0	-4.95	0.5	0.54
BTRC	SLC25A5	SLC25A5	16|26	42	21	2	22|21	0	0	0	0	0	-54.62	0.98	0.53
BTRC	UTRN	UTRN	6|19	25	12.5	2	85|93	0	0	0	0	0	-370	0.14	0.54
BTRC	DMD	DMD	0|1	1	0.5	2	1|0	0	0	0	0	0	-3.35	1	0.54
BTRC	GAPDH	GAPDH	9|11	20	10	2	4|6	0.01	0.03	0.01	0.03	0.01	-6.21	2	0.4
BTRC	SRSF4	SRSF4	0|2	2	1	2	0|1	0.2	0.4	0.2	0.4	0.2	-3.35	2	0.27
BTRC	USP47	USP47	0|1	1	0.5	2	14|20	0	0	0	0	0	-75.68	0.03	0.54
BTRC	KPRP	KPRP	7|5	12	6	2	2|0	0.79	0.9	0.79	0.9	0.79	0.8	6	0.02
BTRC	BAG3	BAG3	0|2	2	1	2	29|31	0	0	0	0	0	-133.83	0.03	0.54
BTRC	MSRB3	MSRB3	11|19	30	15	2	3|1	1	1	1	1	1	5.43	7.5	0
BTRC	RPS6	RPS6	1|5	6	3	2	2|4	0	0.01	0	0.01	0	-10.95	1	0.42
BTRC	RPS3	RPS3	2|3	5	2.5	2	2|1	0.05	0.08	0.05	0.08	0.05	-3.84	1.67	0.36
BTRC	RPS2	RPS2	2|0	2	1	2	4|4	0	0	0	0	0	-17.82	0.25	0.54
BTRC	VDAC2	VDAC2	3|4	7	3.5	2	8|9	0	0	0	0	0	-28.87	0.41	0.54
BTRC	RPS9	RPS9	1|1	2	1	2	0|1	0	0	0	0	0	-1.74	2	0.54
BTRC	RPS8	RPS8	3|13	16	8	2	6|6	0.01	0.01	0.01	0.01	0.01	-18.8	1.33	0.41
BTRC	CTPS1	CTPS1	4|6	10	5	2	30|38	0	0	0	0	0	-135.21	0.15	0.54
BTRC	HIST2H2AA3	HIST2H2AA3	3|4	7	3.5	2	3|4	0	0	0	0	0	-9.47	1	0.46
BTRC	XP32	XP32	3|2	5	2.5	2	0|0	0.96	0.99	0.96	0.99	0.96	2.63	25	0.01
BTRC	LGALS1	LGALS1	6|9	15	7.5	2	1|1	0.97	1	0.97	1	0.97	2.76	7.5	0
BTRC	USP7	USP7	0|1	1	0.5	2	24|32	0	0	0	0	0	-124.9	0.02	0.54
BTRC	LGALS7	LGALS7	2|2	4	2	2	0|0	0.93	0.93	0.93	0.93	0.93	2.63	20	0.02
BTRC	FSCN1	FSCN1	2|6	8	4	2	0|0	0.97	1	0.97	1	0.97	2.63	40	0
BTRC	HN1	HN1	0|1	1	0.5	2	11|13	0	0	0	0	0	-53.28	0.04	0.54
BTRC	KIAA1217	KIAA1217	0|1	1	0.5	2	21|22	0	0	0	0	0	-95.75	0.02	0.54
BTRC	RPL29	RPL29	1|2	3	1.5	2	1|1	0.05	0.11	0.05	0.11	0.05	-3.54	1.5	0.32
BTRC	RPL27	RPL27	4|3	7	3.5	2	3|4	0	0	0	0	0	-9.47	1	0.46
BTRC	RPL26	RPL26	1|1	2	1	2	0|0	0	0	0	0	0	0.59	10	0.54
BTRC	RPL21	RPL21	3|2	5	2.5	2	1|1	0.21	0.32	0.21	0.32	0.21	-2.09	2.5	0.26
BTRC	RPL23	RPL23	5|2	7	3.5	2	1|1	0.47	0.82	0.47	0.82	0.47	-2.09	3.5	0.16
BTRC	RPL22	RPL22	0|2	2	1	2	0|0	0.47	0.93	0.47	0.93	0.47	-1.91	10	0.16
BTRC	PEAK1	PEAK1	0|1	1	0.5	2	22|20	0	0	0	0	0	-93.5	0.02	0.54
BTRC	KANK2	KANK2	6|8	14	7	2	17|18	0	0	0	0	0	-58.8	0.4	0.54
BTRC	PLIN3	PLIN3	0|2	2	1	2	49|45	0	0	0	0	0	-210.1	0.02	0.54
BTRC	HSP90AB1	HSP90AB1	21|30	51	25.5	2	57|47	0	0	0	0	0	-165.29	0.49	0.54
BTRC	A0A5F9ZHW2	A0A5F9ZHW2	1|0	1	0.5	2	0|1	0	0	0	0	0	-3.35	1	0.54
BTRC	UBR2	UBR2	3|3	6	3	2	2|1	0.08	0.08	0.08	0.08	0.08	-2.44	2	0.3
BTRC	SRGAP2	SRGAP2	1|0	1	0.5	2	1|0	0	0	0	0	0	-3.35	1	0.54
BTRC	EEF1G	EEF1G	5|1	6	3	2	7|7	0	0	0	0	0	-27.69	0.43	0.54
BTRC	EEF1D	EEF1D	7|9	16	8	2	41|46	0	0	0	0	0	-166.66	0.18	0.54
BTRC	RPL8	RPL8	2|2	4	2	2	2|2	0	0	0	0	0	-5.62	1	0.54
BTRC	RPL7	RPL7	1|2	3	1.5	2	1|1	0.05	0.11	0.05	0.11	0.05	-3.54	1.5	0.32
BTRC	RPL4	RPL4	3|1	4	2	2	7|7	0	0	0	0	0	-27.69	0.29	0.54
BTRC	RPL5	RPL5	1|1	2	1	2	0|0	0	0	0	0	0	0.59	10	0.54
BTRC	RPL3	RPL3	1|1	2	1	2	0|1	0	0	0	0	0	-1.74	2	0.54
BTRC	FEN1	FEN1	1|0	1	0.5	2	14|16	0	0	0	0	0	-66.67	0.03	0.54
BTRC	CHD4	CHD4	1|1	2	1	2	90|95	0	0	0	0	0	-408.59	0.01	0.54
BTRC	CHD6	CHD6	5|0	5	2.5	2	0|1	0.49	0.98	0.49	0.98	0.49	-3.35	5	0.14
BTRC	CHD8	CHD8	1|0	1	0.5	2	24|27	0	0	0	0	0	-113.66	0.02	0.54
BTRC	WARS	WARS	0|1	1	0.5	2	15|16	0	0	0	0	0	-68.92	0.03	0.54
BTRC	ABHD14B	ABHD14B	5|6	11	5.5	2	4|3	0	0.01	0	0.01	0	-6.57	1.57	0.43
BTRC	PBK	PBK	2|2	4	2	2	13|11	0	0	0	0	0	-46.19	0.17	0.54
BTRC	ASCC3	ASCC3	0|1	1	0.5	2	5|4	0	0	0	0	0	-20.05	0.11	0.54
BTRC	RPL6	RPL6	6|16	22	11	2	9|7	0	0	0	0	0	-21.07	1.38	0.45
BTRC	PCM1	PCM1	3|5	8	4	2	17|29	0	0	0	0	0	-90.16	0.17	0.54
BTRC	HIST1H1E	HIST1H1E	1|1	2	1	2	1|1	0	0	0	0	0	-3.54	1	0.54
BTRC	HIST1H1C	HIST1H1C	7|9	16	8	2	2|3	0.62	0.86	0.62	0.86	0.62	-0.55	3.2	0.06
BTRC	KALRN	KALRN	0|1	1	0.5	2	1|2	0	0	0	0	0	-7.15	0.33	0.54
BTRC	SIN3B	SIN3B	1|0	1	0.5	2	47|47	0	0	0	0	0	-210.1	0.01	0.54
BTRC	PCCA	PCCA	316|471	787	393.5	2	132|133	0.5	1	0.5	1	0.5	-27.75	2.97	0.07
BTRC	SMG7	SMG7	0|1	1	0.5	2	1|1	0	0	0	0	0	-4.95	0.5	0.54
BTRC	DLG5	DLG5	40|57	97	48.5	2	30|38	0	0	0	0	0	-63.36	1.43	0.53
BTRC	ZMYM4	ZMYM4	0|2	2	1	2	3|0	0.02	0.03	0.02	0.03	0.02	-6.87	0.67	0.39
BTRC	BCAT1	BCAT1	0|1	1	0.5	2	0|1	0	0	0	0	0	-3.35	1	0.54
BTRC	TUBB4B	TUBB4B	57|82	139	69.5	2	46|41	0	0	0	0	0	-72.42	1.6	0.52
BTRC	CAPZB	CAPZB	2|2	4	2	2	12|11	0	0	0	0	0	-44.06	0.17	0.54
BTRC	HSP90B1	HSP90B1	1|3	4	2	2	0|1	0.36	0.72	0.36	0.72	0.36	-1.74	4	0.23
BTRC	AHSA1	AHSA1	1|0	1	0.5	2	25|18	0	0	0	0	0	-95.79	0.02	0.54
BTRC	GTF2I	GTF2I	0|1	1	0.5	2	1|2	0	0	0	0	0	-7.15	0.33	0.54
BTRC	DST	DST	1|0	1	0.5	2	33|41	0	0	0	0	0	-165.22	0.01	0.54
BTRC	DSP	DSP	42|48	90	45	2	0|1	1	1	1	1	1	57.22	90	0
BTRC	PRKDC	PRKDC	9|5	14	7	2	89|80	0	0	0	0	0	-354.14	0.08	0.54
BTRC	GEMIN5	GEMIN5	0|1	1	0.5	2	121|135	0	0	0	0	0	-574.1	0	0.54
BTRC	CTTN	CTTN	4|2	6	3	2	63|67	0	0	0	0	0	-280.48	0.05	0.54
BTRC	EIF4G2	EIF4G2	4|0	4	2	2	64|67	0	0	0	0	0	-293.19	0.03	0.54
BTRC	ERC1	ERC1	1|1	2	1	2	61|55	0	0	0	0	0	-254.03	0.02	0.54
BTRC	CTSB	CTSB	3|5	8	4	2	4|2	0	0.01	0	0.01	0	-7.69	1.33	0.42
BTRC	RPL14	RPL14	1|0	1	0.5	2	2|3	0	0	0	0	0	-11.37	0.2	0.54
BTRC	BTRC	BTRC	107|178	285	142.5	2	0|0	1	1	1	1	1	155.31	1425	0
BTRC	TGM1	TGM1	2|1	3	1.5	2	0|0	0.47	0.93	0.47	0.93	0.47	0.59	15	0.16
BTRC	TGM3	TGM3	4|4	8	4	2	0|0	1	1	1	1	1	6.21	40	0
BTRC	DHRS2	DHRS2	2|1	3	1.5	2	1|1	0.05	0.11	0.05	0.11	0.05	-3.54	1.5	0.32
BTRC	PELO	PELO	0|1	1	0.5	2	1|0	0	0	0	0	0	-3.35	1	0.54
BTRC	TPR	TPR	38|77	115	57.5	2	68|68	0	0	0	0	0	-193.23	0.85	0.53
BTRC	PHGDH	PHGDH	0|1	1	0.5	2	1|0	0	0	0	0	0	-3.35	1	0.54
BTRC	TXNDC12	TXNDC12	4|4	8	4	2	0|0	1	1	1	1	1	6.21	40	0
BTRC	CNN3	CNN3	2|2	4	2	2	23|28	0	0	0	0	0	-105.07	0.08	0.54
BTRC	CSTF2T	CSTF2T	0|1	1	0.5	2	3|4	0	0	0	0	0	-15.69	0.14	0.54
BTRC	KATNA1	KATNA1	2|0	2	1	2	3|3	0	0	0	0	0	-13.45	0.33	0.54
BTRC	COPB1	COPB1	3|3	6	3	2	18|27	0	0	0	0	0	-88.28	0.13	0.54
BTRC	SMPD4	SMPD4	1|0	1	0.5	2	0|1	0	0	0	0	0	-3.35	1	0.54
BTRC	ATR	ATR	1|0	1	0.5	2	1|0	0	0	0	0	0	-3.35	1	0.54
BTRC	FASN	FASN	69|107	176	88	2	445|458	0	0	0	0	0	#NAME?	0.19	0.54
BTRC	H1F0	H1F0	0|1	1	0.5	2	2|1	0	0	0	0	0	-7.15	0.33	0.54
BTRC	HNRNPA1	HNRNPA1	2|1	3	1.5	2	22|18	0	0	0	0	0	-84.63	0.07	0.54
BTRC	ENO1	ENO1	4|6	10	5	2	22|21	0	0	0	0	0	-81.03	0.23	0.54
BTRC	MIF	MIF	1|3	4	2	2	1|1	0.16	0.32	0.16	0.32	0.16	-3.54	2	0.28
BTRC	EPB41	EPB41	0|1	1	0.5	2	47|49	0	0	0	0	0	-214.59	0.01	0.54
BTRC	MSH2	MSH2	2|0	2	1	2	2|3	0	0	0	0	0	-11.37	0.4	0.54
BTRC	MSH6	MSH6	0|1	1	0.5	2	25|28	0	0	0	0	0	-118.14	0.02	0.54
BTRC	ELAC2	ELAC2	0|1	1	0.5	2	2|1	0	0	0	0	0	-7.15	0.33	0.54
BTRC	HSPD1	HSPD1	0|3	3	1.5	2	0|0	0.49	0.99	0.49	0.99	0.49	-1.91	15	0.11
BTRC	DNAJC13	DNAJC13	1|0	1	0.5	2	19|22	0	0	0	0	0	-91.27	0.02	0.54
BTRC	HIST1H3A	HIST1H3A	3|4	7	3.5	2	3|3	0	0	0	0	0	-7.69	1.17	0.44
BTRC	LMNA	LMNA	4|6	10	5	2	7|6	0	0	0	0	0	-18.89	0.77	0.54
BTRC	SYNE2	SYNE2	0|1	1	0.5	2	2|4	0	0	0	0	0	-13.45	0.17	0.54
BTRC	NUP214	NUP214	0|2	2	1	2	61|67	0	0	0	0	0	-286.45	0.02	0.54
BTRC	LUC7L2	LUC7L2	3|3	6	3	2	0|0	0.99	0.99	0.99	0.99	0.99	4.47	30	0
BTRC	RPL15	RPL15	3|3	6	3	2	4|2	0	0	0	0	0	-7.69	1	0.54
BTRC	RPL10	RPL10	3|11	14	7	2	4|3	0.39	0.77	0.39	0.77	0.39	-9.47	2	0.22
BTRC	RPL11	RPL11	3|0	3	1.5	2	1|0	0.36	0.72	0.36	0.72	0.36	-3.35	3	0.23
BTRC	RPL13	RPL13	1|2	3	1.5	2	3|4	0	0	0	0	0	-13.03	0.43	0.54
BTRC	RPL18	RPL18	5|1	6	3	2	1|2	0.26	0.53	0.26	0.53	0.26	-5.34	2	0.24
BTRC	RPL19	RPL19	6|2	8	4	2	4|4	0	0	0	0	0	-12.92	1	0.45
BTRC	TRANK1	TRANK1	1|2	3	1.5	2	0|2	0.07	0.14	0.07	0.14	0.07	-3.3	1.5	0.31
BTRC	PES1	PES1	0|1	1	0.5	2	22|21	0	0	0	0	0	-95.75	0.02	0.54
BTRC	RAI14	RAI14	17|20	37	18.5	2	45|51	0	0	0	0	0	-158.29	0.39	0.54
BTRC	HELZ	HELZ	0|1	1	0.5	2	4|2	0	0	0	0	0	-13.45	0.17	0.54
BTRC	AHNAK	AHNAK	638|875	1513	756.5	2	1279|1289	0	0	0	0	0	#NAME?	0.59	0.54
BTRC	MAP1B	MAP1B	0|2	2	1	2	43|47	0	0	0	0	0	-201.12	0.02	0.54
BTRC	SFPQ	SFPQ	1|0	1	0.5	2	27|34	0	0	0	0	0	-136.07	0.02	0.54
BTRC	MAP1S	MAP1S	0|1	1	0.5	2	6|3	0	0	0	0	0	-20.05	0.11	0.54
BTRC	UBE2O	UBE2O	0|1	1	0.5	2	40|42	0	0	0	0	0	-183.17	0.01	0.54
BTRC	RPL18A	RPL18A	2|1	3	1.5	2	2|2	0	0	0	0	0	-7.04	0.75	0.54
BTRC	RPS15A	RPS15A	3|3	6	3	2	1|1	0.32	0.32	0.32	0.32	0.32	-0.77	3	0.24
BTRC	VCPIP1	VCPIP1	15|24	39	19.5	2	107|102	0	0	0	0	0	-405.51	0.19	0.54
BTRC	THRAP3	THRAP3	0|1	1	0.5	2	33|36	0	0	0	0	0	-154.01	0.01	0.54
BTRC	WAC	WAC	0|1	1	0.5	2	1|2	0	0	0	0	0	-7.15	0.33	0.54
BTRC	PLEKHM1	PLEKHM1	0|1	1	0.5	2	3|2	0	0	0	0	0	-11.37	0.2	0.54
BTRC	ZC3HAV1L	ZC3HAV1L	2|3	5	2.5	2	0|0	0.96	0.99	0.96	0.99	0.96	2.63	25	0.01
BTRC	FAM171A1	FAM171A1	1|0	1	0.5	2	0|1	0	0	0	0	0	-3.35	1	0.54
BTRC	IL18	IL18	1|3	4	2	2	1|1	0.16	0.32	0.16	0.32	0.16	-3.54	2	0.28
BTRC	PALLD	PALLD	1|1	2	1	2	25|24	0	0	0	0	0	-104.58	0.04	0.54
BTRC	EFHD2	EFHD2	6|1	7	3.5	2	46|33	0	0	0	0	0	-171.09	0.09	0.54
BTRC	EIF5	EIF5	2|9	11	5.5	2	49|38	0	0	0	0	0	-184.68	0.13	0.54
BTRC	ANKRD17	ANKRD17	0|1	1	0.5	2	57|56	0	0	0	0	0	-252.76	0.01	0.54
BTRC	SPTBN1	SPTBN1	3|2	5	2.5	2	7|6	0	0	0	0	0	-23	0.38	0.54
BTRC	TLN1	TLN1	11|11	22	11	2	213|217	0	0	0	0	0	#NAME?	0.05	0.54
BTRC	PCNA	PCNA	0|3	3	1.5	2	1|2	0.04	0.08	0.04	0.08	0.04	-7.15	1	0.37
BTRC	ANXA2	ANXA2	43|66	109	54.5	2	82|79	0	0	0	0	0	-232.55	0.68	0.54
BTRC	MCM7	MCM7	2|2	4	2	2	0|0	0.93	0.93	0.93	0.93	0.93	2.63	20	0.02
BTRC	MCM6	MCM6	1|0	1	0.5	2	6|4	0	0	0	0	0	-22.21	0.1	0.54
BTRC	MCM5	MCM5	0|3	3	1.5	2	0|0	0.49	0.99	0.49	0.99	0.49	-1.91	15	0.11
BTRC	MCM3	MCM3	4|1	5	2.5	2	3|4	0	0	0	0	0	-13.03	0.71	0.46
BTRC	POGZ	POGZ	1|1	2	1	2	8|9	0	0	0	0	0	-34.18	0.12	0.54
BTRC	ATP9B	ATP9B	0|1	1	0.5	2	3|3	0	0	0	0	0	-13.45	0.17	0.54
BTRC	DHX15	DHX15	1|0	1	0.5	2	26|23	0	0	0	0	0	-109.18	0.02	0.54
BTRC	DSC1	DSC1	6|2	8	4	2	0|0	0.97	1	0.97	1	0.97	2.63	40	0
BTRC	DDX3X	DDX3X	6|0	6	3	2	42|32	0	0	0	0	0	-165.18	0.08	0.54
BTRC	SAFB	SAFB	4|0	4	2	2	17|15	0	0	0	0	0	-71.14	0.12	0.54
BTRC	PMS2	PMS2	1|0	1	0.5	2	35|35	0	0	0	0	0	-156.25	0.01	0.54
BTRC	DDX5	DDX5	6|7	13	6.5	2	28|23	0	0	0	0	0	-92.36	0.25	0.54
BTRC	NACA	NACA	1|0	1	0.5	2	9|8	0	0	0	0	0	-37.72	0.06	0.54
BTRC	RECQL	RECQL	2|1	3	1.5	2	8|9	0	0	0	0	0	-34.18	0.18	0.54
BTRC	KIAA1109	KIAA1109	2|6	8	4	2	0|0	0.97	1	0.97	1	0.97	2.63	40	0
BTRC	MISP	MISP	0|3	3	1.5	2	14|13	0	0	0	0	0	-59.99	0.11	0.54
BTRC	GLOD4	GLOD4	2|0	2	1	2	1|1	0.05	0.11	0.05	0.11	0.05	-4.95	1	0.32
BTRC	IPO7	IPO7	1|0	1	0.5	2	23|20	0	0	0	0	0	-95.75	0.02	0.54
BTRC	GCN1L1	GCN1L1	2|6	8	4	2	123|140	0	0	0	0	0	-578.03	0.03	0.54
BTRC	CSE1L	CSE1L	0|1	1	0.5	2	17|16	0	0	0	0	0	-73.38	0.03	0.54
BTRC	FBL	FBL	4|3	7	3.5	2	1|1	0.46	0.61	0.46	0.61	0.46	-0.77	3.5	0.21
BTRC	HCFC1	HCFC1	1|1	2	1	2	69|66	0	0	0	0	0	-296.56	0.01	0.54
BTRC	CPNE3	CPNE3	1|0	1	0.5	2	9|10	0	0	0	0	0	-42.17	0.05	0.54
BTRC	SNRPN	SNRPN	1|0	1	0.5	2	3|3	0	0	0	0	0	-13.45	0.17	0.54
BTRC	USP15	USP15	0|1	1	0.5	2	89|80	0	0	0	0	0	-378.56	0.01	0.54
BTRC	MOV10L1	MOV10L1	0|2	2	1	2	1|1	0.05	0.11	0.05	0.11	0.05	-4.95	1	0.32
BTRC	NPM1	NPM1	1|0	1	0.5	2	37|41	0	0	0	0	0	-174.2	0.01	0.54
BTRC	SBNO1	SBNO1	1|1	2	1	2	11|15	0	0	0	0	0	-53.77	0.08	0.54
BTRC	AHNAK2	AHNAK2	51|61	112	56	2	354|351	0	0	0	0	0	#NAME?	0.16	0.54
BTRC	SYNPO	SYNPO	2|0	2	1	2	33|34	0	0	0	0	0	-149.53	0.03	0.54
BTRC	CRKL	CRKL	8|10	18	9	2	35|42	0	0	0	0	0	-142.09	0.23	0.54
BTRC	ALMS1	ALMS1	1|1	2	1	2	41|54	0	0	0	0	0	-206.91	0.02	0.54
BTRC	TARDBP	TARDBP	1|1	2	1	2	8|9	0	0	0	0	0	-34.18	0.12	0.54
BTRC	CDA	CDA	0|2	2	1	2	4|3	0	0	0	0	0	-15.69	0.29	0.54
BTRC	FBXW11	FBXW11	2|2	4	2	2	0|0	0.93	0.93	0.93	0.93	0.93	2.63	20	0.02
BTRC	UBE2D3	UBE2D3	0|2	2	1	2	0|0	0.47	0.93	0.47	0.93	0.47	-1.91	10	0.16
BTRC	APOD	APOD	0|3	3	1.5	2	0|0	0.49	0.99	0.49	0.99	0.49	-1.91	15	0.11
BTRC	RPL7A	RPL7A	1|8	9	4.5	2	1|1	0.5	1	0.5	1	0.5	-3.54	4.5	0.1
BTRC	PAICS	PAICS	1|1	2	1	2	29|28	0	0	0	0	0	-122.35	0.04	0.54
BTRC	RSBN1L	RSBN1L	1|0	1	0.5	2	4|5	0	0	0	0	0	-20.05	0.11	0.54
BTRC	DLG1	DLG1	0|1	1	0.5	2	22|31	0	0	0	0	0	-118.04	0.02	0.54
BTRC	ZC2HC1A	ZC2HC1A	1|0	1	0.5	2	3|2	0	0	0	0	0	-11.37	0.2	0.54
BTRC	MTHFD1L	MTHFD1L	1|3	4	2	2	0|0	0.49	0.99	0.49	0.99	0.49	0.59	20	0.11
BTRC	MYH14	MYH14	5|0	5	2.5	2	4|8	0	0	0	0	0	-26.58	0.42	0.54
BTRC	CCDC180	CCDC180	2|2	4	2	2	0|0	0.93	0.93	0.93	0.93	0.93	2.63	20	0.02
BTRC	CDC37	CDC37	2|0	2	1	2	6|6	0	0	0	0	0	-26.62	0.17	0.54
BTRC	S100A9	S100A9	3|8	11	5.5	2	0|0	0.99	1	0.99	1	0.99	4.47	55	0
BTRC	S100A8	S100A8	2|6	8	4	2	0|0	0.97	1	0.97	1	0.97	2.63	40	0
BTRC	S100A7	S100A7	1|3	4	2	2	0|0	0.49	0.99	0.49	0.99	0.49	0.59	20	0.11
BTRC	NASP	NASP	1|0	1	0.5	2	51|60	0	0	0	0	0	-248.27	0.01	0.54
BTRC	LASP1	LASP1	0|2	2	1	2	17|20	0	0	0	0	0	-82.33	0.05	0.54
BTRC	CAD	CAD	4|3	7	3.5	2	9|8	0	0	0	0	0	-28.87	0.41	0.54
BTRC	NUDC	NUDC	8|6	14	7	2	32|27	0	0	0	0	0	-109.42	0.24	0.54
BTRC	ESYT1	ESYT1	2|2	4	2	2	63|71	0	0	0	0	0	-289.4	0.03	0.54
BTRC	RBMX	RBMX	0|1	1	0.5	2	3|3	0	0	0	0	0	-13.45	0.17	0.54
BTRC	PPP1R13B	PPP1R13B	1|1	2	1	2	0|0	0	0	0	0	0	0.59	10	0.54
BTRC	EEF2	EEF2	4|8	12	6	2	34|39	0	0	0	0	0	-146.15	0.16	0.54
BTRC	PYCR1	PYCR1	0|1	1	0.5	2	0|1	0	0	0	0	0	-3.35	1	0.54
BTRC	DDX39A	DDX39A	5|6	11	5.5	2	14|10	0	0	0	0	0	-38.59	0.46	0.54
BTRC	PLEKHA5	PLEKHA5	0|2	2	1	2	51|51	0	0	0	0	0	-228.06	0.02	0.54
BTRC	TRIP6	TRIP6	0|1	1	0.5	2	4|9	0	0	0	0	0	-28.66	0.08	0.54
BTRC	ANXA1	ANXA1	3|0	3	1.5	2	27|25	0	0	0	0	0	-115.9	0.06	0.54
BTRC	DHX38	DHX38	0|2	2	1	2	11|9	0	0	0	0	0	-44.37	0.1	0.54
BTRC	ARFGAP1	ARFGAP1	0|1	1	0.5	2	33|42	0	0	0	0	0	-167.54	0.01	0.54
BTRC	ADAR	ADAR	6|7	13	6.5	2	38|47	0	0	0	0	0	-165.55	0.15	0.54
BTRC	U2AF2	U2AF2	1|0	1	0.5	2	2|4	0	0	0	0	0	-13.45	0.17	0.54
BTRC	ZNF185	ZNF185	3|8	11	5.5	2	27|30	0	0	0	0	0	-114.63	0.19	0.54
BTRC	STAG1	STAG1	1|0	1	0.5	2	18|21	0	0	0	0	0	-86.8	0.03	0.54
BTRC	ALYREF	ALYREF	3|0	3	1.5	2	2|4	0	0	0	0	0	-13.45	0.5	0.54
BTRC	MTHFD1	MTHFD1	33|51	84	42	2	14|21	0.49	0.99	0.49	0.99	0.49	-16.7	2.4	0.14
BTRC	PCNP	PCNP	0|1	1	0.5	2	13|16	0	0	0	0	0	-64.45	0.03	0.54
BTRC	PROSC	PROSC	0|4	4	2	2	0|0	0.5	1	0.5	1	0.5	-1.91	20	0.1
BTRC	MRE11A	MRE11A	6|16	22	11	2	48|52	0	0	0	0	0	-198.24	0.22	0.54
BTRC	MYH9	MYH9	18|42	60	30	2	294|318	0	0	0	0	0	#NAME?	0.1	0.54
BTRC	RANBP2	RANBP2	4|6	10	5	2	169|165	0	0	0	0	0	#NAME?	0.03	0.54
BTRC	GNB2	GNB2	0|2	2	1	2	0|0	0.47	0.93	0.47	0.93	0.47	-1.91	10	0.16
BTRC	RTCB	RTCB	0|1	1	0.5	2	6|6	0	0	0	0	0	-26.62	0.08	0.54
BTRC	KEAP1	KEAP1	0|1	1	0.5	2	4|4	0	0	0	0	0	-17.82	0.12	0.54
BTRC	RPS3A	RPS3A	1|4	5	2.5	2	17|20	0	0	0	0	0	-78	0.14	0.54
BTRC	POLA1	POLA1	0|5	5	2.5	2	2|1	0.26	0.53	0.26	0.53	0.26	-7.15	1.67	0.24
BTRC	PITHD1	PITHD1	1|1	2	1	2	0|0	0	0	0	0	0	0.59	10	0.54
BTRC	YWHAB	YWHAB	3|0	3	1.5	2	8|6	0	0	0	0	0	-31.04	0.21	0.54
BTRC	GLRX	GLRX	2|1	3	1.5	2	0|0	0.47	0.93	0.47	0.93	0.47	0.59	15	0.16
BTRC	CALD1	CALD1	0|4	4	2	2	41|33	0	0	0	0	0	-165.22	0.05	0.54
BTRC	BOLA2	BOLA2	1|4	5	2.5	2	1|3	0.03	0.06	0.03	0.06	0.03	-7.04	1.25	0.38
BTRC	POU2F2	POU2F2	1|0	1	0.5	2	4|3	0	0	0	0	0	-15.69	0.14	0.54
BTRC	PCCB	PCCB	24|18	42	21	2	1|0	1	1	1	1	1	22.67	42	0
BTRC	LRPPRC	LRPPRC	2|0	2	1	2	3|3	0	0	0	0	0	-13.45	0.33	0.54
BTRC	ACOT1	ACOT1	0|4	4	2	2	32|32	0	0	0	0	0	-142.79	0.06	0.54
BTRC	LIMA1	LIMA1	2|3	5	2.5	2	54|53	0	0	0	0	0	-229.22	0.05	0.54
BTRC	PPFIBP1	PPFIBP1	1|0	1	0.5	2	41|46	0	0	0	0	0	-194.4	0.01	0.54
BTRC	ZBTB21	ZBTB21	1|0	1	0.5	2	8|11	0	0	0	0	0	-42.17	0.05	0.54
BTRC	DOCK7	DOCK7	0|1	1	0.5	2	22|26	0	0	0	0	0	-106.94	0.02	0.54
BTRC	HSPH1	HSPH1	0|1	1	0.5	2	39|43	0	0	0	0	0	-183.17	0.01	0.54
BTRC	UBAP2L	UBAP2L	1|1	2	1	2	30|33	0	0	0	0	0	-135.7	0.03	0.54
BTRC	JUP	JUP	35|23	58	29	2	5|7	1	1	1	1	1	7.86	4.83	0
BTRC	JMJD1C	JMJD1C	0|1	1	0.5	2	74|85	0	0	0	0	0	-356.09	0.01	0.54
BTRC	RBM39	RBM39	16|8	24	12	2	3|3	0.65	1	0.65	1	0.65	-0.89	4	0.05
BTRC	C2CD4C	C2CD4C	1|0	1	0.5	2	2|0	0	0	0	0	0	-4.71	0.5	0.54
BTRC	NAMPT	NAMPT	1|0	1	0.5	2	1|4	0	0	0	0	0	-11.22	0.2	0.54
BTRC	GNB2L1	GNB2L1	9|13	22	11	2	0|1	1	1	1	1	1	9.56	22	0
BTRC	RPS27	RPS27	0|3	3	1.5	2	0|1	0.36	0.72	0.36	0.72	0.36	-3.35	3	0.23
BTRC	RPS24	RPS24	1|0	1	0.5	2	4|2	0	0	0	0	0	-13.45	0.17	0.54
BTRC	ACACA	ACACA	777|1169	1946	973	2	1|1	1	1	1	1	1	inf	973	0
BTRC	RPS23	RPS23	6|3	9	4.5	2	2|3	0.07	0.14	0.07	0.14	0.07	-5.92	1.8	0.31
BTRC	ACACB	ACACB	98|117	215	107.5	2	3|1	1	1	1	1	1	124.07	53.75	0
BTRC	RPS28	RPS28	1|1	2	1	2	0|0	0	0	0	0	0	0.59	10	0.54
BTRC	PPIA	PPIA	7|10	17	8.5	2	6|6	0	0	0	0	0	-12.47	1.42	0.47
BTRC	CORO1B	CORO1B	14|18	32	16	2	57|59	0	0	0	0	0	-208.12	0.28	0.54
BTRC	FAU	FAU	2|1	3	1.5	2	1|1	0.05	0.11	0.05	0.11	0.05	-3.54	1.5	0.32
BTRC	HNRNPA2B1	HNRNPA2B1	2|0	2	1	2	20|14	0	0	0	0	0	-75.68	0.06	0.54
BTRC	A0A222	A0A222	91|95	186	93	2	1778|1828	0	0	0	0	0	#NAME?	0.05	0.54
BTRC	TP53BP2	TP53BP2	0|2	2	1	2	22|20	0	0	0	0	0	-93.5	0.05	0.54
BTRC	UPP1	UPP1	1|2	3	1.5	2	0|0	0.47	0.93	0.47	0.93	0.47	0.59	15	0.16
BTRC	DARS	DARS	0|1	1	0.5	2	1|1	0	0	0	0	0	-4.95	0.5	0.54
BTRC	LYPLA2	LYPLA2	0|3	3	1.5	2	15|16	0	0	0	0	0	-68.92	0.1	0.54
BTRC	S100A16	S100A16	2|0	2	1	2	0|0	0.47	0.93	0.47	0.93	0.47	-1.91	10	0.16
BTRC	PIP	PIP	5|0	5	2.5	2	0|0	0.5	1	0.5	1	0.5	-1.91	25	0.09
BTRC	PRRC2C	PRRC2C	0|2	2	1	2	79|70	0	0	0	0	0	-333.63	0.01	0.54
BTRC	PRRC2A	PRRC2A	0|1	1	0.5	2	38|42	0	0	0	0	0	-178.68	0.01	0.54
BTRC	SERPINB1	SERPINB1	1|2	3	1.5	2	0|0	0.47	0.93	0.47	0.93	0.47	0.59	15	0.16
BTRC	MAGED2	MAGED2	1|1	2	1	2	23|19	0	0	0	0	0	-89.05	0.05	0.54
BTRC	UBC	UBC	5|11	16	8	2	6|9	0	0	0	0	0	-20.92	1.07	0.49
BTRC	DEK	DEK	0|1	1	0.5	2	1|0	0	0	0	0	0	-3.35	1	0.54
BTRC	CD2AP	CD2AP	9|9	18	9	2	104|113	0	0	0	0	0	-444.41	0.08	0.54
BTRC	LANCL2	LANCL2	2|1	3	1.5	2	0|0	0.47	0.93	0.47	0.93	0.47	0.59	15	0.16
BTRC	PCBP2	PCBP2	3|4	7	3.5	2	13|16	0	0	0	0	0	-54	0.24	0.54
BTRC	PCBP1	PCBP1	12|13	25	12.5	2	33|27	0	0	0	0	0	-96.05	0.42	0.54
BTRC	ZBTB33	ZBTB33	5|7	12	6	2	39|35	0	0	0	0	0	-144.92	0.16	0.54
BTRC	SERPINB12	SERPINB12	4|8	12	6	2	1|0	0.96	1	0.96	1	0.96	2.32	12	0.01
BTRC	PLEC	PLEC	4|5	9	4.5	2	77|88	0	0	0	0	0	-349.48	0.05	0.54
BTRC	DYNC1H1	DYNC1H1	2|4	6	3	2	29|35	0	0	0	0	0	-133.75	0.09	0.54
BTRC	C11ORF49	C11ORF49	7|3	10	5	2	8|5	0	0	0	0	0	-20.8	0.77	0.5
BTRC	HNRNPH3	HNRNPH3	1|0	1	0.5	2	2|1	0	0	0	0	0	-7.15	0.33	0.54
BTRC	NES	NES	3|6	9	4.5	2	69|77	0	0	0	0	0	-311.59	0.06	0.54
BTRC	WWOX	WWOX	4|3	7	3.5	2	21|24	0	0	0	0	0	-88.46	0.16	0.54
BTRC	RPS12	RPS12	1|1	2	1	2	0|0	0	0	0	0	0	0.59	10	0.54
BTRC	RPS11	RPS11	2|7	9	4.5	2	1|0	0.7	1	0.7	1	0.7	-0.42	9	0.04
BTRC	CEP131	CEP131	0|1	1	0.5	2	1|2	0	0	0	0	0	-7.15	0.33	0.54
BTRC	TXN	TXN	2|7	9	4.5	2	0|2	0.52	0.9	0.52	0.9	0.52	-1.82	4.5	0.06
BTRC	TXNL1	TXNL1	2|2	4	2	2	7|8	0	0	0	0	0	-27.14	0.27	0.54
BTRC	ACTN4	ACTN4	2|0	2	1	2	9|5	0	0	0	0	0	-31.08	0.14	0.54
BTRC	EZR	EZR	1|1	2	1	2	41|34	0	0	0	0	0	-162.44	0.03	0.54
BTRC	SRSF11	SRSF11	6|7	13	6.5	2	7|5	0	0	0	0	0	-13.91	1.08	0.5
BTRC	DIAPH2	DIAPH2	0|1	1	0.5	2	11|11	0	0	0	0	0	-48.82	0.05	0.54
BTRC	WIPI2	WIPI2	5|4	9	4.5	2	27|24	0	0	0	0	0	-98.26	0.18	0.54
BTRC	WIPI1	WIPI1	1|0	1	0.5	2	21|22	0	0	0	0	0	-95.75	0.02	0.54
BTRC	CSRP2	CSRP2	3|4	7	3.5	2	0|0	0.99	1	0.99	1	0.99	4.47	35	0
BTRC	ATP6V1A	ATP6V1A	0|1	1	0.5	2	14|20	0	0	0	0	0	-75.68	0.03	0.54
BTRC	PUM1	PUM1	0|2	2	1	2	0|2	0.07	0.14	0.07	0.14	0.07	-4.71	1	0.31
BTRC	IFIT5	IFIT5	2|3	5	2.5	2	38|40	0	0	0	0	0	-164.75	0.06	0.54
BTRC	CCT8	CCT8	21|24	45	22.5	2	114|107	0	0	0	0	0	-412.43	0.2	0.54
BTRC	CCT5	CCT5	0|1	1	0.5	2	0|1	0	0	0	0	0	-3.35	1	0.54
BTRC	PDLIM4	PDLIM4	14|14	28	14	2	46|53	0	0	0	0	0	-172.16	0.28	0.54
BTRC	PDLIM5	PDLIM5	0|1	1	0.5	2	32|32	0	0	0	0	0	-142.79	0.02	0.54
BTRC	HEATR5B	HEATR5B	1|0	1	0.5	2	9|8	0	0	0	0	0	-37.72	0.06	0.54
BTRC	MCCC2	MCCC2	11|7	18	9	2	1|2	0.96	1	0.96	1	0.96	2.4	6	0.01
BTRC	MCCC1	MCCC1	352|546	898	449	2	125|153	0.5	1	0.5	1	0.5	-57.23	3.23	0.08
BTRC	FLNA	FLNA	214|308	522	261	2	7|4	1	1	1	1	1	261.62	47.45	0
BTRC	FLNB	FLNB	0|1	1	0.5	2	91|90	0	0	0	0	0	-405.53	0.01	0.54
BTRC	FLNC	FLNC	5|11	16	8	2	118|111	0	0	0	0	0	-487.47	0.07	0.54
BTRC	EIF4A1	EIF4A1	7|4	11	5.5	2	14|12	0	0	0	0	0	-45.02	0.42	0.54
BTRC	KRT18	KRT18	6|16	22	11	2	66|74	0	0	0	0	0	-286.06	0.16	0.54
BTRC	RPL24	RPL24	3|3	6	3	2	5|6	0	0	0	0	0	-16.89	0.55	0.54
BTRC	GIGYF1	GIGYF1	0|3	3	1.5	2	4|3	0	0	0	0	0	-15.69	0.43	0.54
BTRC	GIGYF2	GIGYF2	7|16	23	11.5	2	53|63	0	0	0	0	0	-229.75	0.2	0.54
BTRC	TLE3	TLE3	1|0	1	0.5	2	1|2	0	0	0	0	0	-7.15	0.33	0.54
BTRC	XIAP	XIAP	1|0	1	0.5	2	11|10	0	0	0	0	0	-46.61	0.05	0.54
BTRC	NMT1	NMT1	1|0	1	0.5	2	11|8	0	0	0	0	0	-42.17	0.05	0.54
BTRC	ELOVL5	ELOVL5	1|0	1	0.5	2	2|1	0	0	0	0	0	-7.15	0.33	0.54
BTRC	SIPA1L1	SIPA1L1	1|0	1	0.5	2	47|47	0	0	0	0	0	-210.1	0.01	0.54
BTRC	CNOT1	CNOT1	2|1	3	1.5	2	4|6	0	0	0	0	0	-19.19	0.3	0.54
BTRC	PARD3	PARD3	0|1	1	0.5	2	25|28	0	0	0	0	0	-118.14	0.02	0.54
BTRC	HUWE1	HUWE1	2|0	2	1	2	23|27	0	0	0	0	0	-111.42	0.04	0.54
BTRC	TUBA3E	TUBA3E	3|2	5	2.5	2	3|3	0	0	0	0	0	-9.13	0.83	0.54
BTRC	RAN	RAN	2|11	13	6.5	2	6|7	0	0	0	0	0	-23	1	0.48
BTRC	SLC12A6	SLC12A6	0|1	1	0.5	2	2|1	0	0	0	0	0	-7.15	0.33	0.54
BTRC	LPP	LPP	0|1	1	0.5	2	21|22	0	0	0	0	0	-95.75	0.02	0.54
BTRC	ARID1B	ARID1B	0|1	1	0.5	2	4|7	0	0	0	0	0	-24.45	0.09	0.54
BTRC	ARID1A	ARID1A	6|0	6	3	2	7|10	0	0	0	0	0	-37.72	0.35	0.54
BTRC	VIM	VIM	10|21	31	15.5	2	81|86	0	0	0	0	0	-330.86	0.19	0.54
BTRC	SNX1	SNX1	0|5	5	2.5	2	43|46	0	0	0	0	0	-198.88	0.06	0.54
BTRC	KHSRP	KHSRP	1|3	4	2	2	27|22	0	0	0	0	0	-104.58	0.08	0.54
BTRC	MKL2	MKL2	37|37	74	37	2	85|94	0	0	0	0	0	-281.8	0.41	0.54
BTRC	PKM	PKM	25|20	45	22.5	2	39|39	0	0	0	0	0	-114.96	0.58	0.54
BTRC	EIF4B	EIF4B	2|1	3	1.5	2	37|37	0	0	0	0	0	-160.21	0.04	0.54
BTRC	TUBB	TUBB	10|20	30	15	2	15|14	0	0	0	0	0	-38.64	1.03	0.51
BTRC	HDAC6	HDAC6	0|1	1	0.5	2	2|1	0	0	0	0	0	-7.15	0.33	0.54
BTRC	FABP5	FABP5	2|2	4	2	2	0|0	0.93	0.93	0.93	0.93	0.93	2.63	20	0.02
BTRC	PGAM1	PGAM1	1|1	2	1	2	14|15	0	0	0	0	0	-60.37	0.07	0.54
BTRC	RAB10	RAB10	3|3	6	3	2	0|1	0.72	0.72	0.72	0.72	0.72	0.93	6	0.03
BTRC	CSTB	CSTB	3|8	11	5.5	2	2|2	0.46	0.9	0.46	0.9	0.46	-4.17	2.75	0.22
BTRC	IGF2BP2	IGF2BP2	1|0	1	0.5	2	25|25	0	0	0	0	0	-111.42	0.02	0.54
BTRC	DUT	DUT	0|1	1	0.5	2	4|4	0	0	0	0	0	-17.82	0.12	0.54
BTRC	USP5	USP5	1|1	2	1	2	11|13	0	0	0	0	0	-49.39	0.08	0.54
BTRC	FN3KRP	FN3KRP	4|8	12	6	2	0|0	1	1	1	1	1	6.21	60	0
BTRC	DVL2	DVL2	1|0	1	0.5	2	23|26	0	0	0	0	0	-109.18	0.02	0.54
BTRC	PFKL	PFKL	1|2	3	1.5	2	3|4	0	0	0	0	0	-13.03	0.43	0.54
BTRC	ARL6IP4	ARL6IP4	2|10	12	6	2	0|0	0.97	1	0.97	1	0.97	2.63	60	0
BTRC	CTNNA1	CTNNA1	1|0	1	0.5	2	3|5	0	0	0	0	0	-17.82	0.12	0.54
BTRC	CHD1L	CHD1L	3|2	5	2.5	2	0|0	0.96	0.99	0.96	0.99	0.96	2.63	25	0.01
BTRC	ZGRF1	ZGRF1	2|0	2	1	2	1|2	0.01	0.02	0.01	0.02	0.01	-7.15	0.67	0.4
BTRC	NSFL1C	NSFL1C	1|1	2	1	2	16|22	0	0	0	0	0	-80.2	0.05	0.54
BTRC	TAGLN2	TAGLN2	4|8	12	6	2	47|51	0	0	0	0	0	-201.07	0.12	0.54
BTRC	GMPS	GMPS	0|1	1	0.5	2	12|11	0	0	0	0	0	-51.07	0.04	0.54
BTRC	SNRPD1	SNRPD1	5|3	8	4	2	4|4	0	0	0	0	0	-11.2	1	0.48
BTRC	CNN2	CNN2	4|9	13	6.5	2	16|15	0	0	0	0	0	-55.5	0.42	0.54
BTRC	SLTM	SLTM	3|0	3	1.5	2	14|10	0	0	0	0	0	-53.28	0.12	0.54
BTRC	NCAPH	NCAPH	1|0	1	0.5	2	16|17	0	0	0	0	0	-73.38	0.03	0.54
BTRC	SEPTIN-7	SEPTIN-7	1|0	1	0.5	2	11|12	0	0	0	0	0	-51.07	0.04	0.54
BTRC	SEPTIN-2	SEPTIN-2	1|0	1	0.5	2	7|7	0	0	0	0	0	-31.04	0.07	0.54
BTRC	SEPTIN-9	SEPTIN-9	4|6	10	5	2	53|54	0	0	0	0	0	-220.93	0.09	0.54
BTRC	CRK	CRK	2|8	10	5	2	32|29	0	0	0	0	0	-127.12	0.16	0.54
BTRC	PAGE2	PAGE2	1|0	1	0.5	2	4|4	0	0	0	0	0	-17.82	0.12	0.54
BTRC	EIF5A	EIF5A	1|0	1	0.5	2	10|4	0	0	0	0	0	-30.68	0.07	0.54
BTRC	NONO	NONO	4|7	11	5.5	2	41|51	0	0	0	0	0	-187.92	0.12	0.54
BTRC	PC	PC	610|959	1569	784.5	2	224|221	1	1	1	1	1	53.28	3.53	0
BTRC	SMARCAD1	SMARCAD1	0|1	1	0.5	2	3|3	0	0	0	0	0	-13.45	0.17	0.54
BTRC	TUBB6	TUBB6	6|9	15	7.5	2	6|5	0	0	0	0	0	-12.15	1.36	0.46
BTRC	STK38	STK38	0|4	4	2	2	16|20	0	0	0	0	0	-80.08	0.11	0.54
BTRC	MIS18A	MIS18A	0|4	4	2	2	3|7	0	0	0	0	0	-22.08	0.4	0.54
BTRC	STAT3	STAT3	4|6	10	5	2	60|46	0	0	0	0	0	-218.52	0.09	0.54
BTRC	STAT1	STAT1	6|6	12	6	2	85|86	0	0	0	0	0	-354.51	0.07	0.54
BTRC	USP9X	USP9X	2|4	6	3	2	2|2	0.03	0.06	0.03	0.06	0.03	-5.62	1.5	0.38
BTRC	MAP4	MAP4	11|16	27	13.5	2	197|242	0	0	0	0	0	#NAME?	0.06	0.54
BTRC	SON	SON	2|0	2	1	2	12|9	0	0	0	0	0	-46.61	0.1	0.54
BTRC	HSPB1	HSPB1	4|10	14	7	2	12|11	0	0	0	0	0	-38.84	0.61	0.54
BTRC	NUMB	NUMB	3|1	4	2	2	26|33	0	0	0	0	0	-126.8	0.07	0.54
BTRC	CKAP5	CKAP5	16|12	28	14	2	188|192	0	0	0	0	0	#NAME?	0.07	0.54
BTRC	ERBB2IP	ERBB2IP	5|5	10	5	2	39|38	0	0	0	0	0	-151.46	0.13	0.54
BTRC	CASP14	CASP14	2|4	6	3	2	0|0	0.97	1	0.97	1	0.97	2.63	30	0.01
BTRC	PTBP1	PTBP1	2|6	8	4	2	11|11	0	0	0	0	0	-41.91	0.36	0.54
BTRC	ATP2B1	ATP2B1	0|1	1	0.5	2	4|2	0	0	0	0	0	-13.45	0.17	0.54
BTRC	LDHA	LDHA	6|6	12	6	2	5|5	0	0	0	0	0	-10.39	1.2	0.49
BTRC	XRN1	XRN1	5|1	6	3	2	80|88	0	0	0	0	0	-370.48	0.04	0.54
BTRC	PLCE1	PLCE1	2|0	2	1	2	2|1	0.01	0.02	0.01	0.02	0.01	-7.15	0.67	0.4
BTRC	MACF1	MACF1	0|1	1	0.5	2	63|77	0	0	0	0	0	-313.34	0.01	0.54
BTRC	UBE2L6	UBE2L6	4|4	8	4	2	0|0	1	1	1	1	1	6.21	40	0
BTRC	DCP1B	DCP1B	0|2	2	1	2	17|19	0	0	0	0	0	-80.08	0.06	0.54
BTRC	DCP1A	DCP1A	0|1	1	0.5	2	16|17	0	0	0	0	0	-73.38	0.03	0.54
BTRC	TUBA1C	TUBA1C	1|3	4	2	2	11|12	0	0	0	0	0	-47.22	0.17	0.54
BTRC	TUBA1B	TUBA1B	47|57	104	52	2	97|96	0	0	0	0	0	-288.04	0.54	0.54
BTRC	PPME1	PPME1	1|0	1	0.5	2	11|14	0	0	0	0	0	-55.53	0.04	0.54
BTRC	PDIA3	PDIA3	2|5	7	3.5	2	0|0	0.97	1	0.97	1	0.97	2.63	35	0.01
BTRC	IFT74	IFT74	1|0	1	0.5	2	55|50	0	0	0	0	0	-234.8	0.01	0.54
BTRC	EVPL	EVPL	0|2	2	1	2	1|1	0.05	0.11	0.05	0.11	0.05	-4.95	1	0.32
BTRC	ARG1	ARG1	7|8	15	7.5	2	0|0	1	1	1	1	1	11.13	75	0
BTRC	AP1G2	AP1G2	1|1	2	1	2	0|0	0	0	0	0	0	0.59	10	0.54
BTRC	G6PD	G6PD	4|3	7	3.5	2	17|17	0	0	0	0	0	-64.68	0.21	0.54
BTRC	FUS	FUS	0|1	1	0.5	2	6|7	0	0	0	0	0	-28.86	0.08	0.54
BTRC	HNRNPR	HNRNPR	0|1	1	0.5	2	29|33	0	0	0	0	0	-138.31	0.02	0.54
BTRC	HNRNPU	HNRNPU	17|29	46	23	2	30|30	0	0	0	0	0	-85.44	0.77	0.54
BTRC	HNRNPK	HNRNPK	8|4	12	6	2	68|69	0	0	0	0	0	-287.32	0.09	0.54
BTRC	HNRNPL	HNRNPL	7|0	7	3.5	2	14|16	0	0	0	0	0	-66.67	0.23	0.54
BTRC	HNRNPM	HNRNPM	10|23	33	16.5	2	31|36	0	0	0	0	0	-115.42	0.49	0.54
BTRC	RPL27A	RPL27A	6|2	8	4	2	1|0	0.7	0.99	0.7	0.99	0.7	-0.42	8	0.04
BTRC	HNRNPF	HNRNPF	10|15	25	12.5	2	13|16	0	0	0	0	0	-38.64	0.86	0.52
BTRC	ARFGEF2	ARFGEF2	0|1	1	0.5	2	2|4	0	0	0	0	0	-13.45	0.17	0.54
BTRC	ARFGEF3	ARFGEF3	1|0	1	0.5	2	3|6	0	0	0	0	0	-20.05	0.11	0.54
BTRC	DSG1	DSG1	10|19	29	14.5	2	1|0	1	1	1	1	1	11.02	29	0
BTRC	HSP90AA1	HSP90AA1	1|0	1	0.5	2	9|9	0	0	0	0	0	-39.92	0.06	0.54
BTRC	LDHB	LDHB	3|4	7	3.5	2	2|4	0	0	0	0	0	-7.69	1.17	0.44
BTRC	PLS3	PLS3	2|0	2	1	2	13|19	0	0	0	0	0	-71.18	0.06	0.54
BTRC	PDIA6	PDIA6	10|13	23	11.5	2	0|2	0.99	1	0.99	1	0.99	4.07	11.5	0
BTRC	CFL1	CFL1	10|17	27	13.5	2	13|12	0	0	0	0	0	-31.17	1.08	0.51
BTRC	BICD2	BICD2	0|1	1	0.5	2	2|3	0	0	0	0	0	-11.37	0.2	0.54
BTRC	RCC2	RCC2	2|9	11	5.5	2	2|2	0.48	0.96	0.48	0.96	0.48	-5.62	2.75	0.15
BTRC	PDCD6IP	PDCD6IP	2|4	6	3	2	8|5	0	0	0	0	0	-23	0.46	0.54

## Sheet: CIAO1
Bait	Prey	PreyGene	Spec	SpecSum	AvgSpec	NumReplicates	ctrlCounts	AvgP	MaxP	TopoAvgP	TopoMaxP	SaintScore	logOddsScore	FoldChange	BFDR	boosted_by
CIAO1	HIST1H4A	HIST1H4A	11|12	23	11.5	2	7|7	0	0	0	0	0	-10.72	1.64	0.56
CIAO1	HSPA5	HSPA5	7|11	18	9	2	29|32	0	0	0	0	0	-111.22	0.3	0.71
CIAO1	HSPA4	HSPA4	14|11	25	12.5	2	22|22	0	0	0	0	0	-66.32	0.57	0.71
CIAO1	HSPA8	HSPA8	48|48	96	48	2	46|53	0	0	0	0	0	-106.71	0.97	0.71
CIAO1	SSFA2	SSFA2	2|3	5	2.5	2	10|12	0	0	0	0	0	-42.31	0.23	0.71
CIAO1	NELFE	NELFE	24|25	49	24.5	2	27|26	0	0	0	0	0	-60.52	0.92	0.71
CIAO1	KIAA0907	KIAA0907	5|4	9	4.5	2	1|1	0.63	0.76	0.63	0.76	0.63	0.04	4.5	0.04
CIAO1	CAMK4	CAMK4	8|3	11	5.5	2	5|7	0	0	0	0	0	-19.2	0.92	0.59
CIAO1	ZC3H15	ZC3H15	9|5	14	7	2	14|12	0	0	0	0	0	-43.05	0.54	0.71
CIAO1	ZC3H14	ZC3H14	14|14	28	14	2	21|31	0	0	0	0	0	-75.84	0.54	0.71
CIAO1	ZC3H18	ZC3H18	8|11	19	9.5	2	5|6	0	0	0	0	0	-9.7	1.73	0.52
CIAO1	ABCD3	ABCD3	23|31	54	27	2	18|21	0	0	0	0	0	-37.28	1.38	0.65
CIAO1	NT5DC1	NT5DC1	0|1	1	0.5	2	1|1	0	0	0	0	0	-5.35	0.5	0.71
CIAO1	DHX8	DHX8	0|1	1	0.5	2	1|4	0	0	0	0	0	-11.62	0.2	0.71
CIAO1	DHX9	DHX9	28|25	53	26.5	2	70|64	0	0	0	0	0	-217.91	0.4	0.71
CIAO1	NELFA	NELFA	7|10	17	8.5	2	8|14	0	0	0	0	0	-30.91	0.77	0.71
CIAO1	TCOF1	TCOF1	22|44	66	33	2	3|3	1	1	1	1	1	14.67	11	0
CIAO1	NSRP1	NSRP1	4|3	7	3.5	2	4|5	0	0	0	0	0	-13.49	0.78	0.71
CIAO1	NUP98	NUP98	9|8	17	8.5	2	39|44	0	0	0	0	0	-155.35	0.2	0.71
CIAO1	XPC	XPC	2|2	4	2	2	4|3	0	0	0	0	0	-11.45	0.57	0.71
CIAO1	HNRNPDL	HNRNPDL	5|5	10	5	2	2|3	0.03	0.03	0.03	0.03	0.03	-3.53	2	0.43
CIAO1	ANKRD20A12P	ANKRD20A12P	4|3	7	3.5	2	1|3	0.02	0.04	0.02	0.04	0.02	-4.57	1.75	0.45
CIAO1	PARP12	PARP12	1|2	3	1.5	2	2|5	0	0	0	0	0	-13.41	0.43	0.71
CIAO1	ANP32E	ANP32E	1|1	2	1	2	3|4	0	0	0	0	0	-13.43	0.29	0.71
CIAO1	PLCB2	PLCB2	0|1	1	0.5	2	1|1	0	0	0	0	0	-5.35	0.5	0.71
CIAO1	ACLY	ACLY	2|1	3	1.5	2	4|5	0	0	0	0	0	-17.54	0.33	0.71
CIAO1	ACSL3	ACSL3	8|15	23	11.5	2	1|1	1	1	1	1	1	4.9	11.5	0
CIAO1	ALDH3A2	ALDH3A2	29|37	66	33	2	6|7	1	1	1	1	1	12.69	5.08	0
CIAO1	PNISR	PNISR	2|6	8	4	2	2|5	0	0	0	0	0	-11.44	1.14	0.51
CIAO1	NOP2	NOP2	11|13	24	12	2	19|18	0	0	0	0	0	-52.56	0.65	0.71
CIAO1	EDC3	EDC3	5|4	9	4.5	2	2|3	0.02	0.03	0.02	0.03	0.02	-4.9	1.8	0.46
CIAO1	GTF3C1	GTF3C1	1|2	3	1.5	2	27|22	0	0	0	0	0	-104.98	0.06	0.71
CIAO1	EDC4	EDC4	46|52	98	49	2	46|53	0	0	0	0	0	-109.68	0.99	0.7
CIAO1	GTF3C4	GTF3C4	11|9	20	10	2	15|17	0	0	0	0	0	-46.65	0.62	0.71
CIAO1	SWAP70	SWAP70	20|25	45	22.5	2	34|46	0	0	0	0	0	-119.16	0.56	0.71
CIAO1	ZNF451	ZNF451	20|17	37	18.5	2	8|9	0.01	0.02	0.01	0.02	0.01	-7.71	2.18	0.47
CIAO1	XPO5	XPO5	1|0	1	0.5	2	1|1	0	0	0	0	0	-5.35	0.5	0.71
CIAO1	CSDE1	CSDE1	60|55	115	57.5	2	51|53	0	0	0	0	0	-105.38	1.11	0.7
CIAO1	XPO7	XPO7	2|2	4	2	2	0|0	0.9	0.9	0.9	0.9	0.9	2.23	20	0.01
CIAO1	TIPRL	TIPRL	25|38	63	31.5	2	36|32	0	0	0	0	0	-86.52	0.93	0.68
CIAO1	TTN	TTN	5|1	6	3	2	1|1	0.38	0.76	0.38	0.76	0.38	-3.94	3	0.22
CIAO1	FBXL18	FBXL18	0|2	2	1	2	0|0	0.45	0.9	0.45	0.9	0.45	-2.31	10	0.18
CIAO1	EPS15L1	EPS15L1	15|19	34	17	2	39|40	0	0	0	0	0	-128.42	0.43	0.71
CIAO1	C2ORF44	C2ORF44	11|20	31	15.5	2	0|1	1	1	1	1	1	12.08	31	0
CIAO1	GART	GART	9|7	16	8	2	19|16	0	0	0	0	0	-56.86	0.46	0.71
CIAO1	ANAPC4	ANAPC4	1|4	5	2.5	2	13|14	0	0	0	0	0	-56.38	0.19	0.71
CIAO1	RPS6KA1	RPS6KA1	7|12	19	9.5	2	21|19	0	0	0	0	0	-67.11	0.47	0.71
CIAO1	GATAD2A	GATAD2A	3|5	8	4	2	2|1	0.24	0.43	0.24	0.43	0.24	-2.84	2.67	0.28
CIAO1	A8K968	EPB41L3	8|5	13	6.5	2	8|4	0	0	0	0	0	-15.72	1.08	0.59
CIAO1	TP53I11	TP53I11	2|3	5	2.5	2	1|0	0.47	0.63	0.47	0.63	0.47	-0.82	5	0.17
CIAO1	HLCS	HLCS	18|12	30	15	2	6|9	0.02	0.04	0.02	0.04	0.02	-11.06	2	0.45
CIAO1	PSMD12	PSMD12	7|9	16	8	2	6|2	0.01	0.03	0.01	0.03	0.01	-5.86	2	0.46
CIAO1	SERBP1	SERBP1	30|31	61	30.5	2	39|50	0	0	0	0	0	-117.48	0.69	0.71
CIAO1	TMEM199	TMEM199	2|4	6	3	2	3|2	0	0.01	0	0.01	0	-7.8	1.2	0.5
CIAO1	RTFDC1	RTFDC1	1|0	1	0.5	2	0|4	0	0	0	0	0	-8.95	0.25	0.71
CIAO1	NUP133	NUP133	10|8	18	9	2	15|22	0	0	0	0	0	-58.65	0.49	0.71
CIAO1	VAPB	VAPB	13|17	30	15	2	7|9	0	0	0	0	0	-11.4	1.88	0.52
CIAO1	AFTPH	AFTPH	3|4	7	3.5	2	10|12	0	0	0	0	0	-39.6	0.32	0.71
CIAO1	SHROOM2	SHROOM2	2|2	4	2	2	15|14	0	0	0	0	0	-57.38	0.14	0.71
CIAO1	FOXM1	FOXM1	0|1	1	0.5	2	0|1	0	0	0	0	0	-3.75	1	0.71
CIAO1	IGF2R	IGF2R	2|1	3	1.5	2	31|34	0	0	0	0	0	-140.56	0.05	0.71
CIAO1	A0A222	A0A222	964|1159	2123	1061.5	2	1894|1936	0	0	0	0	0	#NAME?	0.55	0.71
CIAO1	ARF3	ARF3	3|4	7	3.5	2	8|6	0	0	0	0	0	-23.17	0.5	0.71
CIAO1	PLRG1	PLRG1	18|14	32	16	2	12|15	0	0	0	0	0	-29.14	1.19	0.64
CIAO1	CKS1B	CKS1B	1|3	4	2	2	0|0	0.49	0.98	0.49	0.98	0.49	0.2	20	0.13
CIAO1	ATE1	ATE1	1|3	4	2	2	2|2	0.01	0.01	0.01	0.01	0.01	-7.44	1	0.49
CIAO1	ELMSAN1	ELMSAN1	8|5	13	6.5	2	8|9	0	0	0	0	0	-25.14	0.76	0.71
CIAO1	AP3D1	AP3D1	6|7	13	6.5	2	16|20	0	0	0	0	0	-61.25	0.36	0.71
CIAO1	SZT2	SZT2	1|0	1	0.5	2	5|8	0	0	0	0	0	-29.26	0.08	0.71
CIAO1	NOL9	NOL9	1|2	3	1.5	2	1|0	0.15	0.31	0.15	0.31	0.15	-2.14	3	0.3
CIAO1	NOL8	NOL8	4|8	12	6	2	13|19	0	0	0	0	0	-58.04	0.38	0.71
CIAO1	CHTF18	CHTF18	7|12	19	9.5	2	2|2	0.82	1	0.82	1	0.82	0.59	4.75	0.02
CIAO1	TMEM57	TMEM57	1|3	4	2	2	0|0	0.49	0.98	0.49	0.98	0.49	0.2	20	0.13
CIAO1	SAR1A	SAR1A	0|2	2	1	2	0|0	0.45	0.9	0.45	0.9	0.45	-2.31	10	0.18
CIAO1	NOL6	NOL6	0|2	2	1	2	1|1	0.04	0.08	0.04	0.08	0.04	-5.35	1	0.4
CIAO1	NFRKB	NFRKB	30|31	61	30.5	2	3|2	1	1	1	1	1	26.78	12.2	0
CIAO1	SRPK2	SRPK2	0|2	2	1	2	1|1	0.04	0.08	0.04	0.08	0.04	-5.35	1	0.4
CIAO1	RAB11FIP1	RAB11FIP1	11|5	16	8	2	10|14	0	0	0	0	0	-38.98	0.67	0.71
CIAO1	RAB11FIP5	RAB11FIP5	11|15	26	13	2	47|28	0	0	0	0	0	-129.32	0.35	0.71
CIAO1	CORO1C	CORO1C	6|6	12	6	2	16|15	0	0	0	0	0	-50.98	0.39	0.71
CIAO1	IPO11	IPO11	0|1	1	0.5	2	2|2	0	0	0	0	0	-9.54	0.25	0.71
CIAO1	HMGB3	HMGB3	1|2	3	1.5	2	2|2	0	0	0	0	0	-7.44	0.75	0.71
CIAO1	EEF1A1	EEF1A1	42|70	112	56	2	41|51	0	0	0	0	0	-103.25	1.22	0.68
CIAO1	EEF1A2	EEF1A2	8|10	18	9	2	11|9	0	0	0	0	0	-25.6	0.9	0.71
CIAO1	BIN1	BIN1	0|2	2	1	2	0|0	0.45	0.9	0.45	0.9	0.45	-2.31	10	0.18
CIAO1	MAGEA4	MAGEA4	4|7	11	5.5	2	9|9	0	0	0	0	0	-29.06	0.61	0.71
CIAO1	KIF4A	KIF4A	44|49	93	46.5	2	39|45	0	0	0	0	0	-86.08	1.11	0.69
CIAO1	CDCA2	CDCA2	1|0	1	0.5	2	1|1	0	0	0	0	0	-5.35	0.5	0.71
CIAO1	CDCA3	CDCA3	2|1	3	1.5	2	1|0	0.15	0.31	0.15	0.31	0.15	-2.14	3	0.3
CIAO1	YLPM1	YLPM1	31|31	62	31	2	79|85	0	0	0	0	0	-265.43	0.38	0.71
CIAO1	FIP1L1	FIP1L1	6|8	14	7	2	12|17	0	0	0	0	0	-46.91	0.48	0.71
CIAO1	CD44	CD44	2|0	2	1	2	2|6	0	0	0	0	0	-17.97	0.25	0.71
CIAO1	NOLC1	NOLC1	4|5	9	4.5	2	8|10	0	0	0	0	0	-29.06	0.5	0.71
CIAO1	POGK	POGK	0|1	1	0.5	2	2|2	0	0	0	0	0	-9.54	0.25	0.71
CIAO1	FGFR1OP	FGFR1OP	6|1	7	3.5	2	8|11	0	0	0	0	0	-38.91	0.37	0.71
CIAO1	SNW1	SNW1	40|43	83	41.5	2	29|37	0	0	0	0	0	-60.27	1.26	0.68
CIAO1	RAB29	RAB29	3|1	4	2	2	0|0	0.49	0.98	0.49	0.98	0.49	0.2	20	0.13
CIAO1	FXR2	FXR2	1|1	2	1	2	2|2	0	0	0	0	0	-7.44	0.5	0.71
CIAO1	PNN	PNN	12|15	27	13.5	2	17|17	0	0	0	0	0	-44.98	0.79	0.71
CIAO1	WDR70	WDR70	17|27	44	22	2	27|31	0	0	0	0	0	-81.93	0.76	0.71
CIAO1	AHCTF1	AHCTF1	50|63	113	56.5	2	28|32	0	0	0	0	0	-36.02	1.88	0.63
CIAO1	PPP2R3A	PPP2R3A	3|6	9	4.5	2	10|14	0	0	0	0	0	-43.79	0.38	0.71
CIAO1	PRPF8	PRPF8	3|3	6	3	2	9|12	0	0	0	0	0	-37.53	0.29	0.71
CIAO1	PRPF3	PRPF3	22|29	51	25.5	2	34|34	0	0	0	0	0	-91.86	0.75	0.71
CIAO1	SIX4	SIX4	0|4	4	2	2	6|11	0	0	0	0	0	-38.04	0.24	0.71
CIAO1	SAGE1	SAGE1	3|1	4	2	2	1|0	0.31	0.63	0.31	0.63	0.31	-2.14	4	0.25
CIAO1	PCF11	PCF11	4|2	6	3	2	15|18	0	0	0	0	0	-66.06	0.18	0.71
CIAO1	COPG2	COPG2	88|133	221	110.5	2	92|75	0	0	0	0	0	-168.39	1.32	0.7
CIAO1	RELA	RELA	1|0	1	0.5	2	6|8	0	0	0	0	0	-31.44	0.07	0.71
CIAO1	HDGF	HDGF	0|2	2	1	2	10|13	0	0	0	0	0	-51.47	0.09	0.71
CIAO1	PIP4K2A	PIP4K2A	0|1	1	0.5	2	4|4	0	0	0	0	0	-18.21	0.12	0.71
CIAO1	PIP4K2C	PIP4K2C	1|1	2	1	2	15|12	0	0	0	0	0	-56.38	0.07	0.71
CIAO1	COPG1	COPG1	0|2	2	1	2	0|1	0.15	0.31	0.15	0.31	0.15	-3.75	2	0.3
CIAO1	THOC2	THOC2	33|32	65	32.5	2	29|32	0	0	0	0	0	-62.95	1.07	0.68
CIAO1	RFX1	RFX1	6|4	10	5	2	10|8	0	0	0	0	0	-29.06	0.56	0.71
CIAO1	APC	APC	0|1	1	0.5	2	6|6	0	0	0	0	0	-27.02	0.08	0.71
CIAO1	MAVS	MAVS	5|3	8	4	2	7|9	0	0	0	0	0	-27.2	0.5	0.71
CIAO1	PAK2	PAK2	16|19	35	17.5	2	31|36	0	0	0	0	0	-101.79	0.52	0.71
CIAO1	RECQL5	RECQL5	1|0	1	0.5	2	0|3	0	0	0	0	0	-7.27	0.33	0.71
CIAO1	ADNP	ADNP	43|41	84	42	2	44|47	0	0	0	0	0	-102.92	0.92	0.71
CIAO1	YTHDF3	YTHDF3	0|1	1	0.5	2	0|1	0	0	0	0	0	-3.75	1	0.71
CIAO1	YTHDF2	YTHDF2	6|5	11	5.5	2	9|10	0	0	0	0	0	-29.03	0.58	0.71
CIAO1	YTHDF1	YTHDF1	9|6	15	7.5	2	9|10	0	0	0	0	0	-27.14	0.79	0.71
CIAO1	MED1	MED1	20|17	37	18.5	2	33|38	0	0	0	0	0	-107.68	0.52	0.71
CIAO1	ZNF598	ZNF598	1|2	3	1.5	2	5|5	0	0	0	0	0	-19.59	0.3	0.71
CIAO1	CEP97	CEP97	3|1	4	2	2	4|3	0	0	0	0	0	-13.43	0.57	0.71
CIAO1	SUB1	SUB1	9|5	14	7	2	10|8	0	0	0	0	0	-27.05	0.78	0.71
CIAO1	ZNF608	ZNF608	1|3	4	2	2	0|0	0.49	0.98	0.49	0.98	0.49	0.2	20	0.13
CIAO1	ZNF609	ZNF609	6|10	16	8	2	12|11	0	0	0	0	0	-34.91	0.7	0.71
CIAO1	TKT	TKT	1|1	2	1	2	2|1	0	0	0	0	0	-5.74	0.67	0.71
CIAO1	VEZF1	VEZF1	1|3	4	2	2	1|1	0.12	0.24	0.12	0.24	0.12	-3.94	2	0.35
CIAO1	TNS3	TNS3	25|23	48	24	2	13|16	0	0	0	0	0	-19.94	1.66	0.62
CIAO1	FAM135A	FAM135A	1|0	1	0.5	2	2|3	0	0	0	0	0	-11.77	0.2	0.71
CIAO1	DPYSL4	DPYSL4	1|0	1	0.5	2	19|12	0	0	0	0	0	-69.2	0.03	0.71
CIAO1	DPYSL2	DPYSL2	31|38	69	34.5	2	50|47	0	0	0	0	0	-131.05	0.71	0.71
CIAO1	DPYSL3	DPYSL3	20|22	42	21	2	37|30	0	0	0	0	0	-93.7	0.63	0.71
CIAO1	ARID2	ARID2	5|0	5	2.5	2	0|2	0.3	0.6	0.3	0.6	0.3	-5.11	2.5	0.26
CIAO1	NUDT2	NUDT2	3|1	4	2	2	5|6	0	0	0	0	0	-21.74	0.36	0.71
CIAO1	NUDT5	NUDT5	11|9	20	10	2	16|21	0	0	0	0	0	-56.55	0.54	0.71
CIAO1	EXOSC10	EXOSC10	17|17	34	17	2	35|46	0	0	0	0	0	-127.8	0.42	0.71
CIAO1	TK1	TK1	1|0	1	0.5	2	2|2	0	0	0	0	0	-9.54	0.25	0.71
CIAO1	PHLDB1	PHLDB1	21|27	48	24	2	2|2	1	1	1	1	1	17.34	12	0
CIAO1	EPS8L2	EPS8L2	8|2	10	5	2	11|11	0	0	0	0	0	-42.31	0.45	0.71
CIAO1	LARS	LARS	5|3	8	4	2	6|8	0	0	0	0	0	-23.17	0.57	0.71
CIAO1	PFN1	PFN1	10|5	15	7.5	2	6|8	0	0	0	0	0	-19.42	1.07	0.59
CIAO1	PFN2	PFN2	2|3	5	2.5	2	4|4	0	0	0	0	0	-13.32	0.62	0.71
CIAO1	TMEM214	TMEM214	4|1	5	2.5	2	1|0	0.44	0.87	0.44	0.87	0.44	-2.14	5	0.22
CIAO1	KDM3B	KDM3B	3|10	13	6.5	2	36|38	0	0	0	0	0	-152.36	0.18	0.71
CIAO1	TP53BP1	TP53BP1	2|3	5	2.5	2	60|77	0	0	0	0	0	-296.23	0.04	0.71
CIAO1	ZNF114	ZNF114	1|0	1	0.5	2	2|3	0	0	0	0	0	-11.77	0.2	0.71
CIAO1	SSB	SSB	6|11	17	8.5	2	13|15	0	0	0	0	0	-44.88	0.61	0.71
CIAO1	AMPD2	AMPD2	0|1	1	0.5	2	12|11	0	0	0	0	0	-51.47	0.04	0.71
CIAO1	TP53BP2	TP53BP2	7|6	13	6.5	2	26|23	0	0	0	0	0	-88.52	0.27	0.71
CIAO1	TEX10	TEX10	3|4	7	3.5	2	15|15	0	0	0	0	0	-56.52	0.23	0.71
CIAO1	PRKAR2A	PRKAR2A	3|3	6	3	2	16|18	0	0	0	0	0	-65.08	0.18	0.71
CIAO1	TMSB10	TMSB10	0|7	7	3.5	2	1|1	0.49	0.97	0.49	0.97	0.49	-5.35	3.5	0.16
CIAO1	ECD	ECD	5|7	12	6	2	19|20	0	0	0	0	0	-70.09	0.31	0.71
CIAO1	NUP62	NUP62	1|2	3	1.5	2	10|13	0	0	0	0	0	-47.62	0.13	0.71
CIAO1	TPM3	TPM3	0|4	4	2	2	4|3	0	0	0	0	0	-16.09	0.57	0.56
CIAO1	SNRPA1	SNRPA1	13|20	33	16.5	2	18|18	0	0	0	0	0	-47.01	0.92	0.66
CIAO1	PRPF40A	PRPF40A	2|5	7	3.5	2	10|9	0	0	0	0	0	-35.94	0.37	0.71
CIAO1	ETF1	ETF1	10|8	18	9	2	15|14	0	0	0	0	0	-42.74	0.62	0.71
CIAO1	FAM21C	FAM21C	4|0	4	2	2	11|13	0	0	0	0	0	-53.68	0.17	0.71
CIAO1	FAM21A	FAM21A	16|20	36	18	2	75|80	0	0	0	0	0	-286.04	0.23	0.71
CIAO1	SIPA1	SIPA1	3|2	5	2.5	2	11|9	0	0	0	0	0	-38.04	0.25	0.71
CIAO1	PHACTR4	PHACTR4	9|13	22	11	2	12|11	0	0	0	0	0	-29.51	0.96	0.64
CIAO1	TRIO	TRIO	6|7	13	6.5	2	27|33	0	0	0	0	0	-111.95	0.22	0.71
CIAO1	MTMR14	MTMR14	2|0	2	1	2	4|1	0	0	0	0	0	-11.62	0.4	0.71
CIAO1	MTMR12	MTMR12	1|1	2	1	2	0|0	0	0	0	0	0	0.2	10	0.71
CIAO1	CLIC1	CLIC1	3|7	10	5	2	11|9	0	0	0	0	0	-35.43	0.5	0.71
CIAO1	SMNDC1	SMNDC1	1|0	1	0.5	2	2|3	0	0	0	0	0	-11.77	0.2	0.71
CIAO1	YKT6	YKT6	21|28	49	24.5	2	22|26	0	0	0	0	0	-56.11	1.02	0.67
CIAO1	BBX	BBX	5|5	10	5	2	9|7	0	0	0	0	0	-23.19	0.62	0.71
CIAO1	TJP2	TJP2	30|34	64	32	2	37|54	0	0	0	0	0	-120.89	0.7	0.71
CIAO1	ATXN2L	ATXN2L	32|51	83	41.5	2	48|46	0	0	0	0	0	-123.46	0.88	0.7
CIAO1	TJP1	TJP1	51|72	123	61.5	2	2|3	1	1	1	1	1	54.98	24.6	0
CIAO1	TCP1	TCP1	221|363	584	292	2	17|14	1	1	1	1	1	215.2	18.84	0
CIAO1	SOWAHC	SOWAHC	1|3	4	2	2	1|1	0.12	0.24	0.12	0.24	0.12	-3.94	2	0.35
CIAO1	ISY1	ISY1	3|4	7	3.5	2	2|2	0.02	0.04	0.02	0.04	0.02	-4.57	1.75	0.45
CIAO1	SH3PXD2B	SH3PXD2B	33|56	89	44.5	2	59|73	0	0	0	0	0	-195.85	0.67	0.71
CIAO1	PATL1	PATL1	6|13	19	9.5	2	11|11	0	0	0	0	0	-32.93	0.86	0.64
CIAO1	XAB2	XAB2	50|74	124	62	2	27|27	0.5	0.99	0.5	0.99	0.5	-25.87	2.3	0.13
CIAO1	SVIL	SVIL	1|1	2	1	2	17|17	0	0	0	0	0	-71.77	0.06	0.71
CIAO1	GTF3C5	GTF3C5	7|3	10	5	2	14|13	0	0	0	0	0	-50.15	0.37	0.71
CIAO1	KTN1	KTN1	42|60	102	51	2	10|14	1	1	1	1	1	12.05	4.25	0
CIAO1	TCEB3	TCEB3	15|18	33	16.5	2	9|12	0	0	0	0	0	-17.24	1.57	0.6
CIAO1	PRDX6	PRDX6	5|5	10	5	2	11|12	0	0	0	0	0	-36.98	0.43	0.71
CIAO1	TCEB1	TCEB1	4|1	5	2.5	2	7|4	0	0	0	0	0	-21.74	0.45	0.71
CIAO1	DENND4C	DENND4C	0|2	2	1	2	33|28	0	0	0	0	0	-136.47	0.03	0.71
CIAO1	PRDX1	PRDX1	16|17	33	16.5	2	25|30	0	0	0	0	0	-78.01	0.6	0.71
CIAO1	RABL6	RABL6	3|2	5	2.5	2	4|7	0	0	0	0	0	-19.31	0.45	0.71
CIAO1	SMARCA4	SMARCA4	3|3	6	3	2	2|2	0.01	0.01	0.01	0.01	0.01	-4.57	1.5	0.48
CIAO1	SMARCA5	SMARCA5	15|17	32	16	2	17|19	0	0	0	0	0	-43.7	0.89	0.71
CIAO1	POR	POR	1|5	6	3	2	0|0	0.5	1	0.5	1	0.5	0.2	30	0.1
CIAO1	CSTB	CSTB	0|2	2	1	2	2|2	0	0	0	0	0	-9.54	0.5	0.71
CIAO1	PKHD1L1	PKHD1L1	1|0	1	0.5	2	2|2	0	0	0	0	0	-9.54	0.25	0.71
CIAO1	CARS	CARS	2|0	2	1	2	3|5	0	0	0	0	0	-18.21	0.25	0.71
CIAO1	CCT6A	CCT6A	27|41	68	34	2	5|5	1	1	1	1	1	14.34	6.8	0
CIAO1	OGFR	OGFR	1|2	3	1.5	2	5|2	0	0	0	0	0	-13.41	0.43	0.71
CIAO1	CDC5L	CDC5L	14|19	33	16.5	2	33|35	0	0	0	0	0	-108.21	0.49	0.71
CIAO1	VCL	VCL	6|5	11	5.5	2	38|38	0	0	0	0	0	-149.68	0.14	0.71
CIAO1	CROCC	CROCC	2|3	5	2.5	2	2|1	0.03	0.06	0.03	0.06	0.03	-4.24	1.67	0.42
CIAO1	VCP	VCP	33|33	66	33	2	3|2	1	1	1	1	1	30.72	13.2	0
CIAO1	OLA1	OLA1	1|3	4	2	2	1|4	0	0	0	0	0	-9.3	0.8	0.52
CIAO1	VASP	VASP	0|5	5	2.5	2	8|6	0	0	0	0	0	-31.44	0.36	0.71
CIAO1	PAPOLA	PAPOLA	22|19	41	20.5	2	33|41	0	0	0	0	0	-109.47	0.55	0.71
CIAO1	PAPOLB	PAPOLB	1|0	1	0.5	2	1|1	0	0	0	0	0	-5.35	0.5	0.71
CIAO1	MYH7B	MYH7B	0|2	2	1	2	1|0	0.15	0.31	0.15	0.31	0.15	-3.75	2	0.3
CIAO1	DPH5	DPH5	0|2	2	1	2	0|1	0.15	0.31	0.15	0.31	0.15	-3.75	2	0.3
CIAO1	NSUN2	NSUN2	1|0	1	0.5	2	5|7	0	0	0	0	0	-27.02	0.08	0.71
CIAO1	WIBG	WIBG	0|1	1	0.5	2	2|3	0	0	0	0	0	-11.77	0.2	0.71
CIAO1	CANT1	CANT1	6|2	8	4	2	0|0	0.95	1	0.95	1	0.95	2.23	40	0
CIAO1	TARS	TARS	26|26	52	26	2	10|8	0.89	0.89	0.89	0.89	0.89	2.09	2.89	0.02
CIAO1	ZFR	ZFR	29|28	57	28.5	2	43|46	0	0	0	0	0	-121.21	0.64	0.71
CIAO1	CDR2L	CDR2L	2|0	2	1	2	9|9	0	0	0	0	0	-40.32	0.11	0.71
CIAO1	TXNDC9	TXNDC9	4|2	6	3	2	4|3	0	0	0	0	0	-11.45	0.86	0.56
CIAO1	POLR3A	POLR3A	2|10	12	6	2	0|0	0.95	1	0.95	1	0.95	2.23	60	0
CIAO1	CALM3	CALM3	3|1	4	2	2	4|5	0	0	0	0	0	-17.54	0.44	0.71
CIAO1	SPG20	SPG20	2|1	3	1.5	2	4|4	0	0	0	0	0	-15.42	0.38	0.71
CIAO1	DCD	DCD	2|2	4	2	2	0|0	0.9	0.9	0.9	0.9	0.9	2.23	20	0.01
CIAO1	DNMT1	DNMT1	1|0	1	0.5	2	5|6	0	0	0	0	0	-24.85	0.09	0.71
CIAO1	NDC1	NDC1	7|13	20	10	2	0|0	1	1	1	1	1	10.73	100	0
CIAO1	DLGAP5	DLGAP5	43|51	94	47	2	57|61	0	0	0	0	0	-149.54	0.8	0.71
CIAO1	EIF4ENIF1	EIF4ENIF1	12|15	27	13.5	2	25|20	0	0	0	0	0	-66.27	0.6	0.71
CIAO1	TRIM28	TRIM28	17|18	35	17.5	2	46|42	0	0	0	0	0	-142.2	0.4	0.71
CIAO1	TRIM25	TRIM25	31|31	62	31	2	31|25	0	0	0	0	0	-55.61	1.11	0.68
CIAO1	CLCN7	CLCN7	1|1	2	1	2	6|6	0	0	0	0	0	-23.82	0.17	0.71
CIAO1	PRMT7	PRMT7	6|13	19	9.5	2	16|19	0	0	0	0	0	-59.2	0.54	0.71
CIAO1	SLC25A5	SLC25A5	13|9	22	11	2	22|21	0	0	0	0	0	-68.63	0.51	0.71
CIAO1	BRD4	BRD4	17|16	33	16.5	2	34|42	0	0	0	0	0	-119.97	0.43	0.71
CIAO1	COIL	COIL	29|24	53	26.5	2	9|12	0.38	0.75	0.38	0.75	0.38	-5.19	2.52	0.23
CIAO1	LZTFL1	LZTFL1	3|1	4	2	2	8|11	0	0	0	0	0	-38.91	0.21	0.71
CIAO1	PTPN12	PTPN12	15|18	33	16.5	2	37|31	0	0	0	0	0	-105.97	0.49	0.71
CIAO1	PTPN11	PTPN11	10|11	21	10.5	2	31|22	0	0	0	0	0	-86.66	0.4	0.71
CIAO1	ARCN1	ARCN1	8|13	21	10.5	2	16|17	0	0	0	0	0	-50.65	0.64	0.71
CIAO1	UTRN	UTRN	5|9	14	7	2	91|104	0	0	0	0	0	-412.25	0.07	0.71
CIAO1	SEH1L	SEH1L	2|0	2	1	2	1|0	0.15	0.31	0.15	0.31	0.15	-3.75	2	0.3
CIAO1	GAPDH	GAPDH	9|6	15	7.5	2	4|6	0	0	0	0	0	-10.79	1.5	0.54
CIAO1	TFIP11	TFIP11	35|28	63	31.5	2	19|33	0	0	0	0	0	-52.36	1.21	0.67
CIAO1	SEC16A	SEC16A	25|23	48	24	2	1|5	1	1	1	1	1	5.16	8	0
CIAO1	RICTOR	RICTOR	10|10	20	10	2	1|0	1	1	1	1	1	10.62	20	0
CIAO1	ARHGAP1	ARHGAP1	15|28	43	21.5	2	31|19	0	0	0	0	0	-69.76	0.86	0.67
CIAO1	PPM1G	PPM1G	3|1	4	2	2	20|15	0	0	0	0	0	-73.99	0.11	0.71
CIAO1	ABCF3	ABCF3	9|4	13	6.5	2	10|10	0	0	0	0	0	-33.09	0.65	0.71
CIAO1	CHD1L	CHD1L	47|58	105	52.5	2	0|0	1	1	1	1	1	69.54	525	0
CIAO1	ABCF1	ABCF1	13|8	21	10.5	2	15|16	0	0	0	0	0	-46.68	0.68	0.71
CIAO1	USP47	USP47	1|2	3	1.5	2	17|20	0	0	0	0	0	-78.4	0.08	0.71
CIAO1	RAPH1	RAPH1	40|43	83	41.5	2	29|29	0	0	0	0	0	-46.36	1.43	0.67
CIAO1	CISD2	CISD2	2|4	6	3	2	1|0	0.59	0.87	0.59	0.87	0.59	-0.82	6	0.06
CIAO1	CISD1	CISD1	3|0	3	1.5	2	0|0	0.49	0.98	0.49	0.98	0.49	-2.31	15	0.13
CIAO1	PRKAB1	PRKAB1	3|2	5	2.5	2	5|4	0	0	0	0	0	-15.32	0.56	0.71
CIAO1	CDK11B	CDK11B	5|2	7	3.5	2	3|5	0	0	0	0	0	-13.32	0.88	0.56
CIAO1	RPUSD2	RPUSD2	2|7	9	4.5	2	2|2	0.32	0.64	0.32	0.64	0.32	-6.02	2.25	0.25
CIAO1	KPRP	KPRP	6|0	6	3	2	0|0	0.5	1	0.5	1	0.5	-2.31	30	0.09
CIAO1	PTPN2	PTPN2	7|8	15	7.5	2	6|6	0	0	0	0	0	-12.86	1.25	0.58
CIAO1	PTPN1	PTPN1	17|21	38	19	2	9|10	0	0	0	0	0	-11.07	2	0.52
CIAO1	PTPN6	PTPN6	0|2	2	1	2	1|0	0.15	0.31	0.15	0.31	0.15	-3.75	2	0.3
CIAO1	ASUN	ASUN	2|4	6	3	2	1|2	0.1	0.18	0.1	0.18	0.1	-4.24	2	0.36
CIAO1	BTF3	BTF3	1|2	3	1.5	2	1|0	0.15	0.31	0.15	0.31	0.15	-2.14	3	0.3
CIAO1	SLC3A2	SLC3A2	8|10	18	9	2	29|42	0	0	0	0	0	-129.35	0.25	0.71
CIAO1	LRCH2	LRCH2	1|0	1	0.5	2	1|3	0	0	0	0	0	-9.54	0.25	0.71
CIAO1	BAG2	BAG2	4|5	9	4.5	2	2|5	0	0	0	0	0	-8.38	1.29	0.54
CIAO1	BAG3	BAG3	21|30	51	25.5	2	31|36	0	0	0	0	0	-91.8	0.76	0.71
CIAO1	MYO1E	MYO1E	1|0	1	0.5	2	8|5	0	0	0	0	0	-29.26	0.08	0.71
CIAO1	MYO1B	MYO1B	9|11	20	10	2	18|16	0	0	0	0	0	-50.58	0.59	0.71
CIAO1	MSRB3	MSRB3	6|3	9	4.5	2	3|1	0.18	0.35	0.18	0.35	0.18	-4.57	2.25	0.29
CIAO1	CTDP1	CTDP1	0|1	1	0.5	2	9|10	0	0	0	0	0	-42.57	0.05	0.71
CIAO1	RPS2	RPS2	6|4	10	5	2	4|4	0	0	0	0	0	-10.17	1.25	0.55
CIAO1	VDAC2	VDAC2	8|7	15	7.5	2	8|9	0	0	0	0	0	-21.73	0.88	0.71
CIAO1	CHMP7	CHMP7	0|2	2	1	2	3|4	0	0	0	0	0	-16.09	0.29	0.71
CIAO1	CHMP5	CHMP5	10|10	20	10	2	11|12	0	0	0	0	0	-27.94	0.87	0.71
CIAO1	RPS8	RPS8	2|3	5	2.5	2	6|6	0	0	0	0	0	-21.31	0.42	0.71
CIAO1	CTPS1	CTPS1	29|37	66	33	2	33|42	0	0	0	0	0	-92.89	0.88	0.71
CIAO1	GARS	GARS	3|2	5	2.5	2	2|4	0	0	0	0	0	-9.52	0.83	0.71
CIAO1	DSG2	DSG2	20|21	41	20.5	2	32|33	0	0	0	0	0	-89.81	0.63	0.71
CIAO1	DSG1	DSG1	8|1	9	4.5	2	1|0	0.5	1	0.5	1	0.5	-2.14	9	0.09
CIAO1	KIF16B	KIF16B	0|1	1	0.5	2	1|2	0	0	0	0	0	-7.55	0.33	0.71
CIAO1	SH3BP5L	SH3BP5L	3|8	11	5.5	2	11|12	0	0	0	0	0	-41.71	0.48	0.71
CIAO1	ERCC5	ERCC5	0|3	3	1.5	2	4|6	0	0	0	0	0	-22.61	0.3	0.71
CIAO1	SF3B3	SF3B3	9|5	14	7	2	4|6	0	0	0	0	0	-12.24	1.4	0.54
CIAO1	LGALS1	LGALS1	7|6	13	6.5	2	3|1	0.5	0.64	0.5	0.64	0.5	-0.61	3.25	0.12
CIAO1	CFAP36	CFAP36	2|1	3	1.5	2	1|1	0.04	0.08	0.04	0.08	0.04	-3.94	1.5	0.4
CIAO1	FSCN1	FSCN1	4|2	6	3	2	0|0	0.95	1	0.95	1	0.95	2.23	30	0.01
CIAO1	NRBF2	NRBF2	5|5	10	5	2	11|9	0	0	0	0	0	-30.98	0.5	0.71
CIAO1	NUP50	NUP50	11|19	30	15	2	16|9	0	0	0	0	0	-29.79	1.2	0.63
CIAO1	HN1	HN1	15|11	26	13	2	14|15	0	0	0	0	0	-37.32	0.9	0.65
CIAO1	AGPAT6	AGPAT6	2|2	4	2	2	0|0	0.9	0.9	0.9	0.9	0.9	2.23	20	0.01
CIAO1	WAPAL	WAPAL	53|44	97	48.5	2	58|60	0	0	0	0	0	-147.81	0.82	0.71
CIAO1	KIAA1217	KIAA1217	17|23	40	20	2	23|25	0	0	0	0	0	-62.69	0.83	0.71
CIAO1	KIAA1211	KIAA1211	2|1	3	1.5	2	29|28	0	0	0	0	0	-122.75	0.05	0.71
CIAO1	AGPAT9	AGPAT9	15|20	35	17.5	2	0|0	1	1	1	1	1	23	175	0
CIAO1	TMPO	TMPO	35|52	87	43.5	2	7|11	1	1	1	1	1	12.58	4.83	0
CIAO1	VARS	VARS	37|39	76	38	2	38|35	0	0	0	0	0	-76.84	1.04	0.69
CIAO1	SMCR8	SMCR8	34|60	94	47	2	44|40	0	0	0	0	0	-101.23	1.12	0.68
CIAO1	KIAA1524	KIAA1524	37|37	74	37	2	40|46	0	0	0	0	0	-100.08	0.86	0.71
CIAO1	KIAA1522	KIAA1522	0|3	3	1.5	2	1|2	0.03	0.06	0.03	0.06	0.03	-7.55	1	0.43
CIAO1	FMR1	FMR1	1|2	3	1.5	2	1|2	0.01	0.01	0.01	0.01	0.01	-5.74	1	0.48
CIAO1	PEX14	PEX14	16|19	35	17.5	2	6|9	0.07	0.14	0.07	0.14	0.07	-5.7	2.33	0.38
CIAO1	AP3B1	AP3B1	10|8	18	9	2	15|22	0	0	0	0	0	-58.65	0.49	0.71
CIAO1	RPL24	RPL24	8|7	15	7.5	2	6|6	0	0	0	0	0	-12.86	1.25	0.58
CIAO1	NAP1L4	NAP1L4	7|10	17	8.5	2	14|15	0	0	0	0	0	-44.76	0.59	0.71
CIAO1	RPL22	RPL22	2|3	5	2.5	2	0|0	0.94	0.98	0.94	0.98	0.94	2.23	25	0.01
CIAO1	ATG3	ATG3	7|3	10	5	2	16|14	0	0	0	0	0	-56.52	0.33	0.71
CIAO1	PRRC2B	PRRC2B	1|1	2	1	2	9|10	0	0	0	0	0	-38.91	0.11	0.71
CIAO1	EYA3	EYA3	0|4	4	2	2	5|3	0	0	0	0	0	-18.21	0.5	0.71
CIAO1	PEAK1	PEAK1	5|6	11	5.5	2	25|23	0	0	0	0	0	-89.19	0.23	0.71
CIAO1	ILKAP	ILKAP	3|2	5	2.5	2	8|7	0	0	0	0	0	-27.54	0.33	0.71
CIAO1	KIAA1143	KIAA1143	4|7	11	5.5	2	5|4	0	0	0	0	0	-11.94	1.22	0.55
CIAO1	TAGLN	TAGLN	2|4	6	3	2	10|7	0	0	0	0	0	-31.72	0.35	0.71
CIAO1	ANKLE2	ANKLE2	3|5	8	4	2	2|2	0.07	0.13	0.07	0.13	0.07	-4.57	2	0.38
CIAO1	PPP1CB	PPP1CB	7|5	12	6	2	6|5	0	0	0	0	0	-14.01	1.09	0.58
CIAO1	PPP1CA	PPP1CA	2|0	2	1	2	3|2	0	0	0	0	0	-11.77	0.4	0.71
CIAO1	SRRM1	SRRM1	5|5	10	5	2	1|1	0.76	0.76	0.76	0.76	0.76	1.15	5	0.02
CIAO1	SRRM2	SRRM2	6|9	15	7.5	2	0|0	1	1	1	1	1	9.13	75	0
CIAO1	CCDC174	CCDC174	14|5	19	9.5	2	14|16	0	0	0	0	0	-51.27	0.63	0.71
CIAO1	KANK2	KANK2	36|30	66	33	2	17|18	0	0	0	0	0	-20.64	1.89	0.6
CIAO1	COL6A5	COL6A5	2|2	4	2	2	2|1	0.01	0.01	0.01	0.01	0.01	-4.24	1.33	0.46
CIAO1	PUF60	PUF60	21|33	54	27	2	31|31	0	0	0	0	0	-82.19	0.87	0.68
CIAO1	MYH13	MYH13	0|3	3	1.5	2	0|0	0.49	0.98	0.49	0.98	0.49	-2.31	15	0.13
CIAO1	PLIN3	PLIN3	44|50	94	47	2	54|51	0	0	0	0	0	-123.67	0.9	0.71
CIAO1	ZYX	ZYX	29|27	56	28	2	32|37	0	0	0	0	0	-85	0.81	0.71
CIAO1	SMAP1	SMAP1	7|6	13	6.5	2	6|9	0	0	0	0	0	-19.66	0.87	0.71
CIAO1	PALM2-AKAP2	PALM2;PALM2-AKAP2	0|1	1	0.5	2	7|12	0	0	0	0	0	-42.54	0.05	0.71
CIAO1	CIAPIN1	CIAPIN1	10|13	23	11.5	2	28|26	0	0	0	0	0	-88.81	0.43	0.71
CIAO1	RSBN1	RSBN1	3|2	5	2.5	2	2|3	0	0	0	0	0	-7.8	1	0.53
CIAO1	HSP90AB1	HSP90AB1	53|84	137	68.5	2	60|49	0	0	0	0	0	-117.13	1.26	0.69
CIAO1	ARHGAP29	ARHGAP29	19|34	53	26.5	2	22|32	0	0	0	0	0	-70.34	0.98	0.67
CIAO1	URI1	URI1	18|24	42	21	2	3|2	1	1	1	1	1	11.63	8.4	0
CIAO1	ZSCAN21	ZSCAN21	1|0	1	0.5	2	2|1	0	0	0	0	0	-7.55	0.33	0.71
CIAO1	A0A5F9ZHW2	A0A5F9ZHW2	2|4	6	3	2	0|0	0.95	1	0.95	1	0.95	2.23	30	0.01
CIAO1	NKRF	NKRF	2|2	4	2	2	4|4	0	0	0	0	0	-13.32	0.5	0.71
CIAO1	VAPA	VAPA	5|11	16	8	2	6|6	0	0	0	0	0	-15.75	1.33	0.55
CIAO1	ATG2B	ATG2B	9|4	13	6.5	2	33|34	0	0	0	0	0	-133.43	0.19	0.71
CIAO1	PA2G4	PA2G4	8|4	12	6	2	11|12	0	0	0	0	0	-39.24	0.52	0.71
CIAO1	UBR5	UBR5	0|1	1	0.5	2	1|3	0	0	0	0	0	-9.54	0.25	0.71
CIAO1	UBR4	UBR4	2|0	2	1	2	4|2	0	0	0	0	0	-13.85	0.33	0.71
CIAO1	TWF1	TWF1	9|11	20	10	2	12|17	0	0	0	0	0	-40.84	0.69	0.71
CIAO1	WDR55	WDR55	1|0	1	0.5	2	3|3	0	0	0	0	0	-13.85	0.17	0.71
CIAO1	TWF2	TWF2	20|37	57	28.5	2	31|21	0	0	0	0	0	-64.84	1.1	0.66
CIAO1	SRPR	SRPR	13|18	31	15.5	2	7|5	0.42	0.84	0.42	0.84	0.42	-4.65	2.58	0.22
CIAO1	EIF4G3	EIF4G3	0|1	1	0.5	2	22|16	0	0	0	0	0	-84.95	0.03	0.71
CIAO1	EIF4G2	EIF4G2	60|61	121	60.5	2	66|71	0	0	0	0	0	-156.7	0.88	0.71
CIAO1	EEF1D	EEF1D	80|107	187	93.5	2	43|46	0	0	0	0	0	-44.69	2.1	0.57
CIAO1	EEF1G	EEF1G	12|19	31	15.5	2	7|7	0.22	0.43	0.22	0.43	0.22	-9.35	2.21	0.28
CIAO1	MBOAT7	MBOAT7	5|4	9	4.5	2	1|0	0.92	0.97	0.92	0.97	0.92	1.93	9	0.01
CIAO1	CCNK	CCNK	7|4	11	5.5	2	13|12	0	0	0	0	0	-43.36	0.44	0.71
CIAO1	RASSF8	RASSF8	2|8	10	5	2	2|3	0.28	0.57	0.28	0.57	0.28	-7.8	2	0.27
CIAO1	RPL9	RPL9	3|2	5	2.5	2	0|0	0.94	0.98	0.94	0.98	0.94	2.23	25	0.01
CIAO1	TRIM33	TRIM33	1|2	3	1.5	2	9|10	0	0	0	0	0	-38.91	0.16	0.71
CIAO1	PCM1	PCM1	5|3	8	4	2	19|37	0	0	0	0	0	-112.07	0.14	0.71
CIAO1	RPL4	RPL4	3|3	6	3	2	7|7	0	0	0	0	0	-23.17	0.43	0.71
CIAO1	RASSF2	RASSF2	4|2	6	3	2	1|1	0.29	0.51	0.29	0.51	0.29	-2.49	3	0.26
CIAO1	RASSF5	RASSF5	8|3	11	5.5	2	0|0	0.99	1	0.99	1	0.99	4.07	55	0
CIAO1	RPL3	RPL3	3|3	6	3	2	0|1	0.63	0.63	0.63	0.63	0.63	0.53	6	0.04
CIAO1	FEN1	FEN1	10|14	24	12	2	15|17	0	0	0	0	0	-44.75	0.75	0.71
CIAO1	CTIF	CTIF	1|2	3	1.5	2	4|3	0	0	0	0	0	-13.43	0.43	0.71
CIAO1	CHD1	CHD1	0|2	2	1	2	0|0	0.45	0.9	0.45	0.9	0.45	-2.31	10	0.18
CIAO1	CHD4	CHD4	66|60	126	63	2	100|106	0	0	0	0	0	-287.65	0.61	0.71
CIAO1	CHD7	CHD7	2|1	3	1.5	2	20|25	0	0	0	0	0	-96.11	0.07	0.71
CIAO1	CHD6	CHD6	2|0	2	1	2	0|0	0.45	0.9	0.45	0.9	0.45	-2.31	10	0.18
CIAO1	CHD8	CHD8	19|11	30	15	2	27|29	0	0	0	0	0	-90.58	0.54	0.71
CIAO1	CAP1	CAP1	13|15	28	14	2	20|20	0	0	0	0	0	-54.61	0.7	0.71
CIAO1	TTC4	TTC4	2|2	4	2	2	0|1	0.31	0.31	0.31	0.31	0.31	-0.82	4	0.25
CIAO1	TTC1	TTC1	3|2	5	2.5	2	12|10	0	0	0	0	0	-42.31	0.23	0.71
CIAO1	RAB3GAP1	RAB3GAP1	3|3	6	3	2	2|2	0.01	0.01	0.01	0.01	0.01	-4.57	1.5	0.48
CIAO1	ARPC2	ARPC2	1|0	1	0.5	2	5|5	0	0	0	0	0	-22.61	0.1	0.71
CIAO1	WARS	WARS	11|10	21	10.5	2	19|17	0	0	0	0	0	-52.53	0.58	0.71
CIAO1	POLR2A	POLR2A	2|0	2	1	2	3|5	0	0	0	0	0	-18.21	0.25	0.71
CIAO1	DYNC1LI1	DYNC1LI1	17|10	27	13.5	2	6|7	0.12	0.24	0.12	0.24	0.12	-10.38	2.08	0.35
CIAO1	DYNC1LI2	DYNC1LI2	18|22	40	20	2	5|5	0.99	1	0.99	1	0.99	4.61	4	0
CIAO1	POLR2B	POLR2B	9|9	18	9	2	1|3	0.95	0.95	0.95	0.95	0.95	2.85	4.5	0.01
CIAO1	PBK	PBK	6|5	11	5.5	2	13|11	0	0	0	0	0	-38.98	0.46	0.71
CIAO1	ANKRD28	ANKRD28	5|10	15	7.5	2	4|11	0	0	0	0	0	-20.87	1	0.6
CIAO1	TLK2	TLK2	4|3	7	3.5	2	1|3	0.02	0.04	0.02	0.04	0.02	-4.57	1.75	0.45
CIAO1	ASCC3	ASCC3	8|2	10	5	2	5|5	0	0	0	0	0	-17.26	1	0.56
CIAO1	VPS72	VPS72	2|4	6	3	2	1|1	0.29	0.51	0.29	0.51	0.29	-2.49	3	0.26
CIAO1	VBP1	VBP1	2|2	4	2	2	1|2	0.01	0.01	0.01	0.01	0.01	-4.24	1.33	0.46
CIAO1	FAM120B	FAM120B	0|1	1	0.5	2	3|5	0	0	0	0	0	-18.21	0.12	0.71
CIAO1	FAM120A	FAM120A	0|6	6	3	2	15|15	0	0	0	0	0	-67.07	0.2	0.71
CIAO1	C14ORF166	C14ORF166	0|1	1	0.5	2	1|1	0	0	0	0	0	-5.35	0.5	0.71
CIAO1	NCOR2	NCOR2	26|34	60	30	2	9|11	0.63	1	0.63	1	0.63	-1.05	3	0.04
CIAO1	NCOR1	NCOR1	1|1	2	1	2	7|6	0	0	0	0	0	-25.98	0.15	0.71
CIAO1	REPS1	REPS1	7|8	15	7.5	2	17|19	0	0	0	0	0	-58.89	0.42	0.71
CIAO1	RPL6	RPL6	5|4	9	4.5	2	9|7	0	0	0	0	0	-25.09	0.56	0.71
CIAO1	NBN	NBN	9|10	19	9.5	2	17|17	0	0	0	0	0	-50.58	0.56	0.71
CIAO1	GPN1	GPN1	2|0	2	1	2	5|7	0	0	0	0	0	-27.02	0.17	0.71
CIAO1	NFKB1	NFKB1	2|1	3	1.5	2	14|18	0	0	0	0	0	-67.36	0.09	0.71
CIAO1	NFKB2	NFKB2	6|7	13	6.5	2	30|33	0	0	0	0	0	-118.39	0.21	0.71
CIAO1	GGA3	GGA3	12|8	20	10	2	12|13	0	0	0	0	0	-34.99	0.8	0.71
CIAO1	USO1	USO1	4|9	13	6.5	2	18|23	0	0	0	0	0	-77.14	0.32	0.71
CIAO1	HIST1H1E	HIST1H1E	5|10	15	7.5	2	2|3	0.48	0.93	0.48	0.93	0.48	-3.53	3	0.16
CIAO1	PDZRN3	PDZRN3	1|0	1	0.5	2	1|3	0	0	0	0	0	-9.54	0.25	0.71
CIAO1	FHOD1	FHOD1	31|40	71	35.5	2	38|42	0	0	0	0	0	-98.78	0.89	0.71
CIAO1	TACC1	TACC1	16|19	35	17.5	2	20|18	0	0	0	0	0	-45.77	0.92	0.71
CIAO1	TACC3	TACC3	6|11	17	8.5	2	14|18	0	0	0	0	0	-53.01	0.53	0.71
CIAO1	ZNF131	ZNF131	3|7	10	5	2	5|5	0	0	0	0	0	-15.33	1	0.57
CIAO1	HIVEP1	HIVEP1	1|2	3	1.5	2	3|5	0	0	0	0	0	-15.42	0.38	0.71
CIAO1	HIVEP2	HIVEP2	0|2	2	1	2	6|6	0	0	0	0	0	-27.02	0.17	0.71
CIAO1	MKI67	MKI67	65|84	149	74.5	2	43|39	0	0	0	0	0	-53.11	1.82	0.65
CIAO1	KALRN	KALRN	2|0	2	1	2	1|2	0.01	0.01	0.01	0.01	0.01	-7.55	0.67	0.48
CIAO1	JUNB	JUNB	1|4	5	2.5	2	15|17	0	0	0	0	0	-67.36	0.16	0.71
CIAO1	HIST1H2AH	HIST1H2AH	8|9	17	8.5	2	5|4	0	0.01	0	0.01	0	-6.27	1.89	0.5
CIAO1	ANKHD1	ANKHD1	7|12	19	9.5	2	30|34	0	0	0	0	0	-117.6	0.3	0.71
CIAO1	M1AP	M1AP	1|2	3	1.5	2	0|0	0.45	0.9	0.45	0.9	0.45	0.2	15	0.18
CIAO1	MLH1	MLH1	25|19	44	22	2	19|24	0	0	0	0	0	-50.17	1.02	0.66
CIAO1	CTU1	CTU1	4|9	13	6.5	2	0|0	1	1	1	1	1	5.81	65	0
CIAO1	NACC1	NACC1	7|10	17	8.5	2	14|13	0	0	0	0	0	-40.79	0.63	0.71
CIAO1	SIN3B	SIN3B	35|54	89	44.5	2	50|48	0	0	0	0	0	-125.73	0.91	0.7
CIAO1	SH3KBP1	SH3KBP1	14|18	32	16	2	15|12	0	0	0	0	0	-29.14	1.19	0.64
CIAO1	VPS13C	VPS13C	14|13	27	13.5	2	0|1	1	1	1	1	1	15	27	0
CIAO1	SIN3A	SIN3A	5|5	10	5	2	18|20	0	0	0	0	0	-67.97	0.26	0.71
CIAO1	PGRMC2	PGRMC2	24|19	43	21.5	2	11|16	0	0	0	0	0	-22.03	1.59	0.61
CIAO1	PGRMC1	PGRMC1	4|6	10	5	2	0|0	1	1	1	1	1	5.81	50	0
CIAO1	SCAF11	SCAF11	2|0	2	1	2	5|5	0	0	0	0	0	-22.61	0.2	0.71
CIAO1	NUP160	NUP160	1|0	1	0.5	2	4|3	0	0	0	0	0	-16.09	0.14	0.71
CIAO1	SLC35A2	SLC35A2	2|2	4	2	2	1|2	0.01	0.01	0.01	0.01	0.01	-4.24	1.33	0.46
CIAO1	RTF1	RTF1	18|21	39	19.5	2	22|28	0	0	0	0	0	-64.73	0.78	0.71
CIAO1	LRRC59	LRRC59	12|14	26	13	2	2|3	1	1	1	1	1	4.77	5.2	0
CIAO1	FOXN2	FOXN2	0|2	2	1	2	0|1	0.15	0.31	0.15	0.31	0.15	-3.75	2	0.3
CIAO1	TAB2	TAB2	9|4	13	6.5	2	1|3	0.49	0.95	0.49	0.95	0.49	-3.19	3.25	0.13
CIAO1	DKC1	DKC1	4|6	10	5	2	0|0	1	1	1	1	1	5.81	50	0
CIAO1	SLC4A1AP	SLC4A1AP	6|7	13	6.5	2	9|7	0	0	0	0	0	-21.47	0.81	0.71
CIAO1	SMARCC2	SMARCC2	2|2	4	2	2	1|0	0.31	0.31	0.31	0.31	0.31	-0.82	4	0.25
CIAO1	SMARCC1	SMARCC1	13|13	26	13	2	10|7	0	0	0	0	0	-13.11	1.53	0.6
CIAO1	TDP2	TDP2	1|0	1	0.5	2	0|2	0	0	0	0	0	-5.11	0.5	0.71
CIAO1	BUB1B	BUB1B	19|18	37	18.5	2	32|31	0	0	0	0	0	-89.76	0.59	0.71
CIAO1	SUMO1	SUMO1	3|1	4	2	2	1|1	0.12	0.24	0.12	0.24	0.12	-3.94	2	0.35
CIAO1	PSPC1	PSPC1	5|5	10	5	2	13|12	0	0	0	0	0	-41.03	0.4	0.71
CIAO1	MOCS2	MOCS2	0|3	3	1.5	2	2|1	0.03	0.06	0.03	0.06	0.03	-7.55	1	0.43
CIAO1	PPWD1	PPWD1	1|4	5	2.5	2	2|7	0	0	0	0	0	-17.19	0.56	0.71
CIAO1	DBN1	DBN1	16|15	31	15.5	2	39|46	0	0	0	0	0	-140.79	0.36	0.71
CIAO1	DLG1	DLG1	7|4	11	5.5	2	23|32	0	0	0	0	0	-107.23	0.2	0.71
CIAO1	COMMD8	COMMD8	5|7	12	6	2	6|6	0	0	0	0	0	-15.75	1	0.6
CIAO1	DLG2	DLG2	0|1	1	0.5	2	1|0	0	0	0	0	0	-3.75	1	0.71
CIAO1	DLG5	DLG5	4|1	5	2.5	2	31|42	0	0	0	0	0	-158.24	0.07	0.71
CIAO1	CDC73	CDC73	31|41	72	36	2	8|3	1	1	1	1	1	6.9	6.55	0
CIAO1	SMG9	SMG9	5|14	19	9.5	2	8|8	0	0	0	0	0	-23.19	1.19	0.57
CIAO1	SMG8	SMG8	0|1	1	0.5	2	1|3	0	0	0	0	0	-9.54	0.25	0.71
CIAO1	FAM114A1	FAM114A1	8|6	14	7	2	16|17	0	0	0	0	0	-55.08	0.42	0.71
CIAO1	FAM114A2	FAM114A2	11|11	22	11	2	11|13	0	0	0	0	0	-28.2	0.92	0.71
CIAO1	METTL14	METTL14	1|0	1	0.5	2	4|8	0	0	0	0	0	-26.98	0.08	0.71
CIAO1	ZMYM1	ZMYM1	1|1	2	1	2	1|2	0	0	0	0	0	-5.74	0.67	0.71
CIAO1	SRFBP1	SRFBP1	3|4	7	3.5	2	14|16	0	0	0	0	0	-56.52	0.23	0.71
CIAO1	MTUS1	MTUS1	5|8	13	6.5	2	6|7	0	0	0	0	0	-17.6	1	0.6
CIAO1	OSBPL8	OSBPL8	13|14	27	13.5	2	5|5	0.33	0.46	0.33	0.46	0.33	-1.4	2.7	0.24
CIAO1	KIAA1598	KIAA1598	1|4	5	2.5	2	10|15	0	0	0	0	0	-52	0.2	0.71
CIAO1	STK4	STK4	1|0	1	0.5	2	3|1	0	0	0	0	0	-9.54	0.25	0.71
CIAO1	PRDX4	PRDX4	2|1	3	1.5	2	0|1	0.15	0.31	0.15	0.31	0.15	-2.14	3	0.3
CIAO1	R3HCC1L	R3HCC1L	2|4	6	3	2	18|16	0	0	0	0	0	-68.22	0.18	0.71
CIAO1	GTF2F1	GTF2F1	1|3	4	2	2	3|5	0	0	0	0	0	-15.42	0.5	0.71
CIAO1	AKAP1	AKAP1	11|22	33	16.5	2	26|24	0	0	0	0	0	-78.37	0.66	0.71
CIAO1	AKAP2	AKAP2	32|30	62	31	2	70|85	0	0	0	0	0	-249.2	0.4	0.71
CIAO1	GTF2F2	GTF2F2	10|7	17	8.5	2	14|14	0	0	0	0	0	-42.76	0.61	0.71
CIAO1	EIF2A	EIF2A	35|41	76	38	2	41|45	0	0	0	0	0	-103.29	0.88	0.71
CIAO1	TEX2	TEX2	10|14	24	12	2	18|18	0	0	0	0	0	-52.53	0.67	0.71
CIAO1	ARHGAP12	ARHGAP12	4|3	7	3.5	2	6|5	0	0	0	0	0	-17.29	0.64	0.71
CIAO1	YBX3	YBX3	1|1	2	1	2	3|1	0	0	0	0	0	-7.44	0.5	0.71
CIAO1	CAPZB	CAPZB	6|1	7	3.5	2	13|11	0	0	0	0	0	-49.79	0.29	0.71
CIAO1	HSP90B1	HSP90B1	6|5	11	5.5	2	0|1	0.98	0.99	0.98	0.99	0.98	3.35	11	0
CIAO1	TANGO6	TANGO6	34|26	60	30	2	31|32	0	0	0	0	0	-75.56	0.95	0.68
CIAO1	RAB3GAP2	RAB3GAP2	1|3	4	2	2	3|7	0	0	0	0	0	-19.46	0.4	0.71
CIAO1	STIP1	STIP1	20|26	46	23	2	26|28	0	0	0	0	0	-68.8	0.85	0.71
CIAO1	BMS1	BMS1	7|3	10	5	2	20|20	0	0	0	0	0	-78.01	0.25	0.71
CIAO1	WDR44	WDR44	10|8	18	9	2	31|35	0	0	0	0	0	-119.04	0.27	0.71
CIAO1	PEPD	PEPD	0|1	1	0.5	2	3|3	0	0	0	0	0	-13.85	0.17	0.71
CIAO1	AHSA1	AHSA1	11|15	26	13	2	25|20	0	0	0	0	0	-68.33	0.58	0.71
CIAO1	GTF2I	GTF2I	1|1	2	1	2	2|2	0	0	0	0	0	-7.44	0.5	0.71
CIAO1	TBC1D2B	TBC1D2B	2|2	4	2	2	4|5	0	0	0	0	0	-15.32	0.44	0.71
CIAO1	SENP6	SENP6	0|2	2	1	2	0|0	0.45	0.9	0.45	0.9	0.45	-2.31	10	0.18
CIAO1	DST	DST	3|1	4	2	2	37|46	0	0	0	0	0	-180.69	0.05	0.71
CIAO1	DSP	DSP	28|2	30	15	2	0|0	0.95	1	0.95	1	0.95	2.23	150	0
CIAO1	LINGO4	LINGO4	0|1	1	0.5	2	1|0	0	0	0	0	0	-3.75	1	0.71
CIAO1	ASAP1	ASAP1	16|12	28	14	2	23|25	0	0	0	0	0	-72.22	0.58	0.71
CIAO1	GLMN	GLMN	6|3	9	4.5	2	2|2	0.18	0.35	0.18	0.35	0.18	-4.57	2.25	0.29
CIAO1	PDAP1	PDAP1	10|23	33	16.5	2	15|17	0	0	0	0	0	-44.75	1.03	0.65
CIAO1	GSTO1	GSTO1	2|0	2	1	2	9|8	0	0	0	0	0	-38.12	0.12	0.71
CIAO1	DNAJC8	DNAJC8	4|8	12	6	2	9|8	0	0	0	0	0	-27.09	0.71	0.71
CIAO1	DNAJC9	DNAJC9	3|5	8	4	2	3|3	0	0.01	0	0.01	0	-8.09	1.33	0.51
CIAO1	CAMSAP2	CAMSAP2	8|5	13	6.5	2	19|18	0	0	0	0	0	-65.88	0.35	0.71
CIAO1	CAMSAP1	CAMSAP1	26|27	53	26.5	2	45|50	0	0	0	0	0	-136.83	0.56	0.71
CIAO1	RRP12	RRP12	2|0	2	1	2	24|19	0	0	0	0	0	-96.15	0.05	0.71
CIAO1	PRKDC	PRKDC	2|2	4	2	2	98|84	0	0	0	0	0	-397.1	0.02	0.71
CIAO1	ZNF830	ZNF830	2|2	4	2	2	1|1	0.08	0.08	0.08	0.08	0.08	-2.49	2	0.37
CIAO1	NCOA6	NCOA6	1|1	2	1	2	8|9	0	0	0	0	0	-34.58	0.12	0.71
CIAO1	NCOA7	NCOA7	1|0	1	0.5	2	7|7	0	0	0	0	0	-31.44	0.07	0.71
CIAO1	PHAX	PHAX	44|63	107	53.5	2	14|10	1	1	1	1	1	14.34	4.46	0
CIAO1	LIMD1	LIMD1	5|6	11	5.5	2	12|13	0	0	0	0	0	-41.03	0.44	0.71
CIAO1	SETX	SETX	3|1	4	2	2	4|13	0	0	0	0	0	-33.94	0.24	0.71
CIAO1	HMGB1	HMGB1	6|5	11	5.5	2	6|8	0	0	0	0	0	-19.42	0.79	0.71
CIAO1	CEP44	CEP44	0|1	1	0.5	2	2|4	0	0	0	0	0	-13.85	0.17	0.71
CIAO1	MCAM	MCAM	1|0	1	0.5	2	12|9	0	0	0	0	0	-47.01	0.05	0.71
CIAO1	CAPZA2	CAPZA2	1|1	2	1	2	0|2	0	0	0	0	0	-3.7	1	0.71
CIAO1	CAPZA1	CAPZA1	9|14	23	11.5	2	2|5	0.57	0.98	0.57	0.98	0.57	-1.71	3.29	0.07
CIAO1	ZNF638	ZNF638	24|20	44	22	2	47|44	0	0	0	0	0	-141.49	0.48	0.71
CIAO1	PRRC1	PRRC1	2|0	2	1	2	5|2	0	0	0	0	0	-16.07	0.29	0.71
CIAO1	TBCE	TBCE	14|26	40	20	2	11|6	0.44	0.88	0.44	0.88	0.44	-11.82	2.35	0.21
CIAO1	PHGDH	PHGDH	4|1	5	2.5	2	2|0	0.22	0.44	0.22	0.44	0.22	-3.7	2.5	0.28
CIAO1	TBCB	TBCB	1|7	8	4	2	3|6	0	0	0	0	0	-17.54	0.89	0.55
CIAO1	GEMIN4	GEMIN4	3|2	5	2.5	2	0|0	0.94	0.98	0.94	0.98	0.94	2.23	25	0.01
CIAO1	GEMIN5	GEMIN5	177|232	409	204.5	2	127|139	0	0	0	0	0	-215.02	1.54	0.7
CIAO1	UBFD1	UBFD1	3|1	4	2	2	5|5	0	0	0	0	0	-19.59	0.4	0.71
CIAO1	SARS	SARS	1|2	3	1.5	2	4|6	0	0	0	0	0	-19.59	0.3	0.71
CIAO1	CMTR1	CMTR1	3|0	3	1.5	2	11|11	0	0	0	0	0	-49.22	0.14	0.71
CIAO1	CTTN	CTTN	38|75	113	56.5	2	71|69	0	0	0	0	0	-201.53	0.81	0.7
CIAO1	KRBA2	KRBA2	2|1	3	1.5	2	0|2	0.05	0.1	0.05	0.1	0.05	-3.7	1.5	0.38
CIAO1	ERC1	ERC1	36|44	80	40	2	63|60	0	0	0	0	0	-172.06	0.65	0.71
CIAO1	CHMP4B	CHMP4B	1|2	3	1.5	2	7|6	0	0	0	0	0	-25.98	0.23	0.71
CIAO1	EIF2S1	EIF2S1	31|52	83	41.5	2	20|23	0	0.01	0	0.01	0	-32.97	1.93	0.51
CIAO1	COBLL1	COBLL1	2|2	4	2	2	12|9	0	0	0	0	0	-40.19	0.19	0.71
CIAO1	DDX10	DDX10	21|33	54	27	2	51|46	0	0	0	0	0	-151.43	0.56	0.71
CIAO1	CDK12	CDK12	3|4	7	3.5	2	1|3	0.02	0.04	0.02	0.04	0.02	-4.57	1.75	0.45
CIAO1	DDX18	DDX18	1|1	2	1	2	1|0	0	0	0	0	0	-2.14	2	0.71
CIAO1	PSMC2	PSMC2	4|5	9	4.5	2	1|3	0.09	0.13	0.09	0.13	0.09	-3.19	2.25	0.37
CIAO1	N4BP1	N4BP1	19|25	44	22	2	32|38	0	0	0	0	0	-101.54	0.63	0.71
CIAO1	N4BP2	N4BP2	6|5	11	5.5	2	14|14	0	0	0	0	0	-47.14	0.39	0.71
CIAO1	ARFIP1	ARFIP1	0|2	2	1	2	5|3	0	0	0	0	0	-18.21	0.25	0.71
CIAO1	ARFIP2	ARFIP2	1|0	1	0.5	2	1|2	0	0	0	0	0	-7.55	0.33	0.71
CIAO1	HEATR1	HEATR1	2|2	4	2	2	7|6	0	0	0	0	0	-23.39	0.31	0.71
CIAO1	MDC1	MDC1	10|16	26	13	2	21|35	0	0	0	0	0	-92.41	0.46	0.71
CIAO1	NUP37	NUP37	0|1	1	0.5	2	10|9	0	0	0	0	0	-42.57	0.05	0.71
CIAO1	NCL	NCL	17|58	75	37.5	2	42|45	0	0	0	0	0	-140.16	0.86	0.69
CIAO1	SLC1A5	SLC1A5	1|0	1	0.5	2	5|7	0	0	0	0	0	-27.02	0.08	0.71
CIAO1	IPMK	IPMK	0|2	2	1	2	1|0	0.15	0.31	0.15	0.31	0.15	-3.75	2	0.3
CIAO1	ZXDB	ZXDB	0|1	1	0.5	2	5|4	0	0	0	0	0	-20.45	0.11	0.71
CIAO1	GNL2	GNL2	7|5	12	6	2	4|2	0.04	0.07	0.04	0.07	0.04	-5.24	2	0.4
CIAO1	DNTTIP2	DNTTIP2	10|18	28	14	2	8|6	0.09	0.18	0.09	0.18	0.09	-12.1	2	0.37
CIAO1	EIF3L	EIF3L	1|2	3	1.5	2	1|0	0.15	0.31	0.15	0.31	0.15	-2.14	3	0.3
CIAO1	EIF3M	EIF3M	2|0	2	1	2	1|3	0	0	0	0	0	-9.54	0.5	0.71
CIAO1	A0A2R8Y5C4	A0A2R8Y5C4	0|2	2	1	2	0|1	0.15	0.31	0.15	0.31	0.15	-3.75	2	0.3
CIAO1	COG3	COG3	2|1	3	1.5	2	1|0	0.15	0.31	0.15	0.31	0.15	-2.14	3	0.3
CIAO1	DHRS7	DHRS7	4|2	6	3	2	3|2	0	0.01	0	0.01	0	-7.8	1.2	0.5
CIAO1	EIF3B	EIF3B	10|7	17	8.5	2	13|14	0	0	0	0	0	-40.79	0.63	0.71
CIAO1	EIF3C	EIF3C	7|7	14	7	2	5|9	0	0	0	0	0	-16.43	1	0.71
CIAO1	EIF3D	EIF3D	9|13	22	11	2	1|2	0.99	1	0.99	1	0.99	4.3	7.33	0
CIAO1	EIF3E	EIF3E	2|1	3	1.5	2	0|0	0.45	0.9	0.45	0.9	0.45	0.2	15	0.18
CIAO1	EIF3F	EIF3F	9|10	19	9.5	2	4|7	0	0	0	0	0	-8.32	1.73	0.54
CIAO1	EIF3G	EIF3G	8|12	20	10	2	13|14	0	0	0	0	0	-38.84	0.74	0.71
CIAO1	RARS	RARS	54|57	111	55.5	2	27|33	0	0	0	0	0	-30.63	1.85	0.65
CIAO1	CACUL1	CACUL1	0|3	3	1.5	2	5|5	0	0	0	0	0	-22.61	0.3	0.71
CIAO1	MTMR6	MTMR6	2|0	2	1	2	9|16	0	0	0	0	0	-55.7	0.08	0.71
CIAO1	NOL11	NOL11	20|21	41	20.5	2	6|6	0.99	0.99	0.99	0.99	0.99	4.01	3.42	0
CIAO1	NOL10	NOL10	3|2	5	2.5	2	2|3	0	0	0	0	0	-7.8	1	0.53
CIAO1	BAZ1A	BAZ1A	0|1	1	0.5	2	7|5	0	0	0	0	0	-27.02	0.08	0.71
CIAO1	BAZ1B	BAZ1B	25|26	51	25.5	2	44|48	0	0	0	0	0	-132.91	0.55	0.71
CIAO1	TPR	TPR	48|43	91	45.5	2	73|78	0	0	0	0	0	-213.21	0.6	0.71
CIAO1	NMT1	NMT1	3|6	9	4.5	2	12|9	0	0	0	0	0	-37.53	0.43	0.71
CIAO1	OSBPL11	OSBPL11	0|4	4	2	2	6|8	0	0	0	0	0	-31.44	0.29	0.71
CIAO1	NME2	NME2	7|9	16	8	2	6|7	0	0	0	0	0	-14.62	1.23	0.59
CIAO1	CSTF2T	CSTF2T	3|4	7	3.5	2	4|5	0	0	0	0	0	-13.49	0.78	0.71
CIAO1	NFATC4	NFATC4	2|0	2	1	2	1|2	0.01	0.01	0.01	0.01	0.01	-7.55	0.67	0.48
CIAO1	FUBP3	FUBP3	6|8	14	7	2	15|16	0	0	0	0	0	-50.98	0.45	0.71
CIAO1	FUBP1	FUBP1	12|19	31	15.5	2	12|14	0	0	0	0	0	-30.28	1.19	0.63
CIAO1	PPFIBP2	PPFIBP2	1|1	2	1	2	0|0	0	0	0	0	0	0.2	10	0.71
CIAO1	KATNA1	KATNA1	1|1	2	1	2	2|4	0	0	0	0	0	-11.35	0.33	0.71
CIAO1	CCAR1	CCAR1	17|17	34	17	2	3|2	1	1	1	1	1	10.43	6.8	0
CIAO1	CCAR2	CCAR2	10|12	22	11	2	18|19	0	0	0	0	0	-54.5	0.59	0.71
CIAO1	MTDH	MTDH	10|17	27	13.5	2	16|16	0	0	0	0	0	-44.75	0.84	0.66
CIAO1	GTF2E1	GTF2E1	6|4	10	5	2	13|17	0	0	0	0	0	-53.78	0.33	0.71
CIAO1	GTF2E2	GTF2E2	16|15	31	15.5	2	19|19	0	0	0	0	0	-47.38	0.82	0.71
CIAO1	RRBP1	RRBP1	3|10	13	6.5	2	16|13	0	0	0	0	0	-54.4	0.45	0.71
CIAO1	UBP1	UBP1	11|6	17	8.5	2	9|7	0	0	0	0	0	-21.47	1.06	0.61
CIAO1	COPB1	COPB1	17|13	30	15	2	22|30	0	0	0	0	0	-78.11	0.58	0.71
CIAO1	CPLX1	CPLX1	0|1	1	0.5	2	1|1	0	0	0	0	0	-5.35	0.5	0.71
CIAO1	RALY	RALY	2|2	4	2	2	6|4	0	0	0	0	0	-17.26	0.4	0.71
CIAO1	CDKAL1	CDKAL1	42|66	108	54	2	1|0	1	1	1	1	1	56.82	108	0
CIAO1	SCYL2	SCYL2	4|2	6	3	2	6|11	0	0	0	0	0	-31.64	0.35	0.71
CIAO1	SCYL3	SCYL3	1|1	2	1	2	6|6	0	0	0	0	0	-23.82	0.17	0.71
CIAO1	DDRGK1	DDRGK1	1|3	4	2	2	1|0	0.31	0.63	0.31	0.63	0.31	-2.14	4	0.25
CIAO1	SMPD4	SMPD4	23|13	36	18	2	1|1	1	1	1	1	1	11.6	18	0
CIAO1	STXBP4	STXBP4	0|1	1	0.5	2	1|0	0	0	0	0	0	-3.75	1	0.71
CIAO1	HNRNPL	HNRNPL	9|14	23	11.5	2	13|17	0	0	0	0	0	-42.76	0.77	0.71
CIAO1	BRIP1	BRIP1	73|86	159	79.5	2	15|13	1	1	1	1	1	40.2	5.68	0
CIAO1	INF2	INF2	3|1	4	2	2	18|15	0	0	0	0	0	-69.58	0.12	0.71
CIAO1	SET	SET	5|3	8	4	2	6|8	0	0	0	0	0	-23.17	0.57	0.71
CIAO1	DNAJB1	DNAJB1	20|21	41	20.5	2	20|16	0	0	0	0	0	-36.31	1.14	0.66
CIAO1	ERCC6L	ERCC6L	33|62	95	47.5	2	18|17	0.5	1	0.5	1	0.5	-16.62	2.71	0.08
CIAO1	CRYBG3	CRYBG3	12|14	26	13	2	52|57	0	0	0	0	0	-199.29	0.24	0.71
CIAO1	GPATCH11	GPATCH11	3|4	7	3.5	2	4|4	0	0	0	0	0	-11.6	0.88	0.71
CIAO1	IFI16	IFI16	18|15	33	16.5	2	49|56	0	0	0	0	0	-182.54	0.31	0.71
CIAO1	TTC28	TTC28	0|1	1	0.5	2	0|5	0	0	0	0	0	-11.2	0.2	0.71
CIAO1	TTC25	TTC25	0|5	5	2.5	2	0|0	0.5	1	0.5	1	0.5	-2.31	25	0.1
CIAO1	SUGP2	SUGP2	19|17	36	18	2	24|24	0	0	0	0	0	-62.69	0.75	0.71
CIAO1	DIDO1	DIDO1	18|14	32	16	2	36|40	0	0	0	0	0	-124.61	0.42	0.71
CIAO1	SUGP1	SUGP1	22|28	50	25	2	22|23	0	0	0	0	0	-49.26	1.11	0.66
CIAO1	H1F0	H1F0	1|0	1	0.5	2	2|1	0	0	0	0	0	-7.55	0.33	0.71
CIAO1	HNRNPA3	HNRNPA3	3|7	10	5	2	9|6	0	0	0	0	0	-25.2	0.67	0.71
CIAO1	HNRNPA0	HNRNPA0	4|1	5	2.5	2	6|5	0	0	0	0	0	-21.74	0.45	0.71
CIAO1	HNRNPA1	HNRNPA1	13|17	30	15	2	21|19	0	0	0	0	0	-54.61	0.75	0.71
CIAO1	U2SURP	U2SURP	23|32	55	27.5	2	48|54	0	0	0	0	0	-157.12	0.54	0.71
CIAO1	ENO1	ENO1	19|25	44	22	2	24|22	0	0	0	0	0	-55.62	0.96	0.67
CIAO1	NPAT	NPAT	0|1	1	0.5	2	3|0	0	0	0	0	0	-7.27	0.33	0.71
CIAO1	KNSTRN	KNSTRN	2|3	5	2.5	2	1|0	0.47	0.63	0.47	0.63	0.47	-0.82	5	0.17
CIAO1	CHAMP1	CHAMP1	15|22	37	18.5	2	39|50	0	0	0	0	0	-149.04	0.42	0.71
CIAO1	LRRFIP1	LRRFIP1	0|3	3	1.5	2	11|13	0	0	0	0	0	-53.68	0.12	0.71
CIAO1	LLGL1	LLGL1	2|0	2	1	2	6|4	0	0	0	0	0	-22.61	0.2	0.71
CIAO1	IRS1	IRS1	4|6	10	5	2	0|0	1	1	1	1	1	5.81	50	0
CIAO1	SLC22A11	SLC22A11	0|1	1	0.5	2	2|1	0	0	0	0	0	-7.55	0.33	0.71
CIAO1	CDK1	CDK1	0|1	1	0.5	2	1|0	0	0	0	0	0	-3.75	1	0.71
CIAO1	CDK2	CDK2	3|1	4	2	2	17|12	0	0	0	0	0	-60.77	0.14	0.71
CIAO1	PTK2	PTK2	13|13	26	13	2	11|14	0	0	0	0	0	-27.07	1.04	0.65
CIAO1	SYNRG	SYNRG	11|10	21	10.5	2	18|20	0	0	0	0	0	-56.47	0.55	0.71
CIAO1	SF3B1	SF3B1	82|90	172	86	2	122|116	0	0	0	0	0	-308.26	0.72	0.71
CIAO1	MSH6	MSH6	15|11	26	13	2	29|29	0	0	0	0	0	-94.68	0.45	0.71
CIAO1	SF3B2	SF3B2	47|47	94	47	2	74|75	0	0	0	0	0	-201.59	0.63	0.71
CIAO1	INPPL1	INPPL1	3|4	7	3.5	2	1|1	0.37	0.51	0.37	0.51	0.37	-1.17	3.5	0.23
CIAO1	DDHD1	DDHD1	3|3	6	3	2	11|12	0	0	0	0	0	-41.71	0.26	0.71
CIAO1	EIF5B	EIF5B	21|17	38	19	2	42|39	0	0	0	0	0	-127.9	0.47	0.71
CIAO1	DNAJC17	DNAJC17	1|0	1	0.5	2	1|3	0	0	0	0	0	-9.54	0.25	0.71
CIAO1	NARFL	NARFL	45|62	107	53.5	2	0|0	1	1	1	1	1	66.67	535	0
CIAO1	DNAJC13	DNAJC13	11|8	19	9.5	2	23|28	0	0	0	0	0	-87.48	0.37	0.71
CIAO1	ARHGDIA	ARHGDIA	1|2	3	1.5	2	3|2	0	0	0	0	0	-9.45	0.6	0.71
CIAO1	NANP	NANP	12|15	27	13.5	2	8|14	0	0	0	0	0	-23.09	1.23	0.63
CIAO1	EPRS	EPRS	45|56	101	50.5	2	60|60	0	0	0	0	0	-149.85	0.84	0.71
CIAO1	PACSIN2	PACSIN2	3|0	3	1.5	2	4|6	0	0	0	0	0	-22.61	0.3	0.71
CIAO1	EDF1	EDF1	3|2	5	2.5	2	4|3	0	0	0	0	0	-11.45	0.71	0.71
CIAO1	COPA	COPA	1|1	2	1	2	13|15	0	0	0	0	0	-58.56	0.07	0.71
CIAO1	SUPT16H	SUPT16H	3|5	8	4	2	0|0	0.99	1	0.99	1	0.99	4.07	40	0
CIAO1	TANC1	TANC1	5|6	11	5.5	2	19|18	0	0	0	0	0	-65.88	0.3	0.71
CIAO1	HIST1H3A	HIST1H3A	1|5	6	3	2	3|3	0	0.01	0	0.01	0	-11.35	1	0.51
CIAO1	LMAN1	LMAN1	2|2	4	2	2	1|1	0.08	0.08	0.08	0.08	0.08	-2.49	2	0.37
CIAO1	SCML2	SCML2	10|20	30	15	2	26|24	0	0	0	0	0	-80.61	0.6	0.71
CIAO1	LMNA	LMNA	2|1	3	1.5	2	7|6	0	0	0	0	0	-25.98	0.23	0.71
CIAO1	DDX21	DDX21	11|7	18	9	2	9|14	0	0	0	0	0	-33.05	0.78	0.71
CIAO1	DDX20	DDX20	8|11	19	9.5	2	1|1	1	1	1	1	1	4.9	9.5	0
CIAO1	PFKFB2	PFKFB2	1|3	4	2	2	21|22	0	0	0	0	0	-91.68	0.09	0.71
CIAO1	TYMS	TYMS	2|1	3	1.5	2	0|0	0.45	0.9	0.45	0.9	0.45	0.2	15	0.18
CIAO1	ADD3	ADD3	7|19	26	13	2	18|19	0	0	0	0	0	-60.95	0.7	0.66
CIAO1	ADD1	ADD1	0|5	5	2.5	2	12|13	0	0	0	0	0	-55.92	0.2	0.71
CIAO1	PPIL2	PPIL2	1|0	1	0.5	2	1|0	0	0	0	0	0	-3.75	1	0.71
CIAO1	PPIL4	PPIL4	8|16	24	12	2	9|11	0	0	0	0	0	-25.6	1.2	0.61
CIAO1	CWC27	CWC27	1|2	3	1.5	2	6|9	0	0	0	0	0	-30.27	0.2	0.71
CIAO1	OCIAD1	OCIAD1	5|8	13	6.5	2	7|7	0	0	0	0	0	-19.42	0.93	0.61
CIAO1	PPP1R2	PPP1R2	1|3	4	2	2	11|9	0	0	0	0	0	-41.06	0.2	0.71
CIAO1	PRPF31	PRPF31	2|2	4	2	2	6|6	0	0	0	0	0	-21.31	0.33	0.71
CIAO1	SYTL2	SYTL2	1|0	1	0.5	2	2|1	0	0	0	0	0	-7.55	0.33	0.71
CIAO1	BCLAF1	BCLAF1	16|28	44	22	2	22|25	0	0	0	0	0	-62.57	0.94	0.67
CIAO1	CCDC93	CCDC93	1|1	2	1	2	0|0	0	0	0	0	0	0.2	10	0.71
CIAO1	NUP214	NUP214	54|64	118	59	2	67|74	0	0	0	0	0	-173.85	0.84	0.71
CIAO1	HIST1H1C	HIST1H1C	0|2	2	1	2	1|1	0.04	0.08	0.04	0.08	0.04	-5.35	1	0.4
CIAO1	LUC7L3	LUC7L3	1|1	2	1	2	1|2	0	0	0	0	0	-5.74	0.67	0.71
CIAO1	ZNF207	ZNF207	3|2	5	2.5	2	1|2	0.03	0.06	0.03	0.06	0.03	-4.24	1.67	0.42
CIAO1	SHC1	SHC1	14|16	30	15	2	8|10	0	0	0	0	0	-13.45	1.67	0.58
CIAO1	IDH1	IDH1	8|6	14	7	2	2|5	0.03	0.05	0.03	0.05	0.03	-5.58	2	0.44
CIAO1	PASK	PASK	0|1	1	0.5	2	2|5	0	0	0	0	0	-16.07	0.14	0.71
CIAO1	RPL14	RPL14	2|4	6	3	2	2|3	0	0.01	0	0.01	0	-7.8	1.2	0.5
CIAO1	RPL15	RPL15	4|1	5	2.5	2	4|2	0	0	0	0	0	-11.35	0.83	0.54
CIAO1	TOMM34	TOMM34	0|1	1	0.5	2	2|2	0	0	0	0	0	-9.54	0.25	0.71
CIAO1	CHERP	CHERP	16|16	32	16	2	26|24	0	0	0	0	0	-68.31	0.64	0.71
CIAO1	GPATCH8	GPATCH8	1|1	2	1	2	5|4	0	0	0	0	0	-17.54	0.22	0.71
CIAO1	GPATCH4	GPATCH4	3|2	5	2.5	2	1|4	0	0	0	0	0	-7.66	1	0.52
CIAO1	SETD2	SETD2	1|0	1	0.5	2	2|0	0	0	0	0	0	-5.11	0.5	0.71
CIAO1	GPATCH1	GPATCH1	10|15	25	12.5	2	0|2	0.99	1	0.99	1	0.99	3.67	12.5	0
CIAO1	INPP5F	INPP5F	13|28	41	20.5	2	31|29	0	0	0	0	0	-94.19	0.68	0.71
CIAO1	PES1	PES1	12|18	30	15	2	23|27	0	0	0	0	0	-76.21	0.6	0.71
CIAO1	RAI14	RAI14	36|33	69	34.5	2	46|50	0	0	0	0	0	-125.48	0.72	0.71
CIAO1	SPEN	SPEN	0|2	2	1	2	1|3	0	0	0	0	0	-9.54	0.5	0.71
CIAO1	SPEG	SPEG	1|0	1	0.5	2	1|1	0	0	0	0	0	-5.35	0.5	0.71
CIAO1	EMD	EMD	14|13	27	13.5	2	8|9	0	0	0	0	0	-13.11	1.59	0.59
CIAO1	CXORF56	CXORF56	11|13	24	12	2	13|13	0	0	0	0	0	-31.8	0.92	0.71
CIAO1	CXORF57	CXORF57	0|2	2	1	2	5|2	0	0	0	0	0	-16.07	0.29	0.71
CIAO1	MAP1B	MAP1B	32|21	53	26.5	2	51|52	0	0	0	0	0	-163.65	0.51	0.71
CIAO1	EPB41	EPB41	28|31	59	29.5	2	52|52	0	0	0	0	0	-150.57	0.57	0.71
CIAO1	MATR3	MATR3	13|15	28	14	2	30|31	0	0	0	0	0	-96.23	0.46	0.71
CIAO1	CDC16	CDC16	1|0	1	0.5	2	3|4	0	0	0	0	0	-16.09	0.14	0.71
CIAO1	AHNAK	AHNAK	1115|1647	2762	1381	2	1346|1346	0	0	0	0	0	#NAME?	1.03	0.71
CIAO1	AFF4	AFF4	2|2	4	2	2	7|13	0	0	0	0	0	-37.86	0.2	0.71
CIAO1	C15ORF52	C15ORF52	11|9	20	10	2	0|1	1	1	1	1	1	9.16	20	0
CIAO1	SMAP	SMAP	4|6	10	5	2	7|5	0	0	0	0	0	-17.37	0.83	0.71
CIAO1	PHKA1	PHKA1	2|2	4	2	2	2|1	0.01	0.01	0.01	0.01	0.01	-4.24	1.33	0.46
CIAO1	KATNAL1	KATNAL1	7|6	13	6.5	2	3|2	0.19	0.28	0.19	0.28	0.19	-2.22	2.6	0.29
CIAO1	KATNAL2	KATNAL2	2|2	4	2	2	0|1	0.31	0.31	0.31	0.31	0.31	-0.82	4	0.25
CIAO1	UBA6	UBA6	2|2	4	2	2	4|3	0	0	0	0	0	-11.45	0.57	0.71
CIAO1	SFPQ	SFPQ	20|24	44	22	2	36|45	0	0	0	0	0	-121.35	0.54	0.71
CIAO1	MAP1S	MAP1S	0|1	1	0.5	2	6|3	0	0	0	0	0	-20.45	0.11	0.71
CIAO1	CCP110	CCP110	4|4	8	4	2	0|0	1	1	1	1	1	5.81	40	0
CIAO1	UBA1	UBA1	12|8	20	10	2	10|14	0	0	0	0	0	-33.07	0.83	0.71
CIAO1	FRMD1	FRMD1	0|2	2	1	2	0|0	0.45	0.9	0.45	0.9	0.45	-2.31	10	0.18
CIAO1	ABCA12	ABCA12	0|2	2	1	2	0|2	0.05	0.1	0.05	0.1	0.05	-5.11	1	0.38
CIAO1	ABCA13	ABCA13	0|1	1	0.5	2	1|2	0	0	0	0	0	-7.55	0.33	0.71
CIAO1	UBE2M	UBE2M	2|3	5	2.5	2	4|4	0	0	0	0	0	-13.32	0.62	0.71
CIAO1	UBE2O	UBE2O	9|15	24	12	2	42|51	0	0	0	0	0	-173.84	0.26	0.71
CIAO1	HLTF	HLTF	0|1	1	0.5	2	0|1	0	0	0	0	0	-3.75	1	0.71
CIAO1	AGFG1	AGFG1	5|3	8	4	2	6|6	0	0	0	0	0	-19.2	0.67	0.71
CIAO1	RPL18A	RPL18A	1|0	1	0.5	2	2|2	0	0	0	0	0	-9.54	0.25	0.71
CIAO1	UPF1	UPF1	5|6	11	5.5	2	9|3	0	0	0	0	0	-15.31	0.92	0.71
CIAO1	UPF2	UPF2	12|6	18	9	2	8|6	0	0	0	0	0	-17.83	1.29	0.56
CIAO1	MASTL	MASTL	8|5	13	6.5	2	8|11	0	0	0	0	0	-29.03	0.68	0.71
CIAO1	BMP2K	BMP2K	0|2	2	1	2	0|0	0.45	0.9	0.45	0.9	0.45	-2.31	10	0.18
CIAO1	CAST	CAST	11|6	17	8.5	2	15|15	0	0	0	0	0	-48.93	0.57	0.71
CIAO1	VCPIP1	VCPIP1	103|148	251	125.5	2	113|103	0	0	0	0	0	-233.18	1.16	0.7
CIAO1	EPB41L1	EPB41L1	4|2	6	3	2	11|12	0	0	0	0	0	-44.46	0.26	0.71
CIAO1	THRAP3	THRAP3	23|43	66	33	2	33|36	0	0	0	0	0	-91.96	0.96	0.68
CIAO1	WAC	WAC	2|4	6	3	2	1|3	0.02	0.04	0.02	0.04	0.02	-6.02	1.5	0.45
CIAO1	KIDINS220	KIDINS220	2|1	3	1.5	2	14|19	0	0	0	0	0	-69.58	0.09	0.71
CIAO1	WBP11	WBP11	14|20	34	17	2	26|31	0	0	0	0	0	-86	0.6	0.71
CIAO1	PLEKHM1	PLEKHM1	2|0	2	1	2	3|4	0	0	0	0	0	-16.09	0.29	0.71
CIAO1	MAST2	MAST2	0|1	1	0.5	2	1|1	0	0	0	0	0	-5.35	0.5	0.71
CIAO1	QARS	QARS	25|26	51	25.5	2	12|18	0	0	0	0	0	-18.87	1.7	0.62
CIAO1	TARDBP	TARDBP	1|3	4	2	2	8|10	0	0	0	0	0	-36.72	0.22	0.71
CIAO1	DFNA5	DFNA5	12|17	29	14.5	2	20|24	0	0	0	0	0	-64.29	0.66	0.71
CIAO1	NAA10	NAA10	1|1	2	1	2	2|0	0	0	0	0	0	-3.7	1	0.71
CIAO1	GSTM4	GSTM4	1|0	1	0.5	2	2|0	0	0	0	0	0	-5.11	0.5	0.71
CIAO1	FARSB	FARSB	1|1	2	1	2	6|6	0	0	0	0	0	-23.82	0.17	0.71
CIAO1	PALLD	PALLD	20|28	48	24	2	27|26	0	0	0	0	0	-66.94	0.91	0.68
CIAO1	API5	API5	7|0	7	3.5	2	9|7	0	0	0	0	0	-35.88	0.44	0.71
CIAO1	EFHD2	EFHD2	29|51	80	40	2	49|35	0	0	0	0	0	-109.46	0.95	0.69
CIAO1	BIRC6	BIRC6	4|2	6	3	2	4|11	0	0	0	0	0	-27.08	0.4	0.71
CIAO1	GPRIN1	GPRIN1	8|14	22	11	2	24|27	0	0	0	0	0	-87.48	0.43	0.71
CIAO1	TTF2	TTF2	24|37	61	30.5	2	32|25	0	0	0	0	0	-67.77	1.07	0.67
CIAO1	EIF5	EIF5	38|58	96	48	2	49|36	0	0	0	0	0	-96.48	1.13	0.69
CIAO1	ANKRD17	ANKRD17	39|40	79	39.5	2	58|56	0	0	0	0	0	-149.03	0.69	0.71
CIAO1	NSF	NSF	2|0	2	1	2	14|12	0	0	0	0	0	-58.14	0.08	0.71
CIAO1	TLN1	TLN1	103|109	212	106	2	236|234	0	0	0	0	0	#NAME?	0.45	0.71
CIAO1	CENPF	CENPF	4|3	7	3.5	2	0|1	0.75	0.87	0.75	0.87	0.75	0.53	7	0.03
CIAO1	ANXA1	ANXA1	23|29	52	26	2	28|29	0	0	0	0	0	-69.38	0.91	0.68
CIAO1	ANXA2	ANXA2	80|118	198	99	2	83|81	0	0	0	0	0	-174.84	1.21	0.7
CIAO1	MCM6	MCM6	1|0	1	0.5	2	6|5	0	0	0	0	0	-24.85	0.09	0.71
CIAO1	IK	IK	9|10	19	9.5	2	18|17	0	0	0	0	0	-52.57	0.54	0.71
CIAO1	MCM4	MCM4	10|14	24	12	2	12|16	0	0	0	0	0	-37.13	0.86	0.71
CIAO1	MCM3	MCM3	2|0	2	1	2	5|4	0	0	0	0	0	-20.45	0.22	0.71
CIAO1	PCNT	PCNT	0|2	2	1	2	1|2	0.01	0.01	0.01	0.01	0.01	-7.55	0.67	0.48
CIAO1	SLU7	SLU7	2|7	9	4.5	2	4|5	0	0	0	0	0	-15.32	1	0.55
CIAO1	SQSTM1	SQSTM1	0|1	1	0.5	2	4|4	0	0	0	0	0	-18.21	0.12	0.71
CIAO1	HS1BP3	HS1BP3	16|17	33	16.5	2	29|29	0	0	0	0	0	-83.89	0.57	0.71
CIAO1	RPA1	RPA1	8|10	18	9	2	17|19	0	0	0	0	0	-56.66	0.5	0.71
CIAO1	ANO10	ANO10	4|2	6	3	2	0|2	0.27	0.44	0.27	0.44	0.27	-2.22	3	0.27
CIAO1	POGZ	POGZ	5|5	10	5	2	8|9	0	0	0	0	0	-25.14	0.59	0.71
CIAO1	UFD1L	UFD1L	15|15	30	15	2	14|14	0	0	0	0	0	-29.46	1.07	0.65
CIAO1	ILF3	ILF3	13|21	34	17	2	25|20	0	0	0	0	0	-64.3	0.76	0.71
CIAO1	PARG	PARG	2|1	3	1.5	2	4|3	0	0	0	0	0	-13.43	0.43	0.71
CIAO1	ZRANB2	ZRANB2	2|3	5	2.5	2	6|7	0	0	0	0	0	-23.39	0.38	0.71
CIAO1	SSH1	SSH1	1|0	1	0.5	2	5|3	0	0	0	0	0	-18.21	0.12	0.71
CIAO1	CHMP2B	CHMP2B	0|3	3	1.5	2	5|4	0	0	0	0	0	-20.45	0.33	0.71
CIAO1	DHX16	DHX16	1|0	1	0.5	2	3|2	0	0	0	0	0	-11.77	0.2	0.71
CIAO1	ATP9B	ATP9B	0|2	2	1	2	1|3	0	0	0	0	0	-9.54	0.5	0.71
CIAO1	DHX15	DHX15	11|22	33	16.5	2	29|25	0	0	0	0	0	-86.49	0.61	0.71
CIAO1	RREB1	RREB1	0|1	1	0.5	2	2|4	0	0	0	0	0	-13.85	0.17	0.71
CIAO1	NHLRC2	NHLRC2	8|7	15	7.5	2	8|12	0	0	0	0	0	-27.25	0.75	0.71
CIAO1	TPX2	TPX2	19|18	37	18.5	2	39|39	0	0	0	0	0	-119.6	0.47	0.71
CIAO1	ZNF148	ZNF148	8|13	21	10.5	2	17|17	0	0	0	0	0	-52.64	0.62	0.71
CIAO1	LYZ	LYZ	0|4	4	2	2	0|0	0.5	1	0.5	1	0.5	-2.31	20	0.11
CIAO1	DSC1	DSC1	4|1	5	2.5	2	0|0	0.5	1	0.5	1	0.5	0.2	25	0.11
CIAO1	SYCE1	SYCE1	2|3	5	2.5	2	0|0	0.94	0.98	0.94	0.98	0.94	2.23	25	0.01
CIAO1	MICAL2	MICAL2	3|3	6	3	2	0|0	0.98	0.98	0.98	0.98	0.98	4.07	30	0
CIAO1	C1ORF198	C1ORF198	9|17	26	13	2	6|7	0.12	0.24	0.12	0.24	0.12	-11.77	2	0.35
CIAO1	SUSD1	SUSD1	4|1	5	2.5	2	2|1	0.09	0.18	0.09	0.18	0.09	-5.74	1.67	0.37
CIAO1	PYGL	PYGL	2|1	3	1.5	2	6|8	0	0	0	0	0	-28.09	0.21	0.71
CIAO1	PFAS	PFAS	7|11	18	9	2	0|0	1	1	1	1	1	10.73	90	0
CIAO1	DDX3X	DDX3X	30|37	67	33.5	2	40|35	0	0	0	0	0	-91.16	0.89	0.71
CIAO1	SAFB	SAFB	7|7	14	7	2	16|16	0	0	0	0	0	-50.77	0.44	0.71
CIAO1	RANGAP1	RANGAP1	49|54	103	51.5	2	49|53	0	0	0	0	0	-110.55	1.01	0.7
CIAO1	LSG1	LSG1	17|19	36	18	2	21|24	0	0	0	0	0	-57.07	0.8	0.71
CIAO1	PMS1	PMS1	10|6	16	8	2	7|3	0	0	0	0	0	-10.66	1.6	0.51
CIAO1	PMS2	PMS2	17|5	22	11	2	38|40	0	0	0	0	0	-154.03	0.28	0.71
CIAO1	C9ORF78	C9ORF78	3|6	9	4.5	2	1|3	0.18	0.35	0.18	0.35	0.18	-4.57	2.25	0.29
CIAO1	IP6K1	IP6K1	2|0	2	1	2	6|6	0	0	0	0	0	-27.02	0.17	0.71
CIAO1	FAM179A	FAM179A	0|2	2	1	2	1|1	0.04	0.08	0.04	0.08	0.04	-5.35	1	0.4
CIAO1	DDX5	DDX5	32|37	69	34.5	2	33|26	0	0	0	0	0	-59.44	1.17	0.67
CIAO1	DDX6	DDX6	9|9	18	9	2	11|7	0	0	0	0	0	-20.53	1	0.71
CIAO1	INADL	INADL	1|2	3	1.5	2	34|39	0	0	0	0	0	-158.38	0.04	0.71
CIAO1	DDX1	DDX1	3|0	3	1.5	2	8|6	0	0	0	0	0	-31.44	0.21	0.71
CIAO1	STMN1	STMN1	8|13	21	10.5	2	14|19	0	0	0	0	0	-50.65	0.64	0.71
CIAO1	FOXK2	FOXK2	1|0	1	0.5	2	6|5	0	0	0	0	0	-24.85	0.09	0.71
CIAO1	FOXK1	FOXK1	1|5	6	3	2	16|22	0	0	0	0	0	-80.6	0.16	0.71
CIAO1	PABPN1	PABPN1	1|2	3	1.5	2	3|3	0	0	0	0	0	-11.35	0.5	0.71
CIAO1	NFKBIE	NFKBIE	6|6	12	6	2	7|9	0	0	0	0	0	-21.47	0.75	0.71
CIAO1	EP400	EP400	6|4	10	5	2	10|11	0	0	0	0	0	-35.14	0.48	0.71
CIAO1	CLTC	CLTC	27|14	41	20.5	2	3|5	0.97	1	0.97	1	0.97	2.88	5.12	0
CIAO1	MMS19	MMS19	3|0	3	1.5	2	0|0	0.49	0.98	0.49	0.98	0.49	-2.31	15	0.13
CIAO1	TRAF5	TRAF5	2|2	4	2	2	0|0	0.9	0.9	0.9	0.9	0.9	2.23	20	0.01
CIAO1	HAUS6	HAUS6	31|35	66	33	2	27|30	0	0	0	0	0	-57.37	1.16	0.67
CIAO1	HAUS2	HAUS2	7|0	7	3.5	2	0|0	0.5	1	0.5	1	0.5	-2.31	35	0.09
CIAO1	TFE3	TFE3	0|1	1	0.5	2	6|8	0	0	0	0	0	-31.44	0.07	0.71
CIAO1	UBXN4	UBXN4	5|3	8	4	2	1|0	0.8	0.97	0.8	0.97	0.8	0.53	8	0.02
CIAO1	MPDZ	MPDZ	0|2	2	1	2	2|0	0.05	0.1	0.05	0.1	0.05	-5.11	1	0.38
CIAO1	TOP2A	TOP2A	17|9	26	13	2	0|0	1	1	1	1	1	13.88	130	0
CIAO1	NACA	NACA	4|5	9	4.5	2	10|8	0	0	0	0	0	-29.06	0.5	0.71
CIAO1	CXORF67	CXORF67	1|1	2	1	2	1|3	0	0	0	0	0	-7.44	0.5	0.71
CIAO1	RECQL	RECQL	5|3	8	4	2	8|9	0	0	0	0	0	-29.27	0.47	0.71
CIAO1	MIA3	MIA3	2|1	3	1.5	2	0|1	0.15	0.31	0.15	0.31	0.15	-2.14	3	0.3
CIAO1	MIA2	MIA2	0|4	4	2	2	2|0	0.22	0.44	0.22	0.44	0.22	-5.11	2	0.28
CIAO1	SART3	SART3	24|33	57	28.5	2	53|52	0	0	0	0	0	-161	0.54	0.71
CIAO1	SART1	SART1	51|38	89	44.5	2	59|57	0	0	0	0	0	-154.68	0.77	0.71
CIAO1	MISP	MISP	18|23	41	20.5	2	14|14	0	0	0	0	0	-25.17	1.46	0.63
CIAO1	ABCE1	ABCE1	9|8	17	8.5	2	0|0	1	1	1	1	1	12.32	85	0
CIAO1	CDC27	CDC27	8|4	12	6	2	7|8	0	0	0	0	0	-23.15	0.8	0.62
CIAO1	CDC23	CDC23	10|5	15	7.5	2	6|8	0	0	0	0	0	-19.42	1.07	0.59
CIAO1	NUP153	NUP153	12|16	28	14	2	43|44	0	0	0	0	0	-152.59	0.32	0.71
CIAO1	TOX4	TOX4	22|32	54	27	2	29|29	0	0	0	0	0	-72.89	0.93	0.68
CIAO1	IPO9	IPO9	0|1	1	0.5	2	8|6	0	0	0	0	0	-31.44	0.07	0.71
CIAO1	BAIAP2	BAIAP2	8|8	16	8	2	13|15	0	0	0	0	0	-40.77	0.57	0.71
CIAO1	LIN54	LIN54	12|19	31	15.5	2	12|12	0	0	0	0	0	-26.76	1.29	0.62
CIAO1	NRBP1	NRBP1	0|1	1	0.5	2	2|2	0	0	0	0	0	-9.54	0.25	0.71
CIAO1	DTX3L	DTX3L	4|8	12	6	2	7|10	0	0	0	0	0	-27.09	0.71	0.71
CIAO1	NUP88	NUP88	5|7	12	6	2	2|2	0.39	0.64	0.39	0.64	0.39	-1.87	3	0.22
CIAO1	SMCHD1	SMCHD1	33|33	66	33	2	23|37	0	0	0	0	0	-59.31	1.1	0.68
CIAO1	SDCBP	SDCBP	2|3	5	2.5	2	6|6	0	0	0	0	0	-21.31	0.42	0.71
CIAO1	GPKOW	GPKOW	13|11	24	12	2	17|16	0	0	0	0	0	-44.86	0.73	0.71
CIAO1	CWF19L1	CWF19L1	0|2	2	1	2	6|9	0	0	0	0	0	-33.69	0.13	0.71
CIAO1	CWF19L2	CWF19L2	2|2	4	2	2	7|6	0	0	0	0	0	-23.39	0.31	0.71
CIAO1	POLDIP3	POLDIP3	2|3	5	2.5	2	7|7	0	0	0	0	0	-25.43	0.36	0.71
CIAO1	GCN1L1	GCN1L1	42|53	95	47.5	2	131|157	0	0	0	0	0	-495.93	0.33	0.71
CIAO1	PPP1R12A	PPP1R12A	16|24	40	20	2	20|17	0	0	0	0	0	-43.96	1.08	0.66
CIAO1	RDX	RDX	3|4	7	3.5	2	10|12	0	0	0	0	0	-39.6	0.32	0.71
CIAO1	A0A1B0GTU1	ZC3H11B	0|2	2	1	2	0|1	0.15	0.31	0.15	0.31	0.15	-3.75	2	0.3
CIAO1	FERMT2	FERMT2	9|12	21	10.5	2	20|19	0	0	0	0	0	-60.55	0.54	0.71
CIAO1	ANKS1A	ANKS1A	6|9	15	7.5	2	30|29	0	0	0	0	0	-109.82	0.25	0.71
CIAO1	CRNKL1	CRNKL1	10|14	24	12	2	7|9	0	0	0	0	0	-15.58	1.5	0.57
CIAO1	BCAP31	BCAP31	3|3	6	3	2	0|0	0.98	0.98	0.98	0.98	0.98	4.07	30	0
CIAO1	METTL3	METTL3	2|3	5	2.5	2	19|19	0	0	0	0	0	-76.95	0.13	0.71
CIAO1	CSE1L	CSE1L	8|3	11	5.5	2	17|16	0	0	0	0	0	-62.95	0.33	0.71
CIAO1	MAK16	MAK16	8|7	15	7.5	2	0|0	1	1	1	1	1	10.73	75	0
CIAO1	TBC1D15	TBC1D15	6|9	15	7.5	2	23|21	0	0	0	0	0	-77.96	0.34	0.71
CIAO1	NUMA1	NUMA1	13|7	20	10	2	24|24	0	0	0	0	0	-83.75	0.42	0.71
CIAO1	HSPA1A	HSPA1A	30|21	51	25.5	2	17|19	0	0	0	0	0	-34.88	1.42	0.64
CIAO1	IKBKAP	IKBKAP	6|2	8	4	2	0|0	0.95	1	0.95	1	0.95	2.23	40	0
CIAO1	CACTIN	CACTIN	1|4	5	2.5	2	4|0	0.03	0.06	0.03	0.06	0.03	-6.86	1.25	0.43
CIAO1	FAM83G	FAM83G	3|4	7	3.5	2	4|6	0	0	0	0	0	-15.33	0.7	0.71
CIAO1	HCFC1	HCFC1	41|70	111	55.5	2	72|74	0	0	0	0	0	-207.34	0.76	0.71
CIAO1	CPNE3	CPNE3	5|3	8	4	2	9|10	0	0	0	0	0	-33.38	0.42	0.71
CIAO1	FHL1	FHL1	2|2	4	2	2	3|2	0	0	0	0	0	-7.8	0.8	0.71
CIAO1	PXN	PXN	20|37	57	28.5	2	30|34	0	0	0	0	0	-87.87	0.89	0.68
CIAO1	FAAP20	FAAP20	2|4	6	3	2	1|0	0.59	0.87	0.59	0.87	0.59	-0.82	6	0.06
CIAO1	ESF1	ESF1	5|9	14	7	2	31|27	0	0	0	0	0	-110.66	0.24	0.71
CIAO1	RAD21	RAD21	6|1	7	3.5	2	10|15	0	0	0	0	0	-52	0.28	0.71
CIAO1	ANLN	ANLN	17|24	41	20.5	2	35|47	0	0	0	0	0	-129.75	0.5	0.71
CIAO1	USP10	USP10	6|6	12	6	2	17|15	0	0	0	0	0	-53.01	0.38	0.71
CIAO1	USP16	USP16	3|4	7	3.5	2	5|6	0	0	0	0	0	-17.29	0.64	0.71
CIAO1	USP14	USP14	24|38	62	31	2	30|22	0	0	0	0	0	-58.72	1.19	0.66
CIAO1	USP15	USP15	64|86	150	75	2	94|85	0	0	0	0	0	-228.12	0.84	0.71
CIAO1	CLTCL1	CLTCL1	0|1	1	0.5	2	2|5	0	0	0	0	0	-16.07	0.14	0.71
CIAO1	NPM1	NPM1	27|45	72	36	2	41|46	0	0	0	0	0	-119.22	0.83	0.69
CIAO1	SNRPG	SNRPG	0|1	1	0.5	2	1|1	0	0	0	0	0	-5.35	0.5	0.71
CIAO1	SBNO1	SBNO1	3|4	7	3.5	2	12|17	0	0	0	0	0	-54.4	0.24	0.71
CIAO1	BRAP	BRAP	10|13	23	11.5	2	15|9	0	0	0	0	0	-29.63	0.96	0.65
CIAO1	PSME3	PSME3	9|6	15	7.5	2	14|12	0	0	0	0	0	-40.85	0.58	0.71
CIAO1	UNC45A	UNC45A	30|35	65	32.5	2	38|38	0	0	0	0	0	-93.01	0.86	0.71
CIAO1	RLTPR	RLTPR	5|6	11	5.5	2	13|13	0	0	0	0	0	-43.05	0.42	0.71
CIAO1	UPF3B	UPF3B	2|3	5	2.5	2	0|0	0.94	0.98	0.94	0.98	0.94	2.23	25	0.01
CIAO1	AHNAK2	AHNAK2	273|304	577	288.5	2	385|376	0	0	0	0	0	#NAME?	0.76	0.71
CIAO1	SCFD1	SCFD1	4|4	8	4	2	9|6	0	0	0	0	0	-23.15	0.53	0.71
CIAO1	SYNPO	SYNPO	11|22	33	16.5	2	34|37	0	0	0	0	0	-121.62	0.46	0.71
CIAO1	CRKL	CRKL	30|26	56	28	2	36|43	0	0	0	0	0	-105.65	0.71	0.71
CIAO1	LEMD3	LEMD3	11|15	26	13	2	24|22	0	0	0	0	0	-70.32	0.57	0.71
CIAO1	ARPIN	ARPIN	8|23	31	15.5	2	12|12	0	0	0	0	0	-33.07	1.29	0.59
CIAO1	ZFYVE16	ZFYVE16	0|1	1	0.5	2	17|10	0	0	0	0	0	-60.2	0.04	0.71
CIAO1	ALMS1	ALMS1	48|55	103	51.5	2	45|59	0	0	0	0	0	-115.4	0.99	0.7
CIAO1	PRIM2	PRIM2	17|18	35	17.5	2	0|0	1	1	1	1	1	25.98	175	0
CIAO1	FAM171A1	FAM171A1	4|3	7	3.5	2	0|1	0.75	0.87	0.75	0.87	0.75	0.53	7	0.03
CIAO1	ARHGEF10	ARHGEF10	1|3	4	2	2	6|5	0	0	0	0	0	-21.74	0.36	0.71
CIAO1	LARP1	LARP1	53|62	115	57.5	2	35|37	0	0	0	0	0	-52.46	1.6	0.66
CIAO1	LARP4	LARP4	2|3	5	2.5	2	9|10	0	0	0	0	0	-35.94	0.26	0.71
CIAO1	ARHGEF16	ARHGEF16	2|2	4	2	2	4|3	0	0	0	0	0	-11.45	0.57	0.71
CIAO1	ARHGEF18	ARHGEF18	5|2	7	3.5	2	6|9	0	0	0	0	0	-27.54	0.47	0.71
CIAO1	FXR1	FXR1	7|6	13	6.5	2	15|12	0	0	0	0	0	-42.88	0.48	0.71
CIAO1	PIK3C2A	PIK3C2A	5|4	9	4.5	2	5|7	0	0	0	0	0	-17.37	0.75	0.71
CIAO1	DHX29	DHX29	27|31	58	29	2	45|46	0	0	0	0	0	-127	0.64	0.71
CIAO1	MUC16	MUC16	1|1	2	1	2	2|5	0	0	0	0	0	-13.41	0.29	0.71
CIAO1	CNDP2	CNDP2	3|2	5	2.5	2	3|5	0	0	0	0	0	-13.32	0.62	0.71
CIAO1	DDX41	DDX41	2|3	5	2.5	2	4|5	0	0	0	0	0	-15.32	0.56	0.71
CIAO1	DDX43	DDX43	1|1	2	1	2	2|0	0	0	0	0	0	-3.7	1	0.71
CIAO1	DDX42	DDX42	37|30	67	33.5	2	48|42	0	0	0	0	0	-119.43	0.74	0.71
CIAO1	SYAP1	SYAP1	2|8	10	5	2	6|6	0	0	0	0	0	-21.31	0.83	0.59
CIAO1	KLC1	KLC1	9|14	23	11.5	2	32|34	0	0	0	0	0	-116.33	0.35	0.71
CIAO1	KLC2	KLC2	6|4	10	5	2	13|13	0	0	0	0	0	-45.42	0.38	0.71
CIAO1	MFAP1	MFAP1	6|4	10	5	2	10|10	0	0	0	0	0	-33.09	0.5	0.71
CIAO1	LSM14B	LSM14B	5|3	8	4	2	11|10	0	0	0	0	0	-37.53	0.38	0.71
CIAO1	PDS5A	PDS5A	3|5	8	4	2	12|18	0	0	0	0	0	-56.53	0.27	0.71
CIAO1	BAZ2A	BAZ2A	4|0	4	2	2	3|9	0	0	0	0	0	-26.57	0.33	0.71
CIAO1	SAP130	SAP130	8|14	22	11	2	11|9	0	0	0	0	0	-25.6	1.1	0.62
CIAO1	RPL7A	RPL7A	2|2	4	2	2	1|1	0.08	0.08	0.08	0.08	0.08	-2.49	2	0.37
CIAO1	FARSA	FARSA	0|2	2	1	2	2|3	0	0	0	0	0	-11.77	0.4	0.71
CIAO1	PAICS	PAICS	28|25	53	26.5	2	30|28	0	0	0	0	0	-68.01	0.91	0.71
CIAO1	RSBN1L	RSBN1L	10|5	15	7.5	2	4|5	0.01	0.03	0.01	0.03	0.01	-10.47	1.67	0.47
CIAO1	NF2	NF2	5|2	7	3.5	2	6|10	0	0	0	0	0	-29.6	0.44	0.71
CIAO1	ZNF512	ZNF512	3|0	3	1.5	2	0|0	0.49	0.98	0.49	0.98	0.49	-2.31	15	0.13
CIAO1	ZNF516	ZNF516	5|9	14	7	2	13|18	0	0	0	0	0	-53.35	0.45	0.71
CIAO1	CCDC50	CCDC50	4|5	9	4.5	2	6|7	0	0	0	0	0	-19.29	0.69	0.71
CIAO1	EEF2K	EEF2K	1|1	2	1	2	9|9	0	0	0	0	0	-36.72	0.11	0.71
CIAO1	LRPPRC	LRPPRC	0|1	1	0.5	2	3|3	0	0	0	0	0	-13.85	0.17	0.71
CIAO1	SMG7	SMG7	3|1	4	2	2	1|1	0.12	0.24	0.12	0.24	0.12	-3.94	2	0.35
CIAO1	ZC2HC1A	ZC2HC1A	0|2	2	1	2	3|2	0	0	0	0	0	-11.77	0.4	0.71
CIAO1	PPP1R10	PPP1R10	19|17	36	18	2	28|20	0	0	0	0	0	-62.66	0.75	0.71
CIAO1	PPP1R18	PPP1R18	3|4	7	3.5	2	12|15	0	0	0	0	0	-50.15	0.26	0.71
CIAO1	NUFIP2	NUFIP2	15|16	31	15.5	2	15|20	0	0	0	0	0	-41.89	0.89	0.71
CIAO1	XIRP1	XIRP1	0|1	1	0.5	2	3|7	0	0	0	0	0	-22.48	0.1	0.71
CIAO1	XIRP2	XIRP2	2|3	5	2.5	2	0|0	0.94	0.98	0.94	0.98	0.94	2.23	25	0.01
CIAO1	PSIP1	PSIP1	1|0	1	0.5	2	2|2	0	0	0	0	0	-9.54	0.25	0.71
CIAO1	FBXO30	FBXO30	1|0	1	0.5	2	6|5	0	0	0	0	0	-24.85	0.09	0.71
CIAO1	FLOT2	FLOT2	1|2	3	1.5	2	0|0	0.45	0.9	0.45	0.9	0.45	0.2	15	0.18
CIAO1	ATXN2	ATXN2	3|6	9	4.5	2	19|20	0	0	0	0	0	-75.86	0.23	0.71
CIAO1	ATXN3	ATXN3	2|0	2	1	2	0|0	0.45	0.9	0.45	0.9	0.45	-2.31	10	0.18
CIAO1	SOAT1	SOAT1	2|1	3	1.5	2	0|1	0.15	0.31	0.15	0.31	0.15	-2.14	3	0.3
CIAO1	MYH14	MYH14	0|1	1	0.5	2	4|8	0	0	0	0	0	-26.98	0.08	0.71
CIAO1	STIM1	STIM1	2|1	3	1.5	2	3|5	0	0	0	0	0	-15.42	0.38	0.71
CIAO1	OTUD4	OTUD4	0|2	2	1	2	1|3	0	0	0	0	0	-9.54	0.5	0.71
CIAO1	SRGAP2	SRGAP2	10|11	21	10.5	2	2|1	1	1	1	1	1	5.5	7	0
CIAO1	AKAP12	AKAP12	5|7	12	6	2	24|28	0	0	0	0	0	-97.76	0.23	0.71
CIAO1	HINT1	HINT1	3|3	6	3	2	1|1	0.24	0.24	0.24	0.24	0.24	-1.17	3	0.28
CIAO1	PIK3AP1	PIK3AP1	2|3	5	2.5	2	16|24	0	0	0	0	0	-81.19	0.12	0.71
CIAO1	TSC1	TSC1	66|130	196	98	2	8|7	1	1	1	1	1	51.74	13.07	0
CIAO1	NEDD8	NEDD8	1|2	3	1.5	2	4|3	0	0	0	0	0	-13.43	0.43	0.71
CIAO1	STRIP1	STRIP1	1|0	1	0.5	2	2|2	0	0	0	0	0	-9.54	0.25	0.71
CIAO1	NEDD1	NEDD1	7|6	13	6.5	2	11|10	0	0	0	0	0	-31	0.62	0.71
CIAO1	HMGXB4	HMGXB4	1|2	3	1.5	2	3|3	0	0	0	0	0	-11.35	0.5	0.71
CIAO1	SMC4	SMC4	0|2	2	1	2	0|1	0.15	0.31	0.15	0.31	0.15	-3.75	2	0.3
CIAO1	CDC37	CDC37	2|3	5	2.5	2	6|6	0	0	0	0	0	-21.31	0.42	0.71
CIAO1	MGA	MGA	2|3	5	2.5	2	20|17	0	0	0	0	0	-74.77	0.14	0.71
CIAO1	AIP	AIP	4|3	7	3.5	2	0|0	0.99	1	0.99	1	0.99	4.07	35	0
CIAO1	SCAF4	SCAF4	5|5	10	5	2	4|5	0	0	0	0	0	-10.47	1.11	0.57
CIAO1	TNKS1BP1	TNKS1BP1	17|27	44	22	2	35|54	0	0	0	0	0	-143.67	0.49	0.71
CIAO1	SCAF1	SCAF1	1|3	4	2	2	6|5	0	0	0	0	0	-21.74	0.36	0.71
CIAO1	LASP1	LASP1	9|11	20	10	2	17|18	0	0	0	0	0	-52.57	0.57	0.71
CIAO1	ALG13	ALG13	5|5	10	5	2	6|8	0	0	0	0	0	-19.42	0.71	0.71
CIAO1	IRAK1	IRAK1	7|7	14	7	2	10|13	0	0	0	0	0	-32.99	0.61	0.71
CIAO1	MICALL1	MICALL1	0|6	6	3	2	13|16	0	0	0	0	0	-64.85	0.21	0.71
CIAO1	ZMYND15	ZMYND15	0|3	3	1.5	2	0|0	0.49	0.98	0.49	0.98	0.49	-2.31	15	0.13
CIAO1	RBM6	RBM6	6|5	11	5.5	2	11|7	0	0	0	0	0	-27.05	0.61	0.71
CIAO1	RBM5	RBM5	2|2	4	2	2	6|7	0	0	0	0	0	-23.39	0.31	0.71
CIAO1	VTA1	VTA1	3|2	5	2.5	2	2|1	0.03	0.06	0.03	0.06	0.03	-4.24	1.67	0.42
CIAO1	GYG1	GYG1	3|5	8	4	2	4|6	0	0	0	0	0	-15.33	0.8	0.71
CIAO1	CAD	CAD	2|1	3	1.5	2	10|8	0	0	0	0	0	-36.72	0.17	0.71
CIAO1	DYNC1I2	DYNC1I2	0|2	2	1	2	5|4	0	0	0	0	0	-20.45	0.22	0.71
CIAO1	NUDC	NUDC	76|110	186	93	2	33|27	0.55	1	0.55	1	0.55	-2.13	3.1	0.07
CIAO1	ESYT1	ESYT1	67|73	140	70	2	67|77	0	0	0	0	0	-158.57	0.97	0.7
CIAO1	PEA15	PEA15	4|6	10	5	2	8|16	0	0	0	0	0	-40.89	0.42	0.71
CIAO1	SKA3	SKA3	26|16	42	21	2	19|16	0	0	0	0	0	-40.36	1.2	0.65
CIAO1	NUMBL	NUMBL	7|10	17	8.5	2	13|18	0	0	0	0	0	-48.77	0.55	0.71
CIAO1	QRICH1	QRICH1	2|1	3	1.5	2	2|3	0	0	0	0	0	-9.45	0.6	0.71
CIAO1	MEF2D	MEF2D	7|9	16	8	2	11|13	0	0	0	0	0	-34.9	0.67	0.71
CIAO1	PLEKHO2	PLEKHO2	1|3	4	2	2	4|6	0	0	0	0	0	-19.59	0.4	0.71
CIAO1	EXOC3	EXOC3	5|2	7	3.5	2	4|6	0	0	0	0	0	-17.26	0.7	0.71
CIAO1	EXOC4	EXOC4	7|3	10	5	2	9|11	0	0	0	0	0	-35.43	0.5	0.71
CIAO1	OGT	OGT	2|0	2	1	2	2|1	0.01	0.01	0.01	0.01	0.01	-7.55	0.67	0.48
CIAO1	RBMX	RBMX	0|3	3	1.5	2	3|3	0	0	0	0	0	-13.85	0.5	0.71
CIAO1	ACBD3	ACBD3	7|6	13	6.5	2	11|8	0	0	0	0	0	-27.14	0.68	0.71
CIAO1	OSBPL9	OSBPL9	2|0	2	1	2	2|1	0.01	0.01	0.01	0.01	0.01	-7.55	0.67	0.48
CIAO1	PPP1R13L	PPP1R13L	18|25	43	21.5	2	17|21	0	0	0	0	0	-42.72	1.13	0.66
CIAO1	BZW1	BZW1	4|0	4	2	2	2|3	0	0.01	0	0.01	0	-11.77	0.8	0.5
CIAO1	EEF2	EEF2	45|41	86	43	2	41|44	0	0	0	0	0	-92.2	1.01	0.69
CIAO1	ZDBF2	ZDBF2	3|1	4	2	2	2|1	0.03	0.06	0.03	0.06	0.03	-5.74	1.33	0.43
CIAO1	SF1	SF1	110|149	259	129.5	2	41|33	1	1	1	1	1	17.75	3.5	0
CIAO1	TNRC6B	TNRC6B	18|31	49	24.5	2	27|21	0	0	0	0	0	-60.97	1.02	0.67
CIAO1	USP28	USP28	1|0	1	0.5	2	20|23	0	0	0	0	0	-96.15	0.02	0.71
CIAO1	DAB2	DAB2	3|1	4	2	2	4|6	0	0	0	0	0	-19.59	0.4	0.71
CIAO1	DDX39A	DDX39A	2|0	2	1	2	3|3	0	0	0	0	0	-13.85	0.33	0.71
CIAO1	STRAP	STRAP	23|26	49	24.5	2	30|28	0	0	0	0	0	-71.22	0.84	0.71
CIAO1	RPLP2	RPLP2	7|11	18	9	2	3|4	0.36	0.7	0.36	0.7	0.36	-4.23	2.57	0.24
CIAO1	RPLP0	RPLP0	1|2	3	1.5	2	0|2	0.05	0.1	0.05	0.1	0.05	-3.7	1.5	0.38
CIAO1	TCERG1	TCERG1	38|59	97	48.5	2	54|50	0	0	0	0	0	-131.82	0.93	0.7
CIAO1	CENPC	CENPC	38|46	84	42	2	0|1	1	1	1	1	1	51.09	84	0
CIAO1	DFFA	DFFA	0|2	2	1	2	5|4	0	0	0	0	0	-20.45	0.22	0.71
CIAO1	SEC24A	SEC24A	2|0	2	1	2	3|3	0	0	0	0	0	-13.85	0.33	0.71
CIAO1	SSH3	SSH3	7|9	16	8	2	12|15	0	0	0	0	0	-40.79	0.59	0.71
CIAO1	SEC24B	SEC24B	3|4	7	3.5	2	16|19	0	0	0	0	0	-67.24	0.2	0.71
CIAO1	DBNL	DBNL	20|23	43	21.5	2	23|21	0	0	0	0	0	-50.43	0.98	0.67
CIAO1	CENPT	CENPT	2|2	4	2	2	1|1	0.08	0.08	0.08	0.08	0.08	-2.49	2	0.37
CIAO1	PLEKHA5	PLEKHA5	98|158	256	128	2	53|1	0.5	0.94	0.5	0.94	0.5	-2.97	4.74	0.13
CIAO1	CYLD	CYLD	2|5	7	3.5	2	19|11	0	0	0	0	0	-59.26	0.23	0.71
CIAO1	PLEKHA1	PLEKHA1	7|4	11	5.5	2	5|4	0	0	0	0	0	-11.94	1.22	0.55
CIAO1	PLEKHA2	PLEKHA2	3|3	6	3	2	0|0	0.98	0.98	0.98	0.98	0.98	4.07	30	0
CIAO1	TRIP6	TRIP6	13|10	23	11.5	2	4|11	0	0	0	0	0	-13.44	1.53	0.57
CIAO1	TRIP4	TRIP4	2|0	2	1	2	4|0	0	0	0	0	0	-8.95	0.5	0.71
CIAO1	POM121C	POM121C	2|3	5	2.5	2	1|2	0.03	0.06	0.03	0.06	0.03	-4.24	1.67	0.42
CIAO1	DHX38	DHX38	4|3	7	3.5	2	12|12	0	0	0	0	0	-43.79	0.29	0.71
CIAO1	ARFGAP2	ARFGAP2	5|12	17	8.5	2	10|7	0	0	0	0	0	-25.14	1	0.61
CIAO1	ARFGAP3	ARFGAP3	10|15	25	12.5	2	16|21	0	0	0	0	0	-54.5	0.68	0.71
CIAO1	ARFGAP1	ARFGAP1	24|36	60	30	2	36|44	0	0	0	0	0	-111.33	0.75	0.71
CIAO1	DHX30	DHX30	0|4	4	2	2	0|0	0.5	1	0.5	1	0.5	-2.31	20	0.11
CIAO1	DHX36	DHX36	14|15	29	14.5	2	3|4	0.99	1	0.99	1	0.99	4.31	4.14	0
CIAO1	COPZ1	COPZ1	4|1	5	2.5	2	7|7	0	0	0	0	0	-28.09	0.36	0.71
CIAO1	DDX58	DDX58	1|1	2	1	2	20|18	0	0	0	0	0	-80.6	0.05	0.71
CIAO1	COPZ2	COPZ2	1|2	3	1.5	2	3|5	0	0	0	0	0	-15.42	0.38	0.71
CIAO1	RUVBL1	RUVBL1	33|33	66	33	2	32|25	0	0	0	0	0	-54.5	1.16	0.68
CIAO1	NEK1	NEK1	0|1	1	0.5	2	4|6	0	0	0	0	0	-22.61	0.1	0.71
CIAO1	ADAR	ADAR	14|8	22	11	2	45|52	0	0	0	0	0	-185.53	0.23	0.71
CIAO1	U2AF2	U2AF2	11|6	17	8.5	2	3|4	0.35	0.7	0.35	0.7	0.35	-5.58	2.43	0.24
CIAO1	NEK9	NEK9	7|6	13	6.5	2	24|30	0	0	0	0	0	-99.13	0.24	0.71
CIAO1	C1ORF52	C1ORF52	2|2	4	2	2	4|4	0	0	0	0	0	-13.32	0.5	0.71
CIAO1	SF3A1	SF3A1	22|29	51	25.5	2	36|38	0	0	0	0	0	-103.49	0.69	0.71
CIAO1	FAM129B	FAM129B	6|11	17	8.5	2	16|16	0	0	0	0	0	-53.01	0.53	0.71
CIAO1	ZNF185	ZNF185	38|44	82	41	2	1|1	1	1	1	1	1	46.72	41	0
CIAO1	ALYREF	ALYREF	1|1	2	1	2	2|5	0	0	0	0	0	-13.41	0.29	0.71
CIAO1	CCDC6	CCDC6	2|0	2	1	2	5|4	0	0	0	0	0	-20.45	0.22	0.71
CIAO1	NASP	NASP	31|41	72	36	2	58|62	0	0	0	0	0	-176.18	0.6	0.71
CIAO1	SUPT6H	SUPT6H	0|2	2	1	2	1|1	0.04	0.08	0.04	0.08	0.04	-5.35	1	0.4
CIAO1	MTHFD1	MTHFD1	2|1	3	1.5	2	15|23	0	0	0	0	0	-80.45	0.08	0.71
CIAO1	PCNP	PCNP	9|22	31	15.5	2	13|16	0	0	0	0	0	-40.84	1.07	0.63
CIAO1	MCIDAS	MCIDAS	3|2	5	2.5	2	1|1	0.16	0.24	0.16	0.24	0.16	-2.49	2.5	0.29
CIAO1	NUDCD3	NUDCD3	18|21	39	19.5	2	7|8	0.35	0.65	0.35	0.65	0.35	-3.12	2.6	0.24
CIAO1	NUDCD1	NUDCD1	0|1	1	0.5	2	4|4	0	0	0	0	0	-18.21	0.12	0.71
CIAO1	CCDC47	CCDC47	31|31	62	31	2	2|3	1	1	1	1	1	28.09	12.4	0
CIAO1	CCDC43	CCDC43	3|5	8	4	2	7|12	0	0	0	0	0	-33.35	0.42	0.71
CIAO1	STBD1	STBD1	16|22	38	19	2	11|9	0	0	0	0	0	-14.13	1.9	0.53
CIAO1	WDHD1	WDHD1	3|0	3	1.5	2	18|20	0	0	0	0	0	-84.95	0.08	0.71
CIAO1	RNF113A	RNF113A	3|3	6	3	2	10|5	0	0	0	0	0	-25.07	0.4	0.71
CIAO1	INTS12	INTS12	2|3	5	2.5	2	3|4	0	0	0	0	0	-11.45	0.71	0.71
CIAO1	MRE11A	MRE11A	216|342	558	279	2	53|53	1	1	1	1	1	93.22	5.26	0
CIAO1	MYH4	MYH4	1|1	2	1	2	0|0	0	0	0	0	0	0.2	10	0.71
CIAO1	MYH8	MYH8	1|1	2	1	2	0|1	0	0	0	0	0	-2.14	2	0.71
CIAO1	MYH9	MYH9	74|86	160	80	2	309|328	0	0	0	0	0	#NAME?	0.25	0.71
CIAO1	RANBP1	RANBP1	4|6	10	5	2	2|4	0.01	0.02	0.01	0.02	0.01	-6.64	1.67	0.47
CIAO1	RANBP2	RANBP2	105|99	204	102	2	181|170	0	0	0	0	0	-495.41	0.58	0.71
CIAO1	KIAA0430	KIAA0430	2|3	5	2.5	2	0|1	0.47	0.63	0.47	0.63	0.47	-0.82	5	0.17
CIAO1	PUS7	PUS7	10|9	19	9.5	2	21|27	0	0	0	0	0	-78.83	0.4	0.71
CIAO1	CEP250	CEP250	2|0	2	1	2	0|0	0.45	0.9	0.45	0.9	0.45	-2.31	10	0.18
CIAO1	HN1L	HN1L	17|19	36	18	2	20|16	0	0	0	0	0	-40.65	1	0.66
CIAO1	CELF1	CELF1	1|1	2	1	2	5|4	0	0	0	0	0	-17.54	0.22	0.71
CIAO1	ZW10	ZW10	2|5	7	3.5	2	2|3	0.01	0.03	0.01	0.03	0.01	-7.8	1.4	0.46
CIAO1	ARNT	ARNT	2|0	2	1	2	1|2	0.01	0.01	0.01	0.01	0.01	-7.55	0.67	0.48
CIAO1	RTCB	RTCB	18|22	40	20	2	5|7	0.92	1	0.92	1	0.92	1.62	3.33	0.01
CIAO1	RSRC2	RSRC2	2|1	3	1.5	2	5|5	0	0	0	0	0	-19.59	0.3	0.71
CIAO1	STX5	STX5	11|11	22	11	2	8|7	0	0	0	0	0	-12.44	1.47	0.59
CIAO1	KEAP1	KEAP1	19|33	52	26	2	4|5	1	1	1	1	1	7.12	5.78	0
CIAO1	RPS3A	RPS3A	12|9	21	10.5	2	19|21	0	0	0	0	0	-62.55	0.53	0.71
CIAO1	MYO9B	MYO9B	2|0	2	1	2	10|13	0	0	0	0	0	-51.47	0.09	0.71
CIAO1	POLA1	POLA1	7|10	17	8.5	2	2|3	0.6	0.93	0.6	0.93	0.6	-0.95	3.4	0.05
CIAO1	GTF2A1	GTF2A1	11|5	16	8	2	8|8	0	0	0	0	0	-23.19	1	0.61
CIAO1	UIMC1	UIMC1	2|2	4	2	2	7|4	0	0	0	0	0	-19.31	0.36	0.71
CIAO1	HDGFRP2	HDGFRP2	0|3	3	1.5	2	10|8	0	0	0	0	0	-40.32	0.17	0.71
CIAO1	NOP58	NOP58	13|16	29	14.5	2	1|5	0.86	0.92	0.86	0.92	0.86	1.32	4.83	0.02
CIAO1	NUP107	NUP107	0|2	2	1	2	1|3	0	0	0	0	0	-9.54	0.5	0.71
CIAO1	RB1	RB1	1|1	2	1	2	5|3	0	0	0	0	0	-15.42	0.25	0.71
CIAO1	YWHAB	YWHAB	5|2	7	3.5	2	9|6	0	0	0	0	0	-27.54	0.47	0.71
CIAO1	RP9	RP9	2|1	3	1.5	2	1|1	0.04	0.08	0.04	0.08	0.04	-3.94	1.5	0.4
CIAO1	ZBTB9	ZBTB9	1|1	2	1	2	2|1	0	0	0	0	0	-5.74	0.67	0.71
CIAO1	WDR43	WDR43	17|20	37	18.5	2	5|6	0.94	1	0.94	1	0.94	1.95	3.36	0.01
CIAO1	CASC5	CASC5	79|65	144	72	2	7|9	1	1	1	1	1	48.73	9	0
CIAO1	DYNC1H1	DYNC1H1	1|0	1	0.5	2	34|40	0	0	0	0	0	-165.62	0.01	0.71
CIAO1	CALD1	CALD1	29|60	89	44.5	2	41|33	0	0	0	0	0	-90.96	1.2	0.67
CIAO1	CCNB1	CCNB1	0|1	1	0.5	2	4|2	0	0	0	0	0	-13.85	0.17	0.71
CIAO1	ABI1	ABI1	8|6	14	7	2	8|8	0	0	0	0	0	-21.47	0.88	0.71
CIAO1	CSTF2	CSTF2	14|22	36	18	2	30|30	0	0	0	0	0	-92.01	0.6	0.71
CIAO1	CUL4B	CUL4B	6|9	15	7.5	2	41|31	0	0	0	0	0	-137.71	0.21	0.71
CIAO1	BPTF	BPTF	0|2	2	1	2	14|17	0	0	0	0	0	-69.32	0.06	0.71
CIAO1	LRRC16A	LRRC16A	6|8	14	7	2	6|9	0	0	0	0	0	-19.66	0.93	0.62
CIAO1	CCNT1	CCNT1	16|31	47	23.5	2	19|19	0	0	0	0	0	-45.77	1.24	0.64
CIAO1	KIF2A	KIF2A	0|1	1	0.5	2	2|5	0	0	0	0	0	-16.07	0.14	0.71
CIAO1	KIF2C	KIF2C	3|2	5	2.5	2	8|8	0	0	0	0	0	-29.6	0.31	0.71
CIAO1	DNAH11	DNAH11	1|4	5	2.5	2	1|0	0.44	0.87	0.44	0.87	0.44	-2.14	5	0.22
CIAO1	EPPK1	EPPK1	0|5	5	2.5	2	1|1	0.38	0.76	0.38	0.76	0.38	-5.35	2.5	0.22
CIAO1	SUGT1	SUGT1	10|17	27	13.5	2	17|18	0	0	0	0	0	-50.58	0.77	0.71
CIAO1	FAM50A	FAM50A	3|5	8	4	2	9|8	0	0	0	0	0	-29.27	0.47	0.71
CIAO1	TPD52	TPD52	5|5	10	5	2	14|16	0	0	0	0	0	-51.27	0.33	0.71
CIAO1	FMNL1	FMNL1	8|5	13	6.5	2	2|3	0.3	0.57	0.3	0.57	0.3	-3.53	2.6	0.26
CIAO1	NEXN	NEXN	2|2	4	2	2	11|15	0	0	0	0	0	-50.89	0.15	0.71
CIAO1	CLINT1	CLINT1	20|35	55	27.5	2	34|30	0	0	0	0	0	-87.87	0.86	0.68
CIAO1	MAPRE1	MAPRE1	1|8	9	4.5	2	15|12	0	0	0	0	0	-56.38	0.33	0.71
CIAO1	MAPRE2	MAPRE2	1|1	2	1	2	1|3	0	0	0	0	0	-7.44	0.5	0.71
CIAO1	AUP1	AUP1	3|2	5	2.5	2	3|1	0.01	0.01	0.01	0.01	0.01	-6.02	1.25	0.49
CIAO1	VRK2	VRK2	30|40	70	35	2	7|7	1	1	1	1	1	12.47	5	0
CIAO1	WNK2	WNK2	2|1	3	1.5	2	1|0	0.15	0.31	0.15	0.31	0.15	-2.14	3	0.3
CIAO1	WNK1	WNK1	12|10	22	11	2	4|9	0	0	0	0	0	-10.32	1.69	0.55
CIAO1	IRF2BPL	IRF2BPL	3|1	4	2	2	6|5	0	0	0	0	0	-21.74	0.36	0.71
CIAO1	NR2C2	NR2C2	2|5	7	3.5	2	5|4	0	0	0	0	0	-15.32	0.78	0.57
CIAO1	TNIP1	TNIP1	4|1	5	2.5	2	14|13	0	0	0	0	0	-56.38	0.19	0.71
CIAO1	USP32	USP32	1|0	1	0.5	2	9|11	0	0	0	0	0	-44.77	0.05	0.71
CIAO1	USP34	USP34	1|3	4	2	2	1|0	0.31	0.63	0.31	0.63	0.31	-2.14	4	0.25
CIAO1	USP36	USP36	4|14	18	9	2	1|2	0.59	1	0.59	1	0.59	-1.52	6	0.06
CIAO1	ACOT1	ACOT1	23|30	53	26.5	2	34|33	0	0	0	0	0	-88.14	0.79	0.71
CIAO1	TOR1AIP1	TOR1AIP1	5|9	14	7	2	8|8	0	0	0	0	0	-23.19	0.88	0.62
CIAO1	ZAK	ZAK	11|6	17	8.5	2	5|6	0	0	0	0	0	-12.55	1.55	0.52
CIAO1	LIMA1	LIMA1	30|52	82	41	2	55|57	0	0	0	0	0	-162.35	0.73	0.71
CIAO1	PPFIBP1	PPFIBP1	16|9	25	12.5	2	41|48	0	0	0	0	0	-165.25	0.28	0.71
CIAO1	KIF23	KIF23	1|0	1	0.5	2	10|12	0	0	0	0	0	-49.22	0.05	0.71
CIAO1	NUCKS1	NUCKS1	1|1	2	1	2	3|4	0	0	0	0	0	-13.43	0.29	0.71
CIAO1	RNF214	RNF214	1|0	1	0.5	2	5|4	0	0	0	0	0	-20.45	0.11	0.71
CIAO1	ZBTB21	ZBTB21	1|0	1	0.5	2	8|11	0	0	0	0	0	-42.57	0.05	0.71
CIAO1	GBF1	GBF1	0|1	1	0.5	2	6|9	0	0	0	0	0	-33.69	0.07	0.71
CIAO1	RNF213	RNF213	0|2	2	1	2	8|4	0	0	0	0	0	-26.98	0.17	0.71
CIAO1	HMMR	HMMR	1|0	1	0.5	2	9|12	0	0	0	0	0	-47.01	0.05	0.71
CIAO1	FAM208A	FAM208A	9|11	20	10	2	24|31	0	0	0	0	0	-93.31	0.36	0.71
CIAO1	FAM208B	FAM208B	5|5	10	5	2	14|16	0	0	0	0	0	-51.27	0.33	0.71
CIAO1	ENAH	ENAH	1|3	4	2	2	8|5	0	0	0	0	0	-25.98	0.31	0.71
CIAO1	DOCK7	DOCK7	2|0	2	1	2	25|30	0	0	0	0	0	-123.03	0.04	0.71
CIAO1	XRCC1	XRCC1	1|1	2	1	2	2|1	0	0	0	0	0	-5.74	0.67	0.71
CIAO1	XRCC5	XRCC5	4|1	5	2.5	2	6|7	0	0	0	0	0	-25.98	0.38	0.71
CIAO1	XRCC6	XRCC6	12|10	22	11	2	20|20	0	0	0	0	0	-60.43	0.55	0.71
CIAO1	EMSY	EMSY	20|32	52	26	2	13|13	0.02	0.04	0.02	0.04	0.02	-18.92	2	0.45
CIAO1	HSPH1	HSPH1	35|39	74	37	2	44|48	0	0	0	0	0	-114.43	0.8	0.71
CIAO1	UBAP2L	UBAP2L	21|33	54	27	2	38|38	0	0	0	0	0	-109.37	0.71	0.71
CIAO1	LIMCH1	LIMCH1	17|15	32	16	2	49|54	0	0	0	0	0	-178.33	0.31	0.71
CIAO1	JUN	JUN	0|1	1	0.5	2	6|5	0	0	0	0	0	-24.85	0.09	0.71
CIAO1	NARS	NARS	5|2	7	3.5	2	8|8	0	0	0	0	0	-29.6	0.44	0.71
CIAO1	JUP	JUP	19|20	39	19.5	2	5|7	0.96	0.98	0.96	0.98	0.96	2.82	3.25	0
CIAO1	YARS	YARS	3|0	3	1.5	2	3|2	0	0	0	0	0	-11.77	0.6	0.53
CIAO1	RBM33	RBM33	8|16	24	12	2	18|24	0	0	0	0	0	-68.86	0.57	0.71
CIAO1	JMJD1C	JMJD1C	53|76	129	64.5	2	79|93	0	0	0	0	0	-234.87	0.75	0.71
CIAO1	RBM39	RBM39	7|4	11	5.5	2	3|3	0.04	0.07	0.04	0.07	0.04	-6.64	1.83	0.42
CIAO1	GSPT2	GSPT2	1|0	1	0.5	2	3|2	0	0	0	0	0	-11.77	0.2	0.71
CIAO1	RIC8A	RIC8A	5|8	13	6.5	2	9|11	0	0	0	0	0	-30.98	0.65	0.71
CIAO1	PARP4	PARP4	1|2	3	1.5	2	8|9	0	0	0	0	0	-34.58	0.18	0.71
CIAO1	EHBP1	EHBP1	11|10	21	10.5	2	35|36	0	0	0	0	0	-124.21	0.3	0.71
CIAO1	PARP1	PARP1	20|20	40	20	2	28|27	0	0	0	0	0	-70.69	0.73	0.71
CIAO1	BCCIP	BCCIP	5|2	7	3.5	2	7|6	0	0	0	0	0	-23.39	0.54	0.71
CIAO1	RSL1D1	RSL1D1	0|2	2	1	2	1|3	0	0	0	0	0	-9.54	0.5	0.71
CIAO1	SNRPD1	SNRPD1	1|1	2	1	2	4|4	0	0	0	0	0	-15.42	0.25	0.71
CIAO1	GPHN	GPHN	3|1	4	2	2	14|13	0	0	0	0	0	-56.38	0.15	0.71
CIAO1	CCDC88A	CCDC88A	2|1	3	1.5	2	0|1	0.15	0.31	0.15	0.31	0.15	-2.14	3	0.3
CIAO1	PPP2R5D	PPP2R5D	2|4	6	3	2	5|7	0	0	0	0	0	-21.31	0.5	0.71
CIAO1	PHF3	PHF3	13|5	18	9	2	33|35	0	0	0	0	0	-132.29	0.26	0.71
CIAO1	C2CD4C	C2CD4C	3|3	6	3	2	2|0	0.25	0.25	0.25	0.25	0.25	-1.1	3	0.27
CIAO1	TCHP	TCHP	1|0	1	0.5	2	1|3	0	0	0	0	0	-9.54	0.25	0.71
CIAO1	NAMPT	NAMPT	0|1	1	0.5	2	1|7	0	0	0	0	0	-17.57	0.12	0.71
CIAO1	MOB3A	MOB3A	1|1	2	1	2	1|1	0	0	0	0	0	-3.94	1	0.71
CIAO1	CTNND1	CTNND1	15|13	28	14	2	18|16	0	0	0	0	0	-43.27	0.82	0.71
CIAO1	SH3GL1	SH3GL1	6|7	13	6.5	2	15|15	0	0	0	0	0	-48.93	0.43	0.71
CIAO1	GSE1	GSE1	3|5	8	4	2	4|4	0	0	0	0	0	-11.6	1	0.56
CIAO1	OPTN	OPTN	0|1	1	0.5	2	9|7	0	0	0	0	0	-35.88	0.06	0.71
CIAO1	STRN3	STRN3	0|2	2	1	2	10|12	0	0	0	0	0	-49.22	0.09	0.71
CIAO1	ZNF532	ZNF532	3|5	8	4	2	1|1	0.5	0.76	0.5	0.76	0.5	-1.17	4	0.12
CIAO1	ZHX3	ZHX3	12|17	29	14.5	2	17|23	0	0	0	0	0	-56.47	0.72	0.71
CIAO1	MICAL3	MICAL3	2|4	6	3	2	45|44	0	0	0	0	0	-189.58	0.07	0.71
CIAO1	FTO	FTO	2|3	5	2.5	2	1|0	0.47	0.63	0.47	0.63	0.47	-0.82	5	0.17
CIAO1	GOLGA5	GOLGA5	5|1	6	3	2	7|11	0	0	0	0	0	-36.72	0.33	0.71
CIAO1	QSER1	QSER1	5|4	9	4.5	2	11|11	0	0	0	0	0	-37.17	0.41	0.71
CIAO1	ACACA	ACACA	403|659	1062	531	2	178|191	0.5	1	0.5	1	0.5	-85.84	2.88	0.08
CIAO1	RPS23	RPS23	2|2	4	2	2	2|3	0	0	0	0	0	-7.8	0.8	0.71
CIAO1	ACACB	ACACB	11|17	28	14	2	3|2	0.99	1	0.99	1	0.99	3.7	5.6	0
CIAO1	CT83	CT83	2|4	6	3	2	1|0	0.59	0.87	0.59	0.87	0.59	-0.82	6	0.06
CIAO1	CEP170B	CEP170B	0|1	1	0.5	2	3|2	0	0	0	0	0	-11.77	0.2	0.71
CIAO1	PREB	PREB	11|9	20	10	2	2|2	0.97	0.99	0.97	0.99	0.97	2.85	5	0
CIAO1	GATAD2B	GATAD2B	10|6	16	8	2	14|13	0	0	0	0	0	-42.88	0.59	0.71
CIAO1	PPID	PPID	2|2	4	2	2	3|6	0	0	0	0	0	-15.32	0.44	0.71
CIAO1	CCDC85C	CCDC85C	6|3	9	4.5	2	3|6	0	0	0	0	0	-13.49	1	0.56
CIAO1	PPIA	PPIA	11|10	21	10.5	2	6|6	0	0	0	0	0	-8.66	1.75	0.54
CIAO1	DNAJC7	DNAJC7	4|2	6	3	2	2|2	0.02	0.04	0.02	0.04	0.02	-6.02	1.5	0.45
CIAO1	NECAP1	NECAP1	2|1	3	1.5	2	2|3	0	0	0	0	0	-9.45	0.6	0.71
CIAO1	DIP2A	DIP2A	1|0	1	0.5	2	7|9	0	0	0	0	0	-35.88	0.06	0.71
CIAO1	AIMP2	AIMP2	5|6	11	5.5	2	1|1	0.84	0.91	0.84	0.91	0.84	1.15	5.5	0.02
CIAO1	CORO1B	CORO1B	62|96	158	79	2	57|59	0	0	0	0	0	-116.38	1.36	0.69
CIAO1	MPRIP	MPRIP	1|2	3	1.5	2	24|26	0	0	0	0	0	-107.19	0.06	0.71
CIAO1	THUMPD3	THUMPD3	2|2	4	2	2	3|6	0	0	0	0	0	-15.32	0.44	0.71
CIAO1	CHORDC1	CHORDC1	14|15	29	14.5	2	22|18	0	0	0	0	0	-52.82	0.72	0.71
CIAO1	WASF2	WASF2	3|6	9	4.5	2	8|8	0	0	0	0	0	-27.2	0.56	0.71
CIAO1	MLLT4	MLLT4	54|49	103	51.5	2	114|109	0	0	0	0	0	-344.63	0.46	0.71
CIAO1	STAM2	STAM2	10|15	25	12.5	2	18|19	0	0	0	0	0	-54.5	0.68	0.71
CIAO1	MLLT1	MLLT1	2|0	2	1	2	6|5	0	0	0	0	0	-24.85	0.18	0.71
CIAO1	RABL3	RABL3	6|9	15	7.5	2	0|0	1	1	1	1	1	9.13	75	0
CIAO1	VPS33B	VPS33B	1|1	2	1	2	2|1	0	0	0	0	0	-5.74	0.67	0.71
CIAO1	VPS33A	VPS33A	3|0	3	1.5	2	5|5	0	0	0	0	0	-22.61	0.3	0.71
CIAO1	ZCCHC8	ZCCHC8	1|2	3	1.5	2	3|8	0	0	0	0	0	-21.46	0.27	0.71
CIAO1	SYNJ1	SYNJ1	10|10	20	10	2	22|21	0	0	0	0	0	-66.44	0.47	0.71
CIAO1	HNRNPA2B1	HNRNPA2B1	7|21	28	14	2	19|14	0	0	0	0	0	-52.8	0.85	0.65
CIAO1	SYNJ2	SYNJ2	23|28	51	25.5	2	36|35	0	0	0	0	0	-95.8	0.72	0.71
CIAO1	NBAS	NBAS	1|1	2	1	2	1|1	0	0	0	0	0	-3.94	1	0.71
CIAO1	PPP6R3	PPP6R3	14|5	19	9.5	2	26|22	0	0	0	0	0	-89.19	0.4	0.71
CIAO1	PPP6R1	PPP6R1	2|1	3	1.5	2	1|1	0.04	0.08	0.04	0.08	0.04	-3.94	1.5	0.4
CIAO1	LZIC	LZIC	7|4	11	5.5	2	4|7	0	0	0	0	0	-15.54	1	0.58
CIAO1	RAVER1	RAVER1	0|1	1	0.5	2	3|5	0	0	0	0	0	-18.21	0.12	0.71
CIAO1	CASP4	CASP4	1|1	2	1	2	10|8	0	0	0	0	0	-36.72	0.11	0.71
CIAO1	ARID3B	ARID3B	1|1	2	1	2	0|3	0	0	0	0	0	-5.46	0.67	0.71
CIAO1	BCL9	BCL9	2|3	5	2.5	2	5|6	0	0	0	0	0	-19.31	0.45	0.71
CIAO1	CFDP1	CFDP1	1|3	4	2	2	6|7	0	0	0	0	0	-25.98	0.31	0.71
CIAO1	EIF4A2	EIF4A2	0|4	4	2	2	0|0	0.5	1	0.5	1	0.5	-2.31	20	0.11
CIAO1	PICALM	PICALM	6|6	12	6	2	8|11	0	0	0	0	0	-27.14	0.63	0.71
CIAO1	HECTD3	HECTD3	1|1	2	1	2	0|0	0	0	0	0	0	0.2	10	0.71
CIAO1	NOP56	NOP56	12|7	19	9.5	2	6|6	0	0	0	0	0	-12.86	1.58	0.52
CIAO1	DARS	DARS	1|0	1	0.5	2	1|1	0	0	0	0	0	-5.35	0.5	0.71
CIAO1	LYPLA2	LYPLA2	11|19	30	15	2	15|21	0	0	0	0	0	-50.61	0.83	0.66
CIAO1	CLMN	CLMN	14|17	31	15.5	2	16|22	0	0	0	0	0	-49.05	0.82	0.71
CIAO1	CCS	CCS	0|2	2	1	2	5|3	0	0	0	0	0	-18.21	0.25	0.71
CIAO1	GLRX3	GLRX3	5|4	9	4.5	2	1|1	0.63	0.76	0.63	0.76	0.63	0.04	4.5	0.04
CIAO1	PIH1D1	PIH1D1	8|7	15	7.5	2	7|11	0	0	0	0	0	-23.53	0.83	0.71
CIAO1	S100A11	S100A11	2|13	15	7.5	2	9|9	0	0	0	0	0	-33.81	0.83	0.61
CIAO1	TTC9C	TTC9C	3|1	4	2	2	3|3	0	0	0	0	0	-11.35	0.67	0.71
CIAO1	NOSIP	NOSIP	0|2	2	1	2	3|3	0	0	0	0	0	-13.85	0.33	0.71
CIAO1	AHCYL1	AHCYL1	6|3	9	4.5	2	8|9	0	0	0	0	0	-29.27	0.53	0.71
CIAO1	TRIM21	TRIM21	0|1	1	0.5	2	0|1	0	0	0	0	0	-3.75	1	0.71
CIAO1	FLII	FLII	1|0	1	0.5	2	0|1	0	0	0	0	0	-3.75	1	0.71
CIAO1	CWC15	CWC15	2|4	6	3	2	5|7	0	0	0	0	0	-21.31	0.5	0.71
CIAO1	PRRC2C	PRRC2C	31|19	50	25	2	82|73	0	0	0	0	0	-277.41	0.32	0.71
CIAO1	SPAG7	SPAG7	0|1	1	0.5	2	5|5	0	0	0	0	0	-22.61	0.1	0.71
CIAO1	PRRC2A	PRRC2A	12|17	29	14.5	2	41|45	0	0	0	0	0	-150.48	0.34	0.71
CIAO1	SPAG5	SPAG5	20|29	49	24.5	2	31|30	0	0	0	0	0	-82.1	0.8	0.71
CIAO1	TRMT1L	TRMT1L	1|4	5	2.5	2	1|0	0.44	0.87	0.44	0.87	0.44	-2.14	5	0.22
CIAO1	NFAT5	NFAT5	6|5	11	5.5	2	26|30	0	0	0	0	0	-106.35	0.2	0.71
CIAO1	MAGED2	MAGED2	23|22	45	22.5	2	24|24	0	0	0	0	0	-54.58	0.94	0.71
CIAO1	SLC4A7	SLC4A7	10|12	22	11	2	11|10	0	0	0	0	0	-24.38	1.05	0.63
CIAO1	MSTO1	MSTO1	1|3	4	2	2	2|2	0.01	0.01	0.01	0.01	0.01	-7.44	1	0.49
CIAO1	UBC	UBC	8|30	38	19	2	6|9	0.5	1	0.5	1	0.5	-16.7	2.53	0.09
CIAO1	ELP6	ELP6	12|14	26	13	2	0|0	1	1	1	1	1	18.48	130	0
CIAO1	ELP3	ELP3	5|8	13	6.5	2	0|0	1	1	1	1	1	7.49	65	0
CIAO1	ELP2	ELP2	1|1	2	1	2	1|1	0	0	0	0	0	-3.94	1	0.71
CIAO1	SPC24	SPC24	5|1	6	3	2	1|1	0.38	0.76	0.38	0.76	0.38	-3.94	3	0.22
CIAO1	ANKRD52	ANKRD52	2|2	4	2	2	4|5	0	0	0	0	0	-15.32	0.44	0.71
CIAO1	ANKRD50	ANKRD50	5|1	6	3	2	0|0	0.5	1	0.5	1	0.5	0.2	30	0.1
CIAO1	DEK	DEK	1|1	2	1	2	1|0	0	0	0	0	0	-2.14	2	0.71
CIAO1	ST13	ST13	3|1	4	2	2	1|4	0	0	0	0	0	-9.3	0.8	0.52
CIAO1	CD2AP	CD2AP	103|118	221	110.5	2	112|115	0	0	0	0	0	-252.9	0.97	0.7
CIAO1	UBAP2	UBAP2	20|16	36	18	2	33|33	0	0	0	0	0	-99.78	0.55	0.71
CIAO1	UBAP1	UBAP1	3|7	10	5	2	5|6	0	0	0	0	0	-17.29	0.91	0.58
CIAO1	TRIM56	TRIM56	0|7	7	3.5	2	6|10	0	0	0	0	0	-35.88	0.44	0.71
CIAO1	CDV3	CDV3	21|27	48	24	2	17|18	0	0	0	0	0	-33.13	1.37	0.64
CIAO1	PCBP2	PCBP2	14|13	27	13.5	2	17|16	0	0	0	0	0	-41.43	0.82	0.71
CIAO1	PCBP1	PCBP1	19|37	56	28	2	39|32	0	0	0	0	0	-103.53	0.79	0.69
CIAO1	ZBTB33	ZBTB33	54|63	117	58.5	2	41|36	0	0	0	0	0	-59.69	1.52	0.67
CIAO1	NPEPPS	NPEPPS	1|0	1	0.5	2	1|2	0	0	0	0	0	-7.55	0.33	0.71
CIAO1	XRN1	XRN1	80|113	193	96.5	2	89|92	0	0	0	0	0	-205.31	1.07	0.7
CIAO1	SIRT2	SIRT2	0|1	1	0.5	2	3|5	0	0	0	0	0	-18.21	0.12	0.71
CIAO1	IFT74	IFT74	54|63	117	58.5	2	58|53	0	0	0	0	0	-119.15	1.05	0.7
CIAO1	SERPINB12	SERPINB12	2|0	2	1	2	1|0	0.15	0.31	0.15	0.31	0.15	-3.75	2	0.3
CIAO1	PLEC	PLEC	71|74	145	72.5	2	86|96	0	0	0	0	0	-221.71	0.8	0.71
CIAO1	KIF3B	KIF3B	2|2	4	2	2	3|3	0	0	0	0	0	-9.52	0.67	0.71
CIAO1	PEX5	PEX5	2|4	6	3	2	13|11	0	0	0	0	0	-46.59	0.25	0.71
CIAO1	FAM91A1	FAM91A1	34|36	70	35	2	45|45	0	0	0	0	0	-112.39	0.78	0.71
CIAO1	RBM26	RBM26	21|31	52	26	2	34|33	0	0	0	0	0	-91.8	0.78	0.71
CIAO1	RBM27	RBM27	33|23	56	28	2	46|42	0	0	0	0	0	-129.06	0.64	0.71
CIAO1	RBM25	RBM25	7|7	14	7	2	15|14	0	0	0	0	0	-44.76	0.48	0.71
CIAO1	RBM22	RBM22	3|2	5	2.5	2	3|1	0.01	0.01	0.01	0.01	0.01	-6.02	1.25	0.49
CIAO1	BTN3A3	BTN3A3	2|0	2	1	2	1|0	0.15	0.31	0.15	0.31	0.15	-3.75	2	0.3
CIAO1	FNBP4	FNBP4	1|4	5	2.5	2	14|18	0	0	0	0	0	-67.36	0.16	0.71
CIAO1	STAMBP	STAMBP	2|8	10	5	2	11|7	0	0	0	0	0	-33.81	0.56	0.71
CIAO1	NEB	NEB	3|2	5	2.5	2	0|0	0.94	0.98	0.94	0.98	0.94	2.23	25	0.01
CIAO1	EPHA2	EPHA2	2|6	8	4	2	10|7	0	0	0	0	0	-31.72	0.47	0.71
CIAO1	C11ORF49	C11ORF49	19|36	55	27.5	2	8|5	0.89	1	0.89	1	0.89	1.3	4.23	0.02
CIAO1	HNRNPH1	HNRNPH1	5|2	7	3.5	2	0|1	0.64	0.97	0.64	0.97	0.64	-0.82	7	0.03
CIAO1	HNRNPH3	HNRNPH3	4|0	4	2	2	3|2	0	0.01	0	0.01	0	-11.77	0.8	0.5
CIAO1	ATP5B	ATP5B	3|6	9	4.5	2	8|6	0	0	0	0	0	-23.17	0.64	0.71
CIAO1	NES	NES	56|45	101	50.5	2	70|80	0	0	0	0	0	-207.34	0.67	0.71
CIAO1	TBC1D8	TBC1D8	18|23	41	20.5	2	24|28	0	0	0	0	0	-68.51	0.79	0.71
CIAO1	HSP90AB2P	HSP90AB2P	0|6	6	3	2	4|1	0.04	0.09	0.04	0.09	0.04	-11.62	1.2	0.39
CIAO1	TBC1D2	TBC1D2	0|1	1	0.5	2	6|5	0	0	0	0	0	-24.85	0.09	0.71
CIAO1	TBC1D5	TBC1D5	8|9	17	8.5	2	14|13	0	0	0	0	0	-38.84	0.63	0.71
CIAO1	TRMT6	TRMT6	4|2	6	3	2	5|5	0	0	0	0	0	-17.26	0.6	0.71
CIAO1	TRMT5	TRMT5	7|2	9	4.5	2	15|17	0	0	0	0	0	-63.87	0.28	0.71
CIAO1	RBM17	RBM17	10|8	18	9	2	11|16	0	0	0	0	0	-38.84	0.67	0.71
CIAO1	PFDN2	PFDN2	2|0	2	1	2	2|3	0	0	0	0	0	-11.77	0.4	0.71
CIAO1	PABPC4	PABPC4	1|6	7	3.5	2	10|7	0	0	0	0	0	-34.58	0.41	0.71
CIAO1	UNC13D	UNC13D	1|3	4	2	2	1|1	0.12	0.24	0.12	0.24	0.12	-3.94	2	0.35
CIAO1	SEPTIN-10	SEPTIN-10	2|3	5	2.5	2	5|5	0	0	0	0	0	-17.26	0.5	0.71
CIAO1	OR11H4	OR11H4	1|0	1	0.5	2	2|2	0	0	0	0	0	-9.54	0.25	0.71
CIAO1	SYNE1	SYNE1	1|2	3	1.5	2	1|1	0.04	0.08	0.04	0.08	0.04	-3.94	1.5	0.4
CIAO1	MNAT1	MNAT1	3|1	4	2	2	2|1	0.03	0.06	0.03	0.06	0.03	-5.74	1.33	0.43
CIAO1	HNRNPUL1	HNRNPUL1	12|4	16	8	2	9|10	0	0	0	0	0	-31.09	0.84	0.63
CIAO1	YTHDC2	YTHDC2	2|3	5	2.5	2	11|9	0	0	0	0	0	-38.04	0.25	0.71
CIAO1	KIF21A	KIF21A	1|2	3	1.5	2	1|2	0.01	0.01	0.01	0.01	0.01	-5.74	1	0.48
CIAO1	PAIP1	PAIP1	3|2	5	2.5	2	4|6	0	0	0	0	0	-17.26	0.5	0.71
CIAO1	WWOX	WWOX	35|54	89	44.5	2	23|25	0	0	0	0	0	-36.04	1.85	0.58
CIAO1	STEAP3	STEAP3	4|2	6	3	2	9|7	0	0	0	0	0	-29.6	0.38	0.71
CIAO1	RPS11	RPS11	1|0	1	0.5	2	1|0	0	0	0	0	0	-3.75	1	0.71
CIAO1	KATNB1	KATNB1	3|0	3	1.5	2	2|1	0.03	0.06	0.03	0.06	0.03	-7.55	1	0.43
CIAO1	TMSB4X	TMSB4X	2|1	3	1.5	2	5|4	0	0	0	0	0	-17.54	0.33	0.71
CIAO1	CCDC22	CCDC22	0|2	2	1	2	0|1	0.15	0.31	0.15	0.31	0.15	-3.75	2	0.3
CIAO1	CCDC25	CCDC25	4|6	10	5	2	9|11	0	0	0	0	0	-33.09	0.5	0.71
CIAO1	RIPK1	RIPK1	2|1	3	1.5	2	5|2	0	0	0	0	0	-13.41	0.43	0.71
CIAO1	RIPK2	RIPK2	9|9	18	9	2	4|10	0	0	0	0	0	-13.18	1.29	0.6
CIAO1	PDCL	PDCL	0|1	1	0.5	2	4|2	0	0	0	0	0	-13.85	0.17	0.71
CIAO1	NR3C1	NR3C1	6|5	11	5.5	2	11|9	0	0	0	0	0	-30.98	0.55	0.71
CIAO1	RRAGA	RRAGA	1|0	1	0.5	2	1|1	0	0	0	0	0	-5.35	0.5	0.71
CIAO1	TXNL1	TXNL1	28|39	67	33.5	2	7|10	1	1	1	1	1	6	3.94	0
CIAO1	MAP7D3	MAP7D3	9|9	18	9	2	9|9	0	0	0	0	0	-20.53	1	0.71
CIAO1	MAP7D1	MAP7D1	1|2	3	1.5	2	0|1	0.15	0.31	0.15	0.31	0.15	-2.14	3	0.3
CIAO1	TMX1	TMX1	0|3	3	1.5	2	1|1	0.12	0.24	0.12	0.24	0.12	-5.35	1.5	0.35
CIAO1	HM13	HM13	2|2	4	2	2	3|3	0	0	0	0	0	-9.52	0.67	0.71
CIAO1	ACTN3	ACTN3	1|0	1	0.5	2	3|0	0	0	0	0	0	-7.27	0.33	0.71
CIAO1	ACTN1	ACTN1	32|30	62	31	2	29|39	0	0	0	0	0	-78.26	0.91	0.71
CIAO1	ACTN4	ACTN4	9|11	20	10	2	12|8	0	0	0	0	0	-24.05	1	0.63
CIAO1	EZR	EZR	21|49	70	35	2	42|38	0	0	0	0	0	-117.28	0.88	0.69
CIAO1	G3BP1	G3BP1	26|23	49	24.5	2	29|26	0	0	0	0	0	-65.71	0.89	0.71
CIAO1	FKBP4	FKBP4	16|20	36	18	2	13|8	0	0	0	0	0	-15.83	1.71	0.57
CIAO1	SRSF11	SRSF11	8|7	15	7.5	2	7|5	0	0	0	0	0	-12.86	1.25	0.58
CIAO1	SEC23IP	SEC23IP	3|4	7	3.5	2	15|17	0	0	0	0	0	-60.79	0.22	0.71
CIAO1	FKBP3	FKBP3	4|1	5	2.5	2	6|6	0	0	0	0	0	-23.82	0.42	0.71
CIAO1	GAPVD1	GAPVD1	9|8	17	8.5	2	23|24	0	0	0	0	0	-79.17	0.36	0.71
CIAO1	APBB1	APBB1	12|0	12	6	2	10|10	0	0	0	0	0	-44.77	0.6	0.63
CIAO1	NAP1L1	NAP1L1	22|20	42	21	2	22|24	0	0	0	0	0	-54.04	0.91	0.71
CIAO1	NOB1	NOB1	6|5	11	5.5	2	5|6	0	0	0	0	0	-14.01	1	0.6
CIAO1	HEBP1	HEBP1	3|0	3	1.5	2	3|4	0	0	0	0	0	-16.09	0.43	0.71
CIAO1	HBS1L	HBS1L	13|11	24	12	2	20|22	0	0	0	0	0	-62.35	0.57	0.71
CIAO1	DUS2	DUS2	5|2	7	3.5	2	4|5	0	0	0	0	0	-15.32	0.78	0.57
CIAO1	PCCA	PCCA	207|279	486	243	2	139|135	0	0	0	0	0	-187.17	1.77	0.69
CIAO1	DIAPH1	DIAPH1	1|0	1	0.5	2	18|16	0	0	0	0	0	-76.01	0.03	0.71
CIAO1	DIAPH2	DIAPH2	5|4	9	4.5	2	12|11	0	0	0	0	0	-39.24	0.39	0.71
CIAO1	WIPI2	WIPI2	27|36	63	31.5	2	31|29	0	0	0	0	0	-68.53	1.05	0.68
CIAO1	WIPI1	WIPI1	16|19	35	17.5	2	23|24	0	0	0	0	0	-62.57	0.74	0.71
CIAO1	IWS1	IWS1	1|2	3	1.5	2	3|3	0	0	0	0	0	-11.35	0.5	0.71
CIAO1	ABLIM1	ABLIM1	8|13	21	10.5	2	17|21	0	0	0	0	0	-60.7	0.55	0.71
CIAO1	SNAP23	SNAP23	3|2	5	2.5	2	11|12	0	0	0	0	0	-44.46	0.22	0.71
CIAO1	SNAP29	SNAP29	13|17	30	15	2	13|15	0	0	0	0	0	-32.35	1.07	0.65
CIAO1	PRR11	PRR11	2|4	6	3	2	0|0	0.95	1	0.95	1	0.95	2.23	30	0.01
CIAO1	CSRP1	CSRP1	5|8	13	6.5	2	10|6	0	0	0	0	0	-23.19	0.81	0.71
CIAO1	C19ORF43	C19ORF43	2|4	6	3	2	2|3	0	0.01	0	0.01	0	-7.8	1.2	0.5
CIAO1	ATP6V1A	ATP6V1A	9|9	18	9	2	16|20	0	0	0	0	0	-54.54	0.5	0.71
CIAO1	RC3H1	RC3H1	0|1	1	0.5	2	0|2	0	0	0	0	0	-5.11	0.5	0.71
CIAO1	PUM1	PUM1	1|1	2	1	2	1|2	0	0	0	0	0	-5.74	0.67	0.71
CIAO1	IFIT5	IFIT5	33|57	90	45	2	41|48	0	0	0	0	0	-112.23	1.01	0.69
CIAO1	IFIT3	IFIT3	2|1	3	1.5	2	20|27	0	0	0	0	0	-100.63	0.06	0.71
CIAO1	CCT8	CCT8	160|252	412	206	2	118|114	0	0	0	0	0	-179.91	1.78	0.68
CIAO1	CCT2	CCT2	66|80	146	73	2	6|8	1	1	1	1	1	53.61	10.43	0
CIAO1	CCT3	CCT3	11|7	18	9	2	1|1	0.99	1	0.99	1	0.99	3.61	9	0
CIAO1	CCT5	CCT5	19|14	33	16.5	2	1|1	1	1	1	1	1	12.97	16.5	0
CIAO1	EFTUD2	EFTUD2	1|2	3	1.5	2	7|11	0	0	0	0	0	-36.72	0.17	0.71
CIAO1	EFTUD1	EFTUD1	3|4	7	3.5	2	21|11	0	0	0	0	0	-60.33	0.22	0.71
CIAO1	PDLIM4	PDLIM4	50|69	119	59.5	2	52|56	0	0	0	0	0	-119.76	1.1	0.7
CIAO1	PDLIM5	PDLIM5	28|33	61	30.5	2	33|33	0	0	0	0	0	-77.85	0.92	0.71
CIAO1	PDLIM7	PDLIM7	8|4	12	6	2	5|7	0	0	0	0	0	-17.37	1	0.59
CIAO1	PDLIM1	PDLIM1	0|1	1	0.5	2	0|0	0	0	0	0	0	-2.31	5	0.71
CIAO1	HEATR5B	HEATR5B	1|4	5	2.5	2	9|8	0	0	0	0	0	-34.58	0.29	0.71
CIAO1	CDK5RAP3	CDK5RAP3	1|1	2	1	2	0|0	0	0	0	0	0	0.2	10	0.71
CIAO1	GDI2	GDI2	1|2	3	1.5	2	1|1	0.04	0.08	0.04	0.08	0.04	-3.94	1.5	0.4
CIAO1	RPRD2	RPRD2	27|31	58	29	2	30|42	0	0	0	0	0	-90.36	0.81	0.71
CIAO1	MCCC1	MCCC1	177|231	408	204	2	133|159	0	0	0	0	0	-261.07	1.4	0.7
CIAO1	ZDHHC5	ZDHHC5	1|5	6	3	2	6|6	0	0	0	0	0	-23.82	0.5	0.71
CIAO1	SPDL1	SPDL1	1|0	1	0.5	2	1|1	0	0	0	0	0	-5.35	0.5	0.71
CIAO1	ZC3H4	ZC3H4	8|11	19	9.5	2	13|19	0	0	0	0	0	-48.7	0.59	0.71
CIAO1	CBL	CBL	36|41	77	38.5	2	18|21	0	0	0	0	0	-19.34	1.97	0.6
CIAO1	WDR36	WDR36	32|36	68	34	2	7|9	1	1	1	1	1	11.99	4.25	0
CIAO1	WDR33	WDR33	9|14	23	11.5	2	19|26	0	0	0	0	0	-72.76	0.51	0.71
CIAO1	FLNA	FLNA	720|1203	1923	961.5	2	7|4	1	1	1	1	1	inf	174.82	0
CIAO1	FLNB	FLNB	20|23	43	21.5	2	94|94	0	0	0	0	0	-344.95	0.23	0.71
CIAO1	FLNC	FLNC	53|76	129	64.5	2	127|119	0	0	0	0	0	-382.4	0.52	0.71
CIAO1	EIF4A1	EIF4A1	11|8	19	9.5	2	13|13	0	0	0	0	0	-36.9	0.73	0.71
CIAO1	KRT18	KRT18	76|108	184	92	2	69|77	0	0	0	0	0	-148.93	1.26	0.7
CIAO1	GIGYF1	GIGYF1	2|1	3	1.5	2	5|4	0	0	0	0	0	-17.54	0.33	0.71
CIAO1	GIGYF2	GIGYF2	30|50	80	40	2	60|65	0	0	0	0	0	-188.29	0.64	0.71
CIAO1	HIST1H2BL	HIST1H2BL	9|6	15	7.5	2	7|7	0	0	0	0	0	-17.83	1.07	0.61
CIAO1	XIAP	XIAP	6|8	14	7	2	12|12	0	0	0	0	0	-36.87	0.58	0.71
CIAO1	TAF15	TAF15	1|5	6	3	2	1|0	0.48	0.97	0.48	0.97	0.48	-2.14	6	0.16
CIAO1	DCTN2	DCTN2	3|2	5	2.5	2	11|9	0	0	0	0	0	-38.04	0.25	0.71
CIAO1	DCTN1	DCTN1	14|4	18	9	2	16|26	0	0	0	0	0	-78.94	0.43	0.71
CIAO1	DCTN4	DCTN4	9|12	21	10.5	2	11|10	0	0	0	0	0	-25.87	1	0.63
CIAO1	POLH	POLH	7|4	11	5.5	2	3|1	0.34	0.64	0.34	0.64	0.34	-3.19	2.75	0.24
CIAO1	KNTC1	KNTC1	10|11	21	10.5	2	26|27	0	0	0	0	0	-86.76	0.4	0.71
CIAO1	RBM12	RBM12	10|9	19	9.5	2	13|16	0	0	0	0	0	-40.84	0.66	0.71
CIAO1	RBM11	RBM11	13|25	38	19	2	0|0	1	1	1	1	1	20	190	0
CIAO1	RBM10	RBM10	32|52	84	42	2	44|39	0	0	0	0	0	-102.7	1.01	0.69
CIAO1	SAP30BP	SAP30BP	29|21	50	25	2	22|27	0	0	0	0	0	-57.93	1.02	0.67
CIAO1	RBM14	RBM14	2|4	6	3	2	1|0	0.59	0.87	0.59	0.87	0.59	-0.82	6	0.06
CIAO1	ENSA	ENSA	2|0	2	1	2	5|3	0	0	0	0	0	-18.21	0.25	0.71
CIAO1	MVP	MVP	9|19	28	14	2	3|5	0.52	1	0.52	1	0.52	-3.26	3.5	0.08
CIAO1	SPATS2L	SPATS2L	5|2	7	3.5	2	1|1	0.42	0.76	0.42	0.76	0.42	-2.49	3.5	0.22
CIAO1	CYP51A1	CYP51A1	2|1	3	1.5	2	0|0	0.45	0.9	0.45	0.9	0.45	0.2	15	0.18
CIAO1	FAM96B	FAM96B	9|8	17	8.5	2	0|0	1	1	1	1	1	12.32	85	0
CIAO1	YAP1	YAP1	10|26	36	18	2	18|21	0	0	0	0	0	-58.46	0.92	0.66
CIAO1	MEPCE	MEPCE	0|1	1	0.5	2	1|1	0	0	0	0	0	-5.35	0.5	0.71
CIAO1	UBIAD1	UBIAD1	2|3	5	2.5	2	0|1	0.47	0.63	0.47	0.63	0.47	-0.82	5	0.17
CIAO1	MARS	MARS	1|1	2	1	2	0|1	0	0	0	0	0	-2.14	2	0.71
CIAO1	PSMD8	PSMD8	11|16	27	13.5	2	20|18	0	0	0	0	0	-54.49	0.71	0.71
CIAO1	PSMD4	PSMD4	10|10	20	10	2	6|7	0	0	0	0	0	-10.38	1.54	0.57
CIAO1	PSMD1	PSMD1	15|29	44	22	2	17|18	0	0	0	0	0	-41.89	1.26	0.64
CIAO1	PSMD3	PSMD3	0|2	2	1	2	10|3	0	0	0	0	0	-28.74	0.15	0.71
CIAO1	PSMD2	PSMD2	22|18	40	20	2	22|23	0	0	0	0	0	-55.41	0.89	0.71
CIAO1	CPSF7	CPSF7	4|3	7	3.5	2	2|6	0	0	0	0	0	-11.36	0.88	0.71
CIAO1	BRCA2	BRCA2	0|2	2	1	2	0|0	0.45	0.9	0.45	0.9	0.45	-2.31	10	0.18
CIAO1	MITF	MITF	5|4	9	4.5	2	3|4	0	0	0	0	0	-8.4	1.29	0.54
CIAO1	CPSF6	CPSF6	20|29	49	24.5	2	28|24	0	0	0	0	0	-65.07	0.94	0.67
CIAO1	CPSF3	CPSF3	28|31	59	29.5	2	26|31	0	0	0	0	0	-61.7	1.04	0.68
CIAO1	EPS15	EPS15	3|1	4	2	2	30|29	0	0	0	0	0	-127.2	0.07	0.71
CIAO1	QKI	QKI	0|1	1	0.5	2	1|2	0	0	0	0	0	-7.55	0.33	0.71
CIAO1	PPHLN1	PPHLN1	0|1	1	0.5	2	1|1	0	0	0	0	0	-5.35	0.5	0.71
CIAO1	ERH	ERH	1|2	3	1.5	2	3|2	0	0	0	0	0	-9.45	0.6	0.71
CIAO1	ELOVL5	ELOVL5	2|2	4	2	2	2|2	0	0	0	0	0	-6.02	1	0.71
CIAO1	SIPA1L1	SIPA1L1	10|6	16	8	2	48|48	0	0	0	0	0	-189.9	0.17	0.71
CIAO1	CNOT1	CNOT1	2|2	4	2	2	4|7	0	0	0	0	0	-19.31	0.36	0.71
CIAO1	EIF2S2	EIF2S2	2|0	2	1	2	1|6	0	0	0	0	0	-15.63	0.29	0.71
CIAO1	RNMT	RNMT	2|10	12	6	2	9|12	0	0	0	0	0	-40.19	0.57	0.71
CIAO1	ITGB1	ITGB1	7|13	20	10	2	8|2	0.03	0.05	0.03	0.05	0.03	-8.89	2	0.44
CIAO1	RTN4	RTN4	16|19	35	17.5	2	2|1	1	1	1	1	1	13.13	11.67	0
CIAO1	KPNB1	KPNB1	3|0	3	1.5	2	9|10	0	0	0	0	0	-42.57	0.16	0.71
CIAO1	HGS	HGS	5|8	13	6.5	2	15|18	0	0	0	0	0	-57.51	0.39	0.71
CIAO1	RTN3	RTN3	32|28	60	30	2	13|19	0	0	0	0	0	-18	1.88	0.6
CIAO1	IPO7	IPO7	15|12	27	13.5	2	23|24	0	0	0	0	0	-70.24	0.57	0.71
CIAO1	PARD3	PARD3	6|11	17	8.5	2	26|30	0	0	0	0	0	-103.4	0.3	0.71
CIAO1	NCK1	NCK1	9|8	17	8.5	2	18|23	0	0	0	0	0	-66.82	0.41	0.71
CIAO1	PRCC	PRCC	3|1	4	2	2	8|7	0	0	0	0	0	-30.27	0.27	0.71
CIAO1	MYO6	MYO6	13|11	24	12	2	47|48	0	0	0	0	0	-172.29	0.25	0.71
CIAO1	KIF13A	KIF13A	1|3	4	2	2	4|6	0	0	0	0	0	-19.59	0.4	0.71
CIAO1	KIF13B	KIF13B	4|0	4	2	2	9|10	0	0	0	0	0	-42.57	0.21	0.71
CIAO1	NR2C1	NR2C1	2|1	3	1.5	2	2|3	0	0	0	0	0	-9.45	0.6	0.71
CIAO1	MBD3	MBD3	0|2	2	1	2	0|0	0.45	0.9	0.45	0.9	0.45	-2.31	10	0.18
CIAO1	REXO4	REXO4	0|1	1	0.5	2	1|0	0	0	0	0	0	-3.75	1	0.71
CIAO1	NUDT21	NUDT21	4|6	10	5	2	8|11	0	0	0	0	0	-31.09	0.53	0.71
CIAO1	LBR	LBR	21|23	44	22	2	13|14	0	0	0	0	0	-19.26	1.63	0.62
CIAO1	TUBA3E	TUBA3E	6|5	11	5.5	2	3|3	0.01	0.02	0.01	0.02	0.01	-5.24	1.83	0.47
CIAO1	RAN	RAN	8|8	16	8	2	6|7	0	0	0	0	0	-13.19	1.23	0.6
CIAO1	TSNAX	TSNAX	0|1	1	0.5	2	2|0	0	0	0	0	0	-5.11	0.5	0.71
CIAO1	ACIN1	ACIN1	36|27	63	31.5	2	19|19	0	0	0	0	0	-29.9	1.66	0.62
CIAO1	CEP192	CEP192	0|1	1	0.5	2	8|8	0	0	0	0	0	-35.88	0.06	0.71
CIAO1	LPP	LPP	18|18	36	18	2	22|25	0	0	0	0	0	-59.11	0.77	0.71
CIAO1	UTP14A	UTP14A	2|3	5	2.5	2	14|15	0	0	0	0	0	-57.38	0.17	0.71
CIAO1	TEX264	TEX264	4|2	6	3	2	0|1	0.59	0.87	0.59	0.87	0.59	-0.82	6	0.06
CIAO1	SYNCRIP	SYNCRIP	5|2	7	3.5	2	7|11	0	0	0	0	0	-33.81	0.39	0.71
CIAO1	ZC3H11A	ZC3H11A	11|13	24	12	2	39|38	0	0	0	0	0	-134.19	0.31	0.71
CIAO1	AASDH	AASDH	2|2	4	2	2	9|4	0	0	0	0	0	-23.19	0.31	0.71
CIAO1	ARID1A	ARID1A	12|28	40	20	2	5|8	0.5	1	0.5	1	0.5	-7.65	3.08	0.08
CIAO1	ZNF280C	ZNF280C	12|20	32	16	2	2|2	1	1	1	1	1	6.18	8	0
CIAO1	VIM	VIM	49|78	127	63.5	2	84|86	0	0	0	0	0	-238.67	0.75	0.71
CIAO1	YEATS2	YEATS2	11|16	27	13.5	2	6|7	0.04	0.08	0.04	0.08	0.04	-9	2.08	0.4
CIAO1	KIF5B	KIF5B	14|22	36	18	2	41|45	0	0	0	0	0	-145.33	0.42	0.71
CIAO1	ELMO2	ELMO2	0|3	3	1.5	2	0|0	0.49	0.98	0.49	0.98	0.49	-2.31	15	0.13
CIAO1	SNX2	SNX2	9|12	21	10.5	2	19|19	0	0	0	0	0	-58.53	0.55	0.71
CIAO1	SNX1	SNX1	49|64	113	56.5	2	45|48	0	0	0	0	0	-94.69	1.22	0.69
CIAO1	FUS	FUS	7|5	12	6	2	7|7	0	0	0	0	0	-19.42	0.86	0.71
CIAO1	SNX5	SNX5	6|9	15	7.5	2	15|9	0	0	0	0	0	-36.77	0.62	0.71
CIAO1	SNX4	SNX4	1|3	4	2	2	7|10	0	0	0	0	0	-34.58	0.24	0.71
CIAO1	SPTAN1	SPTAN1	3|1	4	2	2	10|14	0	0	0	0	0	-49.79	0.17	0.71
CIAO1	SNX9	SNX9	5|5	10	5	2	19|17	0	0	0	0	0	-63.77	0.28	0.71
CIAO1	SNX8	SNX8	2|2	4	2	2	2|2	0	0	0	0	0	-6.02	1	0.71
CIAO1	RBBP6	RBBP6	5|5	10	5	2	1|1	0.76	0.76	0.76	0.76	0.76	1.15	5	0.02
CIAO1	SMARCE1	SMARCE1	10|10	20	10	2	6|5	0	0	0	0	0	-6.96	1.82	0.53
CIAO1	STAM	STAM	8|6	14	7	2	7|12	0	0	0	0	0	-27.11	0.74	0.71
CIAO1	CCDC124	CCDC124	3|6	9	4.5	2	3|3	0.01	0.02	0.01	0.02	0.01	-8.09	1.5	0.48
CIAO1	KHSRP	KHSRP	19|21	40	20	2	27|23	0	0	0	0	0	-63.02	0.8	0.71
CIAO1	FTSJ3	FTSJ3	19|31	50	25	2	19|19	0	0	0	0	0	-41.27	1.32	0.64
CIAO1	MKL2	MKL2	114|175	289	144.5	2	89|99	0	0	0	0	0	-168.16	1.54	0.69
CIAO1	MGEA5	MGEA5	17|21	38	19	2	31|26	0	0	0	0	0	-79.98	0.67	0.71
CIAO1	PKM	PKM	44|55	99	49.5	2	44|43	0	0	0	0	0	-91.36	1.14	0.69
CIAO1	MAGEB2	MAGEB2	3|4	7	3.5	2	1|1	0.37	0.51	0.37	0.51	0.37	-1.17	3.5	0.23
CIAO1	IBTK	IBTK	6|8	14	7	2	17|15	0	0	0	0	0	-53.01	0.44	0.71
CIAO1	EIF4H	EIF4H	8|6	14	7	2	8|7	0	0	0	0	0	-19.66	0.93	0.62
CIAO1	EIF4E	EIF4E	2|0	2	1	2	0|2	0.05	0.1	0.05	0.1	0.05	-5.11	1	0.38
CIAO1	BCAR1	BCAR1	1|0	1	0.5	2	5|7	0	0	0	0	0	-27.02	0.08	0.71
CIAO1	EIF4B	EIF4B	21|32	53	26.5	2	37|38	0	0	0	0	0	-107.41	0.71	0.71
CIAO1	CEP170	CEP170	26|32	58	29	2	50|51	0	0	0	0	0	-148.72	0.57	0.71
CIAO1	HAT1	HAT1	6|1	7	3.5	2	13|14	0	0	0	0	0	-56.38	0.26	0.71
CIAO1	TUBB	TUBB	24|24	48	24	2	46|43	0	0	0	0	0	-129	0.54	0.71
CIAO1	HNRNPR	HNRNPR	23|19	42	21	2	30|37	0	0	0	0	0	-95.64	0.63	0.71
CIAO1	HDAC6	HDAC6	6|7	13	6.5	2	3|1	0.5	0.64	0.5	0.64	0.5	-0.61	3.25	0.12
CIAO1	RFC4	RFC4	8|12	20	10	2	6|7	0	0	0	0	0	-13.19	1.54	0.55
CIAO1	RFC1	RFC1	8|14	22	11	2	11|11	0	0	0	0	0	-29.3	1	0.63
CIAO1	KIF14	KIF14	1|4	5	2.5	2	1|1	0.25	0.51	0.25	0.51	0.25	-3.94	2.5	0.27
CIAO1	KIF11	KIF11	28|35	63	31.5	2	17|11	0.03	0.05	0.03	0.05	0.03	-11.7	2.25	0.44
CIAO1	OXSR1	OXSR1	0|1	1	0.5	2	3|4	0	0	0	0	0	-16.09	0.14	0.71
CIAO1	PGAM1	PGAM1	9|12	21	10.5	2	14|15	0	0	0	0	0	-40.84	0.72	0.71
CIAO1	CBX3	CBX3	1|2	3	1.5	2	5|3	0	0	0	0	0	-15.42	0.38	0.71
CIAO1	LCP1	LCP1	5|1	6	3	2	39|35	0	0	0	0	0	-160.61	0.08	0.71
CIAO1	RRM2	RRM2	21|12	33	16.5	2	7|6	0.49	0.98	0.49	0.98	0.49	-7.65	2.54	0.16
CIAO1	HNRNPK	HNRNPK	43|52	95	47.5	2	68|74	0	0	0	0	0	-195.6	0.67	0.71
CIAO1	DDX19A	DDX19A	5|4	9	4.5	2	7|10	0	0	0	0	0	-27.09	0.53	0.71
CIAO1	SRP72	SRP72	6|5	11	5.5	2	10|16	0	0	0	0	0	-42.99	0.42	0.71
CIAO1	DNMBP	DNMBP	26|32	58	29	2	74|82	0	0	0	0	0	-261.05	0.37	0.71
CIAO1	RRS1	RRS1	4|6	10	5	2	0|0	1	1	1	1	1	5.81	50	0
CIAO1	PAF1	PAF1	4|4	8	4	2	0|0	1	1	1	1	1	5.81	40	0
CIAO1	SND1	SND1	14|15	29	14.5	2	33|35	0	0	0	0	0	-108.21	0.43	0.71
CIAO1	IGF2BP2	IGF2BP2	15|18	33	16.5	2	26|27	0	0	0	0	0	-76.05	0.62	0.71
CIAO1	DUT	DUT	2|0	2	1	2	4|4	0	0	0	0	0	-18.21	0.25	0.71
CIAO1	NAT10	NAT10	26|27	53	26.5	2	55|61	0	0	0	0	0	-178.83	0.46	0.71
CIAO1	NELFCD	NELFCD	14|16	30	15	2	14|13	0	0	0	0	0	-29.14	1.11	0.65
CIAO1	HNRNPD	HNRNPD	9|9	18	9	2	10|8	0	0	0	0	0	-20.53	1	0.71
CIAO1	SMEK1	SMEK1	7|10	17	8.5	2	21|15	0	0	0	0	0	-58.89	0.47	0.71
CIAO1	SMEK2	SMEK2	11|1	12	6	2	6|7	0	0	0	0	0	-25.98	0.92	0.56
CIAO1	AMIGO2	AMIGO2	0|3	3	1.5	2	0|0	0.49	0.98	0.49	0.98	0.49	-2.31	15	0.13
CIAO1	LENG8	LENG8	33|48	81	40.5	2	1|1	1	1	1	1	1	39.64	40.5	0
CIAO1	USP8	USP8	0|2	2	1	2	2|4	0	0	0	0	0	-13.85	0.33	0.71
CIAO1	SH3RF1	SH3RF1	3|4	7	3.5	2	5|3	0	0	0	0	0	-11.6	0.88	0.71
CIAO1	USP5	USP5	3|0	3	1.5	2	11|14	0	0	0	0	0	-55.92	0.12	0.71
CIAO1	USP7	USP7	18|28	46	23	2	25|38	0	0	0	0	0	-89.38	0.73	0.71
CIAO1	SOX9	SOX9	2|7	9	4.5	2	10|9	0	0	0	0	0	-35.94	0.47	0.71
CIAO1	NDRG1	NDRG1	8|4	12	6	2	1|11	0	0	0	0	0	-16.41	1	0.58
CIAO1	FAM192A	FAM192A	1|3	4	2	2	5|5	0	0	0	0	0	-19.59	0.4	0.71
CIAO1	NDRG3	NDRG3	2|1	3	1.5	2	5|4	0	0	0	0	0	-17.54	0.33	0.71
CIAO1	ARAP3	ARAP3	0|2	2	1	2	1|3	0	0	0	0	0	-9.54	0.5	0.71
CIAO1	PFKP	PFKP	4|0	4	2	2	0|0	0.5	1	0.5	1	0.5	-2.31	20	0.11
CIAO1	DVL2	DVL2	49|45	94	47	2	24|26	0	0	0	0	0	-25.82	1.88	0.63
CIAO1	DVL3	DVL3	19|19	38	19	2	11|14	0	0	0	0	0	-18.58	1.52	0.62
CIAO1	PFKM	PFKM	3|2	5	2.5	2	3|2	0	0	0	0	0	-7.8	1	0.53
CIAO1	DVL1	DVL1	8|17	25	12.5	2	0|0	1	1	1	1	1	12.32	125	0
CIAO1	ZC3H7A	ZC3H7A	5|1	6	3	2	14|10	0	0	0	0	0	-49.79	0.25	0.71
CIAO1	INTS4	INTS4	1|0	1	0.5	2	2|4	0	0	0	0	0	-13.85	0.17	0.71
CIAO1	PSME2	PSME2	0|2	2	1	2	6|7	0	0	0	0	0	-29.26	0.15	0.71
CIAO1	FAM207A	FAM207A	2|2	4	2	2	11|8	0	0	0	0	0	-35.94	0.21	0.71
CIAO1	PSME1	PSME1	0|1	1	0.5	2	6|6	0	0	0	0	0	-27.02	0.08	0.71
CIAO1	SLK	SLK	19|18	37	18.5	2	75|82	0	0	0	0	0	-284.5	0.24	0.71
CIAO1	HMGA1	HMGA1	0|1	1	0.5	2	1|2	0	0	0	0	0	-7.55	0.33	0.71
CIAO1	CTNNA1	CTNNA1	6|2	8	4	2	2|6	0	0	0	0	0	-13.07	1	0.55
CIAO1	ABCF2	ABCF2	18|22	40	20	2	9|14	0	0	0	0	0	-16.43	1.74	0.58
CIAO1	ZGRF1	ZGRF1	2|0	2	1	2	1|2	0.01	0.01	0.01	0.01	0.01	-7.55	0.67	0.48
CIAO1	CTTNBP2NL	CTTNBP2NL	2|4	6	3	2	16|18	0	0	0	0	0	-68.22	0.18	0.71
CIAO1	HSF1	HSF1	1|1	2	1	2	3|2	0	0	0	0	0	-9.45	0.4	0.71
CIAO1	MYL6	MYL6	0|5	5	2.5	2	0|0	0.5	1	0.5	1	0.5	-2.31	25	0.1
CIAO1	IST1	IST1	5|3	8	4	2	9|8	0	0	0	0	0	-29.27	0.47	0.71
CIAO1	RAPGEF6	RAPGEF6	12|13	25	12.5	2	18|18	0	0	0	0	0	-48.77	0.69	0.71
CIAO1	SLC30A6	SLC30A6	3|2	5	2.5	2	0|0	0.94	0.98	0.94	0.98	0.94	2.23	25	0.01
CIAO1	SNRNP200	SNRNP200	22|11	33	16.5	2	26|30	0	0	0	0	0	-90.58	0.59	0.71
CIAO1	ZNF384	ZNF384	4|12	16	8	2	7|6	0	0	0	0	0	-19.29	1.23	0.55
CIAO1	MPP3	MPP3	2|1	3	1.5	2	0|1	0.15	0.31	0.15	0.31	0.15	-2.14	3	0.3
CIAO1	MPP7	MPP7	5|1	6	3	2	0|0	0.5	1	0.5	1	0.5	0.2	30	0.1
CIAO1	MYCBP2	MYCBP2	21|17	38	19	2	1|0	1	1	1	1	1	20.82	38	0
CIAO1	EML4	EML4	3|4	7	3.5	2	20|16	0	0	0	0	0	-69.38	0.19	0.71
CIAO1	NSFL1C	NSFL1C	24|39	63	31.5	2	19|24	0	0	0	0	0	-42.85	1.47	0.64
CIAO1	MAGI1	MAGI1	0|1	1	0.5	2	7|4	0	0	0	0	0	-24.85	0.09	0.71
CIAO1	TAGLN2	TAGLN2	47|57	104	52	2	50|57	0	0	0	0	0	-122.57	0.97	0.7
CIAO1	LAS1L	LAS1L	4|4	8	4	2	5|4	0	0	0	0	0	-11.94	0.89	0.71
CIAO1	NUPL2	NUPL2	1|3	4	2	2	0|0	0.49	0.98	0.49	0.98	0.49	0.2	20	0.13
CIAO1	GMPS	GMPS	16|18	34	17	2	14|16	0	0	0	0	0	-31.53	1.13	0.65
CIAO1	SNRPD3	SNRPD3	3|2	5	2.5	2	5|5	0	0	0	0	0	-17.26	0.5	0.71
CIAO1	SNRPD2	SNRPD2	1|1	2	1	2	5|6	0	0	0	0	0	-21.74	0.18	0.71
CIAO1	CNN3	CNN3	18|20	38	19	2	23|31	0	0	0	0	0	-72.34	0.7	0.71
CIAO1	CNN2	CNN2	9|12	21	10.5	2	19|16	0	0	0	0	0	-52.57	0.6	0.71
CIAO1	SLTM	SLTM	1|1	2	1	2	15|10	0	0	0	0	0	-52	0.08	0.71
CIAO1	MYLK	MYLK	3|3	6	3	2	19|18	0	0	0	0	0	-71.54	0.16	0.71
CIAO1	NCAPH	NCAPH	21|23	44	22	2	16|18	0	0	0	0	0	-31.39	1.29	0.65
CIAO1	NCAPG	NCAPG	12|11	23	11.5	2	16|23	0	0	0	0	0	-56.45	0.59	0.71
CIAO1	COPB2	COPB2	3|2	5	2.5	2	6|3	0	0	0	0	0	-15.32	0.56	0.71
CIAO1	SEPTIN-7	SEPTIN-7	6|10	16	8	2	11|12	0	0	0	0	0	-34.91	0.7	0.71
CIAO1	SEPTIN-2	SEPTIN-2	3|4	7	3.5	2	8|9	0	0	0	0	0	-29.27	0.41	0.71
CIAO1	GORASP2	GORASP2	5|11	16	8	2	10|7	0	0	0	0	0	-25.14	0.94	0.61
CIAO1	KIAA1671	KIAA1671	8|11	19	9.5	2	29|42	0	0	0	0	0	-129.35	0.27	0.71
CIAO1	GSPT1	GSPT1	6|4	10	5	2	8|8	0	0	0	0	0	-25.09	0.62	0.71
CIAO1	SEPTIN-9	SEPTIN-9	41|89	130	65	2	54|58	0	0	0	0	0	-141.7	1.16	0.69
CIAO1	CIAO1	CIAO1	297|576	873	436.5	2	0|0	1	1	1	1	1	422.92	4365	0
CIAO1	CRK	CRK	27|42	69	34.5	2	32|29	0	0	0	0	0	-70.34	1.13	0.67
CIAO1	PAGE2	PAGE2	1|1	2	1	2	5|6	0	0	0	0	0	-21.74	0.18	0.71
CIAO1	EIF5A	EIF5A	9|11	20	10	2	11|5	0	0	0	0	0	-16.71	1.25	0.61
CIAO1	NONO	NONO	49|49	98	49	2	41|53	0	0	0	0	0	-96.35	1.04	0.7
CIAO1	PC	PC	329|531	860	430	2	232|228	0	0	0	0	0	-338.56	1.87	0.69
CIAO1	SMARCAD1	SMARCAD1	0|1	1	0.5	2	2|4	0	0	0	0	0	-13.85	0.17	0.71
CIAO1	FNDC3A	FNDC3A	7|3	10	5	2	1|4	0.11	0.21	0.11	0.21	0.11	-6.12	2	0.36
CIAO1	SURF4	SURF4	2|3	5	2.5	2	1|1	0.16	0.24	0.16	0.24	0.16	-2.49	2.5	0.29
CIAO1	SURF6	SURF6	0|1	1	0.5	2	1|4	0	0	0	0	0	-11.62	0.2	0.71
CIAO1	EIF3J	EIF3J	2|1	3	1.5	2	6|7	0	0	0	0	0	-25.98	0.23	0.71
CIAO1	MB21D2	MB21D2	13|13	26	13	2	5|8	0	0	0	0	0	-6.32	2	0.52
CIAO1	ASPSCR1	ASPSCR1	0|1	1	0.5	2	4|6	0	0	0	0	0	-22.61	0.1	0.71
CIAO1	CCDC132	CCDC132	0|1	1	0.5	2	4|4	0	0	0	0	0	-18.21	0.12	0.71
CIAO1	RPAP2	RPAP2	2|3	5	2.5	2	0|0	0.94	0.98	0.94	0.98	0.94	2.23	25	0.01
CIAO1	RPAP3	RPAP3	30|31	61	30.5	2	35|30	0	0	0	0	0	-72.95	0.94	0.71
CIAO1	STRN	STRN	9|5	14	7	2	25|23	0	0	0	0	0	-89.19	0.29	0.71
CIAO1	KNOP1	KNOP1	3|10	13	6.5	2	8|5	0	0	0	0	0	-21.2	1	0.57
CIAO1	EIF3A	EIF3A	26|21	47	23.5	2	32|35	0	0	0	0	0	-91.8	0.7	0.71
CIAO1	STK38	STK38	22|31	53	26.5	2	16|21	0	0	0	0	0	-35.2	1.43	0.64
CIAO1	FBL	FBL	2|0	2	1	2	1|1	0.04	0.08	0.04	0.08	0.04	-5.35	1	0.4
CIAO1	TFDP1	TFDP1	1|1	2	1	2	0|2	0	0	0	0	0	-3.7	1	0.71
CIAO1	MIS18A	MIS18A	1|0	1	0.5	2	3|3	0	0	0	0	0	-13.85	0.17	0.71
CIAO1	DHRS2	DHRS2	1|1	2	1	2	1|3	0	0	0	0	0	-7.44	0.5	0.71
CIAO1	RHOT2	RHOT2	1|1	2	1	2	1|1	0	0	0	0	0	-3.94	1	0.71
CIAO1	DNAAF2	DNAAF2	2|4	6	3	2	9|11	0	0	0	0	0	-38.04	0.3	0.71
CIAO1	RAF1	RAF1	2|5	7	3.5	2	2|2	0.07	0.13	0.07	0.13	0.07	-6.02	1.75	0.38
CIAO1	BCAS3	BCAS3	13|10	23	11.5	2	16|15	0	0	0	0	0	-42.84	0.74	0.71
CIAO1	STAT6	STAT6	12|12	24	12	2	5|4	0.26	0.26	0.26	0.26	0.26	-1.06	2.67	0.27
CIAO1	STAT3	STAT3	36|43	79	39.5	2	61|52	0	0	0	0	0	-152.61	0.7	0.71
CIAO1	STAT2	STAT2	16|18	34	17	2	31|32	0	0	0	0	0	-93.8	0.54	0.71
CIAO1	STAT1	STAT1	55|79	134	67	2	93|89	0	0	0	0	0	-250.46	0.74	0.71
CIAO1	MARK2	MARK2	1|2	3	1.5	2	5|4	0	0	0	0	0	-17.54	0.33	0.71
CIAO1	IGBP1	IGBP1	7|21	28	14	2	17|15	0	0	0	0	0	-50.77	0.88	0.65
CIAO1	SMTN	SMTN	1|2	3	1.5	2	3|1	0	0	0	0	0	-7.44	0.75	0.71
CIAO1	TPD52L2	TPD52L2	1|4	5	2.5	2	9|12	0	0	0	0	0	-43.26	0.24	0.71
CIAO1	BTAF1	BTAF1	1|1	2	1	2	7|11	0	0	0	0	0	-36.72	0.11	0.71
CIAO1	ASNS	ASNS	3|2	5	2.5	2	3|4	0	0	0	0	0	-11.45	0.71	0.71
CIAO1	SRP68	SRP68	39|61	100	50	2	59|50	0	0	0	0	0	-139.52	0.92	0.7
CIAO1	GABPA	GABPA	1|4	5	2.5	2	10|13	0	0	0	0	0	-47.62	0.22	0.71
CIAO1	RHEB	RHEB	1|1	2	1	2	2|2	0	0	0	0	0	-7.44	0.5	0.71
CIAO1	CLCC1	CLCC1	4|3	7	3.5	2	0|0	0.99	1	0.99	1	0.99	4.07	35	0
CIAO1	STIM2	STIM2	2|0	2	1	2	0|1	0.15	0.31	0.15	0.31	0.15	-3.75	2	0.3
CIAO1	MAP4K5	MAP4K5	2|0	2	1	2	13|9	0	0	0	0	0	-49.22	0.09	0.71
CIAO1	MAP4K4	MAP4K4	5|1	6	3	2	13|15	0	0	0	0	0	-58.56	0.21	0.71
CIAO1	MAP2	MAP2	2|1	3	1.5	2	25|26	0	0	0	0	0	-109.42	0.06	0.71
CIAO1	A0A0U1RQJ2	DST	1|1	2	1	2	0|0	0	0	0	0	0	0.2	10	0.71
CIAO1	MAP4	MAP4	103|182	285	142.5	2	207|255	0	0	0	0	0	-708.43	0.62	0.71
CIAO1	BCL9L	BCL9L	0|3	3	1.5	2	3|4	0	0	0	0	0	-16.09	0.43	0.71
CIAO1	PTPN23	PTPN23	30|28	58	29	2	60|68	0	0	0	0	0	-198.71	0.45	0.71
CIAO1	SON	SON	15|15	30	15	2	12|12	0	0	0	0	0	-22.45	1.25	0.64
CIAO1	CYB5A	CYB5A	3|1	4	2	2	0|1	0.31	0.63	0.31	0.63	0.31	-2.14	4	0.25
CIAO1	KMT2A	KMT2A	4|15	19	9.5	2	3|6	0.46	0.93	0.46	0.93	0.46	-11.94	2.11	0.17
CIAO1	RBCK1	RBCK1	1|0	1	0.5	2	0|1	0	0	0	0	0	-3.75	1	0.71
CIAO1	HSPB1	HSPB1	7|8	15	7.5	2	14|14	0	0	0	0	0	-42.76	0.54	0.71
CIAO1	MTR	MTR	13|13	26	13	2	4|8	0.01	0.01	0.01	0.01	0.01	-4.8	2.17	0.48
CIAO1	PKN2	PKN2	0|4	4	2	2	11|20	0	0	0	0	0	-68.95	0.13	0.71
CIAO1	NUMB	NUMB	17|14	31	15.5	2	27|34	0	0	0	0	0	-94.03	0.51	0.71
CIAO1	ALDOA	ALDOA	2|0	2	1	2	0|0	0.45	0.9	0.45	0.9	0.45	-2.31	10	0.18
CIAO1	DIS3L2	DIS3L2	18|18	36	18	2	0|0	1	1	1	1	1	27.47	180	0
CIAO1	TFCP2	TFCP2	7|7	14	7	2	6|4	0	0	0	0	0	-9.37	1.4	0.56
CIAO1	MAPT	MAPT	3|3	6	3	2	0|4	0.02	0.02	0.02	0.02	0.02	-3.93	1.5	0.46
CIAO1	CKAP4	CKAP4	8|16	24	12	2	0|0	1	1	1	1	1	12.32	120	0
CIAO1	CKAP5	CKAP5	100|130	230	115	2	196|197	0	0	0	0	0	-576.69	0.59	0.71
CIAO1	BCL2L2	BCL2L2	3|3	6	3	2	3|3	0	0	0	0	0	-8.09	1	0.71
CIAO1	ERBB2IP	ERBB2IP	73|62	135	67.5	2	42|40	0	0	0	0	0	-57.23	1.65	0.67
CIAO1	TMOD3	TMOD3	16|11	27	13.5	2	16|8	0	0	0	0	0	-27.82	1.12	0.63
CIAO1	LAT2	LAT2	0|2	2	1	2	5|3	0	0	0	0	0	-18.21	0.25	0.71
CIAO1	CCZ1	CCZ1	3|3	6	3	2	0|1	0.63	0.63	0.63	0.63	0.63	0.53	6	0.04
CIAO1	AFG3L2	AFG3L2	1|2	3	1.5	2	0|1	0.15	0.31	0.15	0.31	0.15	-2.14	3	0.3
CIAO1	LIG4	LIG4	3|4	7	3.5	2	0|0	0.99	1	0.99	1	0.99	4.07	35	0
CIAO1	GOLGA2	GOLGA2	37|54	91	45.5	2	4|8	1	1	1	1	1	19.71	7.58	0
CIAO1	GOLGA3	GOLGA3	108|166	274	137	2	2|3	1	1	1	1	1	134.08	54.8	0
CIAO1	LIG1	LIG1	1|1	2	1	2	7|5	0	0	0	0	0	-23.82	0.17	0.71
CIAO1	PTBP1	PTBP1	10|7	17	8.5	2	14|15	0	0	0	0	0	-44.76	0.59	0.71
CIAO1	EHBP1L1	EHBP1L1	0|5	5	2.5	2	31|34	0	0	0	0	0	-145.44	0.08	0.71
CIAO1	HK1	HK1	2|1	3	1.5	2	14|12	0	0	0	0	0	-54.17	0.12	0.71
CIAO1	GIPC1	GIPC1	1|2	3	1.5	2	3|3	0	0	0	0	0	-11.35	0.5	0.71
CIAO1	ELFN2	ELFN2	1|2	3	1.5	2	4|3	0	0	0	0	0	-13.43	0.43	0.71
CIAO1	LDHA	LDHA	12|20	32	16	2	7|7	0.36	0.72	0.36	0.72	0.36	-9.35	2.29	0.24
CIAO1	L3MBTL3	L3MBTL3	1|3	4	2	2	2|3	0	0	0	0	0	-9.45	0.8	0.53
CIAO1	LDHB	LDHB	15|8	23	11.5	2	2|4	0.61	1	0.61	1	0.61	-1.29	3.83	0.05
CIAO1	XRN2	XRN2	11|19	30	15	2	11|13	0	0	0	0	0	-28.2	1.25	0.62
CIAO1	ARID1B	ARID1B	21|27	48	24	2	6|13	0.04	0.09	0.04	0.09	0.04	-7.47	2.53	0.39
CIAO1	CORO7-PAM16	CORO7;CORO7-PAM16	0|1	1	0.5	2	8|9	0	0	0	0	0	-38.12	0.06	0.71
CIAO1	PABPC1	PABPC1	19|24	43	21.5	2	34|35	0	0	0	0	0	-99.58	0.62	0.71
CIAO1	MACF1	MACF1	4|2	6	3	2	71|84	0	0	0	0	0	-336.75	0.04	0.71
CIAO1	PCMT1	PCMT1	5|4	9	4.5	2	6|7	0	0	0	0	0	-19.29	0.69	0.71
CIAO1	SLAIN2	SLAIN2	12|12	24	12	2	22|21	0	0	0	0	0	-62.34	0.56	0.71
CIAO1	DNM1	DNM1	1|0	1	0.5	2	2|1	0	0	0	0	0	-7.55	0.33	0.71
CIAO1	DCP1B	DCP1B	31|47	78	39	2	18|22	0	0	0	0	0	-27.81	1.95	0.54
CIAO1	DCP1A	DCP1A	26|30	56	28	2	18|18	0	0	0	0	0	-27.84	1.56	0.64
CIAO1	NAV1	NAV1	0|1	1	0.5	2	0|2	0	0	0	0	0	-5.11	0.5	0.71
CIAO1	TUBA1C	TUBA1C	7|10	17	8.5	2	12|12	0	0	0	0	0	-34.9	0.71	0.71
CIAO1	TUBA1B	TUBA1B	83|93	176	88	2	101|108	0	0	0	0	0	-251.89	0.84	0.71
CIAO1	PPME1	PPME1	11|15	26	13	2	11|14	0	0	0	0	0	-30.01	1.04	0.64
CIAO1	CTNNBL1	CTNNBL1	1|0	1	0.5	2	4|5	0	0	0	0	0	-20.45	0.11	0.71
CIAO1	SAMD9	SAMD9	2|6	8	4	2	20|18	0	0	0	0	0	-76.95	0.21	0.71
CIAO1	ZNF281	ZNF281	12|6	18	9	2	7|12	0	0	0	0	0	-27.11	0.95	0.62
CIAO1	PDIA3	PDIA3	2|0	2	1	2	0|0	0.45	0.9	0.45	0.9	0.45	-2.31	10	0.18
CIAO1	ORC3	ORC3	1|0	1	0.5	2	1|0	0	0	0	0	0	-3.75	1	0.71
CIAO1	HEXIM1	HEXIM1	1|1	2	1	2	3|3	0	0	0	0	0	-11.35	0.33	0.71
CIAO1	STT3B	STT3B	8|3	11	5.5	2	1|1	0.61	0.99	0.61	0.99	0.61	-1.17	5.5	0.05
CIAO1	TAF7	TAF7	11|13	24	12	2	9|7	0	0	0	0	0	-14.17	1.5	0.59
CIAO1	TAF6	TAF6	4|4	8	4	2	5|6	0	0	0	0	0	-15.54	0.73	0.71
CIAO1	TAF3	TAF3	2|0	2	1	2	3|3	0	0	0	0	0	-13.85	0.33	0.71
CIAO1	TAF2	TAF2	1|0	1	0.5	2	6|6	0	0	0	0	0	-27.02	0.08	0.71
CIAO1	TAF1	TAF1	2|3	5	2.5	2	19|23	0	0	0	0	0	-85.7	0.12	0.71
CIAO1	G6PD	G6PD	17|22	39	19.5	2	19|18	0	0	0	0	0	-42.44	1.05	0.66
CIAO1	AAK1	AAK1	34|36	70	35	2	21|24	0	0	0	0	0	-32.26	1.56	0.65
CIAO1	TAF9	TAF9	5|5	10	5	2	12|8	0	0	0	0	0	-30.98	0.5	0.71
CIAO1	HMOX2	HMOX2	6|7	13	6.5	2	1|0	0.99	1	0.99	1	0.99	4.79	13	0
CIAO1	AASDHPPT	AASDHPPT	1|0	1	0.5	2	2|3	0	0	0	0	0	-11.77	0.2	0.71
CIAO1	EHD1	EHD1	31|29	60	30	2	5|6	1	1	1	1	1	15.18	5.45	0
CIAO1	NPLOC4	NPLOC4	10|8	18	9	2	7|9	0	0	0	0	0	-18.46	1.12	0.61
CIAO1	SNX6	SNX6	4|8	12	6	2	6|8	0	0	0	0	0	-21.18	0.86	0.61
CIAO1	CSNK1A1	CSNK1A1	1|0	1	0.5	2	2|2	0	0	0	0	0	-9.54	0.25	0.71
CIAO1	BAIAP2L1	BAIAP2L1	0|3	3	1.5	2	2|2	0.01	0.01	0.01	0.01	0.01	-9.54	0.75	0.49
CIAO1	HNRNPU	HNRNPU	18|26	44	22	2	34|32	0	0	0	0	0	-95.66	0.67	0.71
CIAO1	POLD1	POLD1	3|4	7	3.5	2	0|1	0.75	0.87	0.75	0.87	0.75	0.53	7	0.03
CIAO1	POLD3	POLD3	8|8	16	8	2	9|8	0	0	0	0	0	-20.23	0.94	0.71
CIAO1	FASN	FASN	213|275	488	244	2	496|487	0	0	0	0	0	#NAME?	0.5	0.71
CIAO1	HNRNPM	HNRNPM	29|24	53	26.5	2	33|35	0	0	0	0	0	-88.26	0.78	0.71
CIAO1	PML	PML	1|1	2	1	2	19|21	0	0	0	0	0	-85.03	0.05	0.71
CIAO1	PDCD5	PDCD5	8|8	16	8	2	6|6	0	0	0	0	0	-11.44	1.33	0.58
CIAO1	TCF20	TCF20	18|16	34	17	2	17|20	0	0	0	0	0	-43.96	0.92	0.71
CIAO1	HNRNPF	HNRNPF	16|13	29	14.5	2	15|16	0	0	0	0	0	-37.76	0.94	0.66
CIAO1	PRUNE	PRUNE	4|3	7	3.5	2	10|8	0	0	0	0	0	-31.29	0.39	0.71
CIAO1	SEC22B	SEC22B	2|3	5	2.5	2	2|3	0	0	0	0	0	-7.8	1	0.53
CIAO1	ARL6IP5	ARL6IP5	6|8	14	7	2	2|1	0.83	0.96	0.83	0.96	0.83	0.89	4.67	0.02
CIAO1	HDLBP	HDLBP	31|29	60	30	2	49|48	0	0	0	0	0	-134.84	0.62	0.71
CIAO1	EEF1B2	EEF1B2	6|8	14	7	2	10|8	0	0	0	0	0	-25.22	0.78	0.71
CIAO1	ARFGEF2	ARFGEF2	2|2	4	2	2	2|4	0	0	0	0	0	-9.52	0.67	0.71
CIAO1	STAU1	STAU1	16|20	36	18	2	15|20	0	0	0	0	0	-40.36	1.03	0.66
CIAO1	STAU2	STAU2	24|24	48	24	2	7|9	0.94	0.94	0.94	0.94	0.94	2.74	3	0.01
CIAO1	DICER1	DICER1	0|3	3	1.5	2	15|10	0	0	0	0	0	-55.92	0.12	0.71
CIAO1	HSP90AA1	HSP90AA1	12|9	21	10.5	2	8|10	0	0	0	0	0	-20.53	1.17	0.61
CIAO1	WIZ	WIZ	1|0	1	0.5	2	4|4	0	0	0	0	0	-18.21	0.12	0.71
CIAO1	TADA3	TADA3	1|2	3	1.5	2	0|0	0.45	0.9	0.45	0.9	0.45	0.2	15	0.18
CIAO1	PALD1	PALD1	6|6	12	6	2	25|27	0	0	0	0	0	-94.88	0.23	0.71
CIAO1	CIC	CIC	0|2	2	1	2	35|30	0	0	0	0	0	-145.44	0.03	0.71
CIAO1	KARS	KARS	5|2	7	3.5	2	3|4	0	0	0	0	0	-11.45	1	0.54
CIAO1	HP1BP3	HP1BP3	11|6	17	8.5	2	22|29	0	0	0	0	0	-92.76	0.33	0.71
CIAO1	SSRP1	SSRP1	6|2	8	4	2	0|1	0.65	0.99	0.65	0.99	0.65	-0.82	8	0.03
CIAO1	MSN	MSN	6|10	16	8	2	15|15	0	0	0	0	0	-48.93	0.53	0.71
CIAO1	CIT	CIT	0|2	2	1	2	4|3	0	0	0	0	0	-16.09	0.29	0.71
CIAO1	CACYBP	CACYBP	11|7	18	9	2	11|8	0	0	0	0	0	-25.41	0.95	0.63
CIAO1	ELF2	ELF2	3|2	5	2.5	2	6|4	0	0	0	0	0	-17.26	0.5	0.71
CIAO1	VANGL2	VANGL2	0|2	2	1	2	0|0	0.45	0.9	0.45	0.9	0.45	-2.31	10	0.18
CIAO1	SEC31A	SEC31A	5|4	9	4.5	2	15|14	0	0	0	0	0	-51.7	0.31	0.71
CIAO1	SRP54	SRP54	6|9	15	7.5	2	14|18	0	0	0	0	0	-53.01	0.47	0.71
CIAO1	RPS21	RPS21	5|5	10	5	2	0|0	1	1	1	1	1	7.49	50	0
CIAO1	AHDC1	AHDC1	2|1	3	1.5	2	0|0	0.45	0.9	0.45	0.9	0.45	0.2	15	0.18
CIAO1	DOK1	DOK1	12|5	17	8.5	2	8|7	0	0	0	0	0	-21.32	1.13	0.58
CIAO1	MTA1	MTA1	7|1	8	4	2	4|2	0.04	0.07	0.04	0.07	0.04	-11.35	1.33	0.42
CIAO1	MTA2	MTA2	4|9	13	6.5	2	3|6	0	0.01	0	0.01	0	-11.94	1.44	0.51
CIAO1	PLS1	PLS1	2|2	4	2	2	8|3	0	0	0	0	0	-19.04	0.36	0.71
CIAO1	PLS3	PLS3	7|7	14	7	2	14|21	0	0	0	0	0	-56.8	0.4	0.71
CIAO1	CLASP2	CLASP2	1|1	2	1	2	4|3	0	0	0	0	0	-13.43	0.29	0.71
CIAO1	CLASP1	CLASP1	1|2	3	1.5	2	11|11	0	0	0	0	0	-45.42	0.14	0.71
CIAO1	PDIA6	PDIA6	6|9	15	7.5	2	1|1	0.96	1	0.96	1	0.96	2.36	7.5	0
CIAO1	ORC2	ORC2	14|17	31	15.5	2	25|30	0	0	0	0	0	-82.01	0.56	0.71
CIAO1	LUZP1	LUZP1	47|57	104	52	2	44|42	0	0	0	0	0	-85.28	1.21	0.69
CIAO1	CFL1	CFL1	12|12	24	12	2	13|12	0	0	0	0	0	-28.52	0.96	0.71
CIAO1	MPHOSPH10	MPHOSPH10	2|0	2	1	2	1|1	0.04	0.08	0.04	0.08	0.04	-5.35	1	0.4
CIAO1	PLAA	PLAA	2|3	5	2.5	2	5|3	0	0	0	0	0	-13.32	0.62	0.71
CIAO1	PLEKHG3	PLEKHG3	0|1	1	0.5	2	4|3	0	0	0	0	0	-16.09	0.14	0.71
CIAO1	RCC2	RCC2	1|4	5	2.5	2	2|2	0.02	0.04	0.02	0.04	0.02	-7.44	1.25	0.45
CIAO1	AARS	AARS	14|22	36	18	2	29|25	0	0	0	0	0	-80.02	0.67	0.71
CIAO1	PDCD6IP	PDCD6IP	0|1	1	0.5	2	8|5	0	0	0	0	0	-29.26	0.08	0.71
CIAO1	PTRF	PTRF	4|7	11	5.5	2	0|0	1	1	1	1	1	5.81	55	0
CIAO1	DNM1L	DNM1L	33|32	65	32.5	2	42|60	0	0	0	0	0	-138.37	0.64	0.71
CIAO1	SPATA5	SPATA5	2|8	10	5	2	8|7	0	0	0	0	0	-27.54	0.67	0.62

## Sheet: CRBN
Bait	Prey	PreyGene	Spec	SpecSum	AvgSpec	NumReplicates	ctrlCounts	AvgP	MaxP	TopoAvgP	TopoMaxP	SaintScore	logOddsScore	FoldChange	BFDR	boosted_by
CRBN	HSPA5	HSPA5	1|2	3	1.5	2	10|2	0	0	0	0	0	-24.38	0.25	0.68
CRBN	PCCA	PCCA	15|20	35	17.5	2	45|26	0	0	0	0	0	-112.65	0.49	0.68
CRBN	HIST1H3A	HIST1H3A	1|0	1	0.5	2	4|3	0	0	0	0	0	-17.38	0.14	0.68
CRBN	HSP90AB1	HSP90AB1	0|1	1	0.5	2	8|0	0	0	0	0	0	-18.57	0.12	0.68
CRBN	CRBN	CRBN	13|14	27	13.5	2	0|0	1	1	1	1	1	18.7	135	0
CRBN	HSPA8	HSPA8	1|5	6	3	2	10|4	0	0	0	0	0	-29.02	0.43	0.68
CRBN	TPR	TPR	3|7	10	5	2	100|25	0	0	0	0	0	-264.79	0.08	0.68
CRBN	ACTB	ACTB	6|4	10	5	2	18|10	0	0	0	0	0	-50.57	0.36	0.68
CRBN	EEF1D	EEF1D	2|1	3	1.5	2	19|7	0	0	0	0	0	-54.71	0.12	0.68
CRBN	COPS2	COPS2	2|2	4	2	2	1|3	0	0	0	0	0	-7.31	1	0.68
CRBN	VIM	VIM	1|0	1	0.5	2	43|26	0	0	0	0	0	-155.1	0.01	0.68
CRBN	CCT8	CCT8	6|9	15	7.5	2	34|10	0	0	0	0	0	-78.07	0.34	0.68
CRBN	NONO	NONO	1|0	1	0.5	2	12|4	0	0	0	0	0	-36.58	0.06	0.68
CRBN	AHNAK	AHNAK	46|81	127	63.5	2	614|260	0	0	0	0	0	#NAME?	0.15	0.68
CRBN	PC	PC	56|58	114	57	2	137|84	0	0	0	0	0	-325.58	0.52	0.68
CRBN	PDLIM4	PDLIM4	2|1	3	1.5	2	8|3	0	0	0	0	0	-22.76	0.27	0.68
CRBN	TMEM247	TMEM247	2|2	4	2	2	0|1	0.11	0.11	0.11	0.11	0.11	-2.11	4	0.26
CRBN	MCCC1	MCCC1	21|25	46	23	2	34|30	0	0	0	0	0	-87.31	0.72	0.68
CRBN	TOX4	TOX4	1|0	1	0.5	2	5|1	0	0	0	0	0	-14.76	0.17	0.68
CRBN	FLNA	FLNA	45|72	117	58.5	2	1|137	0	0	0	0	0	-183.03	0.85	0.6
CRBN	FLNC	FLNC	1|1	2	1	2	9|1	0	0	0	0	0	-20.06	0.2	0.68
CRBN	KRT18	KRT18	1|2	3	1.5	2	26|4	0	0	0	0	0	-62.96	0.1	0.68
CRBN	GIGYF2	GIGYF2	0|1	1	0.5	2	13|2	0	0	0	0	0	-34.09	0.07	0.68
CRBN	STK11	STK11	1|4	5	2.5	2	2|4	0	0	0	0	0	-12.64	0.83	0.47
CRBN	A0A222	A0A222	17|29	46	23	2	64|27	0	0	0	0	0	-148.43	0.51	0.68
CRBN	MYH9	MYH9	1|1	2	1	2	30|10	0	0	0	0	0	-85.27	0.05	0.68
CRBN	FASN	FASN	3|7	10	5	2	80|20	0	0	0	0	0	-209.42	0.1	0.68
CRBN	KLHL11	KLHL11	1|1	2	1	2	0|0	0	0	0	0	0	-1.1	10	0.68
CRBN	EPB41L3	EPB41L3	0|1	1	0.5	2	26|5	0	0	0	0	0	-69.41	0.03	0.68
CRBN	ACACA	ACACA	66|53	119	59.5	2	90|62	0	0	0	0	0	-196.93	0.78	0.68
CRBN	TNKS1BP1	TNKS1BP1	0|1	1	0.5	2	1|0	0	0	0	0	0	-5.04	1	0.68
CRBN	LGALS1	LGALS1	2|2	4	2	2	5|3	0	0	0	0	0	-14.61	0.5	0.68
CRBN	ARNT	ARNT	1|0	1	0.5	2	0|2	0	0	0	0	0	-6.4	0.5	0.68
CRBN	HNRNPF	HNRNPF	1|0	1	0.5	2	4|1	0	0	0	0	0	-12.92	0.2	0.68
CRBN	EFHD2	EFHD2	0|1	1	0.5	2	7|1	0	0	0	0	0	-18.86	0.12	0.68
CRBN	EEF1A1	EEF1A1	3|3	6	3	2	12|5	0	0	0	0	0	-30.16	0.35	0.68
CRBN	PRDX1	PRDX1	0|4	4	2	2	8|2	0	0	0	0	0	-23.36	0.4	0.68
CRBN	CORO1B	CORO1B	3|2	5	2.5	2	10|5	0	0	0	0	0	-28.69	0.33	0.68
CRBN	HSPA1A	HSPA1A	3|4	7	3.5	2	1|0	0.49	0.65	0.49	0.65	0.49	-0.77	7	0
CRBN	MTMR14	MTMR14	1|0	1	0.5	2	1|1	0	0	0	0	0	-6.64	0.5	0.68

## Sheet: DCAF4
Bait	Prey	PreyGene	Spec	SpecSum	AvgSpec	NumReplicates	ctrlCounts	AvgP	MaxP	TopoAvgP	TopoMaxP	SaintScore	logOddsScore	FoldChange	BFDR	boosted_by
DCAF4	HIST1H4A	HIST1H4A	16|10	26	13	2	6|6	0.23	0.46	0.23	0.46	0.23	-7.99	2.17	0.21
DCAF4	HSPA6	HSPA6	3|2	5	2.5	2	2|3	0	0	0	0	0	-7.14	1	0.36
DCAF4	HSPA5	HSPA5	22|25	47	23.5	2	28|32	0	0	0	0	0	-75.98	0.78	0.55
DCAF4	HSPA4	HSPA4	7|7	14	7	2	18|20	0	0	0	0	0	-62.32	0.37	0.55
DCAF4	HSPA9	HSPA9	0|1	1	0.5	2	1|2	0	0	0	0	0	-6.89	0.33	0.55
DCAF4	HSPA8	HSPA8	52|59	111	55.5	2	45|47	0	0	0	0	0	-87.97	1.21	0.54
DCAF4	NELFE	NELFE	19|10	29	14.5	2	24|22	0	0	0	0	0	-71.81	0.63	0.55
DCAF4	PDCD11	PDCD11	5|5	10	5	2	0|0	1	1	1	1	1	8.16	50	0
DCAF4	NR0B1	NR0B1	2|1	3	1.5	2	0|0	0.47	0.95	0.47	0.95	0.47	0.86	15	0.09
DCAF4	CAMK4	CAMK4	1|1	2	1	2	4|7	0	0	0	0	0	-21.07	0.18	0.55
DCAF4	ZC3H13	ZC3H13	2|1	3	1.5	2	1|0	0.23	0.46	0.23	0.46	0.23	-1.48	3	0.17
DCAF4	ZC3H15	ZC3H15	14|8	22	11	2	13|12	0	0	0	0	0	-34.33	0.88	0.49
DCAF4	ZC3H14	ZC3H14	16|15	31	15.5	2	21|30	0	0	0	0	0	-71.35	0.61	0.55
DCAF4	ZC3H18	ZC3H18	17|14	31	15.5	2	5|6	0.59	0.93	0.59	0.93	0.59	-1.08	2.82	0.04
DCAF4	ABCD3	ABCD3	1|0	1	0.5	2	16|14	0	0	0	0	0	-66.4	0.03	0.55
DCAF4	DHX9	DHX9	94|86	180	90	2	67|58	0	0	0	0	0	-97.41	1.44	0.54
DCAF4	TCOF1	TCOF1	38|40	78	39	2	3|4	1	1	1	1	1	33.3	11.14	0
DCAF4	NSRP1	NSRP1	0|1	1	0.5	2	3|5	0	0	0	0	0	-17.55	0.12	0.55
DCAF4	NUP98	NUP98	13|15	28	14	2	38|41	0	0	0	0	0	-132.6	0.35	0.55
DCAF4	XPC	XPC	5|3	8	4	2	4|3	0	0	0	0	0	-9.2	1.14	0.36
DCAF4	PPP2R2A	PPP2R2A	4|3	7	3.5	2	0|0	0.99	1	0.99	1	0.99	4.74	35	0
DCAF4	CEP85	CEP85	5|7	12	6	2	0|0	1	1	1	1	1	8.16	60	0
DCAF4	HNRNPDL	HNRNPDL	10|9	19	9.5	2	2|4	0.75	0.86	0.75	0.86	0.75	0.61	3.17	0.02
DCAF4	ANKRD20A12P	ANKRD20A12P	1|4	5	2.5	2	1|3	0.04	0.07	0.04	0.07	0.04	-6.78	1.25	0.29
DCAF4	PARP14	PARP14	15|12	27	13.5	2	1|0	1	1	1	1	1	14.2	27	0
DCAF4	PARP12	PARP12	16|12	28	14	2	2|5	0.96	1	0.96	1	0.96	2.47	4	0.01
DCAF4	ANP32E	ANP32E	6|9	15	7.5	2	3|4	0.14	0.28	0.14	0.28	0.14	-4.92	2.14	0.24
DCAF4	EIF2AK2	EIF2AK2	2|1	3	1.5	2	1|0	0.23	0.46	0.23	0.46	0.23	-1.48	3	0.17
DCAF4	ALDH3A2	ALDH3A2	5|1	6	3	2	4|5	0	0	0	0	0	-16.88	0.67	0.41
DCAF4	PNISR	PNISR	4|4	8	4	2	2|3	0.01	0.01	0.01	0.01	0.01	-4.24	1.6	0.3
DCAF4	NOP2	NOP2	29|26	55	27.5	2	17|17	0	0	0	0	0	-23.73	1.62	0.47
DCAF4	KIAA1279	KIAA1279	10|8	18	9	2	1|0	1	1	1	1	1	8.37	18	0
DCAF4	GTF3C1	GTF3C1	8|4	12	6	2	26|20	0	0	0	0	0	-87.2	0.26	0.55
DCAF4	GTF3C5	GTF3C5	2|2	4	2	2	13|11	0	0	0	0	0	-45.93	0.17	0.55
DCAF4	GTF3C4	GTF3C4	1|0	1	0.5	2	13|14	0	0	0	0	0	-59.72	0.04	0.55
DCAF4	SWAP70	SWAP70	15|13	28	14	2	32|42	0	0	0	0	0	-122.17	0.38	0.55
DCAF4	ZNF451	ZNF451	8|10	18	9	2	6|9	0	0	0	0	0	-16.03	1.2	0.44
DCAF4	XPO5	XPO5	0|1	1	0.5	2	1|1	0	0	0	0	0	-4.68	0.5	0.55
DCAF4	CSDE1	CSDE1	113|107	220	110	2	47|52	0	0	0	0	0	-25.12	2.22	0.46
DCAF4	TIPRL	TIPRL	31|22	53	26.5	2	36|31	0	0	0	0	0	-89.28	0.79	0.55
DCAF4	TTN	TTN	2|2	4	2	2	3|1	0	0	0	0	0	-5.35	1	0.55
DCAF4	EPS15L1	EPS15L1	4|1	5	2.5	2	30|35	0	0	0	0	0	-139.89	0.08	0.55
DCAF4	RBM12B	RBM12B	5|6	11	5.5	2	1|0	0.99	1	0.99	1	0.99	4.02	11	0
DCAF4	GART	GART	3|2	5	2.5	2	20|16	0	0	0	0	0	-71.92	0.14	0.55
DCAF4	GARS	GARS	2|1	3	1.5	2	1|4	0	0	0	0	0	-8.64	0.6	0.55
DCAF4	RPS6KA1	RPS6KA1	3|3	6	3	2	21|19	0	0	0	0	0	-77.35	0.15	0.55
DCAF4	PPID	PPID	5|2	7	3.5	2	2|6	0	0	0	0	0	-12.41	0.88	0.38
DCAF4	SH3D19	SH3D19	0|1	1	0.5	2	16|14	0	0	0	0	0	-66.4	0.03	0.55
DCAF4	HLCS	HLCS	11|8	19	9.5	2	6|9	0	0	0	0	0	-16.03	1.27	0.43
DCAF4	UTP20	UTP20	1|2	3	1.5	2	1|0	0.23	0.46	0.23	0.46	0.23	-1.48	3	0.17
DCAF4	SERBP1	SERBP1	46|52	98	49	2	37|49	0	0	0	0	0	-85.91	1.14	0.54
DCAF4	COPRS	COPRS	1|3	4	2	2	2|4	0	0	0	0	0	-10.68	0.67	0.55
DCAF4	NUP133	NUP133	1|2	3	1.5	2	16|23	0	0	0	0	0	-82.15	0.08	0.55
DCAF4	SHROOM2	SHROOM2	1|0	1	0.5	2	12|13	0	0	0	0	0	-55.26	0.04	0.55
DCAF4	NECAP1	NECAP1	1|0	1	0.5	2	2|3	0	0	0	0	0	-11.1	0.2	0.55
DCAF4	IGF2R	IGF2R	1|1	2	1	2	27|31	0	0	0	0	0	-124.31	0.03	0.55
DCAF4	EXOSC10	EXOSC10	19|18	37	18.5	2	34|44	0	0	0	0	0	-118.91	0.47	0.55
DCAF4	ABHD14B	ABHD14B	1|1	2	1	2	5|3	0	0	0	0	0	-14.76	0.25	0.55
DCAF4	ARF3	ARF3	3|4	7	3.5	2	8|5	0	0	0	0	0	-20.54	0.54	0.55
DCAF4	PLRG1	PLRG1	5|4	9	4.5	2	13|14	0	0	0	0	0	-46.85	0.33	0.55
DCAF4	RNF114	RNF114	4|0	4	2	2	0|0	0.5	1	0.5	1	0.5	-1.65	20	0.06
DCAF4	ELMSAN1	ELMSAN1	4|6	10	5	2	8|7	0	0	0	0	0	-22.49	0.67	0.55
DCAF4	AP3D1	AP3D1	4|4	8	4	2	13|18	0	0	0	0	0	-55.23	0.26	0.55
DCAF4	EIF4B	EIF4B	24|29	53	26.5	2	32|38	0	0	0	0	0	-91.39	0.76	0.55
DCAF4	SZT2	SZT2	2|2	4	2	2	4|6	0	0	0	0	0	-16.6	0.4	0.55
DCAF4	CCAR1	CCAR1	0|1	1	0.5	2	3|2	0	0	0	0	0	-11.1	0.2	0.55
DCAF4	CALB2	CALB2	1|0	1	0.5	2	3|4	0	0	0	0	0	-15.42	0.14	0.55
DCAF4	NOL8	NOL8	20|18	38	19	2	12|16	0	0	0	0	0	-24.51	1.36	0.48
DCAF4	NOL6	NOL6	2|0	2	1	2	1|1	0.07	0.14	0.07	0.14	0.07	-4.68	1	0.26
DCAF4	SRPK2	SRPK2	3|3	6	3	2	1|1	0.38	0.38	0.38	0.38	0.38	-0.51	3	0.16
DCAF4	LOXHD1	LOXHD1	2|1	3	1.5	2	0|0	0.47	0.95	0.47	0.95	0.47	0.86	15	0.09
DCAF4	RAB11FIP1	RAB11FIP1	2|1	3	1.5	2	10|12	0	0	0	0	0	-44.75	0.14	0.55
DCAF4	CORO1C	CORO1C	1|0	1	0.5	2	16|15	0	0	0	0	0	-68.65	0.03	0.55
DCAF4	RLF	RLF	1|0	1	0.5	2	2|1	0	0	0	0	0	-6.89	0.33	0.55
DCAF4	IPO11	IPO11	4|4	8	4	2	0|2	0.6	0.6	0.6	0.6	0.6	0.42	4	0.04
DCAF4	ARHGEF11	ARHGEF11	1|0	1	0.5	2	2|4	0	0	0	0	0	-13.19	0.17	0.55
DCAF4	EEF1A1	EEF1A1	32|34	66	33	2	32|45	0	0	0	0	0	-90.65	0.86	0.55
DCAF4	HMGB1	HMGB1	2|5	7	3.5	2	5|7	0	0	0	0	0	-20.65	0.58	0.55
DCAF4	MAGEA4	MAGEA4	5|6	11	5.5	2	9|6	0	0	0	0	0	-20.66	0.73	0.55
DCAF4	NFX1	NFX1	0|2	2	1	2	0|0	0.47	0.95	0.47	0.95	0.47	-1.65	10	0.09
DCAF4	ARHGEF17	ARHGEF17	2|3	5	2.5	2	1|0	0.61	0.77	0.61	0.77	0.61	-0.15	5	0.03
DCAF4	KIF4A	KIF4A	12|12	24	12	2	39|47	0	0	0	0	0	-149.82	0.28	0.55
DCAF4	YLPM1	YLPM1	116|103	219	109.5	2	72|80	0	0	0	0	0	-120.4	1.44	0.54
DCAF4	FIP1L1	FIP1L1	19|15	34	17	2	9|17	0	0	0	0	0	-24.96	1.31	0.48
DCAF4	NOLC1	NOLC1	2|0	2	1	2	8|8	0	0	0	0	0	-35.21	0.12	0.55
DCAF4	FGFR1OP	FGFR1OP	1|0	1	0.5	2	8|13	0	0	0	0	0	-46.37	0.05	0.55
DCAF4	SNW1	SNW1	32|25	57	28.5	2	27|37	0	0	0	0	0	-78.26	0.89	0.55
DCAF4	PNN	PNN	31|33	64	32	2	17|15	0	0	0	0	0	-13.58	2	0.42
DCAF4	WDR70	WDR70	19|23	42	21	2	26|31	0	0	0	0	0	-75.59	0.74	0.55
DCAF4	EWSR1	EWSR1	4|3	7	3.5	2	0|0	0.99	1	0.99	1	0.99	4.74	35	0
DCAF4	RPN1	RPN1	0|2	2	1	2	12|12	0	0	0	0	0	-53.01	0.08	0.55
DCAF4	PPP2R3A	PPP2R3A	1|2	3	1.5	2	10|14	0	0	0	0	0	-49.12	0.12	0.55
DCAF4	PRPF8	PRPF8	1|1	2	1	2	10|11	0	0	0	0	0	-42.59	0.1	0.55
DCAF4	PRPF3	PRPF3	17|16	33	16.5	2	32|29	0	0	0	0	0	-89.16	0.54	0.55
DCAF4	SIX4	SIX4	3|1	4	2	2	7|10	0	0	0	0	0	-33.91	0.24	0.55
DCAF4	PCF11	PCF11	20|19	39	19.5	2	15|17	0	0	0	0	0	-30.07	1.22	0.49
DCAF4	COPG2	COPG2	43|33	76	38	2	86|71	0	0	0	0	0	-245.7	0.48	0.55
DCAF4	RELA	RELA	0|1	1	0.5	2	6|7	0	0	0	0	0	-28.6	0.08	0.55
DCAF4	HDGF	HDGF	0|2	2	1	2	10|13	0	0	0	0	0	-50.8	0.09	0.55
DCAF4	PIP4K2C	PIP4K2C	1|0	1	0.5	2	16|11	0	0	0	0	0	-59.72	0.04	0.55
DCAF4	COPG1	COPG1	0|1	1	0.5	2	0|1	0	0	0	0	0	-3.09	1	0.55
DCAF4	THOC2	THOC2	13|11	24	12	2	29|33	0	0	0	0	0	-102.25	0.39	0.55
DCAF4	RFX1	RFX1	1|0	1	0.5	2	10|8	0	0	0	0	0	-39.66	0.06	0.55
DCAF4	APC	APC	14|20	34	17	2	5|5	0.81	1	0.81	1	0.81	0.51	3.4	0.02
DCAF4	MAVS	MAVS	9|9	18	9	2	7|9	0	0	0	0	0	-16.35	1.12	0.46
DCAF4	PAK2	PAK2	2|5	7	3.5	2	25|33	0	0	0	0	0	-120.28	0.12	0.55
DCAF4	NUP88	NUP88	3|1	4	2	2	1|2	0.05	0.1	0.05	0.1	0.05	-5.08	1.33	0.27
DCAF4	ADNP	ADNP	35|32	67	33.5	2	38|43	0	0	0	0	0	-98.31	0.83	0.55
DCAF4	COPS3	COPS3	2|2	4	2	2	1|1	0.14	0.14	0.14	0.14	0.14	-1.83	2	0.24
DCAF4	KHDRBS1	KHDRBS1	4|5	9	4.5	2	1|2	0.45	0.6	0.45	0.6	0.45	-0.86	3	0.15
DCAF4	NOP56	NOP56	12|9	21	10.5	2	6|7	0	0	0	0	0	-11.1	1.62	0.37
DCAF4	COPS5	COPS5	6|6	12	6	2	1|1	0.95	0.95	0.95	0.95	0.95	3.02	6	0.01
DCAF4	YTHDF3	YTHDF3	16|20	36	18	2	1|1	1	1	1	1	1	16.4	18	0
DCAF4	YTHDF2	YTHDF2	27|26	53	26.5	2	6|8	1	1	1	1	1	8.7	3.79	0
DCAF4	YTHDF1	YTHDF1	40|39	79	39.5	2	9|9	1	1	1	1	1	17.64	4.39	0
DCAF4	MED1	MED1	10|21	31	15.5	2	31|41	0	0	0	0	0	-125.58	0.43	0.55
DCAF4	ZNF598	ZNF598	3|4	7	3.5	2	4|5	0	0	0	0	0	-12.82	0.78	0.55
DCAF4	CEP95	CEP95	1|2	3	1.5	2	0|0	0.47	0.95	0.47	0.95	0.47	0.86	15	0.09
DCAF4	SUB1	SUB1	7|9	16	8	2	10|8	0	0	0	0	0	-22.87	0.89	0.55
DCAF4	ZNF609	ZNF609	0|2	2	1	2	10|11	0	0	0	0	0	-46.35	0.1	0.55
DCAF4	VEZF1	VEZF1	1|0	1	0.5	2	1|1	0	0	0	0	0	-4.68	0.5	0.55
DCAF4	TNS3	TNS3	1|0	1	0.5	2	15|15	0	0	0	0	0	-66.4	0.03	0.55
DCAF4	DPYSL4	DPYSL4	19|21	40	20	2	21|13	0	0	0	0	0	-33.38	1.18	0.5
DCAF4	DPYSL2	DPYSL2	30|30	60	30	2	48|46	0	0	0	0	0	-126.46	0.64	0.55
DCAF4	DPYSL3	DPYSL3	13|18	31	15.5	2	34|27	0	0	0	0	0	-95.56	0.51	0.55
DCAF4	NUDT2	NUDT2	3|4	7	3.5	2	5|6	0	0	0	0	0	-16.62	0.64	0.55
DCAF4	NUDT5	NUDT5	13|11	24	12	2	14|21	0	0	0	0	0	-47.96	0.69	0.55
DCAF4	BOP1	BOP1	4|2	6	3	2	1|4	0.01	0.02	0.01	0.02	0.01	-6.99	1.2	0.33
DCAF4	ARGLU1	ARGLU1	1|3	4	2	2	0|0	0.5	0.99	0.5	0.99	0.5	0.86	20	0.07
DCAF4	PHLDB1	PHLDB1	1|2	3	1.5	2	2|4	0	0	0	0	0	-10.68	0.5	0.55
DCAF4	PHLDB2	PHLDB2	14|14	28	14	2	0|1	1	1	1	1	1	17.12	28	0
DCAF4	LARS	LARS	2|3	5	2.5	2	4|7	0	0	0	0	0	-18.65	0.45	0.55
DCAF4	MEF2D	MEF2D	11|10	21	10.5	2	11|13	0	0	0	0	0	-29.06	0.88	0.55
DCAF4	KDM3B	KDM3B	23|13	36	18	2	34|38	0	0	0	0	0	-118.09	0.5	0.55
DCAF4	TP53BP1	TP53BP1	23|35	58	29	2	58|71	0	0	0	0	0	-211.71	0.45	0.55
DCAF4	ATP5A1	ATP5A1	8|10	18	9	2	1|3	0.95	0.99	0.95	0.99	0.95	2.41	4.5	0.01
DCAF4	SSB	SSB	12|10	22	11	2	12|14	0	0	0	0	0	-32.74	0.85	0.55
DCAF4	ERCC6L	ERCC6L	11|6	17	8.5	2	16|15	0	0	0	0	0	-50.32	0.55	0.55
DCAF4	RPLP2	RPLP2	3|4	7	3.5	2	3|4	0	0	0	0	0	-9.2	1	0.38
DCAF4	TP53BP2	TP53BP2	8|8	16	8	2	25|20	0	0	0	0	0	-74.37	0.36	0.55
DCAF4	TEX10	TEX10	12|11	23	11.5	2	13|12	0	0	0	0	0	-29.34	0.92	0.55
DCAF4	ELAVL1	ELAVL1	13|15	28	14	2	0|0	1	1	1	1	1	20.66	140	0
DCAF4	ECD	ECD	18|13	31	15.5	2	18|17	0	0	0	0	0	-44.48	0.89	0.5
DCAF4	NUP62	NUP62	2|4	6	3	2	9|10	0	0	0	0	0	-35.28	0.32	0.55
DCAF4	TPM3	TPM3	1|0	1	0.5	2	5|5	0	0	0	0	0	-21.94	0.1	0.55
DCAF4	SNRPA1	SNRPA1	9|9	18	9	2	22|18	0	0	0	0	0	-61.89	0.45	0.55
DCAF4	PRPF40A	PRPF40A	2|3	5	2.5	2	9|9	0	0	0	0	0	-33.14	0.28	0.55
DCAF4	ETF1	ETF1	3|3	6	3	2	14|12	0	0	0	0	0	-47.35	0.23	0.55
DCAF4	FAM21C	FAM21C	2|3	5	2.5	2	10|15	0	0	0	0	0	-48.09	0.2	0.55
DCAF4	FAM21A	FAM21A	18|20	38	19	2	69|76	0	0	0	0	0	-258.3	0.26	0.55
DCAF4	PHACTR4	PHACTR4	2|2	4	2	2	12|10	0	0	0	0	0	-41.64	0.18	0.55
DCAF4	TRIO	TRIO	4|4	8	4	2	23|31	0	0	0	0	0	-104.5	0.15	0.55
DCAF4	SH3RF2	SH3RF2	7|1	8	4	2	0|0	0.5	1	0.5	1	0.5	0.86	40	0.06
DCAF4	SMNDC1	SMNDC1	2|1	3	1.5	2	1|4	0	0	0	0	0	-8.64	0.6	0.55
DCAF4	YKT6	YKT6	5|6	11	5.5	2	20|21	0	0	0	0	0	-73.65	0.27	0.55
DCAF4	DDX19A	DDX19A	1|1	2	1	2	6|9	0	0	0	0	0	-29.6	0.13	0.55
DCAF4	RPS4X	RPS4X	1|2	3	1.5	2	1|0	0.23	0.46	0.23	0.46	0.23	-1.48	3	0.17
DCAF4	TJP2	TJP2	20|27	47	23.5	2	36|52	0	0	0	0	0	-134.32	0.53	0.55
DCAF4	ATXN2L	ATXN2L	66|64	130	65	2	48|41	0	0	0	0	0	-65.84	1.46	0.53
DCAF4	TJP1	TJP1	43|38	81	40.5	2	2|2	1	1	1	1	1	40.77	20.25	0
DCAF4	SOWAHA	SOWAHA	5|5	10	5	2	0|0	1	1	1	1	1	8.16	50	0
DCAF4	TCP1	TCP1	29|33	62	31	2	15|15	0	0	0	0	0	-12.88	2.07	0.38
DCAF4	ISY1	ISY1	1|0	1	0.5	2	2|2	0	0	0	0	0	-8.88	0.25	0.55
DCAF4	SH3PXD2B	SH3PXD2B	37|47	84	42	2	52|65	0	0	0	0	0	-157.73	0.72	0.55
DCAF4	SUGP1	SUGP1	24|21	45	22.5	2	21|23	0	0	0	0	0	-48.28	1.02	0.51
DCAF4	XAB2	XAB2	24|20	44	22	2	26|24	0	0	0	0	0	-60.69	0.88	0.55
DCAF4	EDC4	EDC4	19|19	38	19	2	44|52	0	0	0	0	0	-153.28	0.4	0.55
DCAF4	KTN1	KTN1	9|10	19	9.5	2	9|14	0	0	0	0	0	-28.91	0.83	0.55
DCAF4	TCEB3	TCEB3	6|7	13	6.5	2	10|12	0	0	0	0	0	-32.26	0.59	0.55
DCAF4	PRDX6	PRDX6	3|3	6	3	2	9|11	0	0	0	0	0	-34.76	0.3	0.55
DCAF4	TCEB1	TCEB1	2|2	4	2	2	7|3	0	0	0	0	0	-16.47	0.4	0.55
DCAF4	DENND4C	DENND4C	11|7	18	9	2	29|27	0	0	0	0	0	-99.93	0.32	0.55
DCAF4	PRDX3	PRDX3	2|2	4	2	2	2|2	0	0	0	0	0	-5.35	1	0.55
DCAF4	PRDX1	PRDX1	29|30	59	29.5	2	20|27	0	0	0	0	0	-42.06	1.26	0.51
DCAF4	SMARCA4	SMARCA4	2|1	3	1.5	2	2|2	0	0	0	0	0	-6.78	0.75	0.55
DCAF4	SMARCA5	SMARCA5	17|17	34	17	2	17|19	0	0	0	0	0	-39.98	0.94	0.55
DCAF4	CCDC168	CCDC168	2|1	3	1.5	2	0|1	0.23	0.46	0.23	0.46	0.23	-1.48	3	0.17
DCAF4	CSTB	CSTB	7|5	12	6	2	3|2	0.24	0.43	0.24	0.43	0.24	-2.87	2.4	0.17
DCAF4	CARS	CARS	1|0	1	0.5	2	3|4	0	0	0	0	0	-15.42	0.14	0.55
DCAF4	CCT6A	CCT6A	28|15	43	21.5	2	3|3	1	1	1	1	1	7.34	7.17	0
DCAF4	CDC5L	CDC5L	7|8	15	7.5	2	31|31	0	0	0	0	0	-112.67	0.24	0.55
DCAF4	CROCC	CROCC	2|1	3	1.5	2	2|1	0.01	0.03	0.01	0.03	0.01	-5.08	1	0.31
DCAF4	VCP	VCP	8|6	14	7	2	3|2	0.45	0.72	0.45	0.72	0.45	-1.55	2.8	0.14
DCAF4	OLA1	OLA1	1|2	3	1.5	2	0|4	0	0	0	0	0	-6.19	0.75	0.55
DCAF4	VASP	VASP	0|1	1	0.5	2	8|5	0	0	0	0	0	-28.6	0.08	0.55
DCAF4	PAPOLA	PAPOLA	12|14	26	13	2	28|36	0	0	0	0	0	-103.99	0.41	0.55
DCAF4	NSUN2	NSUN2	2|2	4	2	2	4|7	0	0	0	0	0	-18.65	0.36	0.55
DCAF4	WIBG	WIBG	4|2	6	3	2	2|3	0.01	0.01	0.01	0.01	0.01	-7.14	1.2	0.34
DCAF4	ARHGAP32	ARHGAP32	5|2	7	3.5	2	0|0	0.97	1	0.97	1	0.97	2.89	35	0
DCAF4	DCAF4	DCAF4	340|332	672	336	2	2|1	1	1	1	1	1	457.54	224	0
DCAF4	TARS	TARS	1|2	3	1.5	2	8|5	0	0	0	0	0	-25.32	0.23	0.55
DCAF4	TUFM	TUFM	7|4	11	5.5	2	1|3	0.43	0.78	0.43	0.78	0.43	-2.52	2.75	0.15
DCAF4	DYNLL1	DYNLL1	1|2	3	1.5	2	0|0	0.47	0.95	0.47	0.95	0.47	0.86	15	0.09
DCAF4	ZFR	ZFR	46|45	91	45.5	2	38|37	0	0	0	0	0	-68.21	1.21	0.53
DCAF4	CDR2L	CDR2L	1|0	1	0.5	2	9|9	0	0	0	0	0	-39.66	0.06	0.55
DCAF4	TXNDC9	TXNDC9	11|12	23	11.5	2	4|2	0.97	0.98	0.97	0.98	0.97	2.98	3.83	0.01
DCAF4	MUC5AC	MUC5AC	3|2	5	2.5	2	1|0	0.61	0.77	0.61	0.77	0.61	-0.15	5	0.03
DCAF4	CALM3	CALM3	4|3	7	3.5	2	1|3	0.05	0.07	0.05	0.07	0.05	-3.9	1.75	0.28
DCAF4	SPG20	SPG20	1|0	1	0.5	2	3|4	0	0	0	0	0	-15.42	0.14	0.55
DCAF4	DNMT1	DNMT1	1|1	2	1	2	2|3	0	0	0	0	0	-8.78	0.4	0.55
DCAF4	GSDMD	GSDMD	0|1	1	0.5	2	3|1	0	0	0	0	0	-8.88	0.25	0.55
DCAF4	DLGAP5	DLGAP5	20|24	44	22	2	56|57	0	0	0	0	0	-185.92	0.39	0.55
DCAF4	EIF4ENIF1	EIF4ENIF1	60|54	114	57	2	20|20	0.97	1	0.97	1	0.97	2.81	2.85	0
DCAF4	MBNL1	MBNL1	12|11	23	11.5	2	0|0	1	1	1	1	1	17.62	115	0
DCAF4	MBNL2	MBNL2	5|7	12	6	2	0|0	1	1	1	1	1	8.16	60	0
DCAF4	TRIM28	TRIM28	15|20	35	17.5	2	43|39	0	0	0	0	0	-133.93	0.43	0.55
DCAF4	SLC25A3	SLC25A3	3|4	7	3.5	2	2|2	0.05	0.07	0.05	0.07	0.05	-3.9	1.75	0.28
DCAF4	TRIM25	TRIM25	25|26	51	25.5	2	25|23	0	0	0	0	0	-49.53	1.06	0.52
DCAF4	TRIM26	TRIM26	5|4	9	4.5	2	0|1	0.96	0.98	0.96	0.98	0.96	2.59	9	0.01
DCAF4	CLCN7	CLCN7	1|0	1	0.5	2	5|5	0	0	0	0	0	-21.94	0.1	0.55
DCAF4	R3HDM1	R3HDM1	19|16	35	17.5	2	0|0	1	1	1	1	1	25.16	175	0
DCAF4	R3HDM2	R3HDM2	4|10	14	7	2	0|0	1	1	1	1	1	6.48	70	0
DCAF4	BRD4	BRD4	14|18	32	16	2	34|39	0	0	0	0	0	-117.78	0.44	0.55
DCAF4	COIL	COIL	15|15	30	15	2	7|12	0	0	0	0	0	-13.15	1.58	0.43
DCAF4	NELFCD	NELFCD	13|8	21	10.5	2	13|13	0	0	0	0	0	-36.23	0.81	0.55
DCAF4	RBM47	RBM47	1|2	3	1.5	2	0|0	0.47	0.95	0.47	0.95	0.47	0.86	15	0.09
DCAF4	PTPN13	PTPN13	1|1	2	1	2	1|0	0	0	0	0	0	-1.48	2	0.55
DCAF4	PTPN12	PTPN12	10|6	16	8	2	35|27	0	0	0	0	0	-115.66	0.26	0.55
DCAF4	KIF5B	KIF5B	6|4	10	5	2	37|42	0	0	0	0	0	-159.03	0.13	0.55
DCAF4	ARCN1	ARCN1	3|2	5	2.5	2	15|17	0	0	0	0	0	-63.21	0.16	0.55
DCAF4	UTRN	UTRN	19|15	34	17	2	83|95	0	0	0	0	0	-337.97	0.19	0.55
DCAF4	GNAO1	GNAO1	1|0	1	0.5	2	1|0	0	0	0	0	0	-3.09	1	0.55
DCAF4	GAPDH	GAPDH	17|14	31	15.5	2	3|5	0.99	1	0.99	1	0.99	3.55	3.88	0
DCAF4	NDRG1	NDRG1	1|2	3	1.5	2	8|11	0	0	0	0	0	-38.24	0.16	0.55
DCAF4	ARHGAP1	ARHGAP1	5|4	9	4.5	2	29|19	0	0	0	0	0	-91.25	0.19	0.55
DCAF4	PPM1G	PPM1G	8|8	16	8	2	19|16	0	0	0	0	0	-53.99	0.46	0.55
DCAF4	SRSF7	SRSF7	7|7	14	7	2	0|0	1	1	1	1	1	11.4	70	0
DCAF4	SRSF6	SRSF6	2|3	5	2.5	2	1|1	0.26	0.38	0.26	0.38	0.26	-1.83	2.5	0.17
DCAF4	SRSF1	SRSF1	0|2	2	1	2	0|0	0.47	0.95	0.47	0.95	0.47	-1.65	10	0.09
DCAF4	ABCF1	ABCF1	9|9	18	9	2	13|16	0	0	0	0	0	-40.17	0.62	0.55
DCAF4	USP47	USP47	2|0	2	1	2	14|15	0	0	0	0	0	-64.18	0.07	0.55
DCAF4	SRSF9	SRSF9	1|1	2	1	2	0|0	0	0	0	0	0	0.86	10	0.55
DCAF4	RAPH1	RAPH1	28|29	57	28.5	2	25|27	0	0	0	0	0	-52.24	1.1	0.52
DCAF4	AATF	AATF	1|3	4	2	2	2|2	0.01	0.02	0.01	0.02	0.01	-6.78	1	0.32
DCAF4	PRKAB1	PRKAB1	1|0	1	0.5	2	5|4	0	0	0	0	0	-19.79	0.11	0.55
DCAF4	CDK11B	CDK11B	9|6	15	7.5	2	2|4	0.34	0.65	0.34	0.65	0.34	-3.22	2.5	0.16
DCAF4	RPUSD2	RPUSD2	1|0	1	0.5	2	2|2	0	0	0	0	0	-8.88	0.25	0.55
DCAF4	PTPN2	PTPN2	1|2	3	1.5	2	5|5	0	0	0	0	0	-18.93	0.3	0.55
DCAF4	ECM29	ECM29	2|0	2	1	2	2|1	0.01	0.03	0.01	0.03	0.01	-6.89	0.67	0.31
DCAF4	SLC3A2	SLC3A2	5|5	10	5	2	30|42	0	0	0	0	0	-140.07	0.14	0.55
DCAF4	LRCH1	LRCH1	0|1	1	0.5	2	2|2	0	0	0	0	0	-8.88	0.25	0.55
DCAF4	BAG2	BAG2	1|1	2	1	2	2|5	0	0	0	0	0	-12.75	0.29	0.55
DCAF4	BAG3	BAG3	11|7	18	9	2	27|35	0	0	0	0	0	-112.76	0.29	0.55
DCAF4	MSRB3	MSRB3	9|16	25	12.5	2	0|1	1	1	1	1	1	9.83	25	0
DCAF4	RPS6	RPS6	6|5	11	5.5	2	3|5	0	0	0	0	0	-8.05	1.38	0.37
DCAF4	RPS3	RPS3	5|10	15	7.5	2	1|1	0.93	1	0.93	1	0.93	1.81	7.5	0.01
DCAF4	RPS2	RPS2	4|7	11	5.5	2	4|4	0	0.01	0	0.01	0	-9.5	1.38	0.35
DCAF4	VDAC2	VDAC2	10|10	20	10	2	5|8	0	0	0	0	0	-9.71	1.54	0.4
DCAF4	VDAC1	VDAC1	2|4	6	3	2	0|1	0.7	0.93	0.7	0.93	0.7	-0.15	6	0.03
DCAF4	CHMP5	CHMP5	9|10	19	9.5	2	10|10	0	0	0	0	0	-23.39	0.95	0.55
DCAF4	RPS8	RPS8	9|15	24	12	2	6|6	0.1	0.19	0.1	0.19	0.1	-9.37	2	0.26
DCAF4	CTPS1	CTPS1	4|4	8	4	2	33|40	0	0	0	0	0	-145.88	0.11	0.55
DCAF4	DHX57	DHX57	55|52	107	53.5	2	0|0	1	1	1	1	1	77.36	535	0
DCAF4	ANAPC4	ANAPC4	3|4	7	3.5	2	11|13	0	0	0	0	0	-43.13	0.29	0.55
DCAF4	GRSF1	GRSF1	19|21	40	20	2	0|0	1	1	1	1	1	29.61	200	0
DCAF4	DSG2	DSG2	6|8	14	7	2	30|28	0	0	0	0	0	-107	0.24	0.55
DCAF4	DSG1	DSG1	2|2	4	2	2	0|0	0.95	0.95	0.95	0.95	0.95	2.89	20	0.01
DCAF4	NEMF	NEMF	0|2	2	1	2	0|0	0.47	0.95	0.47	0.95	0.47	-1.65	10	0.09
DCAF4	ZNF326	ZNF326	10|18	28	14	2	0|0	1	1	1	1	1	16.09	140	0
DCAF4	SH3BP5L	SH3BP5L	2|0	2	1	2	10|12	0	0	0	0	0	-48.56	0.09	0.55
DCAF4	ERCC5	ERCC5	2|0	2	1	2	3|4	0	0	0	0	0	-15.42	0.29	0.55
DCAF4	LGALS1	LGALS1	8|6	14	7	2	3|1	0.72	0.92	0.72	0.92	0.72	0.05	3.5	0.03
DCAF4	USP7	USP7	50|41	91	45.5	2	27|37	0	0	0	0	0	-54.76	1.42	0.51
DCAF4	FSCN1	FSCN1	17|17	34	17	2	0|0	1	1	1	1	1	26.65	170	0
DCAF4	NRBF2	NRBF2	3|4	7	3.5	2	10|9	0	0	0	0	0	-32.71	0.37	0.55
DCAF4	NUP50	NUP50	3|6	9	4.5	2	14|10	0	0	0	0	0	-43.13	0.38	0.55
DCAF4	MYL12B	MYL12B	1|1	2	1	2	1|1	0	0	0	0	0	-3.28	1	0.55
DCAF4	HN1	HN1	8|16	24	12	2	13|13	0	0	0	0	0	-36.23	0.92	0.48
DCAF4	WAPAL	WAPAL	32|32	64	32	2	53|56	0	0	0	0	0	-151.8	0.59	0.55
DCAF4	KIAA1217	KIAA1217	48|47	95	47.5	2	22|25	0	0	0	0	0	-17.47	2.02	0.46
DCAF4	KIAA1211	KIAA1211	1|2	3	1.5	2	27|27	0	0	0	0	0	-115.41	0.06	0.55
DCAF4	TMPO	TMPO	2|1	3	1.5	2	29|32	0	0	0	0	0	-130.99	0.05	0.55
DCAF4	MCM3AP	MCM3AP	0|1	1	0.5	2	3|5	0	0	0	0	0	-17.55	0.12	0.55
DCAF4	VARS	VARS	6|5	11	5.5	2	34|32	0	0	0	0	0	-127.28	0.17	0.55
DCAF4	SMCR8	SMCR8	7|5	12	6	2	46|38	0	0	0	0	0	-166.46	0.14	0.55
DCAF4	KIAA1524	KIAA1524	10|11	21	10.5	2	32|43	0	0	0	0	0	-131.84	0.28	0.55
DCAF4	KIAA1033	KIAA1033	1|1	2	1	2	1|1	0	0	0	0	0	-3.28	1	0.55
DCAF4	AP3B1	AP3B1	3|4	7	3.5	2	15|20	0	0	0	0	0	-66.57	0.2	0.55
DCAF4	RPL28	RPL28	2|2	4	2	2	2|2	0	0	0	0	0	-5.35	1	0.55
DCAF4	RPL24	RPL24	6|9	15	7.5	2	5|6	0	0	0	0	0	-11.88	1.36	0.37
DCAF4	RPL27	RPL27	5|4	9	4.5	2	3|5	0	0	0	0	0	-9.5	1.12	0.39
DCAF4	RPL26	RPL26	2|3	5	2.5	2	0|0	0.97	0.99	0.97	0.99	0.97	2.89	25	0
DCAF4	NAP1L4	NAP1L4	52|34	86	43	2	17|20	0.5	0.99	0.5	0.99	0.5	-17.98	2.32	0.07
DCAF4	RPL23	RPL23	5|6	11	5.5	2	1|1	0.91	0.95	0.91	0.95	0.91	1.81	5.5	0.01
DCAF4	ATG3	ATG3	7|8	15	7.5	2	13|13	0	0	0	0	0	-38.14	0.58	0.55
DCAF4	SPAG7	SPAG7	1|1	2	1	2	5|5	0	0	0	0	0	-18.93	0.2	0.55
DCAF4	PEAK1	PEAK1	0|1	1	0.5	2	22|23	0	0	0	0	0	-99.96	0.02	0.55
DCAF4	ILKAP	ILKAP	1|1	2	1	2	8|7	0	0	0	0	0	-29.6	0.13	0.55
DCAF4	KIAA1143	KIAA1143	4|2	6	3	2	5|4	0	0	0	0	0	-14.65	0.67	0.55
DCAF4	PPP1CB	PPP1CB	1|1	2	1	2	2|2	0	0	0	0	0	-6.78	0.5	0.55
DCAF4	PPP1CA	PPP1CA	3|3	6	3	2	4|5	0	0	0	0	0	-12.82	0.67	0.55
DCAF4	SRRM1	SRRM1	11|10	21	10.5	2	1|1	1	1	1	1	1	8.2	10.5	0
DCAF4	SRRM2	SRRM2	13|25	38	19	2	0|0	1	1	1	1	1	20.66	190	0
DCAF4	CCDC174	CCDC174	5|7	12	6	2	14|15	0	0	0	0	0	-48.55	0.41	0.55
DCAF4	KANK2	KANK2	6|3	9	4.5	2	17|18	0	0	0	0	0	-66.57	0.26	0.55
DCAF4	ABHD15	ABHD15	0|1	1	0.5	2	1|1	0	0	0	0	0	-4.68	0.5	0.55
DCAF4	PUF60	PUF60	16|21	37	18.5	2	28|27	0	0	0	0	0	-77.35	0.67	0.55
DCAF4	PLIN3	PLIN3	27|31	58	29	2	49|40	0	0	0	0	0	-122.44	0.65	0.55
DCAF4	ZYX	ZYX	10|13	23	11.5	2	33|41	0	0	0	0	0	-129.86	0.31	0.55
DCAF4	SMAP1	SMAP1	7|5	12	6	2	2|8	0	0	0	0	0	-11.04	1.2	0.39
DCAF4	ATG2B	ATG2B	19|14	33	16.5	2	30|34	0	0	0	0	0	-99.42	0.52	0.55
DCAF4	CIAPIN1	CIAPIN1	12|9	21	10.5	2	31|26	0	0	0	0	0	-96.8	0.37	0.55
DCAF4	RSBN1	RSBN1	2|1	3	1.5	2	2|3	0	0	0	0	0	-8.78	0.6	0.55
DCAF4	HSP90AB1	HSP90AB1	142|131	273	136.5	2	55|44	1	1	1	1	1	5.73	2.76	0
DCAF4	ARHGAP21	ARHGAP21	15|12	27	13.5	2	9|13	0	0	0	0	0	-22.57	1.23	0.47
DCAF4	DVL1	DVL1	14|18	32	16	2	0|0	1	1	1	1	1	22.17	160	0
DCAF4	ARHGAP29	ARHGAP29	15|17	32	16	2	19|31	0	0	0	0	0	-69.1	0.64	0.55
DCAF4	TDRD3	TDRD3	35|39	74	37	2	0|1	1	1	1	1	1	47.45	74	0
DCAF4	NKRF	NKRF	16|11	27	13.5	2	3|3	0.98	1	0.98	1	0.98	2.98	4.5	0
DCAF4	SRGAP2	SRGAP2	1|1	2	1	2	2|1	0	0	0	0	0	-5.08	0.67	0.55
DCAF4	PA2G4	PA2G4	3|4	7	3.5	2	9|11	0	0	0	0	0	-34.76	0.35	0.55
DCAF4	UBR5	UBR5	6|6	12	6	2	1|2	0.83	0.83	0.83	0.83	0.83	1.56	4	0.02
DCAF4	URI1	URI1	6|7	13	6.5	2	3|2	0.3	0.43	0.3	0.43	0.3	-1.55	2.6	0.17
DCAF4	TWF1	TWF1	3|5	8	4	2	12|17	0	0	0	0	0	-53.73	0.28	0.55
DCAF4	WDR55	WDR55	0|1	1	0.5	2	3|3	0	0	0	0	0	-13.19	0.17	0.55
DCAF4	TWF2	TWF2	11|12	23	11.5	2	21|13	0	0	0	0	0	-45.88	0.68	0.55
DCAF4	EIF4G3	EIF4G3	16|16	32	16	2	21|17	0	0	0	0	0	-45.1	0.84	0.55
DCAF4	EIF4G2	EIF4G2	56|58	114	57	2	66|70	0	0	0	0	0	-160.59	0.84	0.55
DCAF4	VPS72	VPS72	0|1	1	0.5	2	1|1	0	0	0	0	0	-4.68	0.5	0.55
DCAF4	RASSF8	RASSF8	1|1	2	1	2	2|1	0	0	0	0	0	-5.08	0.67	0.55
DCAF4	RPL8	RPL8	2|3	5	2.5	2	2|2	0.01	0.02	0.01	0.02	0.01	-5.35	1.25	0.32
DCAF4	TRIM33	TRIM33	1|0	1	0.5	2	9|8	0	0	0	0	0	-37.46	0.06	0.55
DCAF4	PCM1	PCM1	33|35	68	34	2	19|31	0	0	0	0	0	-41.66	1.36	0.5
DCAF4	RPL4	RPL4	10|14	24	12	2	6|6	0.03	0.06	0.03	0.06	0.03	-7.99	2	0.29
DCAF4	RPL5	RPL5	6|6	12	6	2	0|0	1	1	1	1	1	9.79	60	0
DCAF4	RPL3	RPL3	2|10	12	6	2	0|1	0.73	1	0.73	1	0.73	-0.15	12	0.02
DCAF4	FEN1	FEN1	11|10	21	10.5	2	15|16	0	0	0	0	0	-42.18	0.68	0.55
DCAF4	CTIF	CTIF	2|2	4	2	2	2|2	0	0	0	0	0	-5.35	1	0.55
DCAF4	CHD1	CHD1	6|10	16	8	2	0|0	1	1	1	1	1	9.79	80	0
DCAF4	CHD3	CHD3	1|2	3	1.5	2	0|1	0.23	0.46	0.23	0.46	0.23	-1.48	3	0.17
DCAF4	CHD4	CHD4	82|64	146	73	2	91|110	0	0	0	0	0	-269.39	0.73	0.55
DCAF4	CHD7	CHD7	5|4	9	4.5	2	19|25	0	0	0	0	0	-82.9	0.2	0.55
DCAF4	CHD6	CHD6	3|6	9	4.5	2	0|1	0.88	1	0.88	1	0.88	1.19	9	0.01
DCAF4	CHD8	CHD8	25|33	58	29	2	23|23	0	0	0	0	0	-46.02	1.26	0.5
DCAF4	CAP1	CAP1	2|5	7	3.5	2	22|21	0	0	0	0	0	-87.23	0.16	0.55
DCAF4	FLYWCH2	FLYWCH2	2|2	4	2	2	1|1	0.14	0.14	0.14	0.14	0.14	-1.83	2	0.24
DCAF4	TTC4	TTC4	4|7	11	5.5	2	0|1	0.96	1	0.96	1	0.96	2.59	11	0.01
DCAF4	PSME3	PSME3	3|2	5	2.5	2	13|12	0	0	0	0	0	-48.09	0.2	0.55
DCAF4	POLR2A	POLR2A	2|1	3	1.5	2	3|4	0	0	0	0	0	-12.76	0.43	0.55
DCAF4	DYNC1LI1	DYNC1LI1	1|2	3	1.5	2	6|7	0	0	0	0	0	-25.32	0.23	0.55
DCAF4	POLR2B	POLR2B	1|2	3	1.5	2	1|2	0.01	0.03	0.01	0.03	0.01	-5.08	1	0.31
DCAF4	USP54	USP54	25|24	49	24.5	2	0|0	1	1	1	1	1	36.96	245	0
DCAF4	CNTNAP4	CNTNAP4	1|0	1	0.5	2	0|2	0	0	0	0	0	-4.44	0.5	0.55
DCAF4	ASCC3	ASCC3	34|35	69	34.5	2	4|4	1	1	1	1	1	26.27	8.62	0
DCAF4	CCNK	CCNK	0|2	2	1	2	13|12	0	0	0	0	0	-55.26	0.08	0.55
DCAF4	VBP1	VBP1	10|8	18	9	2	1|2	0.99	1	0.99	1	0.99	3.79	6	0
DCAF4	FAM120C	FAM120C	19|23	42	21	2	0|0	1	1	1	1	1	29.61	210	0
DCAF4	FAM120A	FAM120A	85|93	178	89	2	13|14	1	1	1	1	1	55.17	6.59	0
DCAF4	NCOR2	NCOR2	30|41	71	35.5	2	8|10	1	1	1	1	1	7.53	3.94	0
DCAF4	NCOR1	NCOR1	1|0	1	0.5	2	6|5	0	0	0	0	0	-24.18	0.09	0.55
DCAF4	ZNF621	ZNF621	3|3	6	3	2	0|0	0.99	0.99	0.99	0.99	0.99	4.74	30	0
DCAF4	ZNF622	ZNF622	5|7	12	6	2	1|1	0.92	0.99	0.92	0.99	0.92	1.81	6	0.01
DCAF4	DDX1	DDX1	3|1	4	2	2	8|6	0	0	0	0	0	-27.43	0.29	0.55
DCAF4	RPL6	RPL6	17|13	30	15	2	9|7	0	0	0	0	0	-10.73	1.88	0.35
DCAF4	NBN	NBN	4|3	7	3.5	2	16|15	0	0	0	0	0	-58	0.23	0.55
DCAF4	GPN1	GPN1	4|2	6	3	2	5|7	0	0	0	0	0	-20.65	0.5	0.55
DCAF4	RPL7	RPL7	1|3	4	2	2	1|1	0.19	0.38	0.19	0.38	0.19	-3.28	2	0.22
DCAF4	NFKB2	NFKB2	1|0	1	0.5	2	27|34	0	0	0	0	0	-135.81	0.02	0.55
DCAF4	ZFP36L1	ZFP36L1	7|6	13	6.5	2	1|0	1	1	1	1	1	5.46	13	0
DCAF4	GGA3	GGA3	1|3	4	2	2	10|13	0	0	0	0	0	-46.96	0.17	0.55
DCAF4	HIST1H1A	HIST1H1A	4|5	9	4.5	2	0|0	1	1	1	1	1	6.48	45	0
DCAF4	FHOD1	FHOD1	12|12	24	12	2	35|42	0	0	0	0	0	-130.95	0.31	0.55
DCAF4	TACC1	TACC1	0|2	2	1	2	20|18	0	0	0	0	0	-84.29	0.05	0.55
DCAF4	PKD1	PKD1	0|1	1	0.5	2	0|1	0	0	0	0	0	-3.09	1	0.55
DCAF4	HIVEP1	HIVEP1	7|8	15	7.5	2	3|5	0.01	0.02	0.01	0.02	0.01	-5.26	1.88	0.32
DCAF4	HIVEP2	HIVEP2	1|1	2	1	2	6|7	0	0	0	0	0	-25.32	0.15	0.55
DCAF4	MKI67	MKI67	102|92	194	97	2	39|36	0.5	1	0.5	1	0.5	-5.32	2.59	0.05
DCAF4	ZNF318	ZNF318	21|27	48	24	2	15|11	0	0	0	0	0	-16.89	1.85	0.4
DCAF4	KALRN	KALRN	1|1	2	1	2	1|1	0	0	0	0	0	-3.28	1	0.55
DCAF4	JUNB	JUNB	4|4	8	4	2	13|16	0	0	0	0	0	-51.03	0.28	0.55
DCAF4	ZNF516	ZNF516	8|8	16	8	2	11|18	0	0	0	0	0	-41.93	0.55	0.55
DCAF4	ANKHD1	ANKHD1	68|62	130	65	2	26|29	0.01	0.03	0.01	0.03	0.01	-11.16	2.36	0.3
DCAF4	MLH1	MLH1	9|6	15	7.5	2	18|21	0	0	0	0	0	-66.83	0.38	0.55
DCAF4	ZCCHC7	ZCCHC7	2|2	4	2	2	0|0	0.95	0.95	0.95	0.95	0.95	2.89	20	0.01
DCAF4	SIN3B	SIN3B	41|31	72	36	2	39|44	0	0	0	0	0	-103.73	0.87	0.55
DCAF4	SH3KBP1	SH3KBP1	1|1	2	1	2	14|9	0	0	0	0	0	-47.02	0.09	0.55
DCAF4	VPS13C	VPS13C	37|31	68	34	2	0|1	1	1	1	1	1	41.71	68	0
DCAF4	SIN3A	SIN3A	15|10	25	12.5	2	17|21	0	0	0	0	0	-55.8	0.66	0.55
DCAF4	PGRMC2	PGRMC2	4|2	6	3	2	9|16	0	0	0	0	0	-47.87	0.24	0.55
DCAF4	SCAF11	SCAF11	3|1	4	2	2	5|6	0	0	0	0	0	-21.07	0.36	0.55
DCAF4	NUP160	NUP160	2|1	3	1.5	2	4|3	0	0	0	0	0	-12.76	0.43	0.55
DCAF4	RTF1	RTF1	6|10	16	8	2	18|26	0	0	0	0	0	-77.21	0.36	0.55
DCAF4	TAB2	TAB2	1|0	1	0.5	2	1|3	0	0	0	0	0	-8.88	0.25	0.55
DCAF4	RPL31	RPL31	1|3	4	2	2	2|2	0.01	0.02	0.01	0.02	0.01	-6.78	1	0.32
DCAF4	PCCA	PCCA	387|351	738	369	2	122|116	1	1	1	1	1	58.23	3.1	0
DCAF4	DKC1	DKC1	10|6	16	8	2	0|0	1	1	1	1	1	9.79	80	0
DCAF4	SLC4A1AP	SLC4A1AP	1|3	4	2	2	6|5	0	0	0	0	0	-21.07	0.36	0.55
DCAF4	SMARCC2	SMARCC2	1|1	2	1	2	9|5	0	0	0	0	0	-27.47	0.14	0.55
DCAF4	ZCCHC11	ZCCHC11	44|34	78	39	2	0|2	1	1	1	1	1	18.35	39	0
DCAF4	ZCCHC17	ZCCHC17	0|3	3	1.5	2	0|0	0.5	0.99	0.5	0.99	0.5	-1.65	15	0.07
DCAF4	BUB1B	BUB1B	11|10	21	10.5	2	26|29	0	0	0	0	0	-90.21	0.38	0.55
DCAF4	SUMO1	SUMO1	2|2	4	2	2	2|2	0	0	0	0	0	-5.35	1	0.55
DCAF4	PSPC1	PSPC1	14|12	26	13	2	13|12	0	0	0	0	0	-27.86	1.04	0.49
DCAF4	DBN1	DBN1	8|10	18	9	2	36|42	0	0	0	0	0	-143.96	0.23	0.55
DCAF4	COMMD8	COMMD8	3|3	6	3	2	5|8	0	0	0	0	0	-20.54	0.46	0.55
DCAF4	SMG6	SMG6	1|1	2	1	2	0|0	0	0	0	0	0	0.86	10	0.55
DCAF4	DLG5	DLG5	36|28	64	32	2	30|35	0	0	0	0	0	-75.37	0.98	0.53
DCAF4	SMG9	SMG9	4|6	10	5	2	8|7	0	0	0	0	0	-22.49	0.67	0.55
DCAF4	SMG8	SMG8	1|0	1	0.5	2	1|2	0	0	0	0	0	-6.89	0.33	0.55
DCAF4	FAM114A1	FAM114A1	1|0	1	0.5	2	15|16	0	0	0	0	0	-68.65	0.03	0.55
DCAF4	FAM114A2	FAM114A2	1|0	1	0.5	2	10|10	0	0	0	0	0	-44.1	0.05	0.55
DCAF4	METTL14	METTL14	1|1	2	1	2	2|5	0	0	0	0	0	-12.75	0.29	0.55
DCAF4	ZMYM1	ZMYM1	2|3	5	2.5	2	1|3	0.01	0.02	0.01	0.02	0.01	-5.35	1.25	0.32
DCAF4	ZMYM4	ZMYM4	1|0	1	0.5	2	2|0	0	0	0	0	0	-4.44	0.5	0.55
DCAF4	SRFBP1	SRFBP1	8|14	22	11	2	14|16	0	0	0	0	0	-44.03	0.73	0.55
DCAF4	MTUS1	MTUS1	3|3	6	3	2	6|6	0	0	0	0	0	-18.54	0.5	0.55
DCAF4	STK4	STK4	1|1	2	1	2	1|2	0	0	0	0	0	-5.08	0.67	0.55
DCAF4	R3HCC1L	R3HCC1L	1|2	3	1.5	2	17|14	0	0	0	0	0	-64.51	0.1	0.55
DCAF4	GTF2F1	GTF2F1	2|0	2	1	2	3|5	0	0	0	0	0	-17.55	0.25	0.55
DCAF4	AKAP1	AKAP1	7|6	13	6.5	2	24|20	0	0	0	0	0	-77.29	0.3	0.55
DCAF4	AKAP2	AKAP2	13|9	22	11	2	71|81	0	0	0	0	0	-301.26	0.14	0.55
DCAF4	GTF2F2	GTF2F2	5|4	9	4.5	2	13|12	0	0	0	0	0	-42.7	0.36	0.55
DCAF4	DDX60L	DDX60L	10|14	24	12	2	0|0	1	1	1	1	1	16.09	120	0
DCAF4	AKAP8	AKAP8	2|6	8	4	2	0|0	0.97	1	0.97	1	0.97	2.89	40	0
DCAF4	EIF2A	EIF2A	38|45	83	41.5	2	38|43	0	0	0	0	0	-88.87	1.02	0.54
DCAF4	TEX2	TEX2	1|2	3	1.5	2	17|18	0	0	0	0	0	-73.32	0.09	0.55
DCAF4	STARD9	STARD9	1|1	2	1	2	0|0	0	0	0	0	0	0.86	10	0.55
DCAF4	YBX1	YBX1	5|8	13	6.5	2	1|0	0.99	1	0.99	1	0.99	4.02	13	0
DCAF4	YBX3	YBX3	19|19	38	19	2	1|1	1	1	1	1	1	20.58	19	0
DCAF4	CAPZB	CAPZB	8|6	14	7	2	12|11	0	0	0	0	0	-34.25	0.61	0.55
DCAF4	RRP1B	RRP1B	6|9	15	7.5	2	3|5	0.04	0.07	0.04	0.07	0.04	-6.64	1.88	0.29
DCAF4	SIRT1	SIRT1	10|12	22	11	2	1|3	0.99	1	0.99	1	0.99	4.58	5.5	0
DCAF4	HSP90B1	HSP90B1	6|7	13	6.5	2	0|1	1	1	1	1	1	5.46	13	0
DCAF4	TANGO6	TANGO6	9|8	17	8.5	2	31|29	0	0	0	0	0	-105.68	0.28	0.55
DCAF4	TTC1	TTC1	4|5	9	4.5	2	12|10	0	0	0	0	0	-36.5	0.41	0.55
DCAF4	STIP1	STIP1	17|19	36	18	2	24|29	0	0	0	0	0	-71.58	0.68	0.55
DCAF4	WDR43	WDR43	13|11	24	12	2	5|6	0.05	0.09	0.05	0.09	0.05	-4.96	2.18	0.28
DCAF4	WDR44	WDR44	2|1	3	1.5	2	30|33	0	0	0	0	0	-135.44	0.05	0.55
DCAF4	AHSA1	AHSA1	19|13	32	16	2	25|19	0	0	0	0	0	-61.67	0.73	0.55
DCAF4	PCLO	PCLO	1|0	1	0.5	2	2|2	0	0	0	0	0	-8.88	0.25	0.55
DCAF4	SENP6	SENP6	2|4	6	3	2	1|1	0.4	0.67	0.4	0.67	0.4	-1.83	3	0.15
DCAF4	DST	DST	7|3	10	5	2	34|39	0	0	0	0	0	-149.5	0.14	0.55
DCAF4	DSP	DSP	3|0	3	1.5	2	0|1	0.38	0.77	0.38	0.77	0.38	-3.09	3	0.15
DCAF4	CUX1	CUX1	1|2	3	1.5	2	2|4	0	0	0	0	0	-10.68	0.5	0.55
DCAF4	ZNF384	ZNF384	0|1	1	0.5	2	6|6	0	0	0	0	0	-26.35	0.08	0.55
DCAF4	ASAP1	ASAP1	5|5	10	5	2	23|23	0	0	0	0	0	-84.26	0.22	0.55
DCAF4	GLMN	GLMN	14|11	25	12.5	2	2|2	1	1	1	1	1	5.7	6.25	0
DCAF4	PDAP1	PDAP1	13|12	25	12.5	2	14|17	0	0	0	0	0	-38.71	0.81	0.55
DCAF4	GSTO1	GSTO1	1|0	1	0.5	2	8|9	0	0	0	0	0	-37.46	0.06	0.55
DCAF4	DNAJC8	DNAJC8	3|5	8	4	2	9|8	0	0	0	0	0	-28.6	0.47	0.55
DCAF4	DNAJC9	DNAJC9	1|2	3	1.5	2	3|3	0	0	0	0	0	-10.68	0.5	0.55
DCAF4	CAMSAP2	CAMSAP2	6|11	17	8.5	2	18|16	0	0	0	0	0	-56.46	0.5	0.55
DCAF4	DNAJC7	DNAJC7	1|2	3	1.5	2	2|2	0	0	0	0	0	-6.78	0.75	0.55
DCAF4	MAGOHB	MAGOHB	1|2	3	1.5	2	2|1	0.01	0.03	0.01	0.03	0.01	-5.08	1	0.31
DCAF4	C9ORF40	C9ORF40	2|3	5	2.5	2	0|0	0.97	0.99	0.97	0.99	0.97	2.89	25	0
DCAF4	TTC31	TTC31	3|2	5	2.5	2	0|0	0.97	0.99	0.97	0.99	0.97	2.89	25	0
DCAF4	RRP12	RRP12	17|19	36	18	2	20|19	0	0	0	0	0	-45.37	0.92	0.55
DCAF4	SDCCAG3	SDCCAG3	1|1	2	1	2	1|0	0	0	0	0	0	-1.48	2	0.55
DCAF4	PRKDC	PRKDC	156|149	305	152.5	2	86|79	0	0	0	0	0	-79.72	1.85	0.53
DCAF4	MKRN2	MKRN2	2|2	4	2	2	0|0	0.95	0.95	0.95	0.95	0.95	2.89	20	0.01
DCAF4	NCOA7	NCOA7	1|1	2	1	2	7|7	0	0	0	0	0	-27.43	0.14	0.55
DCAF4	PHAX	PHAX	8|15	23	11.5	2	13|8	0	0	0	0	0	-26.81	1.1	0.46
DCAF4	CPEB4	CPEB4	9|9	18	9	2	0|0	1	1	1	1	1	14.54	90	0
DCAF4	LIMD1	LIMD1	5|6	11	5.5	2	9|10	0	0	0	0	0	-28.36	0.58	0.55
DCAF4	EEF1A2	EEF1A2	11|6	17	8.5	2	9|7	0	0	0	0	0	-20.81	1.06	0.44
DCAF4	CEP44	CEP44	6|3	9	4.5	2	2|2	0.27	0.51	0.27	0.51	0.27	-3.9	2.25	0.17
DCAF4	MCAM	MCAM	1|2	3	1.5	2	11|8	0	0	0	0	0	-38.24	0.16	0.55
DCAF4	CAPZA1	CAPZA1	3|4	7	3.5	2	2|5	0	0	0	0	0	-9.19	1	0.38
DCAF4	ZNF638	ZNF638	68|75	143	71.5	2	44|37	0	0	0	0	0	-46.65	1.77	0.5
DCAF4	APOBEC3F	APOBEC3F	7|9	16	8	2	0|0	1	1	1	1	1	11.4	80	0
DCAF4	GEMIN5	GEMIN5	47|50	97	48.5	2	128|128	0	0	0	0	0	-416.23	0.38	0.55
DCAF4	SARS	SARS	1|0	1	0.5	2	4|5	0	0	0	0	0	-19.79	0.11	0.55
DCAF4	CMTR1	CMTR1	0|3	3	1.5	2	9|9	0	0	0	0	0	-39.66	0.17	0.55
DCAF4	CTTN	CTTN	50|51	101	50.5	2	66|70	0	0	0	0	0	-170.66	0.74	0.55
DCAF4	LARP1B	LARP1B	14|9	23	11.5	2	2|2	0.99	1	0.99	1	0.99	3.52	5.75	0
DCAF4	ERC1	ERC1	53|46	99	49.5	2	61|56	0	0	0	0	0	-141.89	0.85	0.55
DCAF4	CHMP4B	CHMP4B	5|2	7	3.5	2	6|5	0	0	0	0	0	-18.65	0.64	0.55
DCAF4	WRNIP1	WRNIP1	17|23	40	20	2	0|0	1	1	1	1	1	26.65	200	0
DCAF4	SPEF2	SPEF2	1|1	2	1	2	0|0	0	0	0	0	0	0.86	10	0.55
DCAF4	ERH	ERH	1|1	2	1	2	3|2	0	0	0	0	0	-8.78	0.4	0.55
DCAF4	EIF2S2	EIF2S2	3|2	5	2.5	2	0|4	0.02	0.04	0.02	0.04	0.02	-4.76	1.25	0.29
DCAF4	DDX17	DDX17	16|12	28	14	2	0|0	1	1	1	1	1	19.15	140	0
DCAF4	LPIN2	LPIN2	14|17	31	15.5	2	0|0	1	1	1	1	1	22.17	155	0
DCAF4	LPIN3	LPIN3	14|12	26	13	2	0|0	1	1	1	1	1	19.15	130	0
DCAF4	DDX10	DDX10	56|49	105	52.5	2	45|43	0	0	0	0	0	-85.25	1.19	0.53
DCAF4	LPIN1	LPIN1	21|15	36	18	2	0|0	1	1	1	1	1	23.67	180	0
DCAF4	CDK12	CDK12	2|1	3	1.5	2	1|3	0	0	0	0	0	-6.78	0.75	0.55
DCAF4	DDX18	DDX18	5|5	10	5	2	1|0	0.98	0.98	0.98	0.98	0.98	4.02	10	0
DCAF4	N4BP1	N4BP1	20|21	41	20.5	2	31|37	0	0	0	0	0	-94.98	0.6	0.55
DCAF4	TRA2B	TRA2B	1|3	4	2	2	0|0	0.5	0.99	0.5	0.99	0.5	0.86	20	0.07
DCAF4	N4BP2	N4BP2	85|69	154	77	2	13|14	1	1	1	1	1	37.93	5.7	0
DCAF4	HEATR1	HEATR1	10|9	19	9.5	2	7|8	0	0	0	0	0	-14.59	1.27	0.43
DCAF4	MDC1	MDC1	25|25	50	25	2	24|31	0	0	0	0	0	-61.93	0.91	0.55
DCAF4	TRIP12	TRIP12	1|0	1	0.5	2	1|1	0	0	0	0	0	-4.68	0.5	0.55
DCAF4	MEX3A	MEX3A	11|15	26	13	2	0|0	1	1	1	1	1	17.62	130	0
DCAF4	IFT172	IFT172	2|1	3	1.5	2	3|4	0	0	0	0	0	-12.76	0.43	0.55
DCAF4	NUP37	NUP37	1|0	1	0.5	2	9|5	0	0	0	0	0	-30.82	0.07	0.55
DCAF4	NCL	NCL	38|42	80	40	2	38|44	0	0	0	0	0	-90.65	0.98	0.54
DCAF4	SLC1A5	SLC1A5	1|1	2	1	2	4|6	0	0	0	0	0	-18.93	0.2	0.55
DCAF4	CHERP	CHERP	13|14	27	13.5	2	26|23	0	0	0	0	0	-71.49	0.55	0.55
DCAF4	FRYL	FRYL	3|2	5	2.5	2	6|4	0	0	0	0	0	-16.6	0.5	0.55
DCAF4	GNL3	GNL3	3|3	6	3	2	0|0	0.99	0.99	0.99	0.99	0.99	4.74	30	0
DCAF4	GNL2	GNL2	32|29	61	30.5	2	4|2	1	1	1	1	1	23.95	10.17	0
DCAF4	EIF3A	EIF3A	17|11	28	14	2	31|32	0	0	0	0	0	-104.32	0.44	0.55
DCAF4	EIF3C	EIF3C	6|7	13	6.5	2	5|9	0	0	0	0	0	-17.2	0.93	0.55
DCAF4	EIF3D	EIF3D	13|9	22	11	2	1|2	1	1	1	1	1	4.96	7.33	0
DCAF4	EIF3F	EIF3F	1|2	3	1.5	2	4|7	0	0	0	0	0	-21.07	0.27	0.55
DCAF4	EIF3G	EIF3G	5|7	12	6	2	13|13	0	0	0	0	0	-42.38	0.46	0.55
DCAF4	RARS	RARS	11|13	24	12	2	22|27	0	0	0	0	0	-75.69	0.49	0.55
DCAF4	CACUL1	CACUL1	5|5	10	5	2	5|4	0	0	0	0	0	-9.81	1.11	0.4
DCAF4	NOL11	NOL11	10|5	15	7.5	2	7|7	0	0	0	0	0	-18.75	1.07	0.42
DCAF4	NOL10	NOL10	17|21	38	19	2	2|3	1	1	1	1	1	11.1	7.6	0
DCAF4	BAZ1A	BAZ1A	1|1	2	1	2	6|4	0	0	0	0	0	-18.93	0.2	0.55
DCAF4	BAZ1B	BAZ1B	43|42	85	42.5	2	39|46	0	0	0	0	0	-90.07	1	0.54
DCAF4	TPR	TPR	123|114	237	118.5	2	72|70	0	0	0	0	0	-88	1.67	0.53
DCAF4	NMT1	NMT1	12|5	17	8.5	2	10|9	0	0	0	0	0	-28.36	0.89	0.46
DCAF4	ANAPC1	ANAPC1	3|3	6	3	2	8|15	0	0	0	0	0	-40.78	0.26	0.55
DCAF4	OSBPL11	OSBPL11	1|1	2	1	2	6|7	0	0	0	0	0	-25.32	0.15	0.55
DCAF4	VAT1	VAT1	0|1	1	0.5	2	2|6	0	0	0	0	0	-17.31	0.12	0.55
DCAF4	CNN3	CNN3	16|10	26	13	2	23|27	0	0	0	0	0	-79.95	0.52	0.55
DCAF4	PTGES3	PTGES3	3|0	3	1.5	2	0|0	0.5	0.99	0.5	0.99	0.5	-1.65	15	0.07
DCAF4	NFATC1	NFATC1	2|2	4	2	2	3|2	0	0	0	0	0	-7.14	0.8	0.55
DCAF4	FUBP3	FUBP3	49|47	96	48	2	17|16	1	1	1	1	1	5.13	2.91	0
DCAF4	FUBP1	FUBP1	14|18	32	16	2	10|11	0	0	0	0	0	-17.97	1.52	0.43
DCAF4	KATNA1	KATNA1	1|0	1	0.5	2	4|5	0	0	0	0	0	-19.79	0.11	0.55
DCAF4	EXOSC9	EXOSC9	2|3	5	2.5	2	9|8	0	0	0	0	0	-31.06	0.29	0.55
DCAF4	VANGL1	VANGL1	0|1	1	0.5	2	1|0	0	0	0	0	0	-3.09	1	0.55
DCAF4	CCAR2	CCAR2	32|34	66	33	2	18|18	0	0	0	0	0	-18.97	1.83	0.46
DCAF4	MTDH	MTDH	2|1	3	1.5	2	16|12	0	0	0	0	0	-57.89	0.11	0.55
DCAF4	GTF2E1	GTF2E1	9|10	19	9.5	2	14|16	0	0	0	0	0	-42.09	0.63	0.55
DCAF4	GTF2E2	GTF2E2	12|12	24	12	2	16|19	0	0	0	0	0	-46.21	0.69	0.55
DCAF4	RRBP1	RRBP1	5|6	11	5.5	2	13|13	0	0	0	0	0	-42.38	0.42	0.55
DCAF4	UBP1	UBP1	0|1	1	0.5	2	6|6	0	0	0	0	0	-26.35	0.08	0.55
DCAF4	COPB1	COPB1	12|6	18	9	2	18|29	0	0	0	0	0	-83.26	0.38	0.55
DCAF4	C3ORF17	C3ORF17	4|4	8	4	2	0|0	1	1	1	1	1	6.48	40	0
DCAF4	RALY	RALY	23|21	44	22	2	5|4	1	1	1	1	1	9.93	4.89	0
DCAF4	SRRT	SRRT	1|2	3	1.5	2	0|1	0.23	0.46	0.23	0.46	0.23	-1.48	3	0.17
DCAF4	FASN	FASN	283|254	537	268.5	2	456|467	0	0	0	0	0	#NAME?	0.58	0.55
DCAF4	BRIP1	BRIP1	23|22	45	22.5	2	13|14	0	0	0	0	0	-17.23	1.67	0.46
DCAF4	SET	SET	13|12	25	12.5	2	5|8	0	0	0	0	0	-6.98	1.92	0.35
DCAF4	DNAJB1	DNAJB1	9|10	19	9.5	2	15|13	0	0	0	0	0	-38.24	0.68	0.55
DCAF4	H1FX	H1FX	1|3	4	2	2	1|0	0.38	0.77	0.38	0.77	0.38	-1.48	4	0.15
DCAF4	DNAJB6	DNAJB6	7|2	9	4.5	2	0|0	0.97	1	0.97	1	0.97	2.89	45	0
DCAF4	CRYBG3	CRYBG3	44|42	86	43	2	50|54	0	0	0	0	0	-124.41	0.83	0.55
DCAF4	IFI16	IFI16	29|24	53	26.5	2	48|50	0	0	0	0	0	-146.25	0.54	0.55
DCAF4	TTC28	TTC28	4|4	8	4	2	1|4	0.02	0.02	0.02	0.02	0.02	-4.07	1.6	0.3
DCAF4	HNRNPAB	HNRNPAB	3|1	4	2	2	1|2	0.05	0.1	0.05	0.1	0.05	-5.08	1.33	0.27
DCAF4	TTC27	TTC27	2|0	2	1	2	0|0	0.47	0.95	0.47	0.95	0.47	-1.65	10	0.09
DCAF4	SUGP2	SUGP2	72|59	131	65.5	2	25|23	0.51	1	0.51	1	0.51	-3.65	2.73	0.05
DCAF4	DIDO1	DIDO1	28|31	59	29.5	2	33|37	0	0	0	0	0	-84.53	0.84	0.55
DCAF4	PATL1	PATL1	41|41	82	41	2	10|12	1	1	1	1	1	14.42	3.73	0
DCAF4	H1F0	H1F0	13|9	22	11	2	2|1	1	1	1	1	1	4.96	7.33	0
DCAF4	HNRNPA3	HNRNPA3	12|8	20	10	2	9|6	0	0	0	0	0	-16.03	1.33	0.41
DCAF4	HNRNPA0	HNRNPA0	9|10	19	9.5	2	4|3	0.42	0.57	0.42	0.57	0.42	-0.97	2.71	0.15
DCAF4	HNRNPA1	HNRNPA1	30|28	58	29	2	21|19	0	0	0	0	0	-31.3	1.45	0.49
DCAF4	U2SURP	U2SURP	19|18	37	18.5	2	55|48	0	0	0	0	0	-170.09	0.36	0.55
DCAF4	ENO1	ENO1	12|15	27	13.5	2	20|18	0	0	0	0	0	-51.94	0.71	0.55
DCAF4	ENO2	ENO2	0|1	1	0.5	2	0|1	0	0	0	0	0	-3.09	1	0.55
DCAF4	MIF	MIF	1|1	2	1	2	1|1	0	0	0	0	0	-3.28	1	0.55
DCAF4	FRY	FRY	1|1	2	1	2	0|0	0	0	0	0	0	0.86	10	0.55
DCAF4	EPB41	EPB41	8|6	14	7	2	50|50	0	0	0	0	0	-197.97	0.14	0.55
DCAF4	NPAT	NPAT	5|2	7	3.5	2	2|0	0.46	0.74	0.46	0.74	0.46	-1.55	3.5	0.14
DCAF4	TAOK3	TAOK3	1|0	1	0.5	2	0|3	0	0	0	0	0	-6.61	0.33	0.55
DCAF4	CHAMP1	CHAMP1	14|14	28	14	2	35|46	0	0	0	0	0	-134.19	0.35	0.55
DCAF4	LRRFIP1	LRRFIP1	1|0	1	0.5	2	9|8	0	0	0	0	0	-37.46	0.06	0.55
DCAF4	LLGL1	LLGL1	3|4	7	3.5	2	6|4	0	0	0	0	0	-14.67	0.7	0.55
DCAF4	TFIP11	TFIP11	32|26	58	29	2	19|34	0	0	0	0	0	-56.28	1.09	0.52
DCAF4	CDK1	CDK1	2|1	3	1.5	2	1|0	0.23	0.46	0.23	0.46	0.23	-1.48	3	0.17
DCAF4	CDK2	CDK2	1|0	1	0.5	2	18|8	0	0	0	0	0	-56.91	0.04	0.55
DCAF4	CDK9	CDK9	0|1	1	0.5	2	0|1	0	0	0	0	0	-3.09	1	0.55
DCAF4	PTK2	PTK2	6|10	16	8	2	9|14	0	0	0	0	0	-34.31	0.7	0.55
DCAF4	PHB2	PHB2	4|2	6	3	2	1|0	0.7	0.93	0.7	0.93	0.7	-0.15	6	0.03
DCAF4	MSH2	MSH2	1|0	1	0.5	2	3|3	0	0	0	0	0	-13.19	0.17	0.55
DCAF4	SF3B1	SF3B1	83|67	150	75	2	110|116	0	0	0	0	0	-312.46	0.66	0.55
DCAF4	MSH6	MSH6	25|21	46	23	2	22|25	0	0	0	0	0	-53.64	0.98	0.52
DCAF4	SF3B2	SF3B2	64|61	125	62.5	2	72|71	0	0	0	0	0	-165.39	0.87	0.55
DCAF4	DDHD1	DDHD1	2|2	4	2	2	10|11	0	0	0	0	0	-39.53	0.19	0.55
DCAF4	EIF5B	EIF5B	13|15	28	14	2	30|29	0	0	0	0	0	-91.51	0.47	0.55
DCAF4	HSPD1	HSPD1	2|1	3	1.5	2	0|0	0.47	0.95	0.47	0.95	0.47	0.86	15	0.09
DCAF4	DNAJC13	DNAJC13	27|15	42	21	2	19|24	0	0	0	0	0	-56.09	0.98	0.5
DCAF4	ARHGDIA	ARHGDIA	1|1	2	1	2	3|2	0	0	0	0	0	-8.78	0.4	0.55
DCAF4	NANP	NANP	6|6	12	6	2	8|13	0	0	0	0	0	-30.35	0.57	0.55
DCAF4	EPRS	EPRS	35|30	65	32.5	2	52|57	0	0	0	0	0	-155.75	0.6	0.55
DCAF4	EDF1	EDF1	3|4	7	3.5	2	4|3	0	0	0	0	0	-9.2	1	0.38
DCAF4	COPA	COPA	2|1	3	1.5	2	12|13	0	0	0	0	0	-51.33	0.12	0.55
DCAF4	SUPT16H	SUPT16H	13|15	28	14	2	0|0	1	1	1	1	1	20.66	140	0
DCAF4	TANC1	TANC1	5|3	8	4	2	14|15	0	0	0	0	0	-53.73	0.28	0.55
DCAF4	TANC2	TANC2	1|1	2	1	2	1|0	0	0	0	0	0	-1.48	2	0.55
DCAF4	SCML2	SCML2	23|25	48	24	2	23|20	0	0	0	0	0	-43.62	1.12	0.51
DCAF4	LMNA	LMNA	1|1	2	1	2	7|5	0	0	0	0	0	-23.16	0.17	0.55
DCAF4	DDX21	DDX21	13|15	28	14	2	9|10	0	0	0	0	0	-15.9	1.47	0.43
DCAF4	DDX20	DDX20	9|4	13	6.5	2	1|1	0.83	1	0.83	1	0.83	0.7	6.5	0.01
DCAF4	DDX27	DDX27	9|11	20	10	2	1|5	0.56	0.72	0.56	0.72	0.56	-0.41	3.33	0.04
DCAF4	FAM195B	FAM195B	1|1	2	1	2	1|2	0	0	0	0	0	-5.08	0.67	0.55
DCAF4	PFKFB2	PFKFB2	2|0	2	1	2	20|16	0	0	0	0	0	-79.81	0.06	0.55
DCAF4	SCRIB	SCRIB	21|11	32	16	2	67|62	0	0	0	0	0	-244.62	0.25	0.55
DCAF4	TYMS	TYMS	1|2	3	1.5	2	0|0	0.47	0.95	0.47	0.95	0.47	0.86	15	0.09
DCAF4	ADD3	ADD3	0|1	1	0.5	2	17|15	0	0	0	0	0	-70.87	0.03	0.55
DCAF4	PPP4R1	PPP4R1	31|24	55	27.5	2	1|0	1	1	1	1	1	31.62	55	0
DCAF4	PPIL4	PPIL4	4|5	9	4.5	2	9|10	0	0	0	0	0	-30.43	0.47	0.55
DCAF4	CWC27	CWC27	1|3	4	2	2	5|8	0	0	0	0	0	-25.32	0.31	0.55
DCAF4	CWC22	CWC22	0|1	1	0.5	2	1|2	0	0	0	0	0	-6.89	0.33	0.55
DCAF4	SYNE2	SYNE2	3|0	3	1.5	2	1|3	0.01	0.02	0.01	0.02	0.01	-8.88	0.75	0.32
DCAF4	OCIAD1	OCIAD1	6|3	9	4.5	2	5|7	0	0	0	0	0	-18.54	0.75	0.55
DCAF4	PPP1R2	PPP1R2	2|3	5	2.5	2	10|8	0	0	0	0	0	-33.14	0.28	0.55
DCAF4	PRPF31	PRPF31	4|8	12	6	2	5|7	0	0	0	0	0	-16.7	1	0.42
DCAF4	AHCTF1	AHCTF1	66|62	128	64	2	23|27	0.46	0.87	0.46	0.87	0.46	-3.08	2.56	0.14
DCAF4	PRMT7	PRMT7	19|18	37	18.5	2	17|22	0	0	0	0	0	-43.84	0.95	0.55
DCAF4	NUP214	NUP214	65|49	114	57	2	66|68	0	0	0	0	0	-168.62	0.85	0.55
DCAF4	LUC7L3	LUC7L3	3|4	7	3.5	2	0|1	0.85	0.93	0.85	0.93	0.85	1.19	7	0.01
DCAF4	LUC7L2	LUC7L2	1|3	4	2	2	0|0	0.5	0.99	0.5	0.99	0.5	0.86	20	0.07
DCAF4	ZNF207	ZNF207	2|5	7	3.5	2	1|2	0.31	0.6	0.31	0.6	0.31	-3.58	2.33	0.16
DCAF4	SHC1	SHC1	8|8	16	8	2	6|9	0	0	0	0	0	-16.03	1.07	0.45
DCAF4	IDH1	IDH1	1|0	1	0.5	2	2|4	0	0	0	0	0	-13.19	0.17	0.55
DCAF4	KIAA1551	KIAA1551	3|1	4	2	2	0|0	0.5	0.99	0.5	0.99	0.5	0.86	20	0.07
DCAF4	RPL14	RPL14	6|5	11	5.5	2	2|3	0.11	0.17	0.11	0.17	0.11	-2.87	2.2	0.25
DCAF4	RPL15	RPL15	3|5	8	4	2	3|1	0.13	0.23	0.13	0.23	0.13	-3.9	2	0.25
DCAF4	TOMM34	TOMM34	3|3	6	3	2	1|2	0.1	0.1	0.1	0.1	0.1	-2.17	2	0.25
DCAF4	RPL17	RPL17	2|1	3	1.5	2	1|2	0.01	0.03	0.01	0.03	0.01	-5.08	1	0.31
DCAF4	RPL10	RPL10	0|2	2	1	2	4|3	0	0	0	0	0	-15.42	0.29	0.55
DCAF4	RPL11	RPL11	2|3	5	2.5	2	0|0	0.97	0.99	0.97	0.99	0.97	2.89	25	0
DCAF4	GPATCH8	GPATCH8	6|5	11	5.5	2	3|4	0	0.01	0	0.01	0	-6.3	1.57	0.34
DCAF4	RPL13	RPL13	8|11	19	9.5	2	3|4	0.46	0.82	0.46	0.82	0.46	-2.25	2.71	0.14
DCAF4	GPATCH4	GPATCH4	0|1	1	0.5	2	1|4	0	0	0	0	0	-10.96	0.2	0.55
DCAF4	SETD2	SETD2	1|3	4	2	2	2|0	0.2	0.39	0.2	0.39	0.2	-3.04	2	0.22
DCAF4	RPL18	RPL18	5|5	10	5	2	0|2	0.74	0.74	0.74	0.74	0.74	1.07	5	0.02
DCAF4	RPL19	RPL19	1|2	3	1.5	2	4|4	0	0	0	0	0	-14.76	0.38	0.55
DCAF4	GPATCH1	GPATCH1	8|4	12	6	2	0|1	0.97	1	0.97	1	0.97	2.59	12	0.01
DCAF4	INPP5F	INPP5F	11|13	24	12	2	28|25	0	0	0	0	0	-83.8	0.45	0.55
DCAF4	PES1	PES1	20|21	41	20.5	2	24|26	0	0	0	0	0	-60.69	0.82	0.55
DCAF4	RAI14	RAI14	3|1	4	2	2	45|48	0	0	0	0	0	-202.35	0.04	0.55
DCAF4	C17ORF85	C17ORF85	1|2	3	1.5	2	2|4	0	0	0	0	0	-10.68	0.5	0.55
DCAF4	SPEN	SPEN	9|5	14	7	2	1|2	0.79	0.99	0.79	0.99	0.79	0.39	4.67	0.02
DCAF4	SPEG	SPEG	5|3	8	4	2	1|2	0.35	0.6	0.35	0.6	0.35	-2.17	2.67	0.16
DCAF4	TACC2	TACC2	1|0	1	0.5	2	1|0	0	0	0	0	0	-3.09	1	0.55
DCAF4	MSANTD2	MSANTD2	0|1	1	0.5	2	2|3	0	0	0	0	0	-11.1	0.2	0.55
DCAF4	EMD	EMD	3|0	3	1.5	2	7|10	0	0	0	0	0	-37.46	0.18	0.55
DCAF4	CLSPN	CLSPN	1|2	3	1.5	2	0|0	0.47	0.95	0.47	0.95	0.47	0.86	15	0.09
DCAF4	CXORF56	CXORF56	10|13	23	11.5	2	13|13	0	0	0	0	0	-32.74	0.88	0.55
DCAF4	CLUH	CLUH	15|8	23	11.5	2	10|15	0	0	0	0	0	-34.33	0.92	0.48
DCAF4	HELZ	HELZ	27|33	60	30	2	3|1	1	1	1	1	1	25.89	15	0
DCAF4	MATR3	MATR3	43|44	87	43.5	2	30|32	0	0	0	0	0	-48.43	1.4	0.52
DCAF4	AHNAK	AHNAK	1159|1085	2244	1122	2	1173|1201	0	0	0	0	0	#NAME?	0.95	0.55
DCAF4	AFF4	AFF4	3|3	6	3	2	7|10	0	0	0	0	0	-28.6	0.35	0.55
DCAF4	C15ORF52	C15ORF52	6|7	13	6.5	2	0|0	1	1	1	1	1	9.79	65	0
DCAF4	MAP1A	MAP1A	0|1	1	0.5	2	6|9	0	0	0	0	0	-33.02	0.07	0.55
DCAF4	MAP1B	MAP1B	20|20	40	20	2	45|50	0	0	0	0	0	-148.95	0.42	0.55
DCAF4	SMAP	SMAP	4|5	9	4.5	2	6|5	0	0	0	0	0	-14.88	0.82	0.55
DCAF4	SFPQ	SFPQ	49|36	85	42.5	2	29|35	0	0	0	0	0	-61.81	1.33	0.51
DCAF4	UBA3	UBA3	3|5	8	4	2	9|13	0	0	0	0	0	-38.93	0.36	0.55
DCAF4	UBA1	UBA1	1|4	5	2.5	2	12|14	0	0	0	0	0	-53.51	0.19	0.55
DCAF4	ABCA12	ABCA12	1|0	1	0.5	2	0|1	0	0	0	0	0	-3.09	1	0.55
DCAF4	UBE2M	UBE2M	2|1	3	1.5	2	1|3	0	0	0	0	0	-6.78	0.75	0.55
DCAF4	UBE2O	UBE2O	127|127	254	127	2	39|48	1	1	1	1	1	19.03	2.92	0
DCAF4	SAFB2	SAFB2	0|2	2	1	2	5|7	0	0	0	0	0	-26.35	0.17	0.55
DCAF4	COL12A1	COL12A1	0|1	1	0.5	2	1|2	0	0	0	0	0	-6.89	0.33	0.55
DCAF4	TOP3B	TOP3B	2|2	4	2	2	0|0	0.95	0.95	0.95	0.95	0.95	2.89	20	0.01
DCAF4	RPL18A	RPL18A	4|5	9	4.5	2	2|2	0.15	0.23	0.15	0.23	0.15	-2.52	2.25	0.24
DCAF4	RPS15A	RPS15A	1|4	5	2.5	2	1|1	0.33	0.67	0.33	0.67	0.33	-3.28	2.5	0.16
DCAF4	UPF1	UPF1	73|67	140	70	2	9|3	1	1	1	1	1	15.97	11.67	0
DCAF4	UPF2	UPF2	7|3	10	5	2	3|4	0.01	0.03	0.01	0.03	0.01	-9.2	1.43	0.3
DCAF4	MASTL	MASTL	5|2	7	3.5	2	5|10	0	0	0	0	0	-26.73	0.47	0.55
DCAF4	EHHADH	EHHADH	1|0	1	0.5	2	0|0	0	0	0	0	0	-1.65	5	0.55
DCAF4	CAST	CAST	7|9	16	8	2	11|9	0	0	0	0	0	-26.59	0.8	0.55
DCAF4	VCPIP1	VCPIP1	76|86	162	81	2	112|99	0	0	0	0	0	-266.94	0.77	0.55
DCAF4	THRAP3	THRAP3	31|38	69	34.5	2	32|32	0	0	0	0	0	-69.02	1.08	0.53
DCAF4	WAC	WAC	0|1	1	0.5	2	1|2	0	0	0	0	0	-6.89	0.33	0.55
DCAF4	WBP11	WBP11	17|16	33	16.5	2	21|1	0	0	0	0	0	-16.05	1.5	0.45
DCAF4	QARS	QARS	1|0	1	0.5	2	11|16	0	0	0	0	0	-59.72	0.04	0.55
DCAF4	TARDBP	TARDBP	12|9	21	10.5	2	9|9	0	0	0	0	0	-19.87	1.17	0.45
DCAF4	IL18	IL18	1|2	3	1.5	2	1|1	0.07	0.14	0.07	0.14	0.07	-3.28	1.5	0.26
DCAF4	DCAF13	DCAF13	5|4	9	4.5	2	0|0	1	1	1	1	1	6.48	45	0
DCAF4	DFNA5	DFNA5	7|8	15	7.5	2	18|23	0	0	0	0	0	-68.52	0.37	0.55
DCAF4	FARSB	FARSB	1|1	2	1	2	4|5	0	0	0	0	0	-16.88	0.22	0.55
DCAF4	PALLD	PALLD	3|2	5	2.5	2	24|23	0	0	0	0	0	-96.01	0.11	0.55
DCAF4	RRM2	RRM2	1|0	1	0.5	2	5|6	0	0	0	0	0	-24.18	0.09	0.55
DCAF4	EFHD2	EFHD2	24|21	45	22.5	2	46|29	0	0	0	0	0	-106.18	0.6	0.55
DCAF4	BIRC6	BIRC6	0|1	1	0.5	2	2|8	0	0	0	0	0	-21.41	0.1	0.55
DCAF4	GPRIN1	GPRIN1	0|1	1	0.5	2	20|24	0	0	0	0	0	-97.71	0.02	0.55
DCAF4	TTF2	TTF2	19|24	43	21.5	2	25|25	0	0	0	0	0	-62.35	0.86	0.55
DCAF4	EIF5	EIF5	42|44	86	43	2	47|32	0	0	0	0	0	-79.11	1.09	0.54
DCAF4	PINX1	PINX1	2|2	4	2	2	1|1	0.14	0.14	0.14	0.14	0.14	-1.83	2	0.24
DCAF4	RBMS1	RBMS1	16|11	27	13.5	2	0|2	1	1	1	1	1	4.96	13.5	0
DCAF4	RBMS3	RBMS3	3|1	4	2	2	0|0	0.5	0.99	0.5	0.99	0.5	0.86	20	0.07
DCAF4	RBMS2	RBMS2	17|19	36	18	2	2|0	1	1	1	1	1	8.6	18	0
DCAF4	NOXA1	NOXA1	0|1	1	0.5	2	0|0	0	0	0	0	0	-1.65	5	0.55
DCAF4	ANKRD17	ANKRD17	83|70	153	76.5	2	57|60	0	0	0	0	0	-106.03	1.31	0.54
DCAF4	SPTBN4	SPTBN4	0|1	1	0.5	2	0|1	0	0	0	0	0	-3.09	1	0.55
DCAF4	SPTBN1	SPTBN1	1|3	4	2	2	7|5	0	0	0	0	0	-23.16	0.33	0.55
DCAF4	TLN1	TLN1	145|126	271	135.5	2	227|213	0	0	0	0	0	-616.18	0.62	0.55
DCAF4	PCNA	PCNA	3|2	5	2.5	2	1|2	0.06	0.1	0.06	0.1	0.06	-3.58	1.67	0.27
DCAF4	ANXA2	ANXA2	58|57	115	57.5	2	83|72	0	0	0	0	0	-194.33	0.74	0.55
DCAF4	GLTSCR2	GLTSCR2	1|5	6	3	2	0|0	0.5	1	0.5	1	0.5	0.86	30	0.06
DCAF4	PCNP	PCNP	5|5	10	5	2	12|13	0	0	0	0	0	-40.36	0.4	0.55
DCAF4	IK	IK	15|10	25	12.5	2	16|14	0	0	0	0	0	-40.25	0.83	0.55
DCAF4	MCM4	MCM4	5|7	12	6	2	11|15	0	0	0	0	0	-42.38	0.46	0.55
DCAF4	HS1BP3	HS1BP3	12|8	20	10	2	26|24	0	0	0	0	0	-84.72	0.4	0.55
DCAF4	NOC3L	NOC3L	11|8	19	9.5	2	4|3	0.46	0.82	0.46	0.82	0.46	-2.25	2.71	0.14
DCAF4	POGZ	POGZ	2|2	4	2	2	7|8	0	0	0	0	0	-26.87	0.27	0.55
DCAF4	SECISBP2	SECISBP2	19|14	33	16.5	2	0|0	1	1	1	1	1	22.17	165	0
DCAF4	AHCY	AHCY	1|1	2	1	2	0|0	0	0	0	0	0	0.86	10	0.55
DCAF4	UFD1L	UFD1L	14|12	26	13	2	12|12	0	0	0	0	0	-26.09	1.08	0.48
DCAF4	ILF3	ILF3	37|36	73	36.5	2	27|19	0	0	0	0	0	-30.79	1.59	0.49
DCAF4	SP100	SP100	3|1	4	2	2	7|7	0	0	0	0	0	-27.43	0.29	0.55
DCAF4	PARG	PARG	1|2	3	1.5	2	4|3	0	0	0	0	0	-12.76	0.43	0.55
DCAF4	ZRANB2	ZRANB2	2|4	6	3	2	5|7	0	0	0	0	0	-20.65	0.5	0.55
DCAF4	SEC24B	SEC24B	2|2	4	2	2	14|19	0	0	0	0	0	-65.39	0.12	0.55
DCAF4	CHMP2B	CHMP2B	1|1	2	1	2	5|4	0	0	0	0	0	-16.88	0.22	0.55
DCAF4	ATP9B	ATP9B	2|1	3	1.5	2	1|2	0.01	0.03	0.01	0.03	0.01	-5.08	1	0.31
DCAF4	KHNYN	KHNYN	3|2	5	2.5	2	0|0	0.97	0.99	0.97	0.99	0.97	2.89	25	0
DCAF4	NHLRC2	NHLRC2	2|1	3	1.5	2	9|13	0	0	0	0	0	-44.75	0.14	0.55
DCAF4	TPX2	TPX2	23|22	45	22.5	2	36|36	0	0	0	0	0	-98.93	0.62	0.55
DCAF4	ZNF148	ZNF148	2|4	6	3	2	18|17	0	0	0	0	0	-69.75	0.17	0.55
DCAF4	GSE1	GSE1	0|1	1	0.5	2	4|4	0	0	0	0	0	-17.55	0.12	0.55
DCAF4	MICAL3	MICAL3	4|3	7	3.5	2	44|39	0	0	0	0	0	-171.55	0.08	0.55
DCAF4	SAFB	SAFB	24|26	50	25	2	11|15	0	0	0	0	0	-12.83	1.92	0.41
DCAF4	RANGAP1	RANGAP1	34|31	65	32.5	2	45|46	0	0	0	0	0	-118.87	0.71	0.55
DCAF4	AGFG1	AGFG1	0|1	1	0.5	2	6|6	0	0	0	0	0	-26.35	0.08	0.55
DCAF4	LSG1	LSG1	11|16	27	13.5	2	20|24	0	0	0	0	0	-65.66	0.61	0.55
DCAF4	PMS2	PMS2	9|8	17	8.5	2	35|36	0	0	0	0	0	-129.01	0.24	0.55
DCAF4	NACC1	NACC1	10|10	20	10	2	13|13	0	0	0	0	0	-32.74	0.77	0.55
DCAF4	DDX5	DDX5	73|68	141	70.5	2	25|22	1	1	1	1	1	9.05	3	0
DCAF4	DDX6	DDX6	18|15	33	16.5	2	10|7	0	0	0	0	0	-9.71	1.94	0.36
DCAF4	INADL	INADL	14|20	34	17	2	33|38	0	0	0	0	0	-113.68	0.48	0.55
DCAF4	FAM179B	FAM179B	2|3	5	2.5	2	0|0	0.97	0.99	0.97	0.99	0.97	2.89	25	0
DCAF4	STMN1	STMN1	10|13	23	11.5	2	14|19	0	0	0	0	0	-46.03	0.7	0.55
DCAF4	FOXK1	FOXK1	0|1	1	0.5	2	18|22	0	0	0	0	0	-88.76	0.03	0.55
DCAF4	SLC7A5	SLC7A5	0|1	1	0.5	2	2|2	0	0	0	0	0	-8.88	0.25	0.55
DCAF4	NR3C1	NR3C1	0|1	1	0.5	2	10|7	0	0	0	0	0	-37.46	0.06	0.55
DCAF4	NFKBIE	NFKBIE	4|3	7	3.5	2	8|10	0	0	0	0	0	-30.63	0.39	0.55
DCAF4	PPP3CA	PPP3CA	1|0	1	0.5	2	7|7	0	0	0	0	0	-30.78	0.07	0.55
DCAF4	EP400	EP400	18|18	36	18	2	10|13	0	0	0	0	0	-15.86	1.57	0.45
DCAF4	CLTC	CLTC	5|6	11	5.5	2	3|4	0	0.01	0	0.01	0	-6.3	1.57	0.34
DCAF4	HAUS6	HAUS6	8|12	20	10	2	24|29	0	0	0	0	0	-90.99	0.38	0.55
DCAF4	UBXN7	UBXN7	15|18	33	16.5	2	1|2	1	1	1	1	1	12.48	11	0
DCAF4	TOP2B	TOP2B	9|9	18	9	2	0|1	1	1	1	1	1	9.83	18	0
DCAF4	UBXN1	UBXN1	1|0	1	0.5	2	1|1	0	0	0	0	0	-4.68	0.5	0.55
DCAF4	TOP2A	TOP2A	17|21	38	19	2	0|0	1	1	1	1	1	26.65	190	0
DCAF4	NACA	NACA	8|12	20	10	2	10|7	0	0	0	0	0	-19.56	1.18	0.44
DCAF4	SDAD1	SDAD1	4|5	9	4.5	2	5|5	0	0	0	0	0	-13.01	0.9	0.55
DCAF4	CXORF67	CXORF67	1|1	2	1	2	1|4	0	0	0	0	0	-8.64	0.4	0.55
DCAF4	RECQL	RECQL	2|4	6	3	2	9|9	0	0	0	0	0	-33.14	0.33	0.55
DCAF4	SART3	SART3	44|55	99	49.5	2	47|46	0	0	0	0	0	-101.3	1.06	0.54
DCAF4	SART1	SART1	45|47	92	46	2	52|50	0	0	0	0	0	-115.95	0.9	0.55
DCAF4	MISP	MISP	2|2	4	2	2	14|14	0	0	0	0	0	-54.54	0.14	0.55
DCAF4	CDC27	CDC27	1|0	1	0.5	2	7|8	0	0	0	0	0	-33.02	0.07	0.55
DCAF4	CDC23	CDC23	0|1	1	0.5	2	6|7	0	0	0	0	0	-28.6	0.08	0.55
DCAF4	NUP153	NUP153	17|18	35	17.5	2	44|43	0	0	0	0	0	-139.49	0.4	0.55
DCAF4	TOX4	TOX4	24|22	46	23	2	30|24	0	0	0	0	0	-64.81	0.85	0.55
DCAF4	IPO8	IPO8	45|34	79	39.5	2	2|2	1	1	1	1	1	35.32	19.75	0
DCAF4	IPO9	IPO9	63|53	116	58	2	8|5	1	1	1	1	1	40.27	8.92	0
DCAF4	IPO7	IPO7	93|78	171	85.5	2	21|26	1	1	1	1	1	20.96	3.64	0
DCAF4	IPO4	IPO4	1|4	5	2.5	2	0|0	0.5	1	0.5	1	0.5	0.86	25	0.06
DCAF4	LIN54	LIN54	4|1	5	2.5	2	11|11	0	0	0	0	0	-44.75	0.23	0.55
DCAF4	DTX3L	DTX3L	5|5	10	5	2	6|8	0	0	0	0	0	-18.75	0.71	0.55
DCAF4	NAP1L1	NAP1L1	3|6	9	4.5	2	13|18	0	0	0	0	0	-58	0.29	0.55
DCAF4	SMCHD1	SMCHD1	13|23	36	18	2	22|33	0	0	0	0	0	-83.17	0.65	0.55
DCAF4	GPKOW	GPKOW	4|3	7	3.5	2	12|12	0	0	0	0	0	-43.13	0.29	0.55
DCAF4	CWF19L2	CWF19L2	3|3	6	3	2	7|7	0	0	0	0	0	-22.5	0.43	0.55
DCAF4	TNPO2	TNPO2	3|3	6	3	2	0|0	0.99	0.99	0.99	0.99	0.99	4.74	30	0
DCAF4	TNPO1	TNPO1	2|1	3	1.5	2	0|1	0.23	0.46	0.23	0.46	0.23	-1.48	3	0.17
DCAF4	POLDIP3	POLDIP3	9|10	19	9.5	2	7|8	0	0	0	0	0	-14.59	1.27	0.43
DCAF4	KIAA1598	KIAA1598	1|0	1	0.5	2	9|15	0	0	0	0	0	-52.92	0.04	0.55
DCAF4	GCN1L1	GCN1L1	152|135	287	143.5	2	126|143	0	0	0	0	0	-279.5	1.07	0.55
DCAF4	MAPK3	MAPK3	1|0	1	0.5	2	0|1	0	0	0	0	0	-3.09	1	0.55
DCAF4	PPP1R12A	PPP1R12A	3|3	6	3	2	17|15	0	0	0	0	0	-60.13	0.19	0.55
DCAF4	HACD3	HACD3	4|3	7	3.5	2	1|0	0.85	0.93	0.85	0.93	0.85	1.19	7	0.01
DCAF4	ANKHD1EIF4EBP3	ANKHD1EIF4EBP3	3|4	7	3.5	2	3|2	0.01	0.01	0.01	0.01	0.01	-5.66	1.4	0.33
DCAF4	NIFK	NIFK	2|3	5	2.5	2	0|1	0.61	0.77	0.61	0.77	0.61	-0.15	5	0.03
DCAF4	RDX	RDX	2|0	2	1	2	9|11	0	0	0	0	0	-44.1	0.1	0.55
DCAF4	FERMT2	FERMT2	5|3	8	4	2	17|20	0	0	0	0	0	-70.88	0.22	0.55
DCAF4	ANKS1A	ANKS1A	1|1	2	1	2	26|26	0	0	0	0	0	-110.97	0.04	0.55
DCAF4	CRNKL1	CRNKL1	0|3	3	1.5	2	5|8	0	0	0	0	0	-28.6	0.23	0.55
DCAF4	METTL3	METTL3	1|0	1	0.5	2	19|20	0	0	0	0	0	-86.53	0.03	0.55
DCAF4	CSE1L	CSE1L	3|2	5	2.5	2	12|13	0	0	0	0	0	-48.09	0.2	0.55
DCAF4	TBC1D15	TBC1D15	5|3	8	4	2	21|19	0	0	0	0	0	-77.35	0.2	0.55
DCAF4	NUMA1	NUMA1	49|38	87	43.5	2	25|22	0	0	0	0	0	-29.54	1.85	0.45
DCAF4	HSPA1A	HSPA1A	48|44	92	46	2	17|18	0.56	0.96	0.56	0.96	0.56	-1.73	2.63	0.04
DCAF4	CACTIN	CACTIN	9|8	17	8.5	2	4|1	0.66	0.75	0.66	0.75	0.66	0.26	3.4	0.03
DCAF4	FAM83G	FAM83G	4|6	10	5	2	4|5	0	0	0	0	0	-11.27	1.11	0.39
DCAF4	HCFC1	HCFC1	44|48	92	46	2	65|65	0	0	0	0	0	-169.9	0.71	0.55
DCAF4	CPNE3	CPNE3	4|4	8	4	2	9|10	0	0	0	0	0	-30.43	0.42	0.55
DCAF4	PXN	PXN	11|16	27	13.5	2	28|33	0	0	0	0	0	-100.19	0.44	0.55
DCAF4	ESF1	ESF1	24|32	56	28	2	29|27	0	0	0	0	0	-65.27	1	0.52
DCAF4	RAD21	RAD21	7|9	16	8	2	10|15	0	0	0	0	0	-36.2	0.64	0.55
DCAF4	ANLN	ANLN	14|12	26	13	2	30|42	0	0	0	0	0	-120.28	0.36	0.55
DCAF4	USP13	USP13	1|4	5	2.5	2	0|0	0.5	1	0.5	1	0.5	0.86	25	0.06
DCAF4	USP10	USP10	15|11	26	13	2	15|14	0	0	0	0	0	-36.66	0.9	0.5
DCAF4	COPZ2	COPZ2	2|2	4	2	2	4|4	0	0	0	0	0	-12.65	0.5	0.55
DCAF4	SNRPN	SNRPN	2|3	5	2.5	2	3|3	0	0	0	0	0	-8.86	0.83	0.55
DCAF4	USP14	USP14	15|15	30	15	2	26|22	0	0	0	0	0	-65.64	0.62	0.55
DCAF4	USP15	USP15	37|29	66	33	2	86|82	0	0	0	0	0	-277.88	0.39	0.55
DCAF4	SNRPC	SNRPC	3|2	5	2.5	2	0|0	0.97	0.99	0.97	0.99	0.97	2.89	25	0
DCAF4	NPM1	NPM1	69|60	129	64.5	2	1|1	1	1	1	1	1	78.54	64.5	0
DCAF4	PACS1	PACS1	1|0	1	0.5	2	1|3	0	0	0	0	0	-8.88	0.25	0.55
DCAF4	NPM3	NPM3	3|0	3	1.5	2	1|1	0.19	0.38	0.19	0.38	0.19	-4.68	1.5	0.22
DCAF4	SNRPE	SNRPE	2|3	5	2.5	2	1|1	0.26	0.38	0.26	0.38	0.26	-1.83	2.5	0.17
DCAF4	SBNO1	SBNO1	1|4	5	2.5	2	9|15	0	0	0	0	0	-49.03	0.21	0.55
DCAF4	BRAP	BRAP	12|14	26	13	2	15|12	0	0	0	0	0	-31.41	0.96	0.49
DCAF4	MAST1	MAST1	0|2	2	1	2	0|0	0.47	0.95	0.47	0.95	0.47	-1.65	10	0.09
DCAF4	UNC45A	UNC45A	43|35	78	39	2	35|37	0	0	0	0	0	-77.31	1.08	0.53
DCAF4	TXNDC12	TXNDC12	3|1	4	2	2	0|0	0.5	0.99	0.5	0.99	0.5	0.86	20	0.07
DCAF4	NEDD4L	NEDD4L	3|2	5	2.5	2	4|6	0	0	0	0	0	-16.6	0.5	0.55
DCAF4	AHNAK2	AHNAK2	185|180	365	182.5	2	362|343	0	0	0	0	0	#NAME?	0.52	0.55
DCAF4	SYNPO	SYNPO	10|10	20	10	2	25|31	0	0	0	0	0	-92.26	0.36	0.55
DCAF4	CRKL	CRKL	24|22	46	23	2	34|37	0	0	0	0	0	-97	0.65	0.55
DCAF4	CEP128	CEP128	9|11	20	10	2	0|0	1	1	1	1	1	14.54	100	0
DCAF4	MOV10	MOV10	55|58	113	56.5	2	1|2	1	1	1	1	1	67.66	37.67	0
DCAF4	BYSL	BYSL	15|14	29	14.5	2	0|0	1	1	1	1	1	22.17	145	0
DCAF4	ARPIN	ARPIN	5|9	14	7	2	12|12	0	0	0	0	0	-38.32	0.58	0.55
DCAF4	ZFYVE16	ZFYVE16	0|2	2	1	2	17|14	0	0	0	0	0	-68.65	0.06	0.55
DCAF4	ALMS1	ALMS1	28|28	56	28	2	42|60	0	0	0	0	0	-145.48	0.55	0.55
DCAF4	ARHGEF10	ARHGEF10	3|3	6	3	2	6|6	0	0	0	0	0	-18.54	0.5	0.55
DCAF4	LARP1	LARP1	75|83	158	79	2	28|36	0.36	0.72	0.36	0.72	0.36	-9.15	2.47	0.16
DCAF4	LARP4	LARP4	19|19	38	19	2	8|10	0	0	0	0	0	-6.08	2.11	0.35
DCAF4	LARP7	LARP7	2|2	4	2	2	2|1	0.03	0.03	0.03	0.03	0.03	-3.58	1.33	0.29
DCAF4	ARHGEF18	ARHGEF18	2|2	4	2	2	6|7	0	0	0	0	0	-22.73	0.31	0.55
DCAF4	ZNF687	ZNF687	2|1	3	1.5	2	0|0	0.47	0.95	0.47	0.95	0.47	0.86	15	0.09
DCAF4	FXR1	FXR1	16|14	30	15	2	15|11	0	0	0	0	0	-26.72	1.15	0.48
DCAF4	PIK3C2A	PIK3C2A	1|0	1	0.5	2	4|6	0	0	0	0	0	-21.94	0.1	0.55
DCAF4	DHX29	DHX29	43|34	77	38.5	2	42|44	0	0	0	0	0	-104.27	0.9	0.55
DCAF4	MUC16	MUC16	4|3	7	3.5	2	3|5	0	0	0	0	0	-10.94	0.88	0.55
DCAF4	CNDP2	CNDP2	0|1	1	0.5	2	3|5	0	0	0	0	0	-17.55	0.12	0.55
DCAF4	DDX49	DDX49	1|0	1	0.5	2	7|17	0	0	0	0	0	-52.41	0.04	0.55
DCAF4	STRBP	STRBP	1|0	1	0.5	2	1|0	0	0	0	0	0	-3.09	1	0.55
DCAF4	DDX43	DDX43	25|28	53	26.5	2	1|0	1	1	1	1	1	33.07	53	0
DCAF4	DDX42	DDX42	27|27	54	27	2	43|33	0	0	0	0	0	-97.44	0.71	0.55
DCAF4	KLC1	KLC1	2|2	4	2	2	29|33	0	0	0	0	0	-129.06	0.06	0.55
DCAF4	TSN	TSN	1|0	1	0.5	2	2|0	0	0	0	0	0	-4.44	0.5	0.55
DCAF4	MFAP1	MFAP1	15|17	32	16	2	11|10	0	0	0	0	0	-16.57	1.52	0.44
DCAF4	LSM14B	LSM14B	26|29	55	27.5	2	10|11	0.49	0.85	0.49	0.85	0.49	-1.98	2.62	0.09
DCAF4	LSM14A	LSM14A	10|12	22	11	2	0|0	1	1	1	1	1	16.09	110	0
DCAF4	PDS5A	PDS5A	1|0	1	0.5	2	12|19	0	0	0	0	0	-68.53	0.03	0.55
DCAF4	BAZ2A	BAZ2A	40|39	79	39.5	2	3|8	1	1	1	1	1	10.99	7.18	0
DCAF4	BAZ2B	BAZ2B	5|6	11	5.5	2	0|0	1	1	1	1	1	8.16	55	0
DCAF4	SAP130	SAP130	4|4	8	4	2	9|8	0	0	0	0	0	-26.43	0.47	0.55
DCAF4	RPL7A	RPL7A	8|11	19	9.5	2	0|1	1	1	1	1	1	8.37	19	0
DCAF4	BUB3	BUB3	1|2	3	1.5	2	0|0	0.47	0.95	0.47	0.95	0.47	0.86	15	0.09
DCAF4	EPS8L2	EPS8L2	1|2	3	1.5	2	10|9	0	0	0	0	0	-38.24	0.16	0.55
DCAF4	PAICS	PAICS	11|14	25	12.5	2	28|27	0	0	0	0	0	-87.87	0.45	0.55
DCAF4	RSBN1L	RSBN1L	1|1	2	1	2	5|5	0	0	0	0	0	-18.93	0.2	0.55
DCAF4	NF2	NF2	0|1	1	0.5	2	5|9	0	0	0	0	0	-30.82	0.07	0.55
DCAF4	NF1	NF1	0|2	2	1	2	1|2	0.01	0.03	0.01	0.03	0.01	-6.89	0.67	0.31
DCAF4	VTA1	VTA1	0|3	3	1.5	2	2|1	0.05	0.1	0.05	0.1	0.05	-6.89	1	0.27
DCAF4	CCDC50	CCDC50	12|10	22	11	2	6|6	0	0	0	0	0	-7.99	1.83	0.34
DCAF4	DLG1	DLG1	1|1	2	1	2	26|30	0	0	0	0	0	-119.86	0.04	0.55
DCAF4	TSPYL2	TSPYL2	2|1	3	1.5	2	0|0	0.47	0.95	0.47	0.95	0.47	0.86	15	0.09
DCAF4	ZC2HC1A	ZC2HC1A	3|2	5	2.5	2	3|2	0	0	0	0	0	-7.14	1	0.36
DCAF4	BLM	BLM	1|2	3	1.5	2	1|0	0.23	0.46	0.23	0.46	0.23	-1.48	3	0.17
DCAF4	PPP1R10	PPP1R10	22|14	36	18	2	29|20	0	0	0	0	0	-69.36	0.73	0.55
DCAF4	DLG2	DLG2	1|0	1	0.5	2	1|1	0	0	0	0	0	-4.68	0.5	0.55
DCAF4	PPP1R18	PPP1R18	1|2	3	1.5	2	12|16	0	0	0	0	0	-57.89	0.11	0.55
DCAF4	NUFIP2	NUFIP2	26|23	49	24.5	2	15|19	0	0	0	0	0	-27.9	1.44	0.48
DCAF4	PSIP1	PSIP1	2|0	2	1	2	2|2	0	0	0	0	0	-8.88	0.5	0.55
DCAF4	FBXO30	FBXO30	1|0	1	0.5	2	7|5	0	0	0	0	0	-26.35	0.08	0.55
DCAF4	ATXN2	ATXN2	29|27	56	28	2	15|18	0	0	0	0	0	-20.65	1.7	0.47
DCAF4	MYH14	MYH14	3|2	5	2.5	2	5|8	0	0	0	0	0	-22.73	0.38	0.55
DCAF4	MYH16	MYH16	4|1	5	2.5	2	0|0	0.5	1	0.5	1	0.5	0.86	25	0.06
DCAF4	KIAA0355	KIAA0355	0|2	2	1	2	2|0	0.09	0.17	0.09	0.17	0.09	-4.44	1	0.26
DCAF4	OTUD4	OTUD4	25|21	46	23	2	1|2	1	1	1	1	1	20.46	15.33	0
DCAF4	AKAP12	AKAP12	2|2	4	2	2	24|28	0	0	0	0	0	-107	0.08	0.55
DCAF4	HINT1	HINT1	1|0	1	0.5	2	1|1	0	0	0	0	0	-4.68	0.5	0.55
DCAF4	PIK3AP1	PIK3AP1	1|2	3	1.5	2	15|22	0	0	0	0	0	-77.7	0.08	0.55
DCAF4	TSC1	TSC1	0|1	1	0.5	2	6|7	0	0	0	0	0	-28.6	0.08	0.55
DCAF4	NEDD8	NEDD8	6|6	12	6	2	4|3	0.01	0.01	0.01	0.01	0.01	-4.92	1.71	0.33
DCAF4	STRIP1	STRIP1	0|2	2	1	2	2|2	0	0	0	0	0	-8.88	0.5	0.55
DCAF4	CDC37	CDC37	15|9	24	12	2	3|6	0.49	0.96	0.49	0.96	0.49	-4.26	2.67	0.09
DCAF4	MGA	MGA	46|35	81	40.5	2	14|17	0.5	1	0.5	1	0.5	-6.7	2.61	0.05
DCAF4	AIP	AIP	4|4	8	4	2	0|0	1	1	1	1	1	6.48	40	0
DCAF4	SCAF4	SCAF4	2|1	3	1.5	2	4|3	0	0	0	0	0	-12.76	0.43	0.55
DCAF4	TNKS1BP1	TNKS1BP1	25|20	45	22.5	2	30|47	0	0	0	0	0	-112.16	0.58	0.55
DCAF4	SCAF1	SCAF1	2|4	6	3	2	5|3	0	0	0	0	0	-12.65	0.75	0.55
DCAF4	LASP1	LASP1	12|12	24	12	2	17|16	0	0	0	0	0	-42.44	0.73	0.55
DCAF4	MAP2K3	MAP2K3	0|2	2	1	2	4|0	0	0	0	0	0	-8.29	0.5	0.55
DCAF4	HBS1L	HBS1L	10|7	17	8.5	2	15|21	0	0	0	0	0	-58.23	0.47	0.55
DCAF4	LTV1	LTV1	17|16	33	16.5	2	0|0	1	1	1	1	1	25.16	165	0
DCAF4	NAA35	NAA35	2|3	5	2.5	2	7|6	0	0	0	0	0	-22.73	0.38	0.55
DCAF4	NAA30	NAA30	1|0	1	0.5	2	4|4	0	0	0	0	0	-17.55	0.12	0.55
DCAF4	RBM7	RBM7	2|1	3	1.5	2	1|0	0.23	0.46	0.23	0.46	0.23	-1.48	3	0.17
DCAF4	RBM6	RBM6	12|9	21	10.5	2	8|5	0	0	0	0	0	-11.1	1.62	0.37
DCAF4	RBM5	RBM5	6|2	8	4	2	6|7	0	0	0	0	0	-22.73	0.62	0.55
DCAF4	RBM4	RBM4	1|1	2	1	2	0|0	0	0	0	0	0	0.86	10	0.55
DCAF4	RPL23A	RPL23A	4|1	5	2.5	2	2|3	0.01	0.01	0.01	0.01	0.01	-8.78	1	0.34
DCAF4	CAD	CAD	1|3	4	2	2	11|9	0	0	0	0	0	-40.4	0.2	0.55
DCAF4	DYNC1I2	DYNC1I2	1|1	2	1	2	4|5	0	0	0	0	0	-16.88	0.22	0.55
DCAF4	NUDC	NUDC	60|56	116	58	2	30|28	0	0	0	0	0	-23.94	2	0.47
DCAF4	ESYT1	ESYT1	27|13	40	20	2	61|71	0	0	0	0	0	-244.95	0.3	0.55
DCAF4	PEA15	PEA15	4|4	8	4	2	7|14	0	0	0	0	0	-34.18	0.38	0.55
DCAF4	SKA3	SKA3	4|3	7	3.5	2	19|17	0	0	0	0	0	-68.71	0.19	0.55
DCAF4	PRKRA	PRKRA	8|4	12	6	2	1|1	0.83	1	0.83	1	0.83	0.7	6	0.01
DCAF4	NUMBL	NUMBL	7|8	15	7.5	2	12|13	0	0	0	0	0	-36.2	0.6	0.55
DCAF4	QRICH1	QRICH1	1|0	1	0.5	2	2|3	0	0	0	0	0	-11.1	0.2	0.55
DCAF4	PSMD4	PSMD4	8|6	14	7	2	6|6	0	0	0	0	0	-13.65	1.17	0.42
DCAF4	DMXL1	DMXL1	5|3	8	4	2	0|0	1	1	1	1	1	4.74	40	0
DCAF4	EXOC4	EXOC4	1|1	2	1	2	9|10	0	0	0	0	0	-38.24	0.11	0.55
DCAF4	OGT	OGT	0|7	7	3.5	2	4|1	0.17	0.34	0.17	0.34	0.17	-10.96	1.4	0.23
DCAF4	ARMCX3	ARMCX3	4|6	10	5	2	0|0	1	1	1	1	1	6.48	50	0
DCAF4	RBMX	RBMX	6|6	12	6	2	2|2	0.51	0.51	0.51	0.51	0.51	0.05	3	0.05
DCAF4	ANK3	ANK3	1|3	4	2	2	0|0	0.5	0.99	0.5	0.99	0.5	0.86	20	0.07
DCAF4	PPP1R13B	PPP1R13B	0|1	1	0.5	2	0|0	0	0	0	0	0	-1.65	5	0.55
DCAF4	PPP1R13L	PPP1R13L	23|20	43	21.5	2	17|19	0	0	0	0	0	-35.65	1.19	0.5
DCAF4	EEF2	EEF2	16|16	32	16	2	39|41	0	0	0	0	0	-127.47	0.4	0.55
DCAF4	ZDBF2	ZDBF2	3|2	5	2.5	2	2|1	0.06	0.1	0.06	0.1	0.06	-3.58	1.67	0.27
DCAF4	RAD18	RAD18	1|0	1	0.5	2	4|4	0	0	0	0	0	-17.55	0.12	0.55
DCAF4	SF1	SF1	25|27	52	26	2	37|32	0	0	0	0	0	-87.74	0.75	0.55
DCAF4	PTK2B	PTK2B	0|1	1	0.5	2	0|1	0	0	0	0	0	-3.09	1	0.55
DCAF4	TNRC6C	TNRC6C	2|3	5	2.5	2	0|0	0.97	0.99	0.97	0.99	0.97	2.89	25	0
DCAF4	TNRC6B	TNRC6B	65|73	138	69	2	26|21	1	1	1	1	1	5.39	2.94	0
DCAF4	TNRC6A	TNRC6A	44|40	84	42	2	0|0	1	1	1	1	1	60.15	420	0
DCAF4	USP28	USP28	7|5	12	6	2	19|20	0	0	0	0	0	-69.43	0.31	0.55
DCAF4	PYCR1	PYCR1	1|2	3	1.5	2	0|0	0.47	0.95	0.47	0.95	0.47	0.86	15	0.09
DCAF4	DDX39B	DDX39B	2|3	5	2.5	2	4|4	0	0	0	0	0	-12.65	0.62	0.55
DCAF4	DDX39A	DDX39A	11|13	24	12	2	14|10	0	0	0	0	0	-27.54	1	0.49
DCAF4	CCSER2	CCSER2	9|6	15	7.5	2	1|1	0.98	1	0.98	1	0.98	3.02	7.5	0
DCAF4	STRAP	STRAP	31|27	58	29	2	29|26	0	0	0	0	0	-58.96	1.05	0.52
DCAF4	AMPD2	AMPD2	1|1	2	1	2	13|10	0	0	0	0	0	-46.96	0.09	0.55
DCAF4	CCDC43	CCDC43	9|5	14	7	2	6|9	0	0	0	0	0	-20.66	0.93	0.45
DCAF4	CENPC	CENPC	25|32	57	28.5	2	0|0	1	1	1	1	1	38.42	285	0
DCAF4	BBX	BBX	5|6	11	5.5	2	8|4	0	0	0	0	0	-15.05	0.92	0.55
DCAF4	PABPC4L	PABPC4L	1|0	1	0.5	2	0|2	0	0	0	0	0	-4.44	0.5	0.55
DCAF4	DBNL	DBNL	10|14	24	12	2	18|21	0	0	0	0	0	-57.79	0.62	0.55
DCAF4	CENPT	CENPT	5|4	9	4.5	2	1|1	0.76	0.86	0.76	0.86	0.76	0.7	4.5	0.02
DCAF4	PLEKHA5	PLEKHA5	57|51	108	54	2	44|50	0	0	0	0	0	-92.91	1.15	0.54
DCAF4	CYLD	CYLD	19|19	38	19	2	15|10	0	0	0	0	0	-17.92	1.52	0.46
DCAF4	PLEKHA1	PLEKHA1	1|0	1	0.5	2	5|4	0	0	0	0	0	-19.79	0.11	0.55
DCAF4	TRIP6	TRIP6	6|5	11	5.5	2	4|10	0	0	0	0	0	-18.39	0.79	0.55
DCAF4	TRIP4	TRIP4	6|5	11	5.5	2	2|0	0.8	0.85	0.8	0.85	0.8	1.07	5.5	0.02
DCAF4	ANXA1	ANXA1	21|17	38	19	2	24|25	0	0	0	0	0	-63.93	0.78	0.55
DCAF4	DHX38	DHX38	6|3	9	4.5	2	12|11	0	0	0	0	0	-41.04	0.39	0.55
DCAF4	ARFGAP2	ARFGAP2	9|11	20	10	2	10|9	0	0	0	0	0	-21.64	1.05	0.47
DCAF4	ARFGAP3	ARFGAP3	9|7	16	8	2	19|18	0	0	0	0	0	-60.28	0.43	0.55
DCAF4	ARFGAP1	ARFGAP1	20|25	45	22.5	2	34|39	0	0	0	0	0	-104.8	0.62	0.55
DCAF4	DHX30	DHX30	40|35	75	37.5	2	0|0	1	1	1	1	1	52.94	375	0
DCAF4	DHX36	DHX36	20|19	39	19.5	2	3|2	1	1	1	1	1	13.5	7.8	0
DCAF4	NCKAP5L	NCKAP5L	5|2	7	3.5	2	6|2	0	0	0	0	0	-12.41	0.88	0.38
DCAF4	COPZ1	COPZ1	4|2	6	3	2	6|6	0	0	0	0	0	-20.65	0.5	0.55
DCAF4	WDHD1	WDHD1	11|15	26	13	2	14|16	0	0	0	0	0	-38.51	0.87	0.55
DCAF4	RUVBL1	RUVBL1	50|46	96	48	2	30|22	0	0	0	0	0	-27.18	1.85	0.48
DCAF4	ADAR	ADAR	58|60	118	59	2	37|52	0	0	0	0	0	-74.58	1.33	0.53
DCAF4	U2AF2	U2AF2	3|5	8	4	2	5|4	0	0	0	0	0	-12.82	0.89	0.41
DCAF4	DDX54	DDX54	1|0	1	0.5	2	1|1	0	0	0	0	0	-4.68	0.5	0.55
DCAF4	NEK9	NEK9	8|7	15	7.5	2	23|30	0	0	0	0	0	-93.6	0.28	0.55
DCAF4	C1ORF52	C1ORF52	0|1	1	0.5	2	2|4	0	0	0	0	0	-13.19	0.17	0.55
DCAF4	SF3A1	SF3A1	23|15	38	19	2	33|38	0	0	0	0	0	-111.4	0.54	0.55
DCAF4	API5	API5	2|3	5	2.5	2	9|6	0	0	0	0	0	-26.87	0.33	0.55
DCAF4	ZNF185	ZNF185	11|13	24	12	2	29|32	0	0	0	0	0	-100.19	0.39	0.55
DCAF4	STAG1	STAG1	7|7	14	7	2	15|24	0	0	0	0	0	-64.14	0.36	0.55
DCAF4	ALYREF	ALYREF	6|6	12	6	2	2|4	0.04	0.04	0.04	0.04	0.04	-3.22	2	0.29
DCAF4	CCDC6	CCDC6	4|7	11	5.5	2	5|4	0	0	0	0	0	-11.27	1.22	0.37
DCAF4	BLVRA	BLVRA	1|3	4	2	2	0|0	0.5	0.99	0.5	0.99	0.5	0.86	20	0.07
DCAF4	CCDC9	CCDC9	6|3	9	4.5	2	0|0	1	1	1	1	1	4.74	45	0
DCAF4	NASP	NASP	66|62	128	64	2	54|61	0	0	0	0	0	-113.96	1.11	0.55
DCAF4	MTHFD1	MTHFD1	8|6	14	7	2	13|21	0	0	0	0	0	-56.25	0.41	0.55
DCAF4	MCM6	MCM6	3|2	5	2.5	2	4|6	0	0	0	0	0	-16.6	0.5	0.55
DCAF4	DNAH8	DNAH8	1|1	2	1	2	2|0	0	0	0	0	0	-3.04	1	0.55
DCAF4	NUDCD2	NUDCD2	11|10	21	10.5	2	0|2	0.99	0.99	0.99	0.99	0.99	4.34	10.5	0
DCAF4	NUDCD3	NUDCD3	14|7	21	10.5	2	7|8	0	0	0	0	0	-17.49	1.4	0.38
DCAF4	TCERG1	TCERG1	27|31	58	29	2	53|46	0	0	0	0	0	-142.05	0.59	0.55
DCAF4	GPBP1	GPBP1	2|2	4	2	2	1|0	0.46	0.46	0.46	0.46	0.46	-0.15	4	0.14
DCAF4	SAMD4A	SAMD4A	9|13	22	11	2	0|0	1	1	1	1	1	14.54	110	0
DCAF4	SAMD4B	SAMD4B	9|5	14	7	2	0|0	1	1	1	1	1	8.16	70	0
DCAF4	RNF113A	RNF113A	1|2	3	1.5	2	9|4	0	0	0	0	0	-25.12	0.23	0.55
DCAF4	INTS12	INTS12	1|3	4	2	2	2|4	0	0	0	0	0	-10.68	0.67	0.55
DCAF4	MRE11A	MRE11A	65|58	123	61.5	2	51|52	0	0	0	0	0	-98.65	1.19	0.54
DCAF4	MYH6	MYH6	1|1	2	1	2	1|2	0	0	0	0	0	-5.08	0.67	0.55
DCAF4	MYH8	MYH8	1|0	1	0.5	2	0|1	0	0	0	0	0	-3.09	1	0.55
DCAF4	MYH9	MYH9	226|215	441	220.5	2	290|310	0	0	0	0	0	#NAME?	0.73	0.55
DCAF4	RANBP2	RANBP2	208|191	399	199.5	2	169|164	0	0	0	0	0	-311.3	1.2	0.55
DCAF4	KIAA0430	KIAA0430	27|24	51	25.5	2	1|1	1	1	1	1	1	27.6	25.5	0
DCAF4	PUS7	PUS7	6|11	17	8.5	2	17|22	0	0	0	0	0	-66.83	0.44	0.55
DCAF4	HN1L	HN1L	14|12	26	13	2	18|13	0	0	0	0	0	-38.71	0.84	0.55
DCAF4	CELF1	CELF1	30|22	52	26	2	5|3	1	1	1	1	1	12.26	6.5	0
DCAF4	TMEM2	TMEM2	1|0	1	0.5	2	2|2	0	0	0	0	0	-8.88	0.25	0.55
DCAF4	RTCB	RTCB	11|14	25	12.5	2	5|6	0.13	0.25	0.13	0.25	0.13	-4.96	2.27	0.25
DCAF4	RSRC2	RSRC2	1|0	1	0.5	2	5|6	0	0	0	0	0	-24.18	0.09	0.55
DCAF4	KEAP1	KEAP1	15|14	29	14.5	2	4|5	0.92	0.96	0.92	0.96	0.92	2.05	3.22	0.01
DCAF4	FAM107B	FAM107B	4|2	6	3	2	3|4	0	0	0	0	0	-10.79	0.86	0.38
DCAF4	RPS3A	RPS3A	19|13	32	16	2	18|17	0	0	0	0	0	-44.48	0.91	0.5
DCAF4	MYO9B	MYO9B	3|3	6	3	2	8|13	0	0	0	0	0	-36.88	0.29	0.55
DCAF4	EEF1G	EEF1G	2|2	4	2	2	6|7	0	0	0	0	0	-22.73	0.31	0.55
DCAF4	RPA1	RPA1	6|5	11	5.5	2	16|17	0	0	0	0	0	-56.84	0.33	0.55
DCAF4	MTERF1	MTERF1	1|1	2	1	2	0|1	0	0	0	0	0	-1.48	2	0.55
DCAF4	GTF2A1	GTF2A1	3|2	5	2.5	2	3|5	0	0	0	0	0	-12.65	0.62	0.55
DCAF4	UIMC1	UIMC1	1|1	2	1	2	7|5	0	0	0	0	0	-23.16	0.17	0.55
DCAF4	HDGFRP2	HDGFRP2	4|7	11	5.5	2	10|7	0	0	0	0	0	-26.43	0.65	0.55
DCAF4	RAVER1	RAVER1	25|22	47	23.5	2	4|5	1	1	1	1	1	10.97	5.22	0
DCAF4	RAVER2	RAVER2	0|2	2	1	2	0|0	0.47	0.95	0.47	0.95	0.47	-1.65	10	0.09
DCAF4	REC8	REC8	2|0	2	1	2	0|0	0.47	0.95	0.47	0.95	0.47	-1.65	10	0.09
DCAF4	CEP131	CEP131	1|0	1	0.5	2	2|3	0	0	0	0	0	-11.1	0.2	0.55
DCAF4	YWHAB	YWHAB	7|6	13	6.5	2	8|7	0	0	0	0	0	-19	0.87	0.55
DCAF4	YWHAE	YWHAE	2|1	3	1.5	2	0|1	0.23	0.46	0.23	0.46	0.23	-1.48	3	0.17
DCAF4	C18ORF25	C18ORF25	3|1	4	2	2	2|2	0.01	0.02	0.01	0.02	0.01	-6.78	1	0.32
DCAF4	KRI1	KRI1	4|7	11	5.5	2	1|1	0.83	0.99	0.83	0.99	0.83	0.7	5.5	0.01
DCAF4	CASC3	CASC3	3|1	4	2	2	1|1	0.19	0.38	0.19	0.38	0.19	-3.28	2	0.22
DCAF4	BMS1	BMS1	28|25	53	26.5	2	20|20	0	0	0	0	0	-35.52	1.32	0.5
DCAF4	CASC5	CASC5	50|42	92	46	2	7|8	1	1	1	1	1	24.56	6.13	0
DCAF4	DYNC1H1	DYNC1H1	1|0	1	0.5	2	34|45	0	0	0	0	0	-176.07	0.01	0.55
DCAF4	CALD1	CALD1	14|19	33	16.5	2	39|29	0	0	0	0	0	-107.46	0.49	0.55
DCAF4	TBKBP1	TBKBP1	4|5	9	4.5	2	0|0	1	1	1	1	1	6.48	45	0
DCAF4	ABI1	ABI1	1|0	1	0.5	2	9|8	0	0	0	0	0	-37.46	0.06	0.55
DCAF4	ROCK1	ROCK1	1|1	2	1	2	14|11	0	0	0	0	0	-51.33	0.08	0.55
DCAF4	CSTF2	CSTF2	11|16	27	13.5	2	30|29	0	0	0	0	0	-96.07	0.46	0.55
DCAF4	CUL4A	CUL4A	8|13	21	10.5	2	0|0	1	1	1	1	1	12.98	105	0
DCAF4	BOLA2	BOLA2	1|1	2	1	2	1|3	0	0	0	0	0	-6.78	0.5	0.55
DCAF4	BPTF	BPTF	2|3	5	2.5	2	14|13	0	0	0	0	0	-52.4	0.19	0.55
DCAF4	PCCB	PCCB	21|27	48	24	2	1|0	1	1	1	1	1	27.28	48	0
DCAF4	LRRC16A	LRRC16A	1|0	1	0.5	2	4|8	0	0	0	0	0	-26.32	0.08	0.55
DCAF4	FCHO2	FCHO2	0|1	1	0.5	2	1|1	0	0	0	0	0	-4.68	0.5	0.55
DCAF4	BCL2L2	BCL2L2	1|1	2	1	2	2|3	0	0	0	0	0	-8.78	0.4	0.55
DCAF4	CCNT1	CCNT1	13|19	32	16	2	20|19	0	0	0	0	0	-52.04	0.82	0.55
DCAF4	KIF2A	KIF2A	1|3	4	2	2	2|5	0	0	0	0	0	-12.75	0.57	0.55
DCAF4	SUGT1	SUGT1	21|21	42	21	2	16|15	0	0	0	0	0	-25.5	1.35	0.49
DCAF4	FAM50A	FAM50A	7|5	12	6	2	10|10	0	0	0	0	0	-30.31	0.6	0.55
DCAF4	TPD52	TPD52	4|2	6	3	2	14|16	0	0	0	0	0	-58.87	0.2	0.55
DCAF4	FMNL1	FMNL1	3|2	5	2.5	2	2|3	0	0	0	0	0	-7.14	1	0.36
DCAF4	NEXN	NEXN	0|1	1	0.5	2	9|10	0	0	0	0	0	-41.9	0.05	0.55
DCAF4	CLINT1	CLINT1	8|8	16	8	2	29|26	0	0	0	0	0	-95.17	0.29	0.55
DCAF4	MAPRE1	MAPRE1	3|1	4	2	2	11|11	0	0	0	0	0	-44.75	0.18	0.55
DCAF4	MAPRE2	MAPRE2	3|1	4	2	2	1|3	0.01	0.02	0.01	0.02	0.01	-6.78	1	0.32
DCAF4	VRK2	VRK2	0|1	1	0.5	2	6|7	0	0	0	0	0	-28.6	0.08	0.55
DCAF4	LRRC7	LRRC7	2|1	3	1.5	2	0|1	0.23	0.46	0.23	0.46	0.23	-1.48	3	0.17
DCAF4	IRF2BPL	IRF2BPL	0|2	2	1	2	5|3	0	0	0	0	0	-17.55	0.25	0.55
DCAF4	NR2C2	NR2C2	2|1	3	1.5	2	5|4	0	0	0	0	0	-16.88	0.33	0.55
DCAF4	USP34	USP34	8|6	14	7	2	1|0	1	1	1	1	1	5.46	14	0
DCAF4	USP36	USP36	22|20	42	21	2	1|1	1	1	1	1	1	21.98	21	0
DCAF4	ACOT1	ACOT1	27|33	60	30	2	33|30	0	0	0	0	0	-73.3	0.95	0.53
DCAF4	TOR1AIP1	TOR1AIP1	0|1	1	0.5	2	6|4	0	0	0	0	0	-21.94	0.1	0.55
DCAF4	ZAK	ZAK	8|7	15	7.5	2	6|6	0	0	0	0	0	-12.2	1.25	0.42
DCAF4	LIMA1	LIMA1	15|17	32	16	2	52|53	0	0	0	0	0	-181.87	0.3	0.55
DCAF4	RBBP7	RBBP7	7|12	19	9.5	2	0|2	0.96	1	0.96	1	0.96	2.41	9.5	0.01
DCAF4	PPFIBP1	PPFIBP1	15|16	31	15.5	2	41|46	0	0	0	0	0	-144.27	0.36	0.55
DCAF4	KIF23	KIF23	1|1	2	1	2	7|10	0	0	0	0	0	-33.91	0.12	0.55
DCAF4	RBBP4	RBBP4	2|1	3	1.5	2	0|0	0.47	0.95	0.47	0.95	0.47	0.86	15	0.09
DCAF4	C1ORF198	C1ORF198	5|6	11	5.5	2	6|7	0	0	0	0	0	-16.94	0.85	0.55
DCAF4	NUCKS1	NUCKS1	2|3	5	2.5	2	5|4	0	0	0	0	0	-14.65	0.56	0.55
DCAF4	RNF214	RNF214	2|3	5	2.5	2	3|6	0	0	0	0	0	-14.65	0.56	0.55
DCAF4	ZBTB21	ZBTB21	1|3	4	2	2	8|12	0	0	0	0	0	-40.4	0.2	0.55
DCAF4	RNF213	RNF213	6|3	9	4.5	2	6|4	0	0	0	0	0	-14.67	0.9	0.41
DCAF4	HMMR	HMMR	4|2	6	3	2	8|11	0	0	0	0	0	-35.28	0.32	0.55
DCAF4	FAM208A	FAM208A	20|11	31	15.5	2	24|30	0	0	0	0	0	-85.83	0.57	0.55
DCAF4	FAM208B	FAM208B	5|7	12	6	2	15|16	0	0	0	0	0	-52.68	0.39	0.55
DCAF4	DHX15	DHX15	22|17	39	19.5	2	26|22	0	0	0	0	0	-62.03	0.81	0.55
DCAF4	XRCC5	XRCC5	1|1	2	1	2	5|9	0	0	0	0	0	-27.47	0.14	0.55
DCAF4	XRCC6	XRCC6	16|16	32	16	2	17|22	0	0	0	0	0	-46.94	0.82	0.55
DCAF4	EMSY	EMSY	22|21	43	21.5	2	11|11	0	0	0	0	0	-10.11	1.95	0.39
DCAF4	HSPH1	HSPH1	13|22	35	17.5	2	40|40	0	0	0	0	0	-134.67	0.44	0.55
DCAF4	UBAP2L	UBAP2L	43|38	81	40.5	2	36|40	0	0	0	0	0	-80.01	1.07	0.53
DCAF4	LIMCH1	LIMCH1	1|1	2	1	2	37|43	0	0	0	0	0	-173.32	0.03	0.55
DCAF4	SECISBP2L	SECISBP2L	8|9	17	8.5	2	0|0	1	1	1	1	1	12.98	85	0
DCAF4	NARS	NARS	0|2	2	1	2	6|11	0	0	0	0	0	-37.38	0.12	0.55
DCAF4	BICC1	BICC1	2|1	3	1.5	2	0|0	0.47	0.95	0.47	0.95	0.47	0.86	15	0.09
DCAF4	JUP	JUP	7|2	9	4.5	2	4|7	0	0	0	0	0	-18.65	0.82	0.42
DCAF4	YARS	YARS	1|1	2	1	2	3|3	0	0	0	0	0	-10.68	0.33	0.55
DCAF4	RBM33	RBM33	22|26	48	24	2	17|21	0	0	0	0	0	-36.29	1.26	0.5
DCAF4	JMJD1C	JMJD1C	99|88	187	93.5	2	75|84	0	0	0	0	0	-153.83	1.18	0.55
DCAF4	RBM39	RBM39	6|10	16	8	2	3|3	0.45	0.86	0.45	0.86	0.45	-3.22	2.67	0.14
DCAF4	GSPT1	GSPT1	0|1	1	0.5	2	8|8	0	0	0	0	0	-35.21	0.06	0.55
DCAF4	PARP4	PARP4	1|2	3	1.5	2	6|9	0	0	0	0	0	-29.6	0.2	0.55
DCAF4	EHBP1	EHBP1	6|4	10	5	2	32|33	0	0	0	0	0	-128.4	0.15	0.55
DCAF4	PARP1	PARP1	19|120	139	69.5	2	24|22	0.5	1	0.5	1	0.5	-54.95	3.02	0.05
DCAF4	BCCIP	BCCIP	2|2	4	2	2	6|5	0	0	0	0	0	-18.65	0.36	0.55
DCAF4	RSL1D1	RSL1D1	14|11	25	12.5	2	2|2	1	1	1	1	1	5.7	6.25	0
DCAF4	PAPD5	PAPD5	1|2	3	1.5	2	0|0	0.47	0.95	0.47	0.95	0.47	0.86	15	0.09
DCAF4	GPHN	GPHN	1|0	1	0.5	2	12|15	0	0	0	0	0	-59.72	0.04	0.55
DCAF4	MELK	MELK	1|0	1	0.5	2	0|1	0	0	0	0	0	-3.09	1	0.55
DCAF4	PPP2R5D	PPP2R5D	1|1	2	1	2	4|4	0	0	0	0	0	-14.76	0.25	0.55
DCAF4	PHF3	PHF3	41|35	76	38	2	26|32	0	0	0	0	0	-52.74	1.31	0.51
DCAF4	TCHP	TCHP	6|4	10	5	2	1|2	0.56	0.83	0.56	0.83	0.56	-0.86	3.33	0.04
DCAF4	NAMPT	NAMPT	0|1	1	0.5	2	1|6	0	0	0	0	0	-14.96	0.14	0.55
DCAF4	CTNND1	CTNND1	25|28	53	26.5	2	18|15	0	0	0	0	0	-23.39	1.61	0.47
DCAF4	SH3GL1	SH3GL1	3|4	7	3.5	2	14|13	0	0	0	0	0	-49.48	0.26	0.55
DCAF4	STRN3	STRN3	0|1	1	0.5	2	10|13	0	0	0	0	0	-50.8	0.04	0.55
DCAF4	ZNF532	ZNF532	1|1	2	1	2	1|0	0	0	0	0	0	-1.48	2	0.55
DCAF4	ZHX3	ZHX3	6|8	14	7	2	17|21	0	0	0	0	0	-64.74	0.37	0.55
DCAF4	NAV3	NAV3	1|4	5	2.5	2	2|1	0.15	0.3	0.15	0.3	0.15	-5.08	1.67	0.24
DCAF4	FHL1	FHL1	1|0	1	0.5	2	3|1	0	0	0	0	0	-8.88	0.25	0.55
DCAF4	RPS27	RPS27	2|2	4	2	2	0|0	0.95	0.95	0.95	0.95	0.95	2.89	20	0.01
DCAF4	RPS24	RPS24	4|2	6	3	2	2|2	0.04	0.07	0.04	0.07	0.04	-5.35	1.5	0.29
DCAF4	QSER1	QSER1	1|1	2	1	2	10|11	0	0	0	0	0	-42.59	0.1	0.55
DCAF4	ACACA	ACACA	800|596	1396	698	2	1|1	1	1	1	1	1	inf	698	0
DCAF4	RPS23	RPS23	5|6	11	5.5	2	2|3	0.11	0.17	0.11	0.17	0.11	-2.87	2.2	0.25
DCAF4	ACACB	ACACB	96|67	163	81.5	2	3|3	1	1	1	1	1	74.59	27.17	0
DCAF4	NT5DC1	NT5DC1	1|0	1	0.5	2	1|1	0	0	0	0	0	-4.68	0.5	0.55
DCAF4	PREB	PREB	0|1	1	0.5	2	2|2	0	0	0	0	0	-8.88	0.25	0.55
DCAF4	GATAD2B	GATAD2B	5|10	15	7.5	2	14|13	0	0	0	0	0	-44.44	0.56	0.55
DCAF4	GATAD2A	GATAD2A	1|1	2	1	2	1|1	0	0	0	0	0	-3.28	1	0.55
DCAF4	PPIB	PPIB	5|1	6	3	2	0|0	0.5	1	0.5	1	0.5	0.86	30	0.06
DCAF4	PPIA	PPIA	6|7	13	6.5	2	6|6	0	0	0	0	0	-13.65	1.08	0.43
DCAF4	CAMSAP1	CAMSAP1	20|17	37	18.5	2	43|54	0	0	0	0	0	-160.09	0.38	0.55
DCAF4	HMGXB4	HMGXB4	2|1	3	1.5	2	2|3	0	0	0	0	0	-8.78	0.6	0.55
DCAF4	DIP2A	DIP2A	16|21	37	18.5	2	5|10	0.21	0.41	0.21	0.41	0.21	-5.62	2.47	0.21
DCAF4	CORO1B	CORO1B	52|50	102	51	2	57|61	0	0	0	0	0	-137.21	0.86	0.55
DCAF4	MPRIP	MPRIP	1|0	1	0.5	2	23|25	0	0	0	0	0	-106.67	0.02	0.55
DCAF4	THUMPD3	THUMPD3	1|4	5	2.5	2	3|5	0	0	0	0	0	-14.76	0.62	0.55
DCAF4	CHORDC1	CHORDC1	11|17	28	14	2	21|18	0	0	0	0	0	-55.79	0.72	0.55
DCAF4	WASF2	WASF2	2|1	3	1.5	2	7|8	0	0	0	0	0	-29.6	0.2	0.55
DCAF4	STAM2	STAM2	3|4	7	3.5	2	16|16	0	0	0	0	0	-60.13	0.22	0.55
DCAF4	MLLT1	MLLT1	1|0	1	0.5	2	3|4	0	0	0	0	0	-15.42	0.14	0.55
DCAF4	VPS33A	VPS33A	1|0	1	0.5	2	5|6	0	0	0	0	0	-24.18	0.09	0.55
DCAF4	ZCCHC8	ZCCHC8	1|3	4	2	2	2|7	0	0	0	0	0	-16.52	0.44	0.55
DCAF4	SYNJ1	SYNJ1	3|6	9	4.5	2	19|20	0	0	0	0	0	-75.2	0.23	0.55
DCAF4	HNRNPA2B1	HNRNPA2B1	40|31	71	35.5	2	19|13	0.16	0.31	0.16	0.31	0.16	-13.15	2.22	0.23
DCAF4	SYNJ2	SYNJ2	25|20	45	22.5	2	31|32	0	0	0	0	0	-85.28	0.71	0.55
DCAF4	ZCCHC3	ZCCHC3	10|8	18	9	2	0|0	1	1	1	1	1	12.98	90	0
DCAF4	NBAS	NBAS	15|11	26	13	2	2|1	1	1	1	1	1	7.39	8.67	0
DCAF4	ZCCHC6	ZCCHC6	55|58	113	56.5	2	0|2	1	1	1	1	1	29.95	56.5	0
DCAF4	A0A222	A0A222	614|303	917	458.5	2	1694|1696	0	0	0	0	0	#NAME?	0.27	0.55
DCAF4	GTPBP4	GTPBP4	2|2	4	2	2	0|0	0.95	0.95	0.95	0.95	0.95	2.89	20	0.01
DCAF4	PPP6R3	PPP6R3	14|14	28	14	2	22|23	0	0	0	0	0	-61.73	0.62	0.55
DCAF4	PPP6R1	PPP6R1	0|3	3	1.5	2	1|1	0.19	0.38	0.19	0.38	0.19	-4.68	1.5	0.22
DCAF4	LZIC	LZIC	3|3	6	3	2	4|5	0	0	0	0	0	-12.82	0.67	0.55
DCAF4	NOP58	NOP58	11|9	20	10	2	1|4	0.84	0.93	0.84	0.93	0.84	1.1	4	0.01
DCAF4	CASP4	CASP4	1|1	2	1	2	11|8	0	0	0	0	0	-38.24	0.11	0.55
DCAF4	NAA50	NAA50	0|1	1	0.5	2	2|3	0	0	0	0	0	-11.1	0.2	0.55
DCAF4	CFDP1	CFDP1	5|6	11	5.5	2	6|6	0	0	0	0	0	-15.09	0.92	0.55
DCAF4	PICALM	PICALM	0|2	2	1	2	10|11	0	0	0	0	0	-46.35	0.1	0.55
DCAF4	DARS	DARS	1|1	2	1	2	1|1	0	0	0	0	0	-3.28	1	0.55
DCAF4	LYPLA2	LYPLA2	5|5	10	5	2	15|15	0	0	0	0	0	-50.6	0.33	0.55
DCAF4	CLMN	CLMN	1|2	3	1.5	2	15|22	0	0	0	0	0	-77.7	0.08	0.55
DCAF4	LZTFL1	LZTFL1	0|1	1	0.5	2	6|8	0	0	0	0	0	-30.78	0.07	0.55
DCAF4	PIH1D1	PIH1D1	23|19	42	21	2	6|10	0.48	0.9	0.48	0.9	0.48	-2.8	2.62	0.09
DCAF4	S100A11	S100A11	4|2	6	3	2	7|5	0	0	0	0	0	-20.65	0.5	0.55
DCAF4	TTC9C	TTC9C	1|3	4	2	2	3|3	0	0	0	0	0	-10.68	0.67	0.55
DCAF4	NOSIP	NOSIP	0|2	2	1	2	3|1	0	0	0	0	0	-8.88	0.5	0.55
DCAF4	AHCYL1	AHCYL1	6|10	16	8	2	8|8	0	0	0	0	0	-20.81	1	0.45
DCAF4	AHCYL2	AHCYL2	0|1	1	0.5	2	2|1	0	0	0	0	0	-6.89	0.33	0.55
DCAF4	FLII	FLII	0|1	1	0.5	2	0|1	0	0	0	0	0	-3.09	1	0.55
DCAF4	CAPN1	CAPN1	1|1	2	1	2	0|0	0	0	0	0	0	0.86	10	0.55
DCAF4	PRRC2C	PRRC2C	146|116	262	131	2	74|68	0	0	0	0	0	-85.28	1.85	0.51
DCAF4	PRRC2B	PRRC2B	48|50	98	49	2	6|11	1	1	1	1	1	21.37	5.76	0
DCAF4	PRRC2A	PRRC2A	86|96	182	91	2	38|39	0.01	0.03	0.01	0.03	0.01	-16.2	2.36	0.3
DCAF4	SPAG5	SPAG5	4|6	10	5	2	25|27	0	0	0	0	0	-100.15	0.19	0.55
DCAF4	OASL	OASL	3|1	4	2	2	1|1	0.19	0.38	0.19	0.38	0.19	-3.28	2	0.22
DCAF4	TRMT1L	TRMT1L	4|0	4	2	2	0|0	0.5	1	0.5	1	0.5	-1.65	20	0.06
DCAF4	NFAT5	NFAT5	6|12	18	9	2	24|29	0	0	0	0	0	-96.35	0.34	0.55
DCAF4	MAGED1	MAGED1	18|19	37	18.5	2	0|0	1	1	1	1	1	28.13	185	0
DCAF4	MAGED2	MAGED2	35|25	60	30	2	25|22	0	0	0	0	0	-47.77	1.28	0.5
DCAF4	SLC4A7	SLC4A7	1|0	1	0.5	2	10|9	0	0	0	0	0	-41.9	0.05	0.55
DCAF4	CLIC1	CLIC1	2|5	7	3.5	2	10|8	0	0	0	0	0	-33.14	0.39	0.55
DCAF4	LACE1	LACE1	1|2	3	1.5	2	0|0	0.47	0.95	0.47	0.95	0.47	0.86	15	0.09
DCAF4	ELP4	ELP4	19|9	28	14	2	21|25	0	0	0	0	0	-74.07	0.61	0.55
DCAF4	ELP2	ELP2	1|0	1	0.5	2	1|1	0	0	0	0	0	-4.68	0.5	0.55
DCAF4	ANKRD52	ANKRD52	2|1	3	1.5	2	4|6	0	0	0	0	0	-18.93	0.3	0.55
DCAF4	ST13	ST13	3|2	5	2.5	2	1|3	0.01	0.02	0.01	0.02	0.01	-5.35	1.25	0.32
DCAF4	CD2AP	CD2AP	61|72	133	66.5	2	90|100	0	0	0	0	0	-253.94	0.7	0.55
DCAF4	UBAP2	UBAP2	29|24	53	26.5	2	32|35	0	0	0	0	0	-85.71	0.79	0.55
DCAF4	DCTN1	DCTN1	7|5	12	6	2	14|25	0	0	0	0	0	-68.98	0.31	0.55
DCAF4	CDV3	CDV3	13|14	27	13.5	2	17|19	0	0	0	0	0	-46.35	0.75	0.55
DCAF4	PCBP2	PCBP2	25|21	46	23	2	15|16	0	0	0	0	0	-25.5	1.48	0.48
DCAF4	PCBP1	PCBP1	52|35	87	43.5	2	35|30	0	0	0	0	0	-65	1.34	0.51
DCAF4	ZBTB33	ZBTB33	48|50	98	49	2	38|36	0	0	0	0	0	-62.23	1.32	0.53
DCAF4	NPEPPS	NPEPPS	1|0	1	0.5	2	0|1	0	0	0	0	0	-3.09	1	0.55
DCAF4	XRN1	XRN1	202|187	389	194.5	2	82|89	0	0	0	0	0	-39.76	2.27	0.48
DCAF4	PLEC	PLEC	92|81	173	86.5	2	82|92	0	0	0	0	0	-190.49	0.99	0.55
DCAF4	KIF3B	KIF3B	7|3	10	5	2	2|3	0.22	0.43	0.22	0.43	0.22	-5.66	2	0.21
DCAF4	ENSA	ENSA	1|0	1	0.5	2	4|3	0	0	0	0	0	-15.42	0.14	0.55
DCAF4	PEX5	PEX5	6|4	10	5	2	14|10	0	0	0	0	0	-40.61	0.42	0.55
DCAF4	IPO5	IPO5	82|70	152	76	2	0|0	1	1	1	1	1	103.05	760	0
DCAF4	FAM91A1	FAM91A1	24|15	39	19.5	2	43|45	0	0	0	0	0	-146.34	0.44	0.55
DCAF4	KIAA0232	KIAA0232	2|1	3	1.5	2	0|0	0.47	0.95	0.47	0.95	0.47	0.86	15	0.09
DCAF4	CSNK2B	CSNK2B	2|3	5	2.5	2	1|2	0.06	0.1	0.06	0.1	0.06	-3.58	1.67	0.27
DCAF4	RBM26	RBM26	25|22	47	23.5	2	30|32	0	0	0	0	0	-79.75	0.76	0.55
DCAF4	RBM27	RBM27	33|28	61	30.5	2	38|41	0	0	0	0	0	-101.4	0.77	0.55
DCAF4	RBM25	RBM25	7|8	15	7.5	2	9|13	0	0	0	0	0	-30.38	0.68	0.55
DCAF4	RBM22	RBM22	1|1	2	1	2	3|1	0	0	0	0	0	-6.78	0.5	0.55
DCAF4	RBM28	RBM28	2|1	3	1.5	2	0|0	0.47	0.95	0.47	0.95	0.47	0.86	15	0.09
DCAF4	CSTF2T	CSTF2T	1|1	2	1	2	4|6	0	0	0	0	0	-18.93	0.2	0.55
DCAF4	FNBP4	FNBP4	5|5	10	5	2	14|18	0	0	0	0	0	-54.75	0.31	0.55
DCAF4	STAMBP	STAMBP	1|0	1	0.5	2	10|8	0	0	0	0	0	-39.66	0.06	0.55
DCAF4	EPHA2	EPHA2	4|4	8	4	2	9|7	0	0	0	0	0	-24.42	0.5	0.55
DCAF4	C11ORF49	C11ORF49	18|22	40	20	2	7|4	0.99	1	0.99	1	0.99	3.8	3.64	0
DCAF4	HNRNPH1	HNRNPH1	6|5	11	5.5	2	0|2	0.8	0.85	0.8	0.85	0.8	1.07	5.5	0.02
DCAF4	HNRNPH3	HNRNPH3	20|17	37	18.5	2	3|1	1	1	1	1	1	12.9	9.25	0
DCAF4	HNRNPH2	HNRNPH2	4|4	8	4	2	2|3	0.01	0.01	0.01	0.01	0.01	-4.24	1.6	0.3
DCAF4	ATP5B	ATP5B	2|3	5	2.5	2	8|6	0	0	0	0	0	-24.77	0.36	0.55
DCAF4	NES	NES	64|62	126	63	2	63|69	0	0	0	0	0	-143.96	0.95	0.55
DCAF4	TBC1D8	TBC1D8	40|39	79	39.5	2	22|26	0	0	0	0	0	-29.88	1.65	0.49
DCAF4	TBC1D5	TBC1D5	0|2	2	1	2	13|12	0	0	0	0	0	-55.26	0.08	0.55
DCAF4	CYTH4	CYTH4	0|1	1	0.5	2	0|1	0	0	0	0	0	-3.09	1	0.55
DCAF4	TRMT6	TRMT6	1|0	1	0.5	2	5|4	0	0	0	0	0	-19.79	0.11	0.55
DCAF4	TRMT5	TRMT5	4|4	8	4	2	13|17	0	0	0	0	0	-53.12	0.27	0.55
DCAF4	RBM17	RBM17	9|9	18	9	2	10|15	0	0	0	0	0	-32.57	0.72	0.55
DCAF4	PFDN2	PFDN2	6|7	13	6.5	2	2|3	0.3	0.43	0.3	0.43	0.3	-1.55	2.6	0.17
DCAF4	PFDN5	PFDN5	8|7	15	7.5	2	0|0	1	1	1	1	1	11.4	75	0
DCAF4	PFDN6	PFDN6	6|7	13	6.5	2	0|0	1	1	1	1	1	9.79	65	0
DCAF4	PABPC4	PABPC4	9|11	20	10	2	10|6	0	0	0	0	0	-16.35	1.25	0.44
DCAF4	SYNE1	SYNE1	1|3	4	2	2	2|1	0.05	0.1	0.05	0.1	0.05	-5.08	1.33	0.27
DCAF4	HNRNPUL1	HNRNPUL1	15|14	29	14.5	2	8|10	0	0	0	0	0	-12.79	1.61	0.42
DCAF4	YTHDC1	YTHDC1	2|3	5	2.5	2	0|0	0.97	0.99	0.97	0.99	0.97	2.89	25	0
DCAF4	YTHDC2	YTHDC2	58|49	107	53.5	2	11|8	1	1	1	1	1	26.88	5.63	0
DCAF4	SETX	SETX	6|9	15	7.5	2	4|11	0	0	0	0	0	-18.54	1	0.44
DCAF4	PAIP1	PAIP1	2|2	4	2	2	4|5	0	0	0	0	0	-14.65	0.44	0.55
DCAF4	WWOX	WWOX	5|7	12	6	2	22|25	0	0	0	0	0	-86.4	0.26	0.55
DCAF4	STEAP3	STEAP3	2|3	5	2.5	2	9|7	0	0	0	0	0	-28.93	0.31	0.55
DCAF4	RPS11	RPS11	0|2	2	1	2	1|0	0.23	0.46	0.23	0.46	0.23	-3.09	2	0.17
DCAF4	RPS10	RPS10	3|2	5	2.5	2	0|1	0.61	0.77	0.61	0.77	0.61	-0.15	5	0.03
DCAF4	RPS14	RPS14	1|2	3	1.5	2	0|0	0.47	0.95	0.47	0.95	0.47	0.86	15	0.09
DCAF4	TMSB4X	TMSB4X	2|4	6	3	2	5|6	0	0	0	0	0	-18.65	0.55	0.55
DCAF4	CCDC25	CCDC25	2|2	4	2	2	9|11	0	0	0	0	0	-37.38	0.2	0.55
DCAF4	RIPK2	RIPK2	0|1	1	0.5	2	4|8	0	0	0	0	0	-26.32	0.08	0.55
DCAF4	PDCL	PDCL	6|6	12	6	2	3|2	0.17	0.17	0.17	0.17	0.17	-1.55	2.4	0.23
DCAF4	TXN	TXN	8|4	12	6	2	0|0	1	1	1	1	1	6.48	60	0
DCAF4	TSR1	TSR1	3|3	6	3	2	4|4	0	0	0	0	0	-10.94	0.75	0.55
DCAF4	PABPN1	PABPN1	5|9	14	7	2	3|4	0.14	0.28	0.14	0.28	0.14	-6.3	2	0.25
DCAF4	TXNL1	TXNL1	42|38	80	40	2	7|9	1	1	1	1	1	19.1	5	0
DCAF4	MAP7D3	MAP7D3	3|3	6	3	2	7|8	0	0	0	0	0	-24.54	0.4	0.55
DCAF4	FBF1	FBF1	2|0	2	1	2	0|1	0.23	0.46	0.23	0.46	0.23	-3.09	2	0.17
DCAF4	ACTN1	ACTN1	7|4	11	5.5	2	27|35	0	0	0	0	0	-121.95	0.18	0.55
DCAF4	EZR	EZR	9|8	17	8.5	2	30|21	0	0	0	0	0	-86.69	0.33	0.55
DCAF4	G3BP1	G3BP1	41|42	83	41.5	2	30|26	0	0	0	0	0	-40.85	1.48	0.51
DCAF4	FKBP4	FKBP4	37|35	72	36	2	11|8	1	1	1	1	1	11.85	3.79	0
DCAF4	SRSF11	SRSF11	6|12	18	9	2	8|4	0	0	0	0	0	-13.61	1.5	0.35
DCAF4	SRSF10	SRSF10	2|4	6	3	2	0|0	0.97	1	0.97	1	0.97	2.89	30	0
DCAF4	FKBP3	FKBP3	9|10	19	9.5	2	7|6	0	0	0	0	0	-11.1	1.46	0.41
DCAF4	GAPVD1	GAPVD1	2|1	3	1.5	2	23|24	0	0	0	0	0	-99.88	0.06	0.55
DCAF4	APBB1	APBB1	4|1	5	2.5	2	9|11	0	0	0	0	0	-40.4	0.25	0.55
DCAF4	NOB1	NOB1	49|34	83	41.5	2	6|6	1	1	1	1	1	19.91	6.92	0
DCAF4	IRAK1	IRAK1	3|5	8	4	2	7|13	0	0	0	0	0	-34.57	0.4	0.55
DCAF4	DUS2	DUS2	0|1	1	0.5	2	3|3	0	0	0	0	0	-13.19	0.17	0.55
DCAF4	WDR3	WDR3	1|2	3	1.5	2	0|1	0.23	0.46	0.23	0.46	0.23	-1.48	3	0.17
DCAF4	DIAPH1	DIAPH1	0|1	1	0.5	2	20|13	0	0	0	0	0	-73.03	0.03	0.55
DCAF4	DIAPH3	DIAPH3	0|1	1	0.5	2	2|1	0	0	0	0	0	-6.89	0.33	0.55
DCAF4	WIPI2	WIPI2	29|24	53	26.5	2	30|25	0	0	0	0	0	-63.46	0.96	0.52
DCAF4	WIPI1	WIPI1	15|14	29	14.5	2	23|23	0	0	0	0	0	-63.65	0.63	0.55
DCAF4	IWS1	IWS1	1|0	1	0.5	2	2|3	0	0	0	0	0	-11.1	0.2	0.55
DCAF4	SNAP23	SNAP23	3|4	7	3.5	2	11|12	0	0	0	0	0	-41.04	0.3	0.55
DCAF4	SNAP29	SNAP29	11|10	21	10.5	2	13|15	0	0	0	0	0	-36.47	0.75	0.55
DCAF4	ZFC3H1	ZFC3H1	3|1	4	2	2	0|2	0.2	0.39	0.2	0.39	0.2	-3.04	2	0.22
DCAF4	F8	F8	0|1	1	0.5	2	1|3	0	0	0	0	0	-8.88	0.25	0.55
DCAF4	CSRP1	CSRP1	4|5	9	4.5	2	10|6	0	0	0	0	0	-24.42	0.56	0.55
DCAF4	HSD17B10	HSD17B10	3|6	9	4.5	2	0|0	1	1	1	1	1	4.74	45	0
DCAF4	C19ORF43	C19ORF43	0|1	1	0.5	2	2|2	0	0	0	0	0	-8.88	0.25	0.55
DCAF4	ATP6V1A	ATP6V1A	5|7	12	6	2	15|18	0	0	0	0	0	-56.84	0.36	0.55
DCAF4	RPS27A	RPS27A	16|20	36	18	2	5|9	0.47	0.9	0.47	0.9	0.47	-3.13	2.57	0.13
DCAF4	RC3H1	RC3H1	18|21	39	19.5	2	0|2	1	1	1	1	1	9.19	19.5	0
DCAF4	RC3H2	RC3H2	4|3	7	3.5	2	0|0	0.99	1	0.99	1	0.99	4.74	35	0
DCAF4	IFIT5	IFIT5	44|31	75	37.5	2	44|47	0	0	0	0	0	-118.87	0.82	0.55
DCAF4	CCT8	CCT8	340|322	662	331	2	112|110	1	1	1	1	1	47.72	2.98	0
DCAF4	TRO	TRO	5|6	11	5.5	2	0|0	1	1	1	1	1	8.16	55	0
DCAF4	CCT2	CCT2	46|49	95	47.5	2	6|8	1	1	1	1	1	30.43	6.79	0
DCAF4	CCT3	CCT3	7|5	12	6	2	1|1	0.92	0.99	0.92	0.99	0.92	1.81	6	0.01
DCAF4	CCT7	CCT7	2|5	7	3.5	2	0|1	0.72	0.98	0.72	0.98	0.72	-0.15	7	0.03
DCAF4	CCT4	CCT4	2|6	8	4	2	1|0	0.73	1	0.73	1	0.73	-0.15	8	0.02
DCAF4	CCT5	CCT5	31|29	60	30	2	1|0	1	1	1	1	1	38.83	60	0
DCAF4	EFTUD2	EFTUD2	16|12	28	14	2	5|10	0	0	0	0	0	-10.43	1.87	0.35
DCAF4	EFTUD1	EFTUD1	1|1	2	1	2	19|11	0	0	0	0	0	-62.02	0.07	0.55
DCAF4	ISG15	ISG15	1|4	5	2.5	2	1|2	0.15	0.3	0.15	0.3	0.15	-5.08	1.67	0.24
DCAF4	PDLIM4	PDLIM4	37|35	72	36	2	46|56	0	0	0	0	0	-132.66	0.71	0.55
DCAF4	PDLIM5	PDLIM5	15|23	38	19	2	33|34	0	0	0	0	0	-103.29	0.57	0.55
DCAF4	PDLIM7	PDLIM7	6|4	10	5	2	5|7	0	0	0	0	0	-16.7	0.83	0.55
DCAF4	GDI2	GDI2	0|1	1	0.5	2	1|1	0	0	0	0	0	-4.68	0.5	0.55
DCAF4	RPRD2	RPRD2	30|20	50	25	2	24|32	0	0	0	0	0	-71.94	0.89	0.53
DCAF4	MCCC2	MCCC2	2|3	5	2.5	2	0|0	0.97	0.99	0.97	0.99	0.97	2.89	25	0
DCAF4	MCCC1	MCCC1	526|341	867	433.5	2	121|142	0.5	1	0.5	1	0.5	-20.98	3.3	0.05
DCAF4	FAM207A	FAM207A	10|9	19	9.5	2	10|8	0	0	0	0	0	-19.87	1.06	0.47
DCAF4	ZC3H4	ZC3H4	9|15	24	12	2	14|18	0	0	0	0	0	-45.98	0.75	0.55
DCAF4	CBL	CBL	2|0	2	1	2	18|16	0	0	0	0	0	-75.34	0.06	0.55
DCAF4	WDR36	WDR36	18|17	35	17.5	2	8|8	0.01	0.02	0.01	0.02	0.01	-5.38	2.19	0.32
DCAF4	WDR33	WDR33	21|19	40	20	2	18|22	0	0	0	0	0	-44.13	1	0.51
DCAF4	MYBBP1A	MYBBP1A	7|3	10	5	2	8|6	0	0	0	0	0	-22.5	0.71	0.55
DCAF4	FLNA	FLNA	635|584	1219	609.5	2	6|4	1	1	1	1	1	inf	121.9	0
DCAF4	FLNB	FLNB	6|9	15	7.5	2	90|90	0	0	0	0	0	-374.16	0.08	0.55
DCAF4	FLNC	FLNC	53|52	105	52.5	2	111|105	0	0	0	0	0	-323.26	0.49	0.55
DCAF4	EIF4A1	EIF4A1	13|16	29	14.5	2	12|12	0	0	0	0	0	-24.64	1.21	0.48
DCAF4	KRT18	KRT18	58|50	108	54	2	60|74	0	0	0	0	0	-166.81	0.81	0.55
DCAF4	GIGYF1	GIGYF1	7|5	12	6	2	5|3	0	0.01	0	0.01	0	-8.05	1.5	0.34
DCAF4	GIGYF2	GIGYF2	61|64	125	62.5	2	53|63	0	0	0	0	0	-117.16	1.08	0.55
DCAF4	XIAP	XIAP	1|2	3	1.5	2	9|9	0	0	0	0	0	-36.05	0.17	0.55
DCAF4	TAF15	TAF15	9|6	15	7.5	2	1|0	1	1	1	1	1	5.46	15	0
DCAF4	EVPL	EVPL	2|2	4	2	2	1|1	0.14	0.14	0.14	0.14	0.14	-1.83	2	0.24
DCAF4	TRIM56	TRIM56	25|19	44	22	2	4|8	0.97	1	0.97	1	0.97	2.91	3.67	0
DCAF4	DCTN4	DCTN4	6|4	10	5	2	10|9	0	0	0	0	0	-30.43	0.53	0.55
DCAF4	POLH	POLH	8|9	17	8.5	2	3|1	0.94	0.97	0.94	0.97	0.94	2.41	4.25	0.01
DCAF4	KNTC1	KNTC1	6|13	19	9.5	2	24|21	0	0	0	0	0	-79.41	0.42	0.55
DCAF4	RBM12	RBM12	10|8	18	9	2	13|16	0	0	0	0	0	-42.08	0.62	0.55
DCAF4	RBM11	RBM11	13|19	32	16	2	0|0	1	1	1	1	1	20.66	160	0
DCAF4	RBM10	RBM10	31|26	57	28.5	2	45|38	0	0	0	0	0	-112.7	0.69	0.55
DCAF4	SAP30BP	SAP30BP	17|13	30	15	2	17|26	0	0	0	0	0	-59.53	0.7	0.55
DCAF4	RBM14	RBM14	15|16	31	15.5	2	1|1	1	1	1	1	1	15.01	15.5	0
DCAF4	RBM19	RBM19	2|1	3	1.5	2	3|3	0	0	0	0	0	-10.68	0.5	0.55
DCAF4	ZC3HAV1	ZC3HAV1	75|72	147	73.5	2	45|42	0	0	0	0	0	-51.43	1.69	0.52
DCAF4	SPATS2L	SPATS2L	25|26	51	25.5	2	1|1	1	1	1	1	1	29.01	25.5	0
DCAF4	BEND3	BEND3	5|3	8	4	2	0|0	1	1	1	1	1	4.74	40	0
DCAF4	DNTTIP2	DNTTIP2	7|7	14	7	2	7|4	0	0	0	0	0	-10.45	1.27	0.41
DCAF4	UBE2V1	UBE2V1	2|0	2	1	2	1|1	0.07	0.14	0.07	0.14	0.07	-4.68	1	0.26
DCAF4	YAP1	YAP1	12|8	20	10	2	15|16	0	0	0	0	0	-46.02	0.65	0.55
DCAF4	MEPCE	MEPCE	2|1	3	1.5	2	1|0	0.23	0.46	0.23	0.46	0.23	-1.48	3	0.17
DCAF4	MARS	MARS	2|3	5	2.5	2	0|0	0.97	0.99	0.97	0.99	0.97	2.89	25	0
DCAF4	PSMD8	PSMD8	3|4	7	3.5	2	20|18	0	0	0	0	0	-73.03	0.18	0.55
DCAF4	TOM1	TOM1	2|0	2	1	2	5|8	0	0	0	0	0	-28.6	0.15	0.55
DCAF4	PSMD1	PSMD1	23|17	40	20	2	14|18	0	0	0	0	0	-32.94	1.25	0.49
DCAF4	PSMD2	PSMD2	6|7	13	6.5	2	21|22	0	0	0	0	0	-75.2	0.3	0.55
DCAF4	CPSF7	CPSF7	7|6	13	6.5	2	2|6	0	0.01	0	0.01	0	-6.45	1.62	0.34
DCAF4	CPSF6	CPSF6	17|17	34	17	2	23|24	0	0	0	0	0	-60.15	0.72	0.55
DCAF4	CPSF3	CPSF3	16|20	36	18	2	26|31	0	0	0	0	0	-81.26	0.63	0.55
DCAF4	EPS15	EPS15	4|0	4	2	2	28|27	0	0	0	0	0	-122.36	0.07	0.55
DCAF4	QKI	QKI	6|8	14	7	2	1|2	0.9	0.98	0.9	0.98	0.9	1.56	4.67	0.01
DCAF4	EIF2S1	EIF2S1	15|19	34	17	2	20|22	0	0	0	0	0	-54.19	0.81	0.55
DCAF4	ELOVL5	ELOVL5	0|1	1	0.5	2	2|1	0	0	0	0	0	-6.89	0.33	0.55
DCAF4	SIPA1L1	SIPA1L1	33|30	63	31.5	2	48|47	0	0	0	0	0	-128.4	0.66	0.55
DCAF4	ZNF644	ZNF644	2|4	6	3	2	0|0	0.97	1	0.97	1	0.97	2.89	30	0
DCAF4	RNMT	RNMT	7|5	12	6	2	12|10	0	0	0	0	0	-34.29	0.55	0.55
DCAF4	ITGB1	ITGB1	1|5	6	3	2	5|2	0	0	0	0	0	-12.75	0.86	0.36
DCAF4	WNK1	WNK1	1|0	1	0.5	2	3|6	0	0	0	0	0	-19.79	0.11	0.55
DCAF4	RTN4	RTN4	10|9	19	9.5	2	14|19	0	0	0	0	0	-47.96	0.58	0.55
DCAF4	MIS18BP1	MIS18BP1	2|1	3	1.5	2	0|0	0.47	0.95	0.47	0.95	0.47	0.86	15	0.09
DCAF4	KPNB1	KPNB1	17|13	30	15	2	8|10	0	0	0	0	0	-14.17	1.67	0.4
DCAF4	HGS	HGS	2|0	2	1	2	13|18	0	0	0	0	0	-68.65	0.06	0.55
DCAF4	SLC25A6	SLC25A6	1|0	1	0.5	2	1|1	0	0	0	0	0	-4.68	0.5	0.55
DCAF4	SLC25A5	SLC25A5	33|29	62	31	2	17|20	0	0	0	0	0	-24.75	1.68	0.47
DCAF4	BAIAP2	BAIAP2	2|1	3	1.5	2	12|15	0	0	0	0	0	-55.71	0.11	0.55
DCAF4	PLA2G4A	PLA2G4A	0|1	1	0.5	2	21|21	0	0	0	0	0	-93.24	0.02	0.55
DCAF4	COPS7B	COPS7B	2|1	3	1.5	2	0|1	0.23	0.46	0.23	0.46	0.23	-1.48	3	0.17
DCAF4	COPS7A	COPS7A	6|5	11	5.5	2	1|0	0.99	1	0.99	1	0.99	4.02	11	0
DCAF4	PARD3	PARD3	15|12	27	13.5	2	26|30	0	0	0	0	0	-87.64	0.48	0.55
DCAF4	NCK1	NCK1	12|9	21	10.5	2	18|23	0	0	0	0	0	-63.91	0.51	0.55
DCAF4	NCK2	NCK2	1|1	2	1	2	2|2	0	0	0	0	0	-6.78	0.5	0.55
DCAF4	PRCC	PRCC	0|1	1	0.5	2	10|8	0	0	0	0	0	-39.66	0.06	0.55
DCAF4	SLU7	SLU7	1|4	5	2.5	2	3|4	0	0	0	0	0	-12.76	0.71	0.38
DCAF4	KIF13B	KIF13B	3|4	7	3.5	2	8|10	0	0	0	0	0	-30.63	0.39	0.55
DCAF4	TNIP1	TNIP1	1|0	1	0.5	2	15|12	0	0	0	0	0	-59.72	0.04	0.55
DCAF4	TRMT112	TRMT112	3|2	5	2.5	2	0|0	0.97	0.99	0.97	0.99	0.97	2.89	25	0
DCAF4	HUWE1	HUWE1	29|21	50	25	2	26|28	0	0	0	0	0	-66.45	0.93	0.52
DCAF4	PKP2	PKP2	3|2	5	2.5	2	0|0	0.97	0.99	0.97	0.99	0.97	2.89	25	0
DCAF4	NUDT21	NUDT21	4|3	7	3.5	2	7|9	0	0	0	0	0	-26.54	0.44	0.55
DCAF4	LBR	LBR	9|8	17	8.5	2	9|11	0	0	0	0	0	-24.93	0.85	0.55
DCAF4	TUBA3E	TUBA3E	3|3	6	3	2	3|3	0	0	0	0	0	-7.43	1	0.55
DCAF4	RAN	RAN	9|11	20	10	2	5|7	0	0	0	0	0	-9.37	1.67	0.37
DCAF4	ACIN1	ACIN1	36|36	72	36	2	18|19	0	0	0	0	0	-15.32	1.95	0.45
DCAF4	CEP192	CEP192	10|12	22	11	2	8|6	0	0	0	0	0	-11.44	1.57	0.39
DCAF4	LPP	LPP	7|11	18	9	2	18|23	0	0	0	0	0	-68.52	0.44	0.55
DCAF4	UTP14A	UTP14A	27|28	55	27.5	2	13|14	0	0	0	0	0	-10.52	2.04	0.4
DCAF4	CNOT1	CNOT1	40|36	76	38	2	4|7	1	1	1	1	1	23.6	6.91	0
DCAF4	CEP350	CEP350	3|5	8	4	2	0|0	1	1	1	1	1	4.74	40	0
DCAF4	SYNCRIP	SYNCRIP	31|32	63	31.5	2	6|11	1	1	1	1	1	7.53	3.71	0
DCAF4	SAMD9L	SAMD9L	0|1	1	0.5	2	1|2	0	0	0	0	0	-6.89	0.33	0.55
DCAF4	ZC3H11A	ZC3H11A	22|24	46	23	2	36|35	0	0	0	0	0	-97	0.65	0.55
DCAF4	ZNF280C	ZNF280C	14|10	24	12	2	2|2	0.99	1	0.99	1	0.99	4.58	6	0
DCAF4	VIM	VIM	49|49	98	49	2	79|82	0	0	0	0	0	-220.42	0.61	0.55
DCAF4	YEATS2	YEATS2	2|2	4	2	2	5|7	0	0	0	0	0	-20.65	0.33	0.55
DCAF4	PTPN11	PTPN11	12|10	22	11	2	24|18	0	0	0	0	0	-63.76	0.52	0.55
DCAF4	SNX2	SNX2	2|3	5	2.5	2	16|18	0	0	0	0	0	-67.56	0.15	0.55
DCAF4	SNX1	SNX1	41|37	78	39	2	41|44	0	0	0	0	0	-97.6	0.92	0.55
DCAF4	SNX5	SNX5	1|1	2	1	2	13|9	0	0	0	0	0	-44.75	0.09	0.55
DCAF4	SNX4	SNX4	2|1	3	1.5	2	7|8	0	0	0	0	0	-29.6	0.2	0.55
DCAF4	SPTAN1	SPTAN1	1|2	3	1.5	2	10|13	0	0	0	0	0	-46.96	0.13	0.55
DCAF4	SNX9	SNX9	3|3	6	3	2	18|17	0	0	0	0	0	-66.57	0.17	0.55
DCAF4	RBBP6	RBBP6	12|17	29	14.5	2	1|1	1	1	1	1	1	10.9	14.5	0
DCAF4	SMARCE1	SMARCE1	0|1	1	0.5	2	6|4	0	0	0	0	0	-21.94	0.1	0.55
DCAF4	CCDC124	CCDC124	9|8	17	8.5	2	3|2	0.81	0.89	0.81	0.89	0.81	0.94	3.4	0.02
DCAF4	KHSRP	KHSRP	17|12	29	14.5	2	28|24	0	0	0	0	0	-79.56	0.56	0.55
DCAF4	FTSJ3	FTSJ3	57|49	106	53	2	20|19	0.57	1	0.57	1	0.57	-1.84	2.72	0.04
DCAF4	MKL2	MKL2	143|136	279	139.5	2	77|99	0	0	0	0	0	-120.67	1.59	0.55
DCAF4	MGEA5	MGEA5	7|6	13	6.5	2	27|27	0	0	0	0	0	-98.47	0.24	0.55
DCAF4	PKM	PKM	44|53	97	48.5	2	30|42	0	0	0	0	0	-64.38	1.35	0.52
DCAF4	CWC15	CWC15	6|7	13	6.5	2	5|5	0	0	0	0	0	-10.13	1.3	0.39
DCAF4	MAGEB2	MAGEB2	5|6	11	5.5	2	1|1	0.91	0.95	0.91	0.95	0.91	1.81	5.5	0.01
DCAF4	IBTK	IBTK	59|64	123	61.5	2	16|11	1	1	1	1	1	27.49	4.56	0
DCAF4	EIF4H	EIF4H	6|7	13	6.5	2	5|6	0	0	0	0	0	-11.88	1.18	0.41
DCAF4	TUBB2B	TUBB2B	2|1	3	1.5	2	0|0	0.47	0.95	0.47	0.95	0.47	0.86	15	0.09
DCAF4	CEP170	CEP170	25|25	50	25	2	46|49	0	0	0	0	0	-138.19	0.53	0.55
DCAF4	HAT1	HAT1	23|23	46	23	2	12|13	0	0	0	0	0	-12.48	1.84	0.43
DCAF4	TUBB	TUBB	19|18	37	18.5	2	15|11	0	0	0	0	0	-21.04	1.42	0.47
DCAF4	HDAC5	HDAC5	1|1	2	1	2	10|10	0	0	0	0	0	-40.4	0.1	0.55
DCAF4	HDAC6	HDAC6	1|1	2	1	2	3|2	0	0	0	0	0	-8.78	0.4	0.55
DCAF4	RFC4	RFC4	1|0	1	0.5	2	5|8	0	0	0	0	0	-28.6	0.08	0.55
DCAF4	RFC1	RFC1	17|13	30	15	2	11|12	0	0	0	0	0	-22.89	1.3	0.46
DCAF4	KIF11	KIF11	2|1	3	1.5	2	13|10	0	0	0	0	0	-46.96	0.13	0.55
DCAF4	OXSR1	OXSR1	2|2	4	2	2	3|8	0	0	0	0	0	-18.37	0.36	0.55
DCAF4	PGAM1	PGAM1	3|3	6	3	2	14|18	0	0	0	0	0	-60.13	0.19	0.55
DCAF4	CBX3	CBX3	4|4	8	4	2	4|2	0	0	0	0	0	-5.98	1.33	0.35
DCAF4	MEX3D	MEX3D	3|4	7	3.5	2	1|0	0.85	0.93	0.85	0.93	0.85	1.19	7	0.01
DCAF4	ZBTB10	ZBTB10	0|1	1	0.5	2	2|5	0	0	0	0	0	-15.4	0.14	0.55
DCAF4	POLD3	POLD3	4|2	6	3	2	8|5	0	0	0	0	0	-22.73	0.46	0.55
DCAF4	RAB10	RAB10	2|3	5	2.5	2	0|0	0.97	0.99	0.97	0.99	0.97	2.89	25	0
DCAF4	SRP72	SRP72	4|5	9	4.5	2	9|12	0	0	0	0	0	-34.48	0.43	0.55
DCAF4	DNMBP	DNMBP	46|48	94	47	2	71|69	0	0	0	0	0	-185.42	0.67	0.55
DCAF4	RRS1	RRS1	21|17	38	19	2	0|0	1	1	1	1	1	26.65	190	0
DCAF4	SND1	SND1	16|22	38	19	2	27|35	0	0	0	0	0	-91.22	0.61	0.55
DCAF4	IGF2BP1	IGF2BP1	10|8	18	9	2	0|0	1	1	1	1	1	12.98	90	0
DCAF4	IGF2BP2	IGF2BP2	83|104	187	93.5	2	20|21	1	1	1	1	1	35.1	4.56	0
DCAF4	DUT	DUT	2|1	3	1.5	2	4|4	0	0	0	0	0	-14.76	0.38	0.55
DCAF4	ALDH18A1	ALDH18A1	1|2	3	1.5	2	0|1	0.23	0.46	0.23	0.46	0.23	-1.48	3	0.17
DCAF4	NAT10	NAT10	46|38	84	42	2	48|63	0	0	0	0	0	-144.19	0.76	0.55
DCAF4	PDCD5	PDCD5	1|1	2	1	2	6|6	0	0	0	0	0	-23.16	0.17	0.55
DCAF4	KIF1B	KIF1B	5|4	9	4.5	2	2|6	0	0	0	0	0	-9.26	1.12	0.38
DCAF4	HNRNPD	HNRNPD	18|17	35	17.5	2	10|6	0.01	0.02	0.01	0.02	0.01	-5.38	2.19	0.32
DCAF4	SMEK1	SMEK1	6|5	11	5.5	2	19|12	0	0	0	0	0	-52.57	0.35	0.55
DCAF4	LENG8	LENG8	18|17	35	17.5	2	22|21	0	0	0	0	0	-52.68	0.81	0.55
DCAF4	USP5	USP5	11|8	19	9.5	2	10|15	0	0	0	0	0	-34.33	0.76	0.55
DCAF4	MYO6	MYO6	12|14	26	13	2	45|44	0	0	0	0	0	-156.14	0.29	0.55
DCAF4	SOX9	SOX9	7|7	14	7	2	12|9	0	0	0	0	0	-28.5	0.67	0.55
DCAF4	FN3KRP	FN3KRP	2|1	3	1.5	2	0|0	0.47	0.95	0.47	0.95	0.47	0.86	15	0.09
DCAF4	SEC16A	SEC16A	26|30	56	28	2	1|6	0.99	1	0.99	1	0.99	4.86	8	0
DCAF4	FAM192A	FAM192A	3|3	6	3	2	5|5	0	0	0	0	0	-14.67	0.6	0.55
DCAF4	ARAP3	ARAP3	1|2	3	1.5	2	0|1	0.23	0.46	0.23	0.46	0.23	-1.48	3	0.17
DCAF4	HSP90AB4P	HSP90AB4P	3|4	7	3.5	2	0|0	0.99	1	0.99	1	0.99	4.74	35	0
DCAF4	DVL2	DVL2	43|43	86	43	2	16|22	0	0	0	0	0	-7.84	2.26	0.37
DCAF4	DVL3	DVL3	41|46	87	43.5	2	16|20	0.15	0.31	0.15	0.31	0.15	-7.15	2.42	0.23
DCAF4	PFKL	PFKL	1|2	3	1.5	2	3|4	0	0	0	0	0	-12.76	0.43	0.55
DCAF4	CEBPZ	CEBPZ	22|17	39	19.5	2	4|6	0.99	1	0.99	1	0.99	4.11	3.9	0
DCAF4	ARL6IP4	ARL6IP4	1|3	4	2	2	0|0	0.5	0.99	0.5	0.99	0.5	0.86	20	0.07
DCAF4	ZC3H7B	ZC3H7B	3|5	8	4	2	0|0	1	1	1	1	1	4.74	40	0
DCAF4	ZC3H7A	ZC3H7A	22|27	49	24.5	2	14|12	0	0	0	0	0	-15.52	1.88	0.4
DCAF4	PSME2	PSME2	1|1	2	1	2	6|7	0	0	0	0	0	-25.32	0.15	0.55
DCAF4	WARS	WARS	6|8	14	7	2	19|18	0	0	0	0	0	-62.67	0.38	0.55
DCAF4	SLK	SLK	24|26	50	25	2	73|82	0	0	0	0	0	-263.36	0.32	0.55
DCAF4	ABCF3	ABCF3	4|5	9	4.5	2	8|8	0	0	0	0	0	-24.42	0.56	0.55
DCAF4	EEF1B2	EEF1B2	2|2	4	2	2	10|8	0	0	0	0	0	-33.14	0.22	0.55
DCAF4	CTNNA1	CTNNA1	0|1	1	0.5	2	6|4	0	0	0	0	0	-21.94	0.1	0.55
DCAF4	ABCF2	ABCF2	10|12	22	11	2	10|10	0	0	0	0	0	-21.94	1.1	0.47
DCAF4	ZGRF1	ZGRF1	1|1	2	1	2	1|2	0	0	0	0	0	-5.08	0.67	0.55
DCAF4	SSR4	SSR4	2|5	7	3.5	2	0|0	0.97	1	0.97	1	0.97	2.89	35	0
DCAF4	TMEM33	TMEM33	2|1	3	1.5	2	2|0	0.09	0.17	0.09	0.17	0.09	-3.04	1.5	0.26
DCAF4	ARHGEF40	ARHGEF40	5|3	8	4	2	1|0	0.87	0.98	0.87	0.98	0.87	1.19	8	0.01
DCAF4	IST1	IST1	2|0	2	1	2	8|7	0	0	0	0	0	-33.02	0.13	0.55
DCAF4	RAPGEF6	RAPGEF6	9|8	17	8.5	2	18|19	0	0	0	0	0	-58.02	0.46	0.55
DCAF4	SNRNP200	SNRNP200	16|19	35	17.5	2	23|30	0	0	0	0	0	-73.45	0.66	0.55
DCAF4	LINGO4	LINGO4	3|0	3	1.5	2	1|0	0.38	0.77	0.38	0.77	0.38	-3.09	3	0.15
DCAF4	EML4	EML4	3|0	3	1.5	2	16|15	0	0	0	0	0	-68.65	0.1	0.55
DCAF4	NSFL1C	NSFL1C	27|34	61	30.5	2	16|22	0	0	0	0	0	-29.24	1.61	0.47
DCAF4	MAGI1	MAGI1	1|0	1	0.5	2	7|5	0	0	0	0	0	-26.35	0.08	0.55
DCAF4	TAGLN2	TAGLN2	55|50	105	52.5	2	45|53	0	0	0	0	0	-101.38	1.07	0.54
DCAF4	LAS1L	LAS1L	5|9	14	7	2	8|4	0	0	0	0	0	-15.05	1.17	0.4
DCAF4	MIPOL1	MIPOL1	2|2	4	2	2	0|0	0.95	0.95	0.95	0.95	0.95	2.89	20	0.01
DCAF4	GMPS	GMPS	3|3	6	3	2	14|16	0	0	0	0	0	-55.85	0.2	0.55
DCAF4	SNRPD3	SNRPD3	4|4	8	4	2	3|3	0	0	0	0	0	-5.98	1.33	0.35
DCAF4	SNRPD2	SNRPD2	3|3	6	3	2	5|6	0	0	0	0	0	-16.62	0.55	0.55
DCAF4	SNRPD1	SNRPD1	5|6	11	5.5	2	4|4	0	0	0	0	0	-8.05	1.38	0.37
DCAF4	CNN2	CNN2	9|12	21	10.5	2	17|14	0	0	0	0	0	-44.05	0.68	0.55
DCAF4	SLTM	SLTM	8|7	15	7.5	2	14|10	0	0	0	0	0	-34.24	0.62	0.55
DCAF4	MYLK	MYLK	3|6	9	4.5	2	16|15	0	0	0	0	0	-58	0.29	0.55
DCAF4	KPNA3	KPNA3	11|9	20	10	2	1|2	1	1	1	1	1	4.96	6.67	0
DCAF4	NCAPH	NCAPH	18|16	34	17	2	18|15	0	0	0	0	0	-36.15	1.03	0.5
DCAF4	NCAPG	NCAPG	4|3	7	3.5	2	14|20	0	0	0	0	0	-64.49	0.21	0.55
DCAF4	COPB2	COPB2	1|1	2	1	2	5|3	0	0	0	0	0	-14.76	0.25	0.55
DCAF4	CCDC28A	CCDC28A	1|0	1	0.5	2	0|1	0	0	0	0	0	-3.09	1	0.55
DCAF4	REXO4	REXO4	3|0	3	1.5	2	1|0	0.38	0.77	0.38	0.77	0.38	-3.09	3	0.15
DCAF4	SEPTIN-7	SEPTIN-7	9|10	19	9.5	2	11|11	0	0	0	0	0	-27	0.86	0.55
DCAF4	SEPTIN-2	SEPTIN-2	0|1	1	0.5	2	6|5	0	0	0	0	0	-24.18	0.09	0.55
DCAF4	KIAA1671	KIAA1671	5|6	11	5.5	2	27|37	0	0	0	0	0	-122.83	0.17	0.55
DCAF4	RIC8A	RIC8A	4|4	8	4	2	9|11	0	0	0	0	0	-32.43	0.4	0.55
DCAF4	SEPTIN-9	SEPTIN-9	15|18	33	16.5	2	54|55	0	0	0	0	0	-190.3	0.3	0.55
DCAF4	NOP14	NOP14	1|2	3	1.5	2	0|0	0.47	0.95	0.47	0.95	0.47	0.86	15	0.09
DCAF4	CRK	CRK	29|31	60	30	2	30|25	0	0	0	0	0	-56.07	1.09	0.52
DCAF4	PAGE2	PAGE2	4|5	9	4.5	2	3|5	0	0	0	0	0	-9.5	1.12	0.39
DCAF4	EIF5A	EIF5A	9|5	14	7	2	11|5	0	0	0	0	0	-22.23	0.88	0.46
DCAF4	NONO	NONO	59|62	121	60.5	2	44|50	0	0	0	0	0	-81.51	1.29	0.54
DCAF4	PC	PC	844|594	1438	719	2	212|211	1	1	1	1	1	68.16	3.4	0
DCAF4	SMARCAD1	SMARCAD1	3|2	5	2.5	2	2|3	0	0	0	0	0	-7.14	1	0.36
DCAF4	SURF4	SURF4	1|3	4	2	2	1|1	0.19	0.38	0.19	0.38	0.19	-3.28	2	0.22
DCAF4	SURF6	SURF6	11|12	23	11.5	2	1|2	1	1	1	1	1	7.39	7.67	0
DCAF4	TUBB6	TUBB6	7|9	16	8	2	5|10	0	0	0	0	0	-17.35	1.07	0.44
DCAF4	TUBB3	TUBB3	0|1	1	0.5	2	2|2	0	0	0	0	0	-8.88	0.25	0.55
DCAF4	MB21D2	MB21D2	1|0	1	0.5	2	4|7	0	0	0	0	0	-24.18	0.09	0.55
DCAF4	ASPSCR1	ASPSCR1	0|1	1	0.5	2	4|5	0	0	0	0	0	-19.79	0.11	0.55
DCAF4	RBFOX2	RBFOX2	4|3	7	3.5	2	0|0	0.99	1	0.99	1	0.99	4.74	35	0
DCAF4	NYNRIN	NYNRIN	47|42	89	44.5	2	0|1	1	1	1	1	1	57.49	89	0
DCAF4	RPAP3	RPAP3	40|36	76	38	2	31|28	0	0	0	0	0	-53.06	1.29	0.52
DCAF4	KNOP1	KNOP1	7|9	16	8	2	7|5	0	0	0	0	0	-12.2	1.33	0.4
DCAF4	STK38	STK38	11|12	23	11.5	2	15|19	0	0	0	0	0	-46.09	0.68	0.55
DCAF4	FBL	FBL	2|6	8	4	2	1|1	0.55	0.95	0.55	0.95	0.55	-1.83	4	0.05
DCAF4	DHRS2	DHRS2	8|9	17	8.5	2	1|3	0.94	0.97	0.94	0.97	0.94	2.41	4.25	0.01
DCAF4	DNAAF2	DNAAF2	2|1	3	1.5	2	8|9	0	0	0	0	0	-33.91	0.18	0.55
DCAF4	BCAS3	BCAS3	10|7	17	8.5	2	14|14	0	0	0	0	0	-42.09	0.61	0.55
DCAF4	EHMT1	EHMT1	3|1	4	2	2	1|0	0.38	0.77	0.38	0.77	0.38	-1.48	4	0.15
DCAF4	STAT3	STAT3	32|24	56	28	2	59|45	0	0	0	0	0	-158.1	0.54	0.55
DCAF4	STAT2	STAT2	18|18	36	18	2	29|28	0	0	0	0	0	-77.43	0.63	0.55
DCAF4	STAT1	STAT1	43|46	89	44.5	2	80|77	0	0	0	0	0	-224.37	0.57	0.55
DCAF4	MARK4	MARK4	2|0	2	1	2	0|1	0.23	0.46	0.23	0.46	0.23	-3.09	2	0.17
DCAF4	RPL13A	RPL13A	2|3	5	2.5	2	0|0	0.97	0.99	0.97	0.99	0.97	2.89	25	0
DCAF4	MARK2	MARK2	1|1	2	1	2	5|3	0	0	0	0	0	-14.76	0.25	0.55
DCAF4	IGBP1	IGBP1	9|7	16	8	2	15|13	0	0	0	0	0	-42.09	0.57	0.55
DCAF4	HTATSF1	HTATSF1	1|2	3	1.5	2	6|3	0	0	0	0	0	-16.88	0.33	0.55
DCAF4	EBNA1BP2	EBNA1BP2	6|3	9	4.5	2	0|0	1	1	1	1	1	4.74	45	0
DCAF4	LCP1	LCP1	2|1	3	1.5	2	35|34	0	0	0	0	0	-148.8	0.04	0.55
DCAF4	PLXNA2	PLXNA2	1|2	3	1.5	2	1|0	0.23	0.46	0.23	0.46	0.23	-1.48	3	0.17
DCAF4	ASNS	ASNS	4|9	13	6.5	2	3|2	0.45	0.89	0.45	0.89	0.45	-4.24	2.6	0.14
DCAF4	BOD1L1	BOD1L1	9|11	20	10	2	28|31	0	0	0	0	0	-100.98	0.34	0.55
DCAF4	SRP68	SRP68	46|41	87	43.5	2	55|45	0	0	0	0	0	-118.66	0.87	0.55
DCAF4	GABPA	GABPA	2|0	2	1	2	8|13	0	0	0	0	0	-46.37	0.1	0.55
DCAF4	MAP4K5	MAP4K5	1|0	1	0.5	2	14|11	0	0	0	0	0	-55.26	0.04	0.55
DCAF4	MAP4K4	MAP4K4	2|2	4	2	2	12|13	0	0	0	0	0	-48.09	0.16	0.55
DCAF4	KIRREL	KIRREL	10|9	19	9.5	2	1|0	1	1	1	1	1	9.83	19	0
DCAF4	SSH3	SSH3	5|4	9	4.5	2	9|13	0	0	0	0	0	-36.5	0.41	0.55
DCAF4	MAP2	MAP2	30|25	55	27.5	2	24|23	0	0	0	0	0	-47.77	1.17	0.51
DCAF4	USP9X	USP9X	1|0	1	0.5	2	2|3	0	0	0	0	0	-11.1	0.2	0.55
DCAF4	MAP4	MAP4	108|105	213	106.5	2	183|230	0	0	0	0	0	-604.75	0.52	0.55
DCAF4	BCL9L	BCL9L	0|2	2	1	2	2|4	0	0	0	0	0	-13.19	0.33	0.55
DCAF4	PTPN23	PTPN23	16|19	35	17.5	2	54|62	0	0	0	0	0	-202.38	0.3	0.55
DCAF4	SON	SON	19|19	38	19	2	12|10	0	0	0	0	0	-12.79	1.73	0.43
DCAF4	HSPB1	HSPB1	6|4	10	5	2	11|12	0	0	0	0	0	-38.57	0.43	0.55
DCAF4	MTR	MTR	6|2	8	4	2	5|6	0	0	0	0	0	-18.65	0.73	0.43
DCAF4	PKN2	PKN2	1|4	5	2.5	2	10|17	0	0	0	0	0	-55.53	0.19	0.55
DCAF4	NUMB	NUMB	10|11	21	10.5	2	26|33	0	0	0	0	0	-98.48	0.36	0.55
DCAF4	TFCP2	TFCP2	6|7	13	6.5	2	8|3	0	0	0	0	0	-11.57	1.18	0.41
DCAF4	MAPT	MAPT	3|6	9	4.5	2	0|2	0.62	0.85	0.62	0.85	0.62	-0.44	4.5	0.03
DCAF4	CKAP5	CKAP5	94|98	192	96	2	181|185	0	0	0	0	0	-534.69	0.52	0.55
DCAF4	DNAH17	DNAH17	1|4	5	2.5	2	0|1	0.47	0.93	0.47	0.93	0.47	-1.48	5	0.13
DCAF4	ERBB2IP	ERBB2IP	62|55	117	58.5	2	37|35	0	0	0	0	0	-49.03	1.62	0.51
DCAF4	TMOD3	TMOD3	0|1	1	0.5	2	16|7	0	0	0	0	0	-50.3	0.04	0.55
DCAF4	LAT2	LAT2	0|1	1	0.5	2	5|3	0	0	0	0	0	-17.55	0.12	0.55
DCAF4	DHCR7	DHCR7	3|5	8	4	2	0|0	1	1	1	1	1	4.74	40	0
DCAF4	AFG3L2	AFG3L2	0|1	1	0.5	2	1|1	0	0	0	0	0	-4.68	0.5	0.55
DCAF4	ITSN2	ITSN2	1|0	1	0.5	2	2|4	0	0	0	0	0	-13.19	0.17	0.55
DCAF4	GNB2L1	GNB2L1	13|13	26	13	2	0|1	1	1	1	1	1	15.66	26	0
DCAF4	CSNK1E	CSNK1E	2|1	3	1.5	2	0|0	0.47	0.95	0.47	0.95	0.47	0.86	15	0.09
DCAF4	LIG3	LIG3	0|1	1	0.5	2	4|4	0	0	0	0	0	-17.55	0.12	0.55
DCAF4	PTBP3	PTBP3	3|2	5	2.5	2	0|0	0.97	0.99	0.97	0.99	0.97	2.89	25	0
DCAF4	PTBP1	PTBP1	22|10	32	16	2	13|12	0	0	0	0	0	-30.91	1.28	0.44
DCAF4	HK1	HK1	1|2	3	1.5	2	13|12	0	0	0	0	0	-51.33	0.12	0.55
DCAF4	HELZ2	HELZ2	7|8	15	7.5	2	0|3	0.79	0.83	0.79	0.83	0.79	1.14	5	0.02
DCAF4	FAM193A	FAM193A	5|6	11	5.5	2	0|0	1	1	1	1	1	8.16	55	0
DCAF4	TDP2	TDP2	2|2	4	2	2	0|2	0.17	0.17	0.17	0.17	0.17	-1.55	2	0.23
DCAF4	LDHA	LDHA	3|7	10	5	2	6|5	0	0	0	0	0	-16.62	0.91	0.42
DCAF4	LDHB	LDHB	4|8	12	6	2	3|4	0.05	0.1	0.05	0.1	0.05	-7.73	1.71	0.28
DCAF4	XRN2	XRN2	26|18	44	22	2	10|11	0.06	0.12	0.06	0.12	0.06	-12.45	2.1	0.27
DCAF4	PABPC1	PABPC1	38|36	74	37	2	33|35	0	0	0	0	0	-68.83	1.09	0.53
DCAF4	MACF1	MACF1	11|7	18	9	2	72|81	0	0	0	0	0	-310.67	0.12	0.55
DCAF4	PCMT1	PCMT1	4|8	12	6	2	5|6	0	0	0	0	0	-14.88	1.09	0.4
DCAF4	SLAIN2	SLAIN2	5|3	8	4	2	18|26	0	0	0	0	0	-85.93	0.18	0.55
DCAF4	DCP1B	DCP1B	17|11	28	14	2	18|18	0	0	0	0	0	-49.94	0.78	0.55
DCAF4	DCP1A	DCP1A	7|10	17	8.5	2	18|21	0	0	0	0	0	-64.39	0.44	0.55
DCAF4	PREX1	PREX1	1|1	2	1	2	0|3	0	0	0	0	0	-4.8	0.67	0.55
DCAF4	TUBA1C	TUBA1C	66|72	138	69	2	99|103	0	0	0	0	0	-267.78	0.68	0.55
DCAF4	TUBA1B	TUBA1B	9|18	27	13.5	2	14|10	0	0	0	0	0	-30.68	1.12	0.46
DCAF4	PPME1	PPME1	8|4	12	6	2	8|14	0	0	0	0	0	-36.36	0.55	0.55
DCAF4	CTNNBL1	CTNNBL1	2|1	3	1.5	2	4|5	0	0	0	0	0	-16.88	0.33	0.55
DCAF4	SAMD9	SAMD9	0|1	1	0.5	2	21|18	0	0	0	0	0	-86.53	0.03	0.55
DCAF4	ZNF281	ZNF281	9|9	18	9	2	6|12	0	0	0	0	0	-19.63	1	0.55
DCAF4	STAG2	STAG2	0|1	1	0.5	2	2|2	0	0	0	0	0	-8.88	0.25	0.55
DCAF4	PDIA3	PDIA3	8|6	14	7	2	0|0	1	1	1	1	1	9.79	70	0
DCAF4	IFT74	IFT74	41|36	77	38.5	2	54|50	0	0	0	0	0	-134.68	0.74	0.55
DCAF4	HEXIM1	HEXIM1	6|7	13	6.5	2	4|3	0.02	0.03	0.02	0.03	0.02	-4.92	1.86	0.3
DCAF4	TAF7	TAF7	7|12	19	9.5	2	8|7	0	0	0	0	0	-17.49	1.27	0.42
DCAF4	TAF6	TAF6	0|1	1	0.5	2	4|6	0	0	0	0	0	-21.94	0.1	0.55
DCAF4	TAF3	TAF3	1|3	4	2	2	2|1	0.05	0.1	0.05	0.1	0.05	-5.08	1.33	0.27
DCAF4	TAF2	TAF2	1|0	1	0.5	2	5|6	0	0	0	0	0	-24.18	0.09	0.55
DCAF4	TAF1	TAF1	40|35	75	37.5	2	20|19	0	0	0	0	0	-20.01	1.92	0.44
DCAF4	G6PD	G6PD	9|13	22	11	2	16|16	0	0	0	0	0	-45.98	0.69	0.55
DCAF4	AAK1	AAK1	23|24	47	23.5	2	20|23	0	0	0	0	0	-43.62	1.09	0.51
DCAF4	TAF9	TAF9	4|1	5	2.5	2	12|8	0	0	0	0	0	-40.4	0.25	0.55
DCAF4	USP16	USP16	0|2	2	1	2	5|7	0	0	0	0	0	-26.35	0.17	0.55
DCAF4	FAM111A	FAM111A	0|2	2	1	2	0|0	0.47	0.95	0.47	0.95	0.47	-1.65	10	0.09
DCAF4	GON4L	GON4L	2|1	3	1.5	2	0|1	0.23	0.46	0.23	0.46	0.23	-1.48	3	0.17
DCAF4	NPLOC4	NPLOC4	4|3	7	3.5	2	5|7	0	0	0	0	0	-18.54	0.58	0.55
DCAF4	FUS	FUS	13|7	20	10	2	5|5	0.16	0.32	0.16	0.32	0.16	-8.71	2	0.23
DCAF4	HNRNPR	HNRNPR	49|64	113	56.5	2	28|35	0	0	0	0	0	-41.85	1.79	0.48
DCAF4	HNRNPU	HNRNPU	40|33	73	36.5	2	31|31	0	0	0	0	0	-62.61	1.18	0.52
DCAF4	SNRPG	SNRPG	0|1	1	0.5	2	1|1	0	0	0	0	0	-4.68	0.5	0.55
DCAF4	HNRNPK	HNRNPK	103|92	195	97.5	2	63|68	0	0	0	0	0	-99.42	1.49	0.54
DCAF4	HNRNPL	HNRNPL	27|29	56	28	2	15|16	0	0	0	0	0	-17.25	1.81	0.45
DCAF4	HNRNPM	HNRNPM	59|53	112	56	2	32|32	0	0	0	0	0	-38.09	1.75	0.49
DCAF4	PML	PML	0|1	1	0.5	2	17|20	0	0	0	0	0	-82.06	0.03	0.55
DCAF4	PDCD4	PDCD4	2|1	3	1.5	2	5|7	0	0	0	0	0	-23.16	0.25	0.55
DCAF4	HNRNPC	HNRNPC	21|18	39	19.5	2	8|7	0.43	0.79	0.43	0.79	0.43	-2.45	2.6	0.15
DCAF4	TCF20	TCF20	32|30	62	31	2	19|22	0	0	0	0	0	-30.25	1.51	0.49
DCAF4	RPL27A	RPL27A	1|2	3	1.5	2	1|0	0.23	0.46	0.23	0.46	0.23	-1.48	3	0.17
DCAF4	HNRNPF	HNRNPF	23|29	52	26	2	15|16	0	0	0	0	0	-22.71	1.68	0.45
DCAF4	SPATS2	SPATS2	3|4	7	3.5	2	0|0	0.99	1	0.99	1	0.99	4.74	35	0
DCAF4	HDLBP	HDLBP	39|31	70	35	2	42|44	0	0	0	0	0	-109.37	0.81	0.55
DCAF4	ARFGEF2	ARFGEF2	0|1	1	0.5	2	2|2	0	0	0	0	0	-8.88	0.25	0.55
DCAF4	ARFGEF3	ARFGEF3	0|1	1	0.5	2	3|5	0	0	0	0	0	-17.55	0.12	0.55
DCAF4	SAV1	SAV1	3|0	3	1.5	2	0|0	0.5	0.99	0.5	0.99	0.5	-1.65	15	0.07
DCAF4	STAU1	STAU1	69|68	137	68.5	2	14|17	1	1	1	1	1	31.98	4.42	0
DCAF4	STAU2	STAU2	47|50	97	48.5	2	4|6	1	1	1	1	1	38.49	9.7	0
DCAF4	DICER1	DICER1	2|2	4	2	2	14|14	0	0	0	0	0	-54.54	0.14	0.55
DCAF4	HSP90AA1	HSP90AA1	13|8	21	10.5	2	7|9	0	0	0	0	0	-17.8	1.31	0.42
DCAF4	PALD1	PALD1	1|0	1	0.5	2	25|26	0	0	0	0	0	-113.4	0.02	0.55
DCAF4	CIC	CIC	19|13	32	16	2	30|28	0	0	0	0	0	-89.48	0.55	0.55
DCAF4	KARS	KARS	1|2	3	1.5	2	2|3	0	0	0	0	0	-8.78	0.6	0.55
DCAF4	HP1BP3	HP1BP3	11|15	26	13	2	19|27	0	0	0	0	0	-69.59	0.57	0.55
DCAF4	SSRP1	SSRP1	5|7	12	6	2	0|0	1	1	1	1	1	8.16	60	0
DCAF4	MSN	MSN	12|10	22	11	2	23|28	0	0	0	0	0	-82	0.43	0.55
DCAF4	CACYBP	CACYBP	13|12	25	12.5	2	9|9	0	0	0	0	0	-15.57	1.39	0.44
DCAF4	ELF2	ELF2	2|3	5	2.5	2	6|4	0	0	0	0	0	-16.6	0.5	0.55
DCAF4	SRP54	SRP54	5|9	14	7	2	14|15	0	0	0	0	0	-48.55	0.48	0.55
DCAF4	AHDC1	AHDC1	1|2	3	1.5	2	0|0	0.47	0.95	0.47	0.95	0.47	0.86	15	0.09
DCAF4	DOK1	DOK1	5|3	8	4	2	7|7	0	0	0	0	0	-22.5	0.57	0.55
DCAF4	MTA1	MTA1	2|3	5	2.5	2	4|2	0	0	0	0	0	-8.86	0.83	0.55
DCAF4	MTA2	MTA2	0|1	1	0.5	2	3|6	0	0	0	0	0	-19.79	0.11	0.55
DCAF4	PLS3	PLS3	2|3	5	2.5	2	13|19	0	0	0	0	0	-63.26	0.16	0.55
DCAF4	CLASP2	CLASP2	1|1	2	1	2	3|3	0	0	0	0	0	-10.68	0.33	0.55
DCAF4	PDIA6	PDIA6	5|5	10	5	2	1|0	0.98	0.98	0.98	0.98	0.98	4.02	10	0
DCAF4	ORC2	ORC2	12|6	18	9	2	26|30	0	0	0	0	0	-102.73	0.32	0.55
DCAF4	LUZP1	LUZP1	21|22	43	21.5	2	38|39	0	0	0	0	0	-110.68	0.56	0.55
DCAF4	CFL1	CFL1	13|9	22	11	2	11|10	0	0	0	0	0	-25.2	1.05	0.47
DCAF4	MPHOSPH10	MPHOSPH10	10|15	25	12.5	2	1|1	1	1	1	1	1	8.2	12.5	0
DCAF4	PLAA	PLAA	0|1	1	0.5	2	3|4	0	0	0	0	0	-15.42	0.14	0.55
DCAF4	PLEKHG3	PLEKHG3	2|2	4	2	2	4|3	0	0	0	0	0	-10.79	0.57	0.55
DCAF4	RCC2	RCC2	9|9	18	9	2	2|2	0.97	0.97	0.97	0.97	0.97	3.52	4.5	0
DCAF4	AARS	AARS	17|12	29	14.5	2	26|22	0	0	0	0	0	-71.55	0.6	0.55
DCAF4	ANKDD1A	ANKDD1A	1|0	1	0.5	2	0|1	0	0	0	0	0	-3.09	1	0.55
DCAF4	PTRF	PTRF	4|2	6	3	2	0|0	0.97	1	0.97	1	0.97	2.89	30	0
DCAF4	DNM1L	DNM1L	3|3	6	3	2	39|57	0	0	0	0	0	-199.79	0.06	0.55
DCAF4	SPATA5	SPATA5	1|1	2	1	2	6|4	0	0	0	0	0	-18.93	0.2	0.55

## Sheet: DCAF5
Bait	Prey	PreyGene	Spec	SpecSum	AvgSpec	NumReplicates	ctrlCounts	AvgP	MaxP	TopoAvgP	TopoMaxP	SaintScore	logOddsScore	FoldChange	BFDR	boosted_by
DCAF5	HIST1H4A	HIST1H4A	0|1	1	0.5	2	7|7	0	0	0	0	0	-33.67	0.07	0.85
DCAF5	HSPA8	HSPA8	3|2	5	2.5	2	44|51	0	0	0	0	0	-205.14	0.05	0.85
DCAF5	PARP10	PARP10	0|1	1	0.5	2	2|1	0	0	0	0	0	-9.77	0.33	0.85
DCAF5	XPO1	XPO1	1|0	1	0.5	2	5|11	0	0	0	0	0	-37.8	0.06	0.85
DCAF5	EEF1A1	EEF1A1	4|1	5	2.5	2	34|45	0	0	0	0	0	-173.88	0.06	0.85
DCAF5	TCP1	TCP1	19|20	39	19.5	2	16|12	0	0	0	0	0	-25.99	1.39	0.83
DCAF5	PRDX1	PRDX1	2|0	2	1	2	25|30	0	0	0	0	0	-125.25	0.04	0.85
DCAF5	RABL6	RABL6	1|0	1	0.5	2	4|7	0	0	0	0	0	-27.07	0.09	0.85
DCAF5	DCAF5	DCAF5	28|25	53	26.5	2	0|0	1	1	1	1	1	35.54	265	0
DCAF5	SLC25A5	SLC25A5	1|0	1	0.5	2	22|21	0	0	0	0	0	-98.37	0.02	0.85
DCAF5	SLC3A2	SLC3A2	1|0	1	0.5	2	26|41	0	0	0	0	0	-151.66	0.01	0.85
DCAF5	DDR1	DDR1	1|0	1	0.5	2	3|2	0	0	0	0	0	-13.99	0.2	0.85
DCAF5	LGALS1	LGALS1	3|0	3	1.5	2	1|1	0.02	0.03	0.02	0.03	0.02	-7.57	1.5	0.49
DCAF5	HSP90AB1	HSP90AB1	5|1	6	3	2	57|46	0	0	0	0	0	-227.61	0.06	0.85
DCAF5	A0A222	A0A222	9|10	19	9.5	2	1862|1887	0	0	0	0	0	#NAME?	0.01	0.85
DCAF5	HIST1H2AG	HIST1H2AG	0|1	1	0.5	2	3|4	0	0	0	0	0	-18.31	0.14	0.85
DCAF5	OSBPL9	OSBPL9	0|1	1	0.5	2	1|1	0	0	0	0	0	-7.57	0.5	0.85
DCAF5	CEP170B	CEP170B	0|1	1	0.5	2	3|2	0	0	0	0	0	-13.99	0.2	0.85
DCAF5	KRBA2	KRBA2	0|1	1	0.5	2	0|2	0	0	0	0	0	-7.33	0.5	0.85
DCAF5	OSBPL1A	OSBPL1A	0|1	1	0.5	2	2|0	0	0	0	0	0	-7.33	0.5	0.85
DCAF5	TPR	TPR	8|7	15	7.5	2	70|72	0	0	0	0	0	-289.36	0.11	0.85
DCAF5	HNRNPL	HNRNPL	2|0	2	1	2	13|14	0	0	0	0	0	-62.61	0.07	0.85
DCAF5	HAS1	HAS1	2|0	2	1	2	0|1	0.02	0.05	0.02	0.05	0.02	-5.97	2	0
DCAF5	DNAJC17	DNAJC17	0|2	2	1	2	1|2	0	0	0	0	0	-9.77	0.67	0.74
DCAF5	HIST1H3A	HIST1H3A	4|3	7	3.5	2	3|3	0	0	0	0	0	-10.31	1.17	0.79
DCAF5	AHNAK	AHNAK	36|8	44	22	2	1289|1293	0	0	0	0	0	#NAME?	0.02	0.85
DCAF5	SFPQ	SFPQ	1|0	1	0.5	2	33|42	0	0	0	0	0	-170.16	0.01	0.85
DCAF5	HIST2H2BF	HIST2H2BF	1|1	2	1	2	7|7	0	0	0	0	0	-30.32	0.14	0.85
DCAF5	ROBO2	ROBO2	1|0	1	0.5	2	0|1	0	0	0	0	0	-5.97	1	0.85
DCAF5	DDX6	DDX6	1|0	1	0.5	2	10|7	0	0	0	0	0	-40.34	0.06	0.85
DCAF5	2022-09-07	2022-09-07	0|1	1	0.5	2	11|12	0	0	0	0	0	-53.69	0.04	0.85
DCAF5	NEDD4L	NEDD4L	1|0	1	0.5	2	5|8	0	0	0	0	0	-31.48	0.08	0.85
DCAF5	USP24	USP24	0|1	1	0.5	2	4|4	0	0	0	0	0	-20.44	0.12	0.85
DCAF5	DDX39B	DDX39B	1|0	1	0.5	2	1|1	0	0	0	0	0	-7.57	0.5	0.85
DCAF5	CCDC6	CCDC6	1|0	1	0.5	2	4|4	0	0	0	0	0	-20.44	0.12	0.85
DCAF5	NASP	NASP	1|0	1	0.5	2	52|60	0	0	0	0	0	-253.14	0.01	0.85
DCAF5	MYH9	MYH9	1|0	1	0.5	2	288|312	0	0	0	0	0	#NAME?	0	0.85
DCAF5	RANBP2	RANBP2	2|0	2	1	2	167|165	0	0	0	0	0	#NAME?	0.01	0.85
DCAF5	POU2F2	POU2F2	1|0	1	0.5	2	4|3	0	0	0	0	0	-18.31	0.14	0.85
DCAF5	HMMR	HMMR	1|0	1	0.5	2	7|12	0	0	0	0	0	-44.76	0.05	0.85
DCAF5	RPS26	RPS26	1|0	1	0.5	2	1|1	0	0	0	0	0	-7.57	0.5	0.85
DCAF5	ACACA	ACACA	145|43	188	94	2	167|183	0	0	0	0	0	-626.91	0.54	0.85
DCAF5	CORO1B	CORO1B	1|0	1	0.5	2	57|58	0	0	0	0	0	-259.88	0.01	0.85
DCAF5	UBC	UBC	1|0	1	0.5	2	6|9	0	0	0	0	0	-35.91	0.07	0.85
DCAF5	SRSF11	SRSF11	1|0	1	0.5	2	8|5	0	0	0	0	0	-31.48	0.08	0.85
DCAF5	PCCA	PCCA	71|25	96	48	2	135|134	0	0	0	0	0	-506.21	0.36	0.85
DCAF5	CCT8	CCT8	51|38	89	44.5	2	115|105	0	0	0	0	0	-366.51	0.4	0.85
DCAF5	CCT2	CCT2	6|5	11	5.5	2	5|7	0	0	0	0	0	-17.98	0.92	0.85
DCAF5	PDLIM4	PDLIM4	1|0	1	0.5	2	51|51	0	0	0	0	0	-230.68	0.01	0.85
DCAF5	MCCC1	MCCC1	67|39	106	53	2	122|152	0	0	0	0	0	-476.45	0.39	0.85
DCAF5	FLNA	FLNA	13|4	17	8.5	2	7|4	0	0.01	0	0.01	0	-17.76	1.55	0.65
DCAF5	KRT18	KRT18	1|1	2	1	2	69|74	0	0	0	0	0	-317.09	0.01	0.85
DCAF5	ABCA2	ABCA2	1|0	1	0.5	2	1|0	0	0	0	0	0	-5.97	1	0.85
DCAF5	KPNB1	KPNB1	0|1	1	0.5	2	7|8	0	0	0	0	0	-35.91	0.07	0.85
DCAF5	PKM	PKM	1|0	1	0.5	2	38|38	0	0	0	0	0	-172.33	0.01	0.85
DCAF5	LENG8	LENG8	0|1	1	0.5	2	1|1	0	0	0	0	0	-7.57	0.5	0.85
DCAF5	USP5	USP5	1|0	1	0.5	2	11|13	0	0	0	0	0	-55.9	0.04	0.85
DCAF5	CTNNA1	CTNNA1	0|2	2	1	2	3|8	0	0	0	0	0	-26.79	0.18	0.85
DCAF5	SLTM	SLTM	0|1	1	0.5	2	15|10	0	0	0	0	0	-58.15	0.04	0.85
DCAF5	KIAA1671	KIAA1671	1|0	1	0.5	2	28|40	0	0	0	0	0	-154.12	0.01	0.85
DCAF5	NONO	NONO	1|0	1	0.5	2	37|48	0	0	0	0	0	-192.46	0.01	0.85
DCAF5	PC	PC	121|50	171	85.5	2	224|223	0	0	0	0	0	#NAME?	0.38	0.85
DCAF5	BCL9L	BCL9L	0|1	1	0.5	2	2|4	0	0	0	0	0	-16.07	0.17	0.85
DCAF5	SON	SON	6|4	10	5	2	12|9	0	0	0	0	0	-37.37	0.48	0.85
DCAF5	HNRNPF	HNRNPF	1|0	1	0.5	2	13|16	0	0	0	0	0	-67.07	0.03	0.85
DCAF5	CFL1	CFL1	1|0	1	0.5	2	13|12	0	0	0	0	0	-58.15	0.04	0.85

## Sheet: DCAF6
Bait	Prey	PreyGene	Spec	SpecSum	AvgSpec	NumReplicates	ctrlCounts	AvgP	MaxP	TopoAvgP	TopoMaxP	SaintScore	logOddsScore	FoldChange	BFDR	boosted_by
DCAF6	HIST1H4A	HIST1H4A	13|12	25	12.5	2	6|6	0.01	0.01	0.01	0.01	0.01	-5.77	2.08	0.4
DCAF6	HSPA6	HSPA6	1|1	2	1	2	2|3	0	0	0	0	0	-9.25	0.4	0.49
DCAF6	HSPA5	HSPA5	10|8	18	9	2	29|31	0	0	0	0	0	-106.15	0.3	0.49
DCAF6	HSPA4	HSPA4	0|2	2	1	2	16|18	0	0	0	0	0	-75.81	0.06	0.49
[truncated: 439 more rows]

## Sheet: DCAF7
Bait	Prey	PreyGene	Spec	SpecSum	AvgSpec	NumReplicates	ctrlCounts	AvgP	MaxP	TopoAvgP	TopoMaxP	SaintScore	logOddsScore	FoldChange	BFDR	boosted_by
[truncated: 578 more rows]

[truncated: 49 more sheets: DCAF8, DCAF10, DCAF11, DCAF12, DCAF13, DCAF15, DCAF16, DCAF17, DDA1, DDB2, DET1, DTL, EED, ERCC8, FBXW5, FBXW8, GNB2, GRWD1, KATNB1, NLE1 …]
