# Supplementary material for: Pulse-SILAC and Interactomics Reveal Distinct DDB1-CUL4–Associated Factors, Cellular Functions, and Protein Substrates
Source: Mol Cell Proteomics. 2023 Sep 7;22(10):100644. doi: 10.1016/j.mcpro.2023.100644 (PMC10565876; doi:10.1016/j.mcpro.2023.100644)
Supplement: Supplemental Table S6 [file mmc6.xlsx]

## Sheet: Feuil1
Cluster #1	Cluster #2	Cluster #3	Cluster #4	Cluster #5	Cluster #6	Cluster #7
JUP	CUL4A	TCP1	TMEM33	VPS13C	PPP2R2A	TXNL1
DSG1	COPS7A	PFDN4	RPL9	MAGEB2	FN3KRP	SRSF7
SERPINB12	DDB1	PFDN5	FBL	HSP90B1	TXNDC12	SRSF6
DSP		VBP1	MCM7	CLTC	PRDX2	ARID1A
KPRP		PFDN6	CCT4	COPS5	UQCRC1	BRCA2
DSC1		PFDN2	RPS15A	AIP	ARL6IP4	NCOR2
ARG1		GNB2	RPS9	FKBP4	PDIA3	AHDC1
FABP5		CCT2	RPS14	NUDCD2	CSTB	ZNF608
LGALS7		CCT6A	RPS11	NUDCD3	LGALS1	LUC7L3
S100A7		CCT5	ALDH18A1	GLMN	TXN	HIVEP1
S100A8		PPP4R1	ATP5A1	TTC4	ACACB	CHD6
S100A9		CCT3	TUFM	DNAJC7	ACACA	SPEN
			PHGDH	ST13	PCCA	CASC5
			PDIA6	PFAS	PC	WRNIP1
			DHRS2	NUDC	MSRB3	RCC2
			VDAC3		FSCN1	RBM39
			RPL23		TTN	DDX17
			LDHB		DVL1	RBM14
			RPL22		EIF3D	RBM11
			RPS4X		FLNA	SRRM1
			RPL27A		C11ORF49	BAZ2B
			RPL18A		KEAP1	BAZ2A
			RPS3		GAPDH	ZNF280C
			RPL11			RBBP6
			GNB2L1			GPATCH1
			RPL5			SSRP1
			RPL7A			SETD2
			RPL18			SRRM2
			RPS7			ZNF532
			RPL3			TCOF1
			RPL13A			DKC1
						RRS1
						TOP2A
						DDX18
						RSL1D1
						NOP58
						SENP6
						POLH
						POLD1
						POLA1
						NPAT
						ZC3H13
