# Supplementary material for: Pulse-SILAC and Interactomics Reveal Distinct DDB1-CUL4–Associated Factors, Cellular Functions, and Protein Substrates
Source: Mol Cell Proteomics. 2023 Sep 7;22(10):100644. doi: 10.1016/j.mcpro.2023.100644 (PMC10565876; doi:10.1016/j.mcpro.2023.100644)
Supplement: Supplemental Table S7 [file mmc7.xlsx]

## Sheet: BirA-6H
Gene_names	BirA_vs_BirA_logFC	-log10 (pValue)	BirA_vs_BirA_pval	Protein_IDs	Majority_protein_IDs	Peptide_counts__all_	Peptide_counts__razor_unique_	Peptide_counts__unique_	Protein_names	Gene_names	Fasta_headers	Number_of_proteins	Peptides	Razor___unique_peptides	Unique_peptides	Peptides__Pulse_SILAC_BirA_H_6H_N1	Peptides__Pulse_SILAC_BirA_JR_6H_N1	Peptides_5_Pulse_SILAC_BirA_6H_N3	Peptides_5_Pulse_SILAC_BirA_H_6H_N2	Peptides_5_Pulse_SILAC_BirA_JR_6H_N2	Peptides_5_Pulse_SILAC_BirA_JR_6H_N3	Peptides_5_Pulse_SILAC_BirA_JR_6H_N4	Razor___unique_peptides__Pulse_SILAC_BirA_H_6H_N1	Razor___unique_peptides__Pulse_SILAC_BirA_JR_6H_N1	Razor___unique_peptides_5_Pulse_SILAC_BirA_6H_N3	Razor___unique_peptides_5_Pulse_SILAC_BirA_H_6H_N2	Razor___unique_peptides_5_Pulse_SILAC_BirA_JR_6H_N2	Razor___unique_peptides_5_Pulse_SILAC_BirA_JR_6H_N3	Razor___unique_peptides_5_Pulse_SILAC_BirA_JR_6H_N4	Unique_peptides__Pulse_SILAC_BirA_H_6H_N1	Unique_peptides__Pulse_SILAC_BirA_JR_6H_N1	Unique_peptides_5_Pulse_SILAC_BirA_6H_N3	Unique_peptides_5_Pulse_SILAC_BirA_H_6H_N2	Unique_peptides_5_Pulse_SILAC_BirA_JR_6H_N2	Unique_peptides_5_Pulse_SILAC_BirA_JR_6H_N3	Unique_peptides_5_Pulse_SILAC_BirA_JR_6H_N4	Sequence_coverage____	Unique___razor_sequence_coverage____	Unique_sequence_coverage____	Mol__weight__kDa_	Sequence_length	Sequence_lengths	Q_value	Score	Ratio_H_L	Ratio_H_L_normalized	Ratio_H_L_variability____	Ratio_H_L_count	Ratio_H_L_iso_count
PRRC2A	21.1024	13.4515	3.53597e-14	P48634	P48634	3	3	3	Protein PRRC2A	PRRC2A	sp|P48634|PRC2A_HUMAN Protein PRRC2A OS=Homo sapiens OX=9606 GN=PRRC2A PE=1 SV=3	1	3	3	3	0	0	2	1	0	0	0	0	0	2	1	0	0	0	0	0	2	1	0	0	0	1.7	1.7	1.7	228.86	2157	2157	0	3.8697	0.51134999999999997	1.4166000000000001	48.5	8	3
ITPA	19.7222	13.2132	6.12022e-14	Q9BY32	Q9BY32	3	3	3	Inosine triphosphate pyrophosphatase	ITPA	sp|Q9BY32|ITPA_HUMAN Inosine triphosphate pyrophosphatase OS=Homo sapiens OX=9606 GN=ITPA PE=1 SV=2	1	3	3	3	1	0	2	0	0	0	0	1	0	2	0	0	0	0	1	0	2	0	0	0	0	20.1	20.1	20.1	21.445	194	194	0.00036873	2.6307	0.48091	1.2033	48.987000000000002	4	4
CASP8	19.4909	13.1913	6.43719e-14	Q14790;E7EQ01;E7EVN1;E7ETB7;E7EQ06;A0A0A0MS31	Q14790;E7EQ01;E7EVN1;E7ETB7;E7EQ06;A0A0A0MS31	2;2;2;2;2;2	2;2;2;2;2;2	2;2;2;2;2;2	Caspase-8;Caspase-8 subunit p18;Caspase-8 subunit p10	CASP8	sp|Q14790|CASP8_HUMAN Caspase-8 OS=Homo sapiens OX=9606 GN=CASP8 PE=1 SV=1;tr|E7EQ01|E7EQ01_HUMAN Caspase-8 (Fragment) OS=Homo sapiens OX=9606 GN=CASP8 PE=1 SV=1;tr|E7EVN1|E7EVN1_HUMAN Caspase-8 (Fragment) OS=Homo sapiens OX=9606 GN=CASP8 PE=1 SV=1;tr|E7ET	6	2	2	2	1	0	1	0	0	0	0	1	0	1	0	0	0	0	1	0	1	0	0	0	0	5	5	5	55.391	479	479;116;124;198;209;278	0	5.0929	0.55230999999999997	1.2393000000000001	29.905000000000001	5	2
TUBB4A	19.6352	13.1712	6.74257e-14	P04350;M0R2D3;M0R278;M0QY85;M0QYM7;M0R0X0;M0QY37;M0QX14;M0R042;M0QZL7;M0R1I1;M0R2T4;A0A075B724	P04350	28;10;6;5;5;4;4;4;4;4;3;2;1	2;0;0;0;0;0;0;0;0;0;0;0;0	2;0;0;0;0;0;0;0;0;0;0;0;0	Tubulin beta-4A chain	TUBB4A	sp|P04350|TBB4A_HUMAN Tubulin beta-4A chain OS=Homo sapiens OX=9606 GN=TUBB4A PE=1 SV=2	13	28	2	2	25	24	24	22	22	21	20	1	0	1	0	0	0	0	1	0	1	0	0	0	0	61.7	4.1	4.1	49.585	444	444;155;167;107;160;103;109;110;144;157;74;104;119	0	3.3459	0.47232000000000002	1.5779000000000001	97.608000000000004	2	1
ESYT2	19.3075	13.1518	7.05083e-14	A0FGR8;A0A499FIX8;H7BXI1;A0A087WXU3	A0FGR8;A0A499FIX8;H7BXI1;A0A087WXU3	2;2;2;2	2;2;2;2	2;2;2;2	Extended synaptotagmin-2	ESYT2	sp|A0FGR8|ESYT2_HUMAN Extended synaptotagmin-2 OS=Homo sapiens OX=9606 GN=ESYT2 PE=1 SV=1;tr|A0A499FIX8|A0A499FIX8_HUMAN Extended synaptotagmin-2 OS=Homo sapiens OX=9606 GN=ESYT2 PE=1 SV=1;tr|H7BXI1|H7BXI1_HUMAN Extended synaptotagmin-2 OS=Homo sapiens OX=	4	2	2	2	0	0	1	1	0	0	0	0	0	1	1	0	0	0	0	0	1	1	0	0	0	1.8	1.8	1.8	102.36	921	921;845;866;921	0.0031088	2.111	0.33127000000000001	0.68462999999999996	73.381	4	3
CDC42EP4	19.2921	13.1478	7.11511e-14	Q9H3Q1;J3QQS6;J3KRZ9;J3QR93	Q9H3Q1;J3QQS6;J3KRZ9;J3QR93	2;2;2;1	2;2;2;1	2;2;2;1	Cdc42 effector protein 4	CDC42EP4	sp|Q9H3Q1|BORG4_HUMAN Cdc42 effector protein 4 OS=Homo sapiens OX=9606 GN=CDC42EP4 PE=1 SV=1;tr|J3QQS6|J3QQS6_HUMAN Cdc42 effector protein 4 (Fragment) OS=Homo sapiens OX=9606 GN=CDC42EP4 PE=1 SV=1;tr|J3KRZ9|J3KRZ9_HUMAN Cdc42 effector protein 4 (Fragment)	4	2	2	2	1	0	1	0	0	0	0	1	0	1	0	0	0	0	1	0	1	0	0	0	0	8.4	8.4	8.4	37.979	356	356;73;127;79	0	2.9519	0.40428999999999998	0.90300999999999998	17.73	2	1
THEM6	19.3106	13.118	7.62001e-14	Q8WUY1;H0YAR9	Q8WUY1;H0YAR9	2;1	2;1	2;1	Protein THEM6	THEM6	sp|Q8WUY1|THEM6_HUMAN Protein THEM6 OS=Homo sapiens OX=9606 GN=THEM6 PE=1 SV=2;tr|H0YAR9|H0YAR9_HUMAN Protein THEM6 (Fragment) OS=Homo sapiens OX=9606 GN=THEM6 PE=1 SV=1	2	2	2	2	1	0	1	0	0	0	0	1	0	1	0	0	0	0	1	0	1	0	0	0	0	14.4	14.4	14.4	23.865	208	208;83	0.034339	1.2335	0.71364000000000005	2.0988000000000002	71.983000000000004	3	1
THOP1	19.156	13.0976	7.9865e-14	P52888;K7EP46;K7EKB6;K7EMU4	P52888;K7EP46;K7EKB6;K7EMU4	2;2;1;1	2;2;1;1	2;2;1;1	Thimet oligopeptidase	THOP1	sp|P52888|THOP1_HUMAN Thimet oligopeptidase OS=Homo sapiens OX=9606 GN=THOP1 PE=1 SV=2;tr|K7EP46|K7EP46_HUMAN Thimet oligopeptidase OS=Homo sapiens OX=9606 GN=THOP1 PE=1 SV=1;tr|K7EKB6|K7EKB6_HUMAN Thimet oligopeptidase (Fragment) OS=Homo sapiens OX=9606 G	4	2	2	2	1	0	1	0	0	0	0	1	0	1	0	0	0	0	1	0	1	0	0	0	0	2.6	2.6	2.6	78.839	689	689;568;176;204	0	3.0459	0.53220000000000001	1.0739000000000001	88.076999999999998	2	2
NCBP2	20.4672	13.0648	8.61359e-14	P52298;F8WE41	P52298;F8WE41	2;2	2;2	2;2	Nuclear cap-binding protein subunit 2	NCBP2	sp|P52298|NCBP2_HUMAN Nuclear cap-binding protein subunit 2 OS=Homo sapiens OX=9606 GN=NCBP2 PE=1 SV=1;tr|F8WE41|F8WE41_HUMAN Nuclear cap-binding protein subunit 2 OS=Homo sapiens OX=9606 GN=NCBP2 PE=1 SV=1	2	2	2	2	1	1	1	1	0	0	0	1	1	1	1	0	0	0	1	1	1	1	0	0	0	11.5	11.5	11.5	18.001	156	156;54	0	6.2288	0.33127000000000001	1.2358	36.619999999999997	4	3
FAS	19.1819	13.0546	8.81823e-14	P25445;K9J972;H7C5Z8;A0A087WTM9	P25445	3;1;1;1	3;1;1;1	3;1;1;1	Tumor necrosis factor receptor superfamily member 6	FAS	sp|P25445|TNR6_HUMAN Tumor necrosis factor receptor superfamily member 6 OS=Homo sapiens OX=9606 GN=FAS PE=1 SV=1	4	3	3	3	1	0	1	2	0	0	0	1	0	1	2	0	0	0	1	0	1	2	0	0	0	12.5	12.5	12.5	37.732	335	335;197;233;244	0.0034106	2.0369	0.33879999999999999	0.57759000000000005	57.91	6	4
ZMYND8	18.7814	13.0452	9.01106e-14	Q9ULU4;A0A087WYS3;H7C4X9;A0A087WVZ6;A0A087WV57	Q9ULU4;A0A087WYS3;H7C4X9;A0A087WVZ6;A0A087WV57	2;2;2;2;1	2;2;2;2;1	2;2;2;2;1	Protein kinase C-binding protein 1	ZMYND8	sp|Q9ULU4|PKCB1_HUMAN Protein kinase C-binding protein 1 OS=Homo sapiens OX=9606 GN=ZMYND8 PE=1 SV=2;tr|A0A087WYS3|A0A087WYS3_HUMAN Protein kinase C-binding protein 1 OS=Homo sapiens OX=9606 GN=ZMYND8 PE=1 SV=1;tr|H7C4X9|H7C4X9_HUMAN Protein kinase C-bindi	5	2	2	2	1	0	1	0	0	0	0	1	0	1	0	0	0	0	1	0	1	0	0	0	0	3.1	3.1	3.1	131.69	1186	1186;1087;1095;1136;767	0.040948	1.1309	4.6451000000000002	10.278	212.29	3	3
IDI1	19.43	13.0154	9.65075e-14	Q13907;C9JD53	Q13907;C9JD53	2;1	2;1	2;1	Isopentenyl-diphosphate Delta-isomerase 1	IDI1	sp|Q13907|IDI1_HUMAN Isopentenyl-diphosphate Delta-isomerase 1 OS=Homo sapiens OX=9606 GN=IDI1 PE=1 SV=2;tr|C9JD53|C9JD53_HUMAN Isopentenyl-diphosphate Delta-isomerase 1 (Fragment) OS=Homo sapiens OX=9606 GN=IDI1 PE=1 SV=1	2	2	2	2	1	0	1	1	0	0	0	1	0	1	1	0	0	0	1	0	1	1	0	0	0	10.1	10.1	10.1	26.319	227	227;120	0.0003701	2.6749	1.1493	4.0904999999999996	143.96	4	4
NDUFA2	20.0316	12.9523	1.11605e-13	O43678	O43678	2	2	2	NADH dehydrogenase [ubiquinone] 1 alpha subcomplex subunit 2	NDUFA2	sp|O43678|NDUA2_HUMAN NADH dehydrogenase [ubiquinone] 1 alpha subcomplex subunit 2 OS=Homo sapiens OX=9606 GN=NDUFA2 PE=1 SV=3	1	2	2	2	0	0	2	1	0	0	0	0	0	2	1	0	0	0	0	0	2	1	0	0	0	20.2	20.2	20.2	10.921	99	99	0	3.1049	0.46404000000000001	0.99236000000000002	79.935000000000002	6	1
QIL1	20.0806	12.8939	1.27664e-13	Q5XKP0;A0A140TA86;K7EIR2;A0A140TA84	Q5XKP0;A0A140TA86	3;3;1;1	3;3;1;1	3;3;1;1	Protein QIL1	QIL1	sp|Q5XKP0|MIC13_HUMAN MICOS complex subunit MIC13 OS=Homo sapiens OX=9606 GN=MICOS13 PE=1 SV=1;tr|A0A140TA86|A0A140TA86_HUMAN MICOS complex subunit MIC13 OS=Homo sapiens OX=9606 GN=MICOS13 PE=1 SV=1	4	3	3	3	0	0	1	1	0	0	0	0	0	1	1	0	0	0	0	0	1	1	0	0	0	49.2	49.2	49.2	13.087	118	118;140;88;110	0.00037383	2.7781	0.30867	0.84850000000000003	44.936999999999998	5	1
SKP1	21.5544	12.8436	1.43353e-13	P63208;E7ERH2;F8W8N3;E5RJR5;E5RGM3	P63208;E7ERH2;F8W8N3;E5RJR5;E5RGM3	3;3;3;3;2	3;3;3;3;2	2;2;2;2;1	S-phase kinase-associated protein 1	SKP1	sp|P63208|SKP1_HUMAN S-phase kinase-associated protein 1 OS=Homo sapiens OX=9606 GN=SKP1 PE=1 SV=2;tr|E7ERH2|E7ERH2_HUMAN S-phase kinase-associated protein 1 (Fragment) OS=Homo sapiens OX=9606 GN=SKP1 PE=1 SV=1;tr|F8W8N3|F8W8N3_HUMAN S-phase kinase-associa	5	3	3	2	1	0	2	1	0	0	0	1	0	2	1	0	0	0	0	0	1	0	0	0	0	31.3	31.3	13.5	18.658	163	163;142;158;163;102	0.0034025	2.03	0.45516000000000001	1.5406	3.0383	10	2
SMPD4	-19.4202	12.7919	1.61485e-13	Q9NXE4;H7C0W5;H7C1Q6;H7C235;H7C2J2	Q9NXE4;H7C0W5;H7C1Q6;H7C235	3;3;3;2;1	3;3;3;2;1	3;3;3;2;1	Sphingomyelin phosphodiesterase 4	SMPD4	sp|Q9NXE4|NSMA3_HUMAN Sphingomyelin phosphodiesterase 4 OS=Homo sapiens OX=9606 GN=SMPD4 PE=1 SV=3;tr|H7C0W5|H7C0W5_HUMAN Sphingomyelin phosphodiesterase 4 (Fragment) OS=Homo sapiens OX=9606 GN=SMPD4 PE=1 SV=1;tr|H7C1Q6|H7C1Q6_HUMAN Sphingomyelin phosphodi	5	3	3	3	0	1	1	0	0	1	1	0	1	1	0	0	1	1	0	1	1	0	0	1	1	4	4	4	97.809	866	866;313;741;211;274	0	3.5452	0.37413999999999997	0.60412999999999994	43.991	5	4
ADH5	19.7698	12.5801	2.62987e-13	P11766;D6RFE4;H0YAG8	P11766;D6RFE4;H0YAG8	2;1;1	2;1;1	2;1;1	Alcohol dehydrogenase class-3	ADH5	sp|P11766|ADHX_HUMAN Alcohol dehydrogenase class-3 OS=Homo sapiens OX=9606 GN=ADH5 PE=1 SV=4;tr|D6RFE4|D6RFE4_HUMAN Alcohol dehydrogenase class-3 OS=Homo sapiens OX=9606 GN=ADH5 PE=1 SV=1;tr|H0YAG8|H0YAG8_HUMAN Alcohol dehydrogenase class-3 (Fragment) OS=H	3	2	2	2	1	0	1	0	0	0	0	1	0	1	0	0	0	0	1	0	1	0	0	0	0	7.2	7.2	7.2	39.724	374	374;115;262	0.021323	1.468	0.26536999999999999	0.50919000000000003	56.045999999999999	3	2
AAMP	20.2189	12.5333	2.92878e-13	Q13685;C9JTS3;C9JG97;C9JEH3	Q13685;C9JTS3;C9JG97;C9JEH3	2;2;2;2	2;2;2;2	2;2;2;2	Angio-associated migratory cell protein	AAMP	sp|Q13685|AAMP_HUMAN Angio-associated migratory cell protein OS=Homo sapiens OX=9606 GN=AAMP PE=1 SV=2;tr|C9JTS3|C9JTS3_HUMAN Angio-associated migratory cell protein (Fragment) OS=Homo sapiens OX=9606 GN=AAMP PE=1 SV=8;tr|C9JG97|C9JG97_HUMAN Angio-associat	4	2	2	2	2	0	1	0	0	0	0	2	0	1	0	0	0	0	2	0	1	0	0	0	0	8.1	8.1	8.1	46.75	434	434;200;415;435	0.037114	1.206	0.34548000000000001	0.79278000000000004	39.639000000000003	3	3
STK26;STK24;STK25	20.3354	12.5132	3.06758e-13	Q9P289;Q9Y6E0;O00506;C9JDH9;C9J6L2;C9JCC0;C9J232;H7C279;H0Y630;Q8NBY1;B4DR80;B4E0Y9;C9JJV0;Q5JV98	Q9P289;Q9Y6E0;O00506;C9JDH9;C9J6L2;C9JCC0;C9J232;H7C279;H0Y630;Q8NBY1;B4DR80;B4E0Y9;C9JJV0;Q5JV98	2;2;2;2;2;2;2;2;2;2;2;2;1;1	2;2;2;2;2;2;2;2;2;2;2;2;1;1	2;2;2;2;2;2;2;2;2;2;2;2;1;1	Serine/threonine-protein kinase 26;Serine/threonine-protein kinase 24;Serine/threonine-protein kinase 24 36 kDa subunit;Serine/threonine-protein kinase 24 12 kDa subunit;Serine/threonine-protein kinase 25	STK26;STK24;STK25	sp|Q9P289|STK26_HUMAN Serine/threonine-protein kinase 26 OS=Homo sapiens OX=9606 GN=STK26 PE=1 SV=2;sp|Q9Y6E0|STK24_HUMAN Serine/threonine-protein kinase 24 OS=Homo sapiens OX=9606 GN=STK24 PE=1 SV=1;sp|O00506|STK25_HUMAN Serine/threonine-protein kinase 25	14	2	2	2	0	0	2	1	0	0	0	0	0	2	1	0	0	0	0	0	2	1	0	0	0	5.8	5.8	5.8	46.528	416	416;443;426;148;161;163;177;247;369;392;412;438;79;209	0.047468	1.057	0.43915999999999999	1.3389	65.692999999999998	6	2
CLASP1	19.7519	12.5095	3.09352e-13	Q7Z460;F8WA11;H0Y5T1;C9J151	Q7Z460;F8WA11;H0Y5T1	4;4;3;1	3;3;2;1	3;3;2;1	CLIP-associating protein 1	CLASP1	sp|Q7Z460|CLAP1_HUMAN CLIP-associating protein 1 OS=Homo sapiens OX=9606 GN=CLASP1 PE=1 SV=1;tr|F8WA11|F8WA11_HUMAN CLIP-associating protein 1 OS=Homo sapiens OX=9606 GN=CLASP1 PE=1 SV=2;tr|H0Y5T1|H0Y5T1_HUMAN CLIP-associating protein 1 (Fragment) OS=Homo	4	4	3	3	2	1	1	2	1	1	0	1	0	0	1	0	0	0	1	0	0	1	0	0	0	4	3.3	3.3	169.45	1538	1538;1478;1275;150	0.019219	1.496	0.55628999999999995	1.3448	65.959000000000003	6	2
ACY1;ABHD14A-ACY1	19.7136	12.4872	3.25657e-13	Q03154;A0A1B0GU86;C9JMV9;A0A1B0GVA5;A0A1B0GV31;A0A1B0GW23	Q03154;A0A1B0GU86;C9JMV9;A0A1B0GVA5;A0A1B0GV31;A0A1B0GW23	2;2;2;1;1;1	2;2;2;1;1;1	2;2;2;1;1;1	Aminoacylase-1	ACY1;ABHD14A-ACY1	sp|Q03154|ACY1_HUMAN Aminoacylase-1 OS=Homo sapiens OX=9606 GN=ACY1 PE=1 SV=1;tr|A0A1B0GU86|A0A1B0GU86_HUMAN Aminoacylase-1 OS=Homo sapiens OX=9606 GN=ACY1 PE=1 SV=1;tr|C9JMV9|C9JMV9_HUMAN ABHD14A-ACY1 readthrough OS=Homo sapiens OX=9606 GN=ABHD14A-ACY1 PE	6	2	2	2	1	0	2	0	0	0	0	1	0	2	0	0	0	0	1	0	2	0	0	0	0	5.9	5.9	5.9	45.884	408	408;373;509;264;275;586	0.0021171	2.2951	0.58587999999999996	1.2502	58.454000000000001	6	4
UBE2V2	19.9429	12.3922	4.05314e-13	Q15819;G3V113;H0YBP9	Q15819;G3V113;H0YBP9	7;5;4	2;1;1	2;1;1	Ubiquitin-conjugating enzyme E2 variant 2	UBE2V2	sp|Q15819|UB2V2_HUMAN Ubiquitin-conjugating enzyme E2 variant 2 OS=Homo sapiens OX=9606 GN=UBE2V2 PE=1 SV=4;tr|G3V113|G3V113_HUMAN Ubiquitin-conjugating enzyme E2 variant 2 OS=Homo sapiens OX=9606 GN=UBE2V2 PE=1 SV=1;tr|H0YBP9|H0YBP9_HUMAN Ubiquitin-conjug	3	7	2	2	5	0	4	2	0	1	0	2	0	1	0	0	0	0	2	0	1	0	0	0	0	42.8	17.9	17.9	16.363	145	145;105;109	0.00037286	2.7478	0.21747	0.41176000000000001	47.256999999999998	3	3
PRKAB1;PRKAB2	20.371	12.281	5.23584e-13	Q9Y478;F5H2X8;O43741;F5H610	Q9Y478;F5H2X8;O43741;F5H610	2;2;1;1	2;2;1;1	2;2;1;1	5-AMP-activated protein kinase subunit beta-1;5-AMP-activated protein kinase subunit beta-2	PRKAB1;PRKAB2	sp|Q9Y478|AAKB1_HUMAN 5-AMP-activated protein kinase subunit beta-1 OS=Homo sapiens OX=9606 GN=PRKAB1 PE=1 SV=4;tr|F5H2X8|F5H2X8_HUMAN 5-AMP-activated protein kinase subunit beta-1 OS=Homo sapiens OX=9606 GN=PRKAB1 PE=1 SV=1;sp|O43741|AAKB2_HUMAN 5-AMP-	4	2	2	2	1	0	2	0	0	0	0	1	0	2	0	0	0	0	1	0	2	0	0	0	0	10.4	10.4	10.4	30.382	270	270;104;272;62	0.025348	1.3936	0.19198999999999999	0.37475000000000003	60.018000000000001	5	2
NAE1	19.2877	12.1397	7.24987e-13	Q13564;J3KRK3;H3BMR3;J3QRA5;J3KTE3;H3BQW6	Q13564;J3KRK3	3;2;1;1;1;1	3;2;1;1;1;1	3;2;1;1;1;1	NEDD8-activating enzyme E1 regulatory subunit	NAE1	sp|Q13564|ULA1_HUMAN NEDD8-activating enzyme E1 regulatory subunit OS=Homo sapiens OX=9606 GN=NAE1 PE=1 SV=1;tr|J3KRK3|J3KRK3_HUMAN NEDD8-activating enzyme E1 regulatory subunit (Fragment) OS=Homo sapiens OX=9606 GN=NAE1 PE=1 SV=1	6	3	3	3	1	0	1	0	0	0	0	1	0	1	0	0	0	0	1	0	1	0	0	0	0	10.7	10.7	10.7	60.246	534	534;162;109;124;129;167	0.00037133	2.7142	0.23429	0.52883999999999998	121.19	4	3
SDAD1	19.7324	12.1046	7.86044e-13	Q9NVU7;E7EW05	Q9NVU7;E7EW05	3;3	3;3	3;3	Protein SDA1 homolog	SDAD1	sp|Q9NVU7|SDA1_HUMAN Protein SDA1 homolog OS=Homo sapiens OX=9606 GN=SDAD1 PE=1 SV=3;tr|E7EW05|E7EW05_HUMAN Protein SDA1 OS=Homo sapiens OX=9606 GN=SDAD1 PE=1 SV=1	2	3	3	3	1	0	1	0	0	0	0	1	0	1	0	0	0	0	1	0	1	0	0	0	0	6.1	6.1	6.1	79.87	687	687;650	0.029259	1.33	1.1007	2.9319000000000002	98.049000000000007	6	4
SDF2	20.5048	11.9908	1.02148e-12	Q99470	Q99470	2	2	2	Stromal cell-derived factor 2	SDF2	sp|Q99470|SDF2_HUMAN Stromal cell-derived factor 2 OS=Homo sapiens OX=9606 GN=SDF2 PE=1 SV=2	1	2	2	2	0	0	2	1	0	0	0	0	0	2	1	0	0	0	0	0	2	1	0	0	0	13.7	13.7	13.7	23.026	211	211	0.013449	1.6189	0.27228000000000002	0.72977999999999998	43.265000000000001	5	3
TBCD	19.8443	11.99	1.02321e-12	Q9BTW9;I3L163;I3L439;J3KR97;A0A0J9YYG2;A0A0J9YVU1;I3L4D2;I3L3H4;I3L131;I3L143;I3L0V3;I3L500;A0A0J9YWI5;A0A0J9YVR1	Q9BTW9;I3L163;I3L439;J3KR97;A0A0J9YYG2;A0A0J9YVU1;I3L4D2;I3L3H4;I3L131;I3L143;I3L0V3;I3L500;A0A0J9YWI5;A0A0J9YVR1	2;2;2;2;1;1;1;1;1;1;1;1;1;1	2;2;2;2;1;1;1;1;1;1;1;1;1;1	2;2;2;2;1;1;1;1;1;1;1;1;1;1	Tubulin-specific chaperone D	TBCD	sp|Q9BTW9|TBCD_HUMAN Tubulin-specific chaperone D OS=Homo sapiens OX=9606 GN=TBCD PE=1 SV=2;tr|I3L163|I3L163_HUMAN Tubulin-specific chaperone D (Fragment) OS=Homo sapiens OX=9606 GN=TBCD PE=1 SV=1;tr|I3L439|I3L439_HUMAN Tubulin-specific chaperone D (Fragme	14	2	2	2	2	1	1	0	0	0	0	2	1	1	0	0	0	0	2	1	1	0	0	0	0	2.4	2.4	2.4	132.6	1192	1192;244;256;1230;80;92;109;134;141;211;237;251;466;504	0.0063588	1.8935	0.40110000000000001	1.2814000000000001	135.4	2	2
HELLS	-20.0462	11.9789	1.04971e-12	Q9NRZ9;A0A087WSW7;F6XU50;A0A0B4J1V9;Q9NW36	Q9NRZ9;A0A087WSW7;F6XU50;A0A0B4J1V9	3;3;3;2;1	3;3;3;2;1	3;3;3;2;1	Lymphoid-specific helicase	HELLS	sp|Q9NRZ9|HELLS_HUMAN Lymphoid-specific helicase OS=Homo sapiens OX=9606 GN=HELLS PE=1 SV=1;tr|A0A087WSW7|A0A087WSW7_HUMAN Helicase, lymphoid-specific, isoform CRA_d OS=Homo sapiens OX=9606 GN=HELLS PE=1 SV=1;tr|F6XU50|F6XU50_HUMAN Helicase, lymphoid-speci	5	3	3	3	0	1	0	0	0	3	1	0	1	0	0	0	3	1	0	1	0	0	0	3	1	4.5	4.5	4.5	97.073	838	838;700;714;884;310	0	3.2336	0.48337000000000002	0.98807	34.451999999999998	6	1
DNAJB4	20.2561	11.9647	1.08463e-12	Q9UDY4;C9JUL4	Q9UDY4	3;1	2;1	2;1	DnaJ homolog subfamily B member 4	DNAJB4	sp|Q9UDY4|DNJB4_HUMAN DnaJ homolog subfamily B member 4 OS=Homo sapiens OX=9606 GN=DNAJB4 PE=1 SV=1	2	3	2	2	3	0	1	2	0	0	0	2	0	1	2	0	0	0	2	0	1	2	0	0	0	14.5	11	11	37.806	337	337;172	0	3.8318	0.53639999999999999	1.2137	10.134	11	4
PVRL2	20.2406	11.7923	1.61323e-12	Q92692;K7EKE8	Q92692;K7EKE8	3;3	3;3	3;3	Nectin-2	PVRL2	sp|Q92692|NECT2_HUMAN Nectin-2 OS=Homo sapiens OX=9606 GN=NECTIN2 PE=1 SV=1;tr|K7EKE8|K7EKE8_HUMAN Nectin-2 (Fragment) OS=Homo sapiens OX=9606 GN=NECTIN2 PE=1 SV=1	2	3	3	3	1	0	2	0	0	0	0	1	0	2	0	0	0	0	1	0	2	0	0	0	0	7.2	7.2	7.2	57.741	538	538;210	0.0040733	2.0049	0.43147999999999997	1.2537	182.31	5	3
ATP2B1	19.4899	11.7186	1.91177e-12	P20020;E7ERY9;H0YHH6;A0A0U1RQU3	P20020;E7ERY9;H0YHH6;A0A0U1RQU3	2;2;1;1	2;2;1;1	2;2;1;1	Plasma membrane calcium-transporting ATPase 1;Calcium-transporting ATPase	ATP2B1	sp|P20020|AT2B1_HUMAN Plasma membrane calcium-transporting ATPase 1 OS=Homo sapiens OX=9606 GN=ATP2B1 PE=1 SV=4;tr|E7ERY9|E7ERY9_HUMAN Calcium-transporting ATPase OS=Homo sapiens OX=9606 GN=ATP2B1 PE=1 SV=2;tr|H0YHH6|H0YHH6_HUMAN Plasma membrane calcium-tr	4	2	2	2	1	0	0	1	0	0	0	1	0	0	1	0	0	0	1	0	0	1	0	0	0	2	2	2	134.68	1220	1220;963;162;300	0.0034141	2.0392	0.98124	3.2222	229.21	2	2
ARMC8	19.8187	11.6898	2.04276e-12	Q8IUR7;G5E9V7;G5E9V6;B7Z637;C9J8P8;C9JAA7;C9JBY2;C9J2I1	Q8IUR7;G5E9V7;G5E9V6;B7Z637;C9J8P8;C9JAA7;C9JBY2;C9J2I1	2;2;2;2;1;1;1;1	2;2;2;2;1;1;1;1	2;2;2;2;1;1;1;1	Armadillo repeat-containing protein 8	ARMC8	sp|Q8IUR7|ARMC8_HUMAN Armadillo repeat-containing protein 8 OS=Homo sapiens OX=9606 GN=ARMC8 PE=1 SV=2;tr|G5E9V7|G5E9V7_HUMAN Armadillo repeat containing 8, isoform CRA_d OS=Homo sapiens OX=9606 GN=ARMC8 PE=1 SV=1;tr|G5E9V6|G5E9V6_HUMAN Armadillo repeat co	8	2	2	2	1	0	1	0	0	0	0	1	0	1	0	0	0	0	1	0	1	0	0	0	0	4.2	4.2	4.2	75.509	673	673;357;399;600;130;198;227;352	0.0010874	2.5233	0.38263999999999998	0.81545999999999996	36.198999999999998	7	2
TMEM263	20.6568	11.5382	2.89608e-12	Q8WUH6	Q8WUH6	3	3	3	Transmembrane protein 263	TMEM263	sp|Q8WUH6|TM263_HUMAN Transmembrane protein 263 OS=Homo sapiens OX=9606 GN=TMEM263 PE=1 SV=1	1	3	3	3	3	0	1	1	0	0	0	3	0	1	1	0	0	0	3	0	1	1	0	0	0	44	44	44	11.748	116	116	0	3.2075	0.20129	0.79908000000000001	47.551000000000002	6	4
ARMCX2	19.3619	11.5186	3.02999e-12	Q7L311	Q7L311	2	2	2	Armadillo repeat-containing X-linked protein 2	ARMCX2	sp|Q7L311|ARMX2_HUMAN Armadillo repeat-containing X-linked protein 2 OS=Homo sapiens OX=9606 GN=ARMCX2 PE=2 SV=1	1	2	2	2	1	0	0	1	0	0	0	1	0	0	1	0	0	0	1	0	0	1	0	0	0	6	6	6	65.683	632	632	0	6.5235	0.45252999999999999	1.0033000000000001	39.405999999999999	5	1
GBE1	19.9921	11.4889	3.24394e-12	Q04446;E9PGM4	Q04446;E9PGM4	5;4	5;4	5;4	1,4-alpha-glucan-branching enzyme	GBE1	sp|Q04446|GLGB_HUMAN 1,4-alpha-glucan-branching enzyme OS=Homo sapiens OX=9606 GN=GBE1 PE=1 SV=3;tr|E9PGM4|E9PGM4_HUMAN 1,4-alpha-glucan-branching enzyme OS=Homo sapiens OX=9606 GN=GBE1 PE=1 SV=1	2	5	5	5	2	0	3	1	0	0	0	2	0	3	1	0	0	0	2	0	3	1	0	0	0	10.7	10.7	10.7	80.473	702	702;661	0.035448	1.2225	0.25272	0.41769000000000001	240.96	6	5
UBR4	21.2403	11.4582	3.48163e-12	Q5T4S7;A0A0A0MSW0;X6RE05;X6R960	Q5T4S7	15;6;3;2	15;6;3;2	15;6;3;2	E3 ubiquitin-protein ligase UBR4	UBR4	sp|Q5T4S7|UBR4_HUMAN E3 ubiquitin-protein ligase UBR4 OS=Homo sapiens OX=9606 GN=UBR4 PE=1 SV=1	4	15	15	15	5	0	5	2	0	0	0	5	0	5	2	0	0	0	5	0	5	2	0	0	0	3.7	3.7	3.7	573.83	5183	5183;2058;984;890	0	13.746	0.40867999999999999	1.0361	2.8458000000000001	17	13
C12orf57	19.4843	11.4473	3.57026e-12	Q99622;U3KQ07;U3KQ85;F5GXW5	Q99622;U3KQ07;U3KQ85;F5GXW5	2;2;1;1	2;2;1;1	2;2;1;1	Protein C10	C12orf57	sp|Q99622|C10_HUMAN Protein C10 OS=Homo sapiens OX=9606 GN=C12orf57 PE=1 SV=1;tr|U3KQ07|U3KQ07_HUMAN Protein C10 OS=Homo sapiens OX=9606 GN=C12orf57 PE=1 SV=1;tr|U3KQ85|U3KQ85_HUMAN Protein C10 OS=Homo sapiens OX=9606 GN=C12orf57 PE=1 SV=1;tr|F5GXW5|F5GXW5	4	2	2	2	2	0	1	0	0	0	0	2	0	1	0	0	0	0	2	0	1	0	0	0	0	28.6	28.6	28.6	13.178	126	126;103;91;97	0.0010703	2.4036	0.51609000000000005	0.87712000000000001	25.675000000000001	3	1
PTGES3L-AARSD1;AARSD1	19.9778	11.4298	3.71691e-12	C9J5N1;Q9BTE6;K7N799;K7EQ85;L7N2F4	C9J5N1;Q9BTE6	3;3;1;1;1	3;3;1;1;1	3;3;1;1;1	Alanyl-tRNA editing protein Aarsd1	PTGES3L-AARSD1;AARSD1	tr|C9J5N1|C9J5N1_HUMAN PTGES3L-AARSD1 readthrough OS=Homo sapiens OX=9606 GN=PTGES3L-AARSD1 PE=1 SV=1;sp|Q9BTE6|AASD1_HUMAN Alanyl-tRNA editing protein Aarsd1 OS=Homo sapiens OX=9606 GN=AARSD1 PE=1 SV=2	5	3	3	3	1	0	2	0	0	0	0	1	0	2	0	0	0	0	1	0	2	0	0	0	0	8.3	8.3	8.3	55.065	495	495;412;84;94;140	0.01711	1.5341	0.20834	0.44857999999999998	48.914999999999999	4	3
SH3GLB1	19.978	11.4166	3.8319e-12	Q9Y371;A0A087WW40	Q9Y371;A0A087WW40	3;3	3;3	3;3	Endophilin-B1	SH3GLB1	sp|Q9Y371|SHLB1_HUMAN Endophilin-B1 OS=Homo sapiens OX=9606 GN=SH3GLB1 PE=1 SV=1;tr|A0A087WW40|A0A087WW40_HUMAN Endophilin-B1 OS=Homo sapiens OX=9606 GN=SH3GLB1 PE=1 SV=1	2	3	3	3	0	0	2	1	0	0	0	0	0	2	1	0	0	0	0	0	2	1	0	0	0	11.2	11.2	11.2	40.796	365	365;394	0.0034095	2.0368	0.22195999999999999	0.63904000000000005	50.350999999999999	4	1
HS1BP3	19.443	11.3803	4.16594e-12	Q53T59;F6TR53;B5MC96	Q53T59;F6TR53;B5MC96	2;2;1	2;2;1	2;2;1	HCLS1-binding protein 3	HS1BP3	sp|Q53T59|H1BP3_HUMAN HCLS1-binding protein 3 OS=Homo sapiens OX=9606 GN=HS1BP3 PE=1 SV=1;tr|F6TR53|F6TR53_HUMAN HCLS1-binding protein 3 OS=Homo sapiens OX=9606 GN=HS1BP3 PE=1 SV=1;tr|B5MC96|B5MC96_HUMAN HCLS1-binding protein 3 OS=Homo sapiens OX=9606 GN=H	3	2	2	2	2	0	1	1	0	0	0	2	0	1	1	0	0	0	2	0	1	1	0	0	0	7.1	7.1	7.1	42.78	392	392;213;199	0.0063039	1.8541	0.34222000000000002	0.60855999999999999	148.01	4	4
UNC45A	-21.0432	11.3568	4.39716e-12	Q9H3U1;A0A1W2PNX8	Q9H3U1;A0A1W2PNX8	3;3	3;3	3;3	Protein unc-45 homolog A	UNC45A	sp|Q9H3U1|UN45A_HUMAN Protein unc-45 homolog A OS=Homo sapiens OX=9606 GN=UNC45A PE=1 SV=1;tr|A0A1W2PNX8|A0A1W2PNX8_HUMAN Protein unc-45 homolog A OS=Homo sapiens OX=9606 GN=UNC45A PE=1 SV=1	2	3	3	3	0	0	1	0	2	1	1	0	0	1	0	2	1	1	0	0	1	0	2	1	1	5.2	5.2	5.2	103.08	944	944;1084	0.034308	1.2316	0.28195999999999999	1.1107	136.35	5	0
DNPH1	20.5271	11.3465	4.50325e-12	O43598;H0Y8X4	O43598;H0Y8X4	2;2	2;2	2;2	2-deoxynucleoside 5-phosphate N-hydrolase 1	DNPH1	sp|O43598|DNPH1_HUMAN 2-deoxynucleoside 5-phosphate N-hydrolase 1 OS=Homo sapiens OX=9606 GN=DNPH1 PE=1 SV=1;tr|H0Y8X4|H0Y8X4_HUMAN 2-deoxynucleoside 5-phosphate N-hydrolase 1 (Fragment) OS=Homo sapiens OX=9606 GN=DNPH1 PE=1 SV=1	2	2	2	2	2	0	1	0	0	0	0	2	0	1	0	0	0	0	2	0	1	0	0	0	0	14.9	14.9	14.9	19.108	174	174;243	0.00342	2.0482	0.49151	1.1956	134.30000000000001	6	6
A0A1W2PNV4;Q92747;E9PF58;F8WFD3	20.4002	11.213	6.12407e-12	A0A1W2PNV4;Q92747;E9PF58;F8WFD3	A0A1W2PNV4	10;4;4;1	3;3;3;1	3;3;3;1			tr|A0A1W2PNV4|A0A1W2PNV4_HUMAN Uncharacterized protein OS=Homo sapiens OX=9606 PE=4 SV=1	4	10	3	3	6	5	6	4	2	4	4	1	0	1	0	0	0	0	1	0	1	0	0	0	0	26	6.7	6.7	75.872	684	684;370;279;53	0.00036955	2.6439	0.30346000000000001	1.0149999999999999	28.536000000000001	5	3
UCHL3	19.8947	11.1564	6.97566e-12	P15374;A0A087WTB8;Q5TBK7	P15374;A0A087WTB8;Q5TBK7	3;3;3	3;3;3	3;3;3	Ubiquitin carboxyl-terminal hydrolase isozyme L3;Ubiquitin carboxyl-terminal hydrolase	UCHL3	sp|P15374|UCHL3_HUMAN Ubiquitin carboxyl-terminal hydrolase isozyme L3 OS=Homo sapiens OX=9606 GN=UCHL3 PE=1 SV=1;tr|A0A087WTB8|A0A087WTB8_HUMAN Ubiquitin carboxyl-terminal hydrolase OS=Homo sapiens OX=9606 GN=UCHL3 PE=1 SV=1;tr|Q5TBK7|Q5TBK7_HUMAN Ubiquit	3	3	3	3	3	1	1	0	0	0	0	3	1	1	0	0	0	0	3	1	1	0	0	0	0	8.7	8.7	8.7	26.182	230	230;194;228	0.008194	1.7547	0.91503000000000001	5.0286	69.284999999999997	3	3
HSD17B8	19.9995	11.1277	7.4523e-12	Q92506	Q92506	2	2	2	Estradiol 17-beta-dehydrogenase 8	HSD17B8	sp|Q92506|DHB8_HUMAN Estradiol 17-beta-dehydrogenase 8 OS=Homo sapiens OX=9606 GN=HSD17B8 PE=1 SV=2	1	2	2	2	1	0	2	0	0	0	0	1	0	2	0	0	0	0	1	0	2	0	0	0	0	9.2	9.2	9.2	26.973	261	261	0	2.8457	0.27034000000000002	0.37436000000000003	51.222999999999999	5	4
STAMBP	19.5891	11.0481	8.95058e-12	O95630;C9JK83;C9JZ93;C9JEK5;F5H5B9	O95630;C9JK83;C9JZ93;C9JEK5;F5H5B9	3;3;2;2;2	3;3;2;2;2	3;3;2;2;2	STAM-binding protein	STAMBP	sp|O95630|STABP_HUMAN STAM-binding protein OS=Homo sapiens OX=9606 GN=STAMBP PE=1 SV=1;tr|C9JK83|C9JK83_HUMAN STAM-binding protein (Fragment) OS=Homo sapiens OX=9606 GN=STAMBP PE=1 SV=1;tr|C9JZ93|C9JZ93_HUMAN STAM-binding protein (Fragment) OS=Homo sapiens	5	3	3	3	1	0	1	1	0	0	0	1	0	1	1	0	0	0	1	0	1	1	0	0	0	10.1	10.1	10.1	48.076	424	424;318;137;163;209	0.027069	1.3749	1.4219999999999999	10.129	109.06	3	3
ACADSB	20.7936	11.0199	9.55127e-12	P45954	P45954	6	6	6	Short/branched chain specific acyl-CoA dehydrogenase, mitochondrial	ACADSB	sp|P45954|ACDSB_HUMAN Short/branched chain specific acyl-CoA dehydrogenase, mitochondrial OS=Homo sapiens OX=9606 GN=ACADSB PE=1 SV=1	1	6	6	6	2	0	1	2	0	0	0	2	0	1	2	0	0	0	2	0	1	2	0	0	0	22.9	22.9	22.9	47.485	432	432	0.00037411	2.7799	0.31419999999999998	0.80535999999999996	32.521000000000001	14	6
CDC40	19.5528	10.9824	1.04137e-11	O60508;Q5SRN1	O60508;Q5SRN1	2;2	2;2	2;2	Pre-mRNA-processing factor 17	CDC40	sp|O60508|PRP17_HUMAN Pre-mRNA-processing factor 17 OS=Homo sapiens OX=9606 GN=CDC40 PE=1 SV=1;tr|Q5SRN1|Q5SRN1_HUMAN Pre-mRNA-processing factor 17 OS=Homo sapiens OX=9606 GN=CDC40 PE=1 SV=1	2	2	2	2	0	0	2	1	0	0	0	0	0	2	1	0	0	0	0	0	2	1	0	0	0	4.3	4.3	4.3	65.521	579	579;539	0.0085079	1.7455	0.26788000000000001	1.0038	134.66	3	3
RBMXL1	20.3541	10.8965	1.26902e-11	Q96E39;A0A1B0GUK8	Q96E39;A0A1B0GUK8	16;8	3;3	3;3	RNA binding motif protein, X-linked-like-1	RBMXL1	sp|Q96E39|RMXL1_HUMAN RNA binding motif protein, X-linked-like-1 OS=Homo sapiens OX=9606 GN=RBMXL1 PE=1 SV=1;tr|A0A1B0GUK8|A0A1B0GUK8_HUMAN RNA-binding motif protein, X-linked-like-1 (Fragment) OS=Homo sapiens OX=9606 GN=RBMXL1 PE=1 SV=1	2	16	3	3	8	10	8	9	6	9	6	0	0	2	1	0	0	0	0	0	2	1	0	0	0	40.8	7.7	7.7	42.141	390	390;158	0	3.0399	0.29471000000000003	0.57460999999999995	44.994	7	4
AMFR	18.3967	10.7294	1.86476e-11	Q9UKV5;H3BRK9;R4GNG2	Q9UKV5	3;1;1	3;1;1	3;1;1	E3 ubiquitin-protein ligase AMFR	AMFR	sp|Q9UKV5|AMFR_HUMAN E3 ubiquitin-protein ligase AMFR OS=Homo sapiens OX=9606 GN=AMFR PE=1 SV=2	3	3	3	3	0	0	1	1	0	0	0	0	0	1	1	0	0	0	0	0	1	1	0	0	0	7	7	7	72.995	643	643;288;299	0.0024544	2.2522	1.2867	2.0409999999999999	159.97	4	1
FSIP2	22.0726	10.6355	2.31468e-11	Q5CZC0	Q5CZC0	5	5	5	Fibrous sheath-interacting protein 2	FSIP2	sp|Q5CZC0|FSIP2_HUMAN Fibrous sheath-interacting protein 2 OS=Homo sapiens OX=9606 GN=FSIP2 PE=2 SV=4	1	5	5	5	0	0	2	1	0	0	0	0	0	2	1	0	0	0	0	0	2	1	0	0	0	0.7	0.7	0.7	780.6	6907	6907	0.02044	1.4818	2.4350000000000001	5.9965999999999999	188.8	4	2
CMC1	20.1362	10.5893	2.57483e-11	Q7Z7K0	Q7Z7K0	2	2	2	COX assembly mitochondrial protein homolog	CMC1	sp|Q7Z7K0|COXM1_HUMAN COX assembly mitochondrial protein homolog OS=Homo sapiens OX=9606 GN=CMC1 PE=1 SV=1	1	2	2	2	1	0	0	1	0	1	0	1	0	0	1	0	1	0	1	0	0	1	0	1	0	18.9	18.9	18.9	12.49	106	106	0.0021231	2.3143	0.77900999999999998	5.0875000000000004	190.12	3	3
C11orf68	20.7359	10.4663	3.41736e-11	Q9H3H3	Q9H3H3	2	2	2	UPF0696 protein C11orf68	C11orf68	sp|Q9H3H3|CK068_HUMAN UPF0696 protein C11orf68 OS=Homo sapiens OX=9606 GN=C11orf68 PE=1 SV=3	1	2	2	2	0	0	2	1	0	0	0	0	0	2	1	0	0	0	0	0	2	1	0	0	0	8.2	8.2	8.2	31.43	292	292	0.018015	1.5257	0.30741000000000002	1.0353000000000001	83.603999999999999	4	2
GYG1	20.7649	10.4604	3.46417e-11	P46976;G5E9W8;C9JQ42;C9J8R8;C9J7C7	P46976;G5E9W8;C9JQ42	3;3;3;1;1	3;3;3;1;1	3;3;3;1;1	Glycogenin-1	GYG1	sp|P46976|GLYG_HUMAN Glycogenin-1 OS=Homo sapiens OX=9606 GN=GYG1 PE=1 SV=4;tr|G5E9W8|G5E9W8_HUMAN Glycogenin 1, isoform CRA_e OS=Homo sapiens OX=9606 GN=GYG1 PE=1 SV=1;tr|C9JQ42|C9JQ42_HUMAN Glycogenin-1 (Fragment) OS=Homo sapiens OX=9606 GN=GYG1 PE=1 SV=	5	3	3	3	3	0	1	0	0	0	0	3	0	1	0	0	0	0	3	0	1	0	0	0	0	10	10	10	39.383	350	350;193;265;60;110	0.0030811	2.0541	0.32636999999999999	0.73194999999999999	75.659000000000006	8	5
GHITM	20.8431	10.3545	4.42074e-11	Q9H3K2	Q9H3K2	4	4	4	Growth hormone-inducible transmembrane protein	GHITM	sp|Q9H3K2|GHITM_HUMAN Growth hormone-inducible transmembrane protein OS=Homo sapiens OX=9606 GN=GHITM PE=1 SV=2	1	4	4	4	0	1	1	2	0	0	0	0	1	1	2	0	0	0	0	1	1	2	0	0	0	9.3	9.3	9.3	37.205	345	345	0	6.749	0.65588000000000002	3.7818999999999998	16.116	7	3
GYS1	20.6543	10.2456	5.68089e-11	P13807	P13807	2	2	2	Glycogen [starch] synthase, muscle	GYS1	sp|P13807|GYS1_HUMAN Glycogen [starch] synthase, muscle OS=Homo sapiens OX=9606 GN=GYS1 PE=1 SV=2	1	2	2	2	1	0	2	1	0	0	0	1	0	2	1	0	0	0	1	0	2	1	0	0	0	3.1	3.1	3.1	83.785	737	737	0.0027855	2.1634	0.25112000000000001	0.93801000000000001	40.997	6	2
BRAT1	18.9304	9.61544	2.42414e-10	Q6PJG6	Q6PJG6	2	2	2	BRCA1-associated ATM activator 1	BRAT1	sp|Q6PJG6|BRAT1_HUMAN BRCA1-associated ATM activator 1 OS=Homo sapiens OX=9606 GN=BRAT1 PE=1 SV=2	1	2	2	2	1	0	0	1	0	0	0	1	0	0	1	0	0	0	1	0	0	1	0	0	0	4	4	4	88.118	821	821	0.027334	1.3672	0.50616000000000005	1.2818000000000001	94.941999999999993	4	1
OSBP	18.8324	8.4951	3.19816e-09	P22059;Q969R2;H0YCV6;A0A0A0MSB4;Q6ZN50	P22059	3;1;1;1;1	3;1;1;1;1	3;1;1;1;1	Oxysterol-binding protein 1	OSBP	sp|P22059|OSBP1_HUMAN Oxysterol-binding protein 1 OS=Homo sapiens OX=9606 GN=OSBP PE=1 SV=1	5	3	3	3	1	0	0	1	0	0	0	1	0	0	1	0	0	0	1	0	0	1	0	0	0	4.7	4.7	4.7	89.42	807	807;916;171;636;743	0	3.6912	0.47116000000000002	1.0388999999999999	103.29	7	5
NFASC	19.0151	8.08718	8.18132e-09	O94856;D6RBU5;H7BY57;X6RKN2	O94856;D6RBU5;H7BY57;X6RKN2	2;2;2;2	2;2;2;2	2;2;2;2	Neurofascin	NFASC	sp|O94856|NFASC_HUMAN Neurofascin OS=Homo sapiens OX=9606 GN=NFASC PE=1 SV=4;tr|D6RBU5|D6RBU5_HUMAN Neurofascin OS=Homo sapiens OX=9606 GN=NFASC PE=1 SV=1;tr|H7BY57|H7BY57_HUMAN Neurofascin (Fragment) OS=Homo sapiens OX=9606 GN=NFASC PE=1 SV=1;tr|X6RKN2|X6	4	2	2	2	0	0	1	1	0	0	0	0	0	1	1	0	0	0	0	0	1	1	0	0	0	2.4	2.4	2.4	150.02	1347	1347;486;1041;1165	0.024745	1.3947	1.238	4.8563000000000001	120.21	3	3
MRPS14	-1.56506	3.91528	0.00012154	O60783	O60783	2	2	2	28S ribosomal protein S14, mitochondrial	MRPS14	sp|O60783|RT14_HUMAN 28S ribosomal protein S14, mitochondrial OS=Homo sapiens OX=9606 GN=MRPS14 PE=1 SV=1	1	2	2	2	1	2	1	0	0	2	1	1	2	1	0	0	2	1	1	2	1	0	0	2	1	21.9	21.9	21.9	15.139	128	128	0	14.859	0.28401999999999999	0.80976000000000004	59.521999999999998	11	8
MAPK1	1.64783	3.7314	0.000185609	P28482;P27361;E9PJF0;E9PQW4;B3KR49;E9PBK7	P28482	10;2;2;2;1;1	10;2;2;2;1;1	10;2;2;2;1;1	Mitogen-activated protein kinase 1	MAPK1	sp|P28482|MK01_HUMAN Mitogen-activated protein kinase 1 OS=Homo sapiens OX=9606 GN=MAPK1 PE=1 SV=3	6	10	10	10	4	3	5	3	0	2	1	4	3	5	3	0	2	1	4	3	5	3	0	2	1	34.2	34.2	34.2	41.389	360	360;379;316;339;265;311	0	42.813	0.22353999999999999	0.64505000000000001	173.35	25	21
PDLIM5	1.41397	3.66061	0.000218467	Q96HC4;H0Y8Y3;A0A0A0MSP3	Q96HC4;H0Y8Y3;A0A0A0MSP3	2;2;2	2;2;2	2;2;2	PDZ and LIM domain protein 5	PDLIM5	sp|Q96HC4|PDLI5_HUMAN PDZ and LIM domain protein 5 OS=Homo sapiens OX=9606 GN=PDLIM5 PE=1 SV=5;tr|H0Y8Y3|H0Y8Y3_HUMAN PDZ and LIM domain protein 5 (Fragment) OS=Homo sapiens OX=9606 GN=PDLIM5 PE=1 SV=1;tr|A0A0A0MSP3|A0A0A0MSP3_HUMAN PDZ and LIM domain prot	3	2	2	2	2	1	2	2	0	1	1	2	1	2	2	0	1	1	2	1	2	2	0	1	1	4.2	4.2	4.2	63.944	596	596;231;271	0.00037355	2.7692	0.19184999999999999	0.47855999999999999	130.80000000000001	12	10
STUB1	1.52342	3.61627	0.000241951	Q9UNE7;H3BS86;H3BTA3;H3BUD0	Q9UNE7;H3BS86	5;3;2;2	5;3;2;2	5;3;2;2	E3 ubiquitin-protein ligase CHIP	STUB1	sp|Q9UNE7|CHIP_HUMAN E3 ubiquitin-protein ligase CHIP OS=Homo sapiens OX=9606 GN=STUB1 PE=1 SV=2;tr|H3BS86|H3BS86_HUMAN E3 ubiquitin-protein ligase CHIP (Fragment) OS=Homo sapiens OX=9606 GN=STUB1 PE=1 SV=8	4	5	5	5	2	1	2	3	1	2	0	2	1	2	3	1	2	0	2	1	2	3	1	2	0	20.8	20.8	20.8	34.856	303	303;213;157;185	0	7.4398	0.44002000000000002	1.6077999999999999	63.686	18	9
PRPF38A	-1.65071	3.2332	0.000584525	Q8NAV1	Q8NAV1	3	3	3	Pre-mRNA-splicing factor 38A	PRPF38A	sp|Q8NAV1|PR38A_HUMAN Pre-mRNA-splicing factor 38A OS=Homo sapiens OX=9606 GN=PRPF38A PE=1 SV=1	1	3	3	3	1	2	1	1	0	2	2	1	2	1	1	0	2	2	1	2	1	1	0	2	2	14.4	14.4	14.4	37.476	312	312	0	4.4688	0.57116999999999996	1.2376	62.033999999999999	20	9
PAK1IP1	-1.60426	3.21131	0.000614743	Q9NWT1	Q9NWT1	3	3	3	p21-activated protein kinase-interacting protein 1	PAK1IP1	sp|Q9NWT1|PK1IP_HUMAN p21-activated protein kinase-interacting protein 1 OS=Homo sapiens OX=9606 GN=PAK1IP1 PE=1 SV=2	1	3	3	3	1	2	0	1	0	2	2	1	2	0	1	0	2	2	1	2	0	1	0	2	2	8.2	8.2	8.2	43.963	392	392	0	4.9185	0.41393999999999997	1.4077999999999999	65.981999999999999	12	6
BAZ1A	-2.02197	3.10921	0.000777657	Q9NRL2;A0A087WWN7	Q9NRL2	5;2	5;2	5;2	Bromodomain adjacent to zinc finger domain protein 1A	BAZ1A	sp|Q9NRL2|BAZ1A_HUMAN Bromodomain adjacent to zinc finger domain protein 1A OS=Homo sapiens OX=9606 GN=BAZ1A PE=1 SV=2	2	5	5	5	1	2	2	2	1	3	1	1	2	2	2	1	3	1	1	2	2	2	1	3	1	4	4	4	178.7	1556	1556;218	0	4.3494	0.43915999999999999	1.0051000000000001	65.475999999999999	18	3
ROCK2	1.417	3.06846	0.000854158	O75116;D6REE7;E9PF63;C9JFJ0;Q14DU5	O75116;D6REE7;E9PF63	5;4;3;2;1	5;4;3;2;1	3;2;2;0;1	Rho-associated protein kinase 2	ROCK2	sp|O75116|ROCK2_HUMAN Rho-associated protein kinase 2 OS=Homo sapiens OX=9606 GN=ROCK2 PE=1 SV=4;tr|D6REE7|D6REE7_HUMAN Rho-associated protein kinase 2 OS=Homo sapiens OX=9606 GN=ROCK2 PE=1 SV=1;tr|E9PF63|E9PF63_HUMAN Rho-associated protein kinase 2 OS=Hom	5	5	5	3	3	1	4	3	0	2	1	3	1	4	3	0	2	1	2	0	2	2	0	1	0	4.8	4.8	3.4	160.9	1388	1388;446;1145;203;703	0	12.152	0.52746000000000004	1.3812	29.692	26	14
DHODH	-1.36214	3.06573	0.00085954	Q02127;I3NI32;J3QRQ3;I3L449;J3QRJ4	Q02127;I3NI32;J3QRQ3;I3L449	6;6;3;3;2	6;6;3;3;2	6;6;3;3;2	Dihydroorotate dehydrogenase (quinone), mitochondrial	DHODH	sp|Q02127|PYRD_HUMAN Dihydroorotate dehydrogenase (quinone), mitochondrial OS=Homo sapiens OX=9606 GN=DHODH PE=1 SV=3;tr|I3NI32|I3NI32_HUMAN Dihydroorotate dehydrogenase (quinone), mitochondrial OS=Homo sapiens OX=9606 GN=DHODH PE=1 SV=1;tr|J3QRQ3|J3QRQ3_H	5	6	6	6	0	2	1	1	1	2	2	0	2	1	1	1	2	2	0	2	1	1	1	2	2	26.6	26.6	26.6	42.867	395	395;393;144;193;76	0	3.9988	0.42670000000000002	1.0286999999999999	24.768000000000001	22	13
EIF2B1	1.25487	3.05935	0.000872259	Q14232;H0YGG4;F5H0D0	Q14232;H0YGG4	4;2;1	4;2;1	4;2;1	Translation initiation factor eIF-2B subunit alpha	EIF2B1	sp|Q14232|EI2BA_HUMAN Translation initiation factor eIF-2B subunit alpha OS=Homo sapiens OX=9606 GN=EIF2B1 PE=1 SV=1;tr|H0YGG4|H0YGG4_HUMAN Translation initiation factor eIF-2B subunit alpha (Fragment) OS=Homo sapiens OX=9606 GN=EIF2B1 PE=1 SV=1	3	4	4	4	4	2	3	3	0	2	1	4	2	3	3	0	2	1	4	2	3	3	0	2	1	16.4	16.4	16.4	33.712	305	305;152;202	0	6.5801	0.37042000000000003	1.593	83.536000000000001	26	17
CHD8	-3.28662	3.02381	0.000946643	Q9HCK8;H0YJG4;A0A2R8Y840;O14646;Q9P2D1;Q8TD26;O14647;A0A1B0GTU9	Q9HCK8;H0YJG4;A0A2R8Y840	3;3;3;1;1;1;1;1	3;3;3;1;1;1;1;1	2;2;2;0;0;0;0;0	Chromodomain-helicase-DNA-binding protein 8	CHD8	sp|Q9HCK8|CHD8_HUMAN Chromodomain-helicase-DNA-binding protein 8 OS=Homo sapiens OX=9606 GN=CHD8 PE=1 SV=5;tr|H0YJG4|H0YJG4_HUMAN Chromodomain-helicase-DNA-binding protein 8 (Fragment) OS=Homo sapiens OX=9606 GN=CHD8 PE=1 SV=2;tr|A0A2R8Y840|A0A2R8Y840_HUMA	8	3	3	2	1	1	1	0	1	0	1	1	1	1	0	1	0	1	1	1	0	0	1	0	0	2.6	2.6	2.2	290.52	2581	2581;1815;1995;1710;2997;2715;1828;954	0.0093669	1.6808	0.25302999999999998	1.3938999999999999	181.17	7	4
HMOX1	-3.1991	2.98929	0.00102497	P09601;B1AHA8	P09601;B1AHA8	15;12	15;12	15;12	Heme oxygenase 1	HMOX1	sp|P09601|HMOX1_HUMAN Heme oxygenase 1 OS=Homo sapiens OX=9606 GN=HMOX1 PE=1 SV=1;tr|B1AHA8|B1AHA8_HUMAN Heme oxygenase 1 (Fragment) OS=Homo sapiens OX=9606 GN=HMOX1 PE=1 SV=1	2	15	15	15	3	10	4	5	10	14	10	3	10	4	5	10	14	10	3	10	4	5	10	14	10	63.9	63.9	63.9	32.818	288	288;187	0	40.337	1.2916000000000001	6.1581000000000001	25.335999999999999	103	28
HMGB2	1.07601	2.97252	0.00106531	P26583;D6R9A6	P26583;D6R9A6	14;11	9;7	9;7	High mobility group protein B2	HMGB2	sp|P26583|HMGB2_HUMAN High mobility group protein B2 OS=Homo sapiens OX=9606 GN=HMGB2 PE=1 SV=2;tr|D6R9A6|D6R9A6_HUMAN High mobility group protein B2 (Fragment) OS=Homo sapiens OX=9606 GN=HMGB2 PE=1 SV=1	2	14	9	9	10	10	6	8	5	6	4	5	6	5	5	2	4	3	5	6	5	5	2	4	3	41.1	28.2	28.2	24.033	209	209;134	0	51.255	0.28895999999999999	0.79139000000000004	11.401999999999999	80	40
POLR2I	1.30913	2.89674	0.00126841	P36954;K7EKS1	P36954;K7EKS1	4;2	4;2	4;2	DNA-directed RNA polymerase II subunit RPB9	POLR2I	sp|P36954|RPB9_HUMAN DNA-directed RNA polymerase II subunit RPB9 OS=Homo sapiens OX=9606 GN=POLR2I PE=1 SV=1;tr|K7EKS1|K7EKS1_HUMAN DNA-directed RNA polymerase II subunit RPB9 OS=Homo sapiens OX=9606 GN=POLR2I PE=1 SV=1	2	4	4	4	2	2	2	2	0	1	1	2	2	2	2	0	1	1	2	2	2	2	0	1	1	43.2	43.2	43.2	14.523	125	125;88	0	3.4265	0.54537999999999998	1.3572	12.959	14	9
MTAP	2.03167	2.69822	0.00200344	Q13126;B4DUC8;J3QSB7;F2Z2F3;F8WES2;J3KRN1	Q13126;B4DUC8;J3QSB7	8;8;6;2;1;1	8;8;6;2;1;1	8;8;6;2;1;1	S-methyl-5-thioadenosine phosphorylase;Purine nucleoside phosphorylase	MTAP	sp|Q13126|MTAP_HUMAN S-methyl-5-thioadenosine phosphorylase OS=Homo sapiens OX=9606 GN=MTAP PE=1 SV=2;tr|B4DUC8|B4DUC8_HUMAN S-methyl-5-thioadenosine phosphorylase OS=Homo sapiens OX=9606 GN=MTAP PE=1 SV=1;tr|J3QSB7|J3QSB7_HUMAN Purine nucleoside phospho	6	8	8	8	6	3	4	4	1	1	0	6	3	4	4	1	1	0	6	3	4	4	1	1	0	45.6	45.6	45.6	31.236	283	283;300;242;143;50;112	0	14.677	0.39387	0.91324000000000005	35.819000000000003	38	32
STOM	1.8925	2.68547	0.00206314	P27105;F8VSL7	P27105;F8VSL7	6;3	6;3	6;3	Erythrocyte band 7 integral membrane protein	STOM	sp|P27105|STOM_HUMAN Erythrocyte band 7 integral membrane protein OS=Homo sapiens OX=9606 GN=STOM PE=1 SV=3;tr|F8VSL7|F8VSL7_HUMAN Erythrocyte band 7 integral membrane protein OS=Homo sapiens OX=9606 GN=STOM PE=1 SV=1	2	6	6	6	4	1	6	5	2	2	1	4	1	6	5	2	2	1	4	1	6	5	2	2	1	27.1	27.1	27.1	31.73	288	288;168	0	16.087	0.56045999999999996	1.4584999999999999	31.032	41	17
CKMT1A;CKMT1B	1.28923	2.66414	0.00216701	P12532;F8WCN3;C9JSQ1;C9JJX8;C9J995;C9J8F6;C9JT96;C9J6W7;P17540	P12532;F8WCN3;C9JSQ1	17;11;9;6;6;6;5;4;3	17;11;9;6;6;6;5;4;3	17;11;9;6;6;6;5;4;3	Creatine kinase U-type, mitochondrial	CKMT1A;CKMT1B	sp|P12532|KCRU_HUMAN Creatine kinase U-type, mitochondrial OS=Homo sapiens OX=9606 GN=CKMT1A PE=1 SV=1;tr|F8WCN3|F8WCN3_HUMAN Creatine kinase U-type, mitochondrial OS=Homo sapiens OX=9606 GN=CKMT1A PE=1 SV=1;tr|C9JSQ1|C9JSQ1_HUMAN Creatine kinase U-type, m	9	17	17	17	14	11	9	11	4	9	4	14	11	9	11	4	9	4	14	11	9	11	4	9	4	45.1	45.1	45.1	47.036	417	417;298;241;103;129;148;221;203;419	0	76.43	0.30781999999999998	0.90554999999999997	20.416	130	47
APRT	1.43342	2.49808	0.00317632	P07741;H3BQF1;H3BQZ9;H3BQB1;H3BSW3	P07741;H3BQF1;H3BQZ9;H3BQB1;H3BSW3	7;6;5;5;4	7;6;5;5;4	7;6;5;5;4	Adenine phosphoribosyltransferase	APRT	sp|P07741|APT_HUMAN Adenine phosphoribosyltransferase OS=Homo sapiens OX=9606 GN=APRT PE=1 SV=2;tr|H3BQF1|H3BQF1_HUMAN Adenine phosphoribosyltransferase (Fragment) OS=Homo sapiens OX=9606 GN=APRT PE=1 SV=8;tr|H3BQZ9|H3BQZ9_HUMAN Adenine phosphoribosyltrans	5	7	7	7	7	2	4	3	1	1	1	7	2	4	3	1	1	1	7	2	4	3	1	1	1	54.4	54.4	54.4	19.608	180	180;148;153;162;63	0	17.419	0.30515999999999999	0.84043000000000001	41.216000000000001	47	23
DHCR7	-1.20215	2.43503	0.00367257	Q9UBM7;H0YE57;E9PJ54;E9PM00	Q9UBM7;H0YE57	4;2;1;1	4;2;1;1	4;2;1;1	7-dehydrocholesterol reductase	DHCR7	sp|Q9UBM7|DHCR7_HUMAN 7-dehydrocholesterol reductase OS=Homo sapiens OX=9606 GN=DHCR7 PE=1 SV=1;tr|H0YE57|H0YE57_HUMAN 7-dehydrocholesterol reductase (Fragment) OS=Homo sapiens OX=9606 GN=DHCR7 PE=1 SV=1	4	4	4	4	1	2	0	1	2	2	1	1	2	0	1	2	2	1	1	2	0	1	2	2	1	11.4	11.4	11.4	54.489	475	475;221;164;258	0	6.9849	0.26867999999999997	0.77295000000000003	1.9481999999999999	20	11
DR1	0.993898	2.40343	0.00394977	Q01658	Q01658	2	2	2	Protein Dr1	DR1	sp|Q01658|NC2B_HUMAN Protein Dr1 OS=Homo sapiens OX=9606 GN=DR1 PE=1 SV=1	1	2	2	2	2	1	2	2	0	1	1	2	1	2	2	0	1	1	2	1	2	2	0	1	1	21	21	21	19.443	176	176	0	3.7741	0.16933999999999999	0.71987999999999996	64.582999999999998	15	8
PAK2	1.87196	2.40329	0.00395107	Q13177;Q13153;O75914;H7C1X3;E9PM17;B3KNX7;A0A087X294;H0YCG5;B1AKS5	Q13177	7;3;3;3;3;3;3;2;1	7;3;3;3;3;3;3;2;1	7;3;3;3;3;3;3;2;1	Serine/threonine-protein kinase PAK 2;PAK-2p27;PAK-2p34	PAK2	sp|Q13177|PAK2_HUMAN Serine/threonine-protein kinase PAK 2 OS=Homo sapiens OX=9606 GN=PAK2 PE=1 SV=3	9	7	7	7	7	3	5	5	1	2	1	7	3	5	5	1	2	1	7	3	5	5	1	2	1	20.2	20.2	20.2	58.042	524	524;545;559;221;455;522;543;244;181	0	15.658	0.43864999999999998	1.1417999999999999	16.661999999999999	42	23
H0Y858;Q9NR96;H7C5I2	0.970304	2.37509	0.00421608	H0Y858;Q9NR96;H7C5I2	H0Y858	7;2;1	7;2;1	2;2;0			tr|H0Y858|H0Y858_HUMAN Uncharacterized protein (Fragment) OS=Homo sapiens OX=9606 PE=4 SV=1	3	7	7	2	3	2	5	4	0	3	2	3	2	5	4	0	3	2	0	0	1	2	0	1	1	8.8	8.8	1.7	133.52	1186	1186;1032;55	0	15.459	0.41091	1.0362	17.645	48	11
GPX1	1.47473	2.32527	0.00472863	A0A087WUQ6;P07203;A0A2R8Y6B6;A0A494C1C9;A0A494C118	A0A087WUQ6;P07203;A0A2R8Y6B6	6;5;3;1;1	6;5;3;1;1	6;5;3;1;1	Glutathione peroxidase;Glutathione peroxidase 1	GPX1	tr|A0A087WUQ6|A0A087WUQ6_HUMAN Glutathione peroxidase OS=Homo sapiens OX=9606 GN=GPX1 PE=1 SV=1;sp|P07203|GPX1_HUMAN Glutathione peroxidase 1 OS=Homo sapiens OX=9606 GN=GPX1 PE=1 SV=4;tr|A0A2R8Y6B6|A0A2R8Y6B6_HUMAN Glutathione peroxidase 1 OS=Homo sapiens	5	6	6	6	4	3	4	3	1	2	2	4	3	4	3	1	2	2	4	3	4	3	1	2	2	45	45	45	21.938	202	202;203;157;104;170	0	14.507	0.23155000000000001	0.61251999999999995	12.522	34	25
PI4K2A	1.50962	2.32319	0.00475132	Q9BTU6;E9PAM4	Q9BTU6;E9PAM4	7;5	7;5	7;5	Phosphatidylinositol 4-kinase type 2-alpha	PI4K2A	sp|Q9BTU6|P4K2A_HUMAN Phosphatidylinositol 4-kinase type 2-alpha OS=Homo sapiens OX=9606 GN=PI4K2A PE=1 SV=1;tr|E9PAM4|E9PAM4_HUMAN PI3K/PI4K domain-containing protein OS=Homo sapiens OX=9606 PE=4 SV=1	2	7	7	7	5	2	5	4	1	4	1	5	2	5	4	1	4	1	5	2	5	4	1	4	1	23.8	23.8	23.8	54.022	479	479;449	0	7.0968	0.51100000000000001	1.6177999999999999	43.631	34	9
MTCH1	1.652	2.30957	0.00490259	Q9NZJ7;H0Y8C3	Q9NZJ7;H0Y8C3	4;4	4;4	4;4	Mitochondrial carrier homolog 1	MTCH1	sp|Q9NZJ7|MTCH1_HUMAN Mitochondrial carrier homolog 1 OS=Homo sapiens OX=9606 GN=MTCH1 PE=1 SV=1;tr|H0Y8C3|H0Y8C3_HUMAN Mitochondrial carrier homolog 1 (Fragment) OS=Homo sapiens OX=9606 GN=MTCH1 PE=1 SV=1	2	4	4	4	3	0	4	3	1	1	1	3	0	4	3	1	1	1	3	0	4	3	1	1	1	11.3	11.3	11.3	41.544	389	389;394	0	11.921	0.35504999999999998	0.82199	37.512	26	11
BCAT2	-1.74447	2.30465	0.00495852	O15382;B3KSI3;M0QXF9;M0QZ10;M0QZP4;M0R2K7	O15382;B3KSI3;M0QXF9;M0QZ10;M0QZP4	7;7;7;6;5;2	7;7;7;6;5;2	7;7;7;6;5;2	Branched-chain-amino-acid aminotransferase, mitochondrial;Branched-chain-amino-acid aminotransferase	BCAT2	sp|O15382|BCAT2_HUMAN Branched-chain-amino-acid aminotransferase, mitochondrial OS=Homo sapiens OX=9606 GN=BCAT2 PE=1 SV=2;tr|B3KSI3|B3KSI3_HUMAN Branched-chain-amino-acid aminotransferase OS=Homo sapiens OX=9606 GN=BCAT2 PE=1 SV=1;tr|M0QXF9|M0QXF9_HUMAN B	6	7	7	7	0	1	2	2	0	7	3	0	1	2	2	0	7	3	0	1	2	2	0	7	3	26.8	26.8	26.8	44.287	392	392;352;445;405;313;108	0	6.9187	0.34803000000000001	1.5778000000000001	70.753	33	12
MAGED2	1.79203	2.28796	0.0051527	Q9UNF1;Q5H909;Q5H907;A0A087X070	Q9UNF1;Q5H909;Q5H907	8;8;6;1	8;8;6;1	7;7;5;0	Melanoma-associated antigen D2	MAGED2	sp|Q9UNF1|MAGD2_HUMAN Melanoma-associated antigen D2 OS=Homo sapiens OX=9606 GN=MAGED2 PE=1 SV=2;tr|Q5H909|Q5H909_HUMAN Melanoma-associated antigen D2 OS=Homo sapiens OX=9606 GN=MAGED2 PE=1 SV=2;tr|Q5H907|Q5H907_HUMAN Melanoma antigen family D, 2, isoform	4	8	8	7	6	4	5	4	3	5	3	6	4	5	4	3	5	3	5	3	4	4	3	4	3	16	16	14.7	64.953	606	606;588;521;357	0	13.597	0.31853999999999999	1.2144999999999999	75.278999999999996	37	19
GCDH	1.22583	2.26858	0.00538791	Q92947;K7EKT3	Q92947	4;1	4;1	4;1	Glutaryl-CoA dehydrogenase, mitochondrial	GCDH	sp|Q92947|GCDH_HUMAN Glutaryl-CoA dehydrogenase, mitochondrial OS=Homo sapiens OX=9606 GN=GCDH PE=1 SV=1	2	4	4	4	0	0	2	3	1	2	1	0	0	2	3	1	2	1	0	0	2	3	1	2	1	12.6	12.6	12.6	48.127	438	438;164	0	5.7378	0.41564000000000001	0.98633000000000004	123.3	19	16
ARMC10	1.04431	2.24883	0.00563856	Q8N2F6;A0A0J9YWR7;H7BXQ8;A0A0J9YXE4;C9J5N7;A0A0J9YY38;A0A0J9YXV5;H7C2M7	Q8N2F6;A0A0J9YWR7;H7BXQ8;A0A0J9YXE4;C9J5N7	3;2;2;2;2;1;1;1	3;2;2;2;2;1;1;1	3;2;2;2;2;1;1;1	Armadillo repeat-containing protein 10	ARMC10	sp|Q8N2F6|ARM10_HUMAN Armadillo repeat-containing protein 10 OS=Homo sapiens OX=9606 GN=ARMC10 PE=1 SV=1;tr|A0A0J9YWR7|A0A0J9YWR7_HUMAN Armadillo repeat-containing protein 10 (Fragment) OS=Homo sapiens OX=9606 GN=ARMC10 PE=1 SV=1;tr|H7BXQ8|H7BXQ8_HUMAN Arm	8	3	3	3	2	1	2	3	0	1	1	2	1	2	3	0	1	1	2	1	2	3	0	1	1	12.8	12.8	12.8	37.54	343	343;153;193;212;233;62;91;185	0	4.925	0.20265	0.45430999999999999	103.47	14	10
ANXA7	0.993363	2.23573	0.00581127	P20073	P20073	9	9	9	Annexin A7	ANXA7	sp|P20073|ANXA7_HUMAN Annexin A7 OS=Homo sapiens OX=9606 GN=ANXA7 PE=1 SV=3	1	9	9	9	8	5	8	9	2	6	3	8	5	8	9	2	6	3	8	5	8	9	2	6	3	25.8	25.8	25.8	52.739	488	488	0	21.13	0.39989000000000002	1.0709	34.637	67	40
PDE12	1.34275	2.22572	0.0059467	Q6L8Q7;F6T1Q0	Q6L8Q7;F6T1Q0	8;7	8;7	8;7	2,5-phosphodiesterase 12	PDE12	sp|Q6L8Q7|PDE12_HUMAN 2,5-phosphodiesterase 12 OS=Homo sapiens OX=9606 GN=PDE12 PE=1 SV=2;tr|F6T1Q0|F6T1Q0_HUMAN 2,5-phosphodiesterase 12 OS=Homo sapiens OX=9606 GN=PDE12 PE=1 SV=1	2	8	8	8	5	1	4	3	0	1	2	5	1	4	3	0	1	2	5	1	4	3	0	1	2	16.1	16.1	16.1	67.351	609	609;472	0	11.74	0.64790000000000003	2.1225000000000001	6.1562000000000001	25	16
GBF1	1.31121	2.21869	0.00604374	Q92538;A0A669KBG8;A0A669KB10	Q92538;A0A669KBG8;A0A669KB10	8;8;8	8;8;8	8;8;8	Golgi-specific brefeldin A-resistance guanine nucleotide exchange factor 1	GBF1	sp|Q92538|GBF1_HUMAN Golgi-specific brefeldin A-resistance guanine nucleotide exchange factor 1 OS=Homo sapiens OX=9606 GN=GBF1 PE=1 SV=2;tr|A0A669KBG8|A0A669KBG8_HUMAN Golgi-specific brefeldin A-resistance guanine nucleotide exchange factor 1 OS=Homo sapi	3	8	8	8	4	2	6	5	1	5	1	4	2	6	5	1	5	1	4	2	6	5	1	5	1	6.7	6.7	6.7	206.44	1859	1859;1892;1884	0	14.795	0.57877999999999996	1.3995	15.144	49	21
TJP2	1.34709	2.17846	0.00663038	Q9UDY2;A0A3B3ISZ5;A0A3B3IRI3;A0A3B3ITE1;A0A1B0GTW1;A0A2R8YDH4;A0A3B3IT83;A0A3B3IRV6;A0A3B3ISF1;A0A3B3IU51;A0A3B3IS03	Q9UDY2;A0A3B3ISZ5;A0A3B3IRI3;A0A3B3ITE1;A0A1B0GTW1;A0A2R8YDH4;A0A3B3IT83;A0A3B3IRV6;A0A3B3ISF1;A0A3B3IU51;A0A3B3IS03	10;10;10;10;10;10;9;9;9;9;6	10;10;10;10;10;10;9;9;9;9;6	10;10;10;10;10;10;9;9;9;9;6	Tight junction protein ZO-2	TJP2	sp|Q9UDY2|ZO2_HUMAN Tight junction protein ZO-2 OS=Homo sapiens OX=9606 GN=TJP2 PE=1 SV=2;tr|A0A3B3ISZ5|A0A3B3ISZ5_HUMAN Tight junction protein ZO-2 OS=Homo sapiens OX=9606 GN=TJP2 PE=1 SV=1;tr|A0A3B3IRI3|A0A3B3IRI3_HUMAN Tight junction protein ZO-2 OS=Hom	11	10	10	10	7	3	5	4	1	3	2	7	3	5	4	1	3	2	7	3	5	4	1	3	2	10.2	10.2	10.2	133.96	1190	1190;1099;1128;1191;1249;1319;621;851;989;1047;652	0	7.9649	0.43763000000000002	0.92098000000000002	27.234000000000002	39	22
PRKAA1	2.41058	2.14982	0.00708237	Q13131;Q96E92	Q13131;Q96E92	8;4	8;4	6;2	5-AMP-activated protein kinase catalytic subunit alpha-1	PRKAA1	sp|Q13131|AAPK1_HUMAN 5-AMP-activated protein kinase catalytic subunit alpha-1 OS=Homo sapiens OX=9606 GN=PRKAA1 PE=1 SV=4;tr|Q96E92|Q96E92_HUMAN 5-AMP-activated protein kinase catalytic subunit alpha-1 OS=Homo sapiens OX=9606 GN=PRKAA1 PE=1 SV=1	2	8	8	6	7	4	6	4	1	1	0	7	4	6	4	1	1	0	5	4	5	3	1	0	0	20.2	20.2	14.1	64.009	559	559;207	0	14.509	0.51951999999999998	1.2446999999999999	38.869	44	23
ITGA2	0.950715	2.14792	0.00711349	P17301	P17301	14	14	3	Integrin alpha-2	ITGA2	sp|P17301|ITA2_HUMAN Integrin alpha-2 OS=Homo sapiens OX=9606 GN=ITGA2 PE=1 SV=1	1	14	14	3	11	7	10	10	3	7	4	11	7	10	10	3	7	4	2	2	3	3	0	2	0	15.2	15.2	4	129.29	1181	1181	0	43.942	0.48130000000000001	1.9633	63.72	109	34
SORD	1.83863	2.14471	0.00716619	Q00796;H0YLA4;H0YKB3	Q00796;H0YLA4	8;8;3	8;8;3	8;8;3	Sorbitol dehydrogenase	SORD	sp|Q00796|DHSO_HUMAN Sorbitol dehydrogenase OS=Homo sapiens OX=9606 GN=SORD PE=1 SV=4;tr|H0YLA4|H0YLA4_HUMAN Sorbitol dehydrogenase OS=Homo sapiens OX=9606 GN=SORD PE=1 SV=1	3	8	8	8	6	4	3	0	0	1	1	6	4	3	0	0	1	1	6	4	3	0	0	1	1	27.5	27.5	27.5	38.324	357	357;336;117	0	17.102	0.35532000000000002	0.69045000000000001	15.635999999999999	23	18
RBM28	-0.879695	2.1228	0.00753704	Q9NW13;C9JE21;C9JAA9	Q9NW13	12;4;4	12;4;4	12;4;4	RNA-binding protein 28	RBM28	sp|Q9NW13|RBM28_HUMAN RNA-binding protein 28 OS=Homo sapiens OX=9606 GN=RBM28 PE=1 SV=3	3	12	12	12	5	9	4	6	3	7	4	5	9	4	6	3	7	4	5	9	4	6	3	7	4	17.8	17.8	17.8	85.737	759	759;204;283	0	15.43	0.4587	1.2778	62.862000000000002	58	34
CMPK1	1.50727	2.10913	0.00777813	P30085;Q5T0D2;A0A494BXC7	P30085;Q5T0D2	6;4;2	6;4;2	6;4;2	UMP-CMP kinase	CMPK1	sp|P30085|KCY_HUMAN UMP-CMP kinase OS=Homo sapiens OX=9606 GN=CMPK1 PE=1 SV=3;tr|Q5T0D2|Q5T0D2_HUMAN UMP-CMP kinase OS=Homo sapiens OX=9606 GN=CMPK1 PE=1 SV=1	3	6	6	6	2	2	4	0	1	1	1	2	2	4	0	1	1	1	2	2	4	0	1	1	1	37.2	37.2	37.2	22.222	196	196;169;179	0	8.4917	0.27304	0.68757000000000001	8.3042999999999996	21	11
WASF2	-1.1792	2.08238	0.00827223	Q9Y6W5;Q9UPY6;A0A590UJ74	Q9Y6W5	3;1;1	3;1;1	3;1;1	Wiskott-Aldrich syndrome protein family member 2	WASF2	sp|Q9Y6W5|WASF2_HUMAN Wiskott-Aldrich syndrome protein family member 2 OS=Homo sapiens OX=9606 GN=WASF2 PE=1 SV=3	3	3	3	3	1	2	1	1	1	1	0	1	2	1	1	1	1	0	1	2	1	1	1	1	0	9	9	9	54.283	498	498;502;359	0	9.7962	0.39826	0.73984000000000005	48.404000000000003	11	6
ADSL	1.13489	2.08077	0.00830282	P30566;A0A1B0GWJ0;A0A1B0GTJ7;A0A096LNY6;A0A0A6YY92;A0A1B0GWF8;A0A1B0GTG9;A0A096LP92;A0A096LPA2;A0A096LNY5;V9GY96;A0A096LP76;A0A096LNY4	P30566;A0A1B0GWJ0;A0A1B0GTJ7;A0A096LNY6;A0A0A6YY92;A0A1B0GWF8;A0A1B0GTG9	6;6;6;5;5;4;3;2;2;2;1;1;1	6;6;6;5;5;4;3;2;2;2;1;1;1	6;6;6;5;5;4;3;2;2;2;1;1;1	Adenylosuccinate lyase	ADSL	sp|P30566|PUR8_HUMAN Adenylosuccinate lyase OS=Homo sapiens OX=9606 GN=ADSL PE=1 SV=2;tr|A0A1B0GWJ0|A0A1B0GWJ0_HUMAN Adenylosuccinate lyase OS=Homo sapiens OX=9606 GN=ADSL PE=1 SV=1;tr|A0A1B0GTJ7|A0A1B0GTJ7_HUMAN Adenylosuccinate lyase OS=Homo sapiens OX=9	13	6	6	6	3	2	5	2	1	3	1	3	2	5	2	1	3	1	3	2	5	2	1	3	1	18	18	18	54.889	484	484;480;480;360;498;403;377;78;133;262;57;102;164	0	8.5722	0.30238999999999999	0.83696999999999999	17.768000000000001	36	13
PLA2G15	-1.26568	2.07812	0.00835379	Q8NCC3;H3BMU8;B4DPU0;B4DJW4;H3BPT3	Q8NCC3;H3BMU8	3;2;1;1;1	3;2;1;1;1	3;2;1;1;1	Group XV phospholipase A2	PLA2G15	sp|Q8NCC3|PAG15_HUMAN Phospholipase A2 group XV OS=Homo sapiens OX=9606 GN=PLA2G15 PE=1 SV=2;tr|H3BMU8|H3BMU8_HUMAN Phospholipase A2 group XV (Fragment) OS=Homo sapiens OX=9606 GN=PLA2G15 PE=1 SV=1	5	3	3	3	1	1	1	1	1	2	1	1	1	1	1	1	2	1	1	1	1	1	1	2	1	11.2	11.2	11.2	46.657	412	412;298;212;236;242	0	3.4486	0.27839999999999998	1.2819	52.494999999999997	15	12
PNPO	1.45209	2.044	0.0090364	Q9NVS9;J3QQV6;J3QQZ9;A0A286YFL3	Q9NVS9;J3QQV6;J3QQZ9;A0A286YFL3	3;3;3;2	3;3;3;2	3;3;3;2	Pyridoxine-5-phosphate oxidase	PNPO	sp|Q9NVS9|PNPO_HUMAN Pyridoxine-5-phosphate oxidase OS=Homo sapiens OX=9606 GN=PNPO PE=1 SV=1;tr|J3QQV6|J3QQV6_HUMAN Pyridoxine-5-phosphate oxidase (Fragment) OS=Homo sapiens OX=9606 GN=PNPO PE=1 SV=2;tr|J3QQZ9|J3QQZ9_HUMAN Pyridoxine-5-phosphate oxidas	4	3	3	3	2	1	2	3	1	3	1	2	1	2	3	1	3	1	2	1	2	3	1	3	1	19.5	19.5	19.5	29.988	261	261;165;238;151	0	5.2269	0.36776999999999999	1.1324000000000001	13.101000000000001	27	13
UNC13D	1.15506	2.03516	0.00922241	Q70J99;K7EQ37;K7EN29;K7EIH3;K7EMK8;K7EN81	Q70J99	6;2;1;1;1;1	6;2;1;1;1;1	6;2;1;1;1;1	Protein unc-13 homolog D	UNC13D	sp|Q70J99|UN13D_HUMAN Protein unc-13 homolog D OS=Homo sapiens OX=9606 GN=UNC13D PE=1 SV=1	6	6	6	6	2	2	4	3	1	1	0	2	2	4	3	1	1	0	2	2	4	3	1	1	0	9.1	9.1	9.1	123.28	1090	1090;267;146;169;188;310	0	8.4433	0.97102999999999995	2.4072	19.053000000000001	23	6
LTA4H	1.57976	2.01852	0.00958247	P09960	P09960	11	11	11	Leukotriene A-4 hydrolase	LTA4H	sp|P09960|LKHA4_HUMAN Leukotriene A-4 hydrolase OS=Homo sapiens OX=9606 GN=LTA4H PE=1 SV=2	1	11	11	11	7	5	7	4	2	3	0	7	5	7	4	2	3	0	7	5	7	4	2	3	0	24.2	24.2	24.2	69.284	611	611	0	21.672	0.27041999999999999	0.63275000000000003	21.881	50	41
WDHD1	-1.22701	2.0176	0.00960289	O75717	O75717	3	3	3	WD repeat and HMG-box DNA-binding protein 1	WDHD1	sp|O75717|WDHD1_HUMAN WD repeat and HMG-box DNA-binding protein 1 OS=Homo sapiens OX=9606 GN=WDHD1 PE=1 SV=1	1	3	3	3	1	2	0	1	2	2	2	1	2	0	1	2	2	2	1	2	0	1	2	2	2	3.5	3.5	3.5	125.97	1129	1129	0	4.1382	0.45168999999999998	1.5022	32.152000000000001	14	6
RAP2B	-1.04418	2.00832	0.00981034	P61225;P10114;F6U784	P61225	6;2;2	6;2;2	4;0;0	Ras-related protein Rap-2b	RAP2B	sp|P61225|RAP2B_HUMAN Ras-related protein Rap-2b OS=Homo sapiens OX=9606 GN=RAP2B PE=1 SV=1	3	6	6	4	2	4	3	1	2	5	3	2	4	3	1	2	5	3	1	2	1	0	1	3	1	53.6	53.6	34.4	20.504	183	183;183;108	0	18.698	0.36580000000000001	1.0502	13.365	42	15
NAMPT	1.48614	2.00784	0.009821	P43490;A0A0C4DFS8;C9JG65;C9JF35	P43490;A0A0C4DFS8	16;12;3;1	16;12;3;1	16;12;3;1	Nicotinamide phosphoribosyltransferase	NAMPT	sp|P43490|NAMPT_HUMAN Nicotinamide phosphoribosyltransferase OS=Homo sapiens OX=9606 GN=NAMPT PE=1 SV=1;tr|A0A0C4DFS8|A0A0C4DFS8_HUMAN Nicotinamide phosphoribosyltransferase OS=Homo sapiens OX=9606 GN=NAMPT PE=1 SV=1	4	16	16	16	12	7	11	7	2	3	0	12	7	11	7	2	3	0	12	7	11	7	2	3	0	42	42	42	55.52	491	491;368;88;60	0	26.223	0.33914	0.88478999999999997	25.280999999999999	91	50
NUP107	-1.22918	1.99778	0.0100513	P57740;H0YG15;G3V1T4	P57740	8;1;1	8;1;1	8;1;1	Nuclear pore complex protein Nup107	NUP107	sp|P57740|NU107_HUMAN Nuclear pore complex protein Nup107 OS=Homo sapiens OX=9606 GN=NUP107 PE=1 SV=1	3	8	8	8	4	4	2	2	3	5	2	4	4	2	2	3	5	2	4	4	2	2	3	5	2	11.2	11.2	11.2	106.37	925	925;80;103	0	13.587	0.37175000000000002	0.93864000000000003	43.296999999999997	35	24
FUBP3	1.20769	1.98385	0.0103788	Q96I24;A0A494C1K6	Q96I24	16;2	14;2	14;2	Far upstream element-binding protein 3	FUBP3	sp|Q96I24|FUBP3_HUMAN Far upstream element-binding protein 3 OS=Homo sapiens OX=9606 GN=FUBP3 PE=1 SV=2	2	16	14	14	8	5	12	11	5	6	5	7	4	11	9	4	5	4	7	4	11	9	4	5	4	35.3	31.8	31.8	61.64	572	572;44	0	43.975	0.41998999999999997	0.89905000000000002	35.966000000000001	77	40
RPS28	-1.14223	1.97017	0.0107109	P62857	P62857	8	8	8	40S ribosomal protein S28	RPS28	sp|P62857|RS28_HUMAN 40S ribosomal protein S28 OS=Homo sapiens OX=9606 GN=RPS28 PE=1 SV=1	1	8	8	8	7	7	4	7	3	5	4	7	7	4	7	3	5	4	7	7	4	7	3	5	4	66.7	66.7	66.7	7.8409	69	69	0	76.004	0.25074000000000002	0.80047000000000001	17.681000000000001	75	33
DYNLRB1;DYNLRB2	1.60579	1.93529	0.0116067	Q9NP97;B1AKR6;Q8TF09;H3BNG9;H3BPA0;Q7Z4M1;H3BQI1	Q9NP97;B1AKR6;Q8TF09	4;3;2;1;1;1;1	4;3;2;1;1;1;1	4;3;2;1;1;1;1	Dynein light chain roadblock-type 1;Dynein light chain roadblock-type 2	DYNLRB1;DYNLRB2	sp|Q9NP97|DLRB1_HUMAN Dynein light chain roadblock-type 1 OS=Homo sapiens OX=9606 GN=DYNLRB1 PE=1 SV=3;tr|B1AKR6|B1AKR6_HUMAN Dynein light chain roadblock-type 1 OS=Homo sapiens OX=9606 GN=DYNLRB1 PE=1 SV=1;sp|Q8TF09|DLRB2_HUMAN Dynein light chain roadbloc	7	4	4	4	4	1	2	0	2	1	0	4	1	2	0	2	1	0	4	1	2	0	2	1	0	60.4	60.4	60.4	10.921	96	96;148;96;40;44;54;125	0	5.9504	0.29732999999999998	0.96397999999999995	37.807000000000002	18	5
PFKL	1.5256	1.93089	0.0117248	P17858	P17858	13	13	11	ATP-dependent 6-phosphofructokinase, liver type	PFKL	sp|P17858|PFKAL_HUMAN ATP-dependent 6-phosphofructokinase, liver type OS=Homo sapiens OX=9606 GN=PFKL PE=1 SV=6	1	13	13	11	8	6	9	5	2	4	1	8	6	9	5	2	4	1	7	5	8	5	2	4	1	24.6	24.6	22.3	85.018	780	780	0	15.424	0.35602	0.95860999999999996	77.527000000000001	62	51
YBX1	1.38864	1.91673	0.0121135	P67809;H0Y449;C9J5V9	P67809;H0Y449	9;5;4	3;3;2	3;3;2	Nuclease-sensitive element-binding protein 1	YBX1	sp|P67809|YBOX1_HUMAN Y-box-binding protein 1 OS=Homo sapiens OX=9606 GN=YBX1 PE=1 SV=3;tr|H0Y449|H0Y449_HUMAN Y-box-binding protein 1 (Fragment) OS=Homo sapiens OX=9606 GN=YBX1 PE=1 SV=1	3	9	3	3	8	7	7	7	5	6	5	3	2	2	2	1	2	1	3	2	2	2	1	2	1	40.1	24.1	24.1	35.924	324	324;374;216	0	50.584	0.24389	1.2571000000000001	5.6109999999999998	30	7
SPCS3	-1.00849	1.90653	0.0124014	P61009	P61009	3	3	3	Signal peptidase complex subunit 3	SPCS3	sp|P61009|SPCS3_HUMAN Signal peptidase complex subunit 3 OS=Homo sapiens OX=9606 GN=SPCS3 PE=1 SV=1	1	3	3	3	3	3	2	1	0	2	2	3	3	2	1	0	2	2	3	3	2	1	0	2	2	17.8	17.8	17.8	20.313	180	180	0	7.5194	0.36935000000000001	0.77431000000000005	47.311	23	9
ALDH9A1	1.20783	1.89967	0.0125989	P49189	P49189	9	9	9	4-trimethylaminobutyraldehyde dehydrogenase	ALDH9A1	sp|P49189|AL9A1_HUMAN 4-trimethylaminobutyraldehyde dehydrogenase OS=Homo sapiens OX=9606 GN=ALDH9A1 PE=1 SV=3	1	9	9	9	4	2	3	3	1	1	0	4	2	3	3	1	1	0	4	2	3	3	1	1	0	25.1	25.1	25.1	53.801	494	494	0	16.296	0.39190000000000003	0.90634000000000003	24.218	37	30
AGPAT9	-1.24693	1.88639	0.0129902	Q53EU6;Q86UL3	Q53EU6	6;1	6;1	6;1	Glycerol-3-phosphate acyltransferase 3	AGPAT9	sp|Q53EU6|GPAT3_HUMAN Glycerol-3-phosphate acyltransferase 3 OS=Homo sapiens OX=9606 GN=GPAT3 PE=1 SV=2	2	6	6	6	0	0	1	2	1	3	2	0	0	1	2	1	3	2	0	0	1	2	1	3	2	18.9	18.9	18.9	48.705	434	434;456	0	5.7939	0.48336000000000001	1.3540000000000001	53.954999999999998	11	6
PALLD	2.39677	1.88453	0.0130458	Q8WX93;H0YA05;A0A3B3ISX8;D6RBB1;F8WA26;H0Y952;A0A087WX60	Q8WX93	14;4;4;1;1;1;1	14;4;4;1;1;1;1	13;3;4;1;1;1;0	Palladin	PALLD	sp|Q8WX93|PALLD_HUMAN Palladin OS=Homo sapiens OX=9606 GN=PALLD PE=1 SV=3	7	14	14	13	11	5	9	8	1	8	1	11	5	9	8	1	8	1	10	5	9	7	1	8	1	13.6	13.6	12.8	150.56	1383	1383;160;384;96;164;512;1026	0	24.01	0.32379000000000002	1.3113999999999999	69.921000000000006	62	46
MT-CO2	0.984949	1.87335	0.013386	P00403	P00403	6	6	6	Cytochrome c oxidase subunit 2	MT-CO2	sp|P00403|COX2_HUMAN Cytochrome c oxidase subunit 2 OS=Homo sapiens OX=9606 GN=MT-CO2 PE=1 SV=1	1	6	6	6	3	3	4	5	2	4	2	3	3	4	5	2	4	2	3	3	4	5	2	4	2	37.9	37.9	37.9	25.565	227	227	0	24.379	9.8712999999999995E-2	0.34499999999999997	6.2624000000000004	47	15
PDCD5	0.780086	1.85639	0.013919	O14737;K7EQA1;K7ESJ4	O14737;K7EQA1	5;5;1	5;5;1	5;5;1	Programmed cell death protein 5	PDCD5	sp|O14737|PDCD5_HUMAN Programmed cell death protein 5 OS=Homo sapiens OX=9606 GN=PDCD5 PE=1 SV=3;tr|K7EQA1|K7EQA1_HUMAN Programmed cell death protein 5 OS=Homo sapiens OX=9606 GN=PDCD5 PE=1 SV=1	3	5	5	5	5	3	3	3	1	3	2	5	3	3	3	1	3	2	5	3	3	3	1	3	2	37.6	37.6	37.6	14.285	125	125;87;65	0	18.831	0.48726000000000003	1.3127	55.947000000000003	38	29
ARF5	-1.07289	1.85431	0.0139858	P84085	P84085	8	3	3	ADP-ribosylation factor 5	ARF5	sp|P84085|ARF5_HUMAN ADP-ribosylation factor 5 OS=Homo sapiens OX=9606 GN=ARF5 PE=1 SV=2	1	8	3	3	5	6	5	4	4	6	4	1	1	1	0	0	2	1	1	1	1	0	0	2	1	56.1	26.1	26.1	20.529	180	180	0	3.0919	0.56667999999999996	1.5093000000000001	51.353999999999999	17	2
GFPT1	1.60716	1.84356	0.0143364	Q06210;E5RJP4	Q06210	16;2	16;2	13;0	Glutamine--fructose-6-phosphate aminotransferase [isomerizing] 1	GFPT1	sp|Q06210|GFPT1_HUMAN Glutamine--fructose-6-phosphate aminotransferase [isomerizing] 1 OS=Homo sapiens OX=9606 GN=GFPT1 PE=1 SV=3	2	16	16	13	12	7	12	6	2	4	2	12	7	12	6	2	4	2	10	5	9	4	1	2	2	26.8	26.8	22.3	78.806	699	699;216	0	32.865	0.33881	0.79012000000000004	24.651	85	62
CAPN1	1.12893	1.83734	0.0145431	P07384;E9PRM1;E9PLX0;E9PJJ3;E9PLC9;E9PMC6;E9PJA6;E9PSA6;E9PQB3;E9PL37;E9PIA9	P07384	15;4;3;3;3;3;3;3;3;3;1	15;4;3;3;3;3;3;3;3;3;1	15;4;3;3;3;3;3;3;3;3;1	Calpain-1 catalytic subunit	CAPN1	sp|P07384|CAN1_HUMAN Calpain-1 catalytic subunit OS=Homo sapiens OX=9606 GN=CAPN1 PE=1 SV=1	11	15	15	15	12	7	10	6	2	5	6	12	7	10	6	2	5	6	12	7	10	6	2	5	6	24.8	24.8	24.8	81.889	714	714;201;122;135;148;152;161;163;191;191;63	0	34.996	0.29003000000000001	0.83130000000000004	22.433	94	67
MVP	1.0993	1.8358	0.0145949	Q14764;H3BQK6;H3BRL2;H3BP76;H3BUK7;H3BNF6;H3BPZ2;H3BNF2;H3BUP3;I3L155	Q14764	22;7;6;4;4;4;2;2;2;1	22;7;6;4;4;4;2;2;2;1	20;5;4;2;2;2;0;0;0;1	Major vault protein	MVP	sp|Q14764|MVP_HUMAN Major vault protein OS=Homo sapiens OX=9606 GN=MVP PE=1 SV=4	10	22	22	20	11	9	12	9	4	6	3	11	9	12	9	4	6	3	11	9	12	8	4	6	3	35.9	35.9	33	99.326	893	893;220;148;94;107;144;39;42;57;61	0	26.959	0.45028000000000001	1.3307	43.676000000000002	96	42
COX5B	1.18809	1.83554	0.0146036	P10606	P10606	5	5	5	Cytochrome c oxidase subunit 5B, mitochondrial	COX5B	sp|P10606|COX5B_HUMAN Cytochrome c oxidase subunit 5B, mitochondrial OS=Homo sapiens OX=9606 GN=COX5B PE=1 SV=2	1	5	5	5	2	2	4	2	3	4	2	2	2	4	2	3	4	2	2	2	4	2	3	4	2	30.2	30.2	30.2	13.696	129	129	0	13.539	0.37437999999999999	1.6355	60.834000000000003	41	6
SLC26A6	-1.6575	1.82084	0.0151065	Q9BXS9;G3XAC1;A0A0C4DFT5;H7BZ36;F8W9I8;C9J6Y3;C9JKR6	Q9BXS9;G3XAC1;A0A0C4DFT5;H7BZ36;F8W9I8;C9J6Y3;C9JKR6	2;2;2;1;1;1;1	2;2;2;1;1;1;1	2;2;2;1;1;1;1	Solute carrier family 26 member 6	SLC26A6	sp|Q9BXS9|S26A6_HUMAN Solute carrier family 26 member 6 OS=Homo sapiens OX=9606 GN=SLC26A6 PE=1 SV=1;tr|G3XAC1|G3XAC1_HUMAN Solute carrier family 26 member 6 OS=Homo sapiens OX=9606 GN=SLC26A6 PE=1 SV=1;tr|A0A0C4DFT5|A0A0C4DFT5_HUMAN Solute carrier family	7	2	2	2	1	1	1	1	0	1	1	1	1	1	1	0	1	1	1	1	1	1	0	1	1	3.7	3.7	3.7	82.966	759	759;651;738;88;120;169;180	0	3.2667	0.25946000000000002	0.68444000000000005	58.543999999999997	10	7
TRIM33	-1.04571	1.80953	0.0155049	Q9UPN9;H0Y612	Q9UPN9;H0Y612	4;3	4;3	4;3	E3 ubiquitin-protein ligase TRIM33	TRIM33	sp|Q9UPN9|TRI33_HUMAN E3 ubiquitin-protein ligase TRIM33 OS=Homo sapiens OX=9606 GN=TRIM33 PE=1 SV=3;tr|H0Y612|H0Y612_HUMAN E3 ubiquitin-protein ligase TRIM33 (Fragment) OS=Homo sapiens OX=9606 GN=TRIM33 PE=1 SV=1	2	4	4	4	1	0	2	1	2	2	2	1	0	2	1	2	2	2	1	0	2	1	2	2	2	4.3	4.3	4.3	122.53	1127	1127;888	0	8.8735	0.22040999999999999	0.79010000000000002	51.893000000000001	14	6
PGRMC2	-1.17251	1.80185	0.0157816	O15173	O15173	6	5	5	Membrane-associated progesterone receptor component 2	PGRMC2	sp|O15173|PGRC2_HUMAN Membrane-associated progesterone receptor component 2 OS=Homo sapiens OX=9606 GN=PGRMC2 PE=1 SV=1	1	6	5	5	4	5	4	4	3	5	4	4	4	3	3	2	4	3	4	4	3	3	2	4	3	26.5	22.4	22.4	23.818	223	223	0	39.21	0.41955999999999999	1.212	54.448999999999998	49	19
RDH11	-0.750043	1.79556	0.0160117	Q8TC12;G3V2G6;G3V234;H0YIZ8;H0YJ46	Q8TC12;G3V2G6;G3V234;H0YIZ8;H0YJ46	11;8;7;6;6	11;8;7;6;6	11;8;7;6;6	Retinol dehydrogenase 11	RDH11	sp|Q8TC12|RDH11_HUMAN Retinol dehydrogenase 11 OS=Homo sapiens OX=9606 GN=RDH11 PE=1 SV=2;tr|G3V2G6|G3V2G6_HUMAN Retinol dehydrogenase 11 (Fragment) OS=Homo sapiens OX=9606 GN=RDH11 PE=1 SV=1;tr|G3V234|G3V234_HUMAN Retinol dehydrogenase 11 (Fragment) OS=Ho	5	11	11	11	6	9	7	5	4	8	7	6	9	7	5	4	8	7	6	9	7	5	4	8	7	44.3	44.3	44.3	35.386	318	318;178;186;118;204	0	53.005	0.42826999999999998	1.7822	23.093	123	22
GLRX3	2.15668	1.7747	0.0167996	O76003	O76003	7	7	7	Glutaredoxin-3	GLRX3	sp|O76003|GLRX3_HUMAN Glutaredoxin-3 OS=Homo sapiens OX=9606 GN=GLRX3 PE=1 SV=2	1	7	7	7	4	3	6	5	1	1	0	4	3	6	5	1	1	0	4	3	6	5	1	1	0	35.8	35.8	35.8	37.432	335	335	0	11.187	0.35477999999999998	0.97482999999999997	36.968000000000004	40	23
DIMT1	-0.912084	1.76977	0.0169912	Q9UNQ2;A0A494C0G7;A0A0C4DGB1;D6RCL3	Q9UNQ2;A0A494C0G7;A0A0C4DGB1;D6RCL3	8;7;6;5	8;7;6;5	8;7;6;5	Probable dimethyladenosine transferase	DIMT1	sp|Q9UNQ2|DIM1_HUMAN Probable dimethyladenosine transferase OS=Homo sapiens OX=9606 GN=DIMT1 PE=1 SV=1;tr|A0A494C0G7|A0A494C0G7_HUMAN rRNA adenine N(6)-methyltransferase OS=Homo sapiens OX=9606 GN=DIMT1 PE=1 SV=1;tr|A0A0C4DGB1|A0A0C4DGB1_HUMAN rRNA adenine	4	8	8	8	4	6	4	2	2	6	5	4	6	4	2	2	6	5	4	6	4	2	2	6	5	29.4	29.4	29.4	35.236	313	313;317;275;154	0	21.315	0.52651000000000003	1.9092	35.911000000000001	42	20
LEPREL4;P3H4	-0.862007	1.7623	0.0172861	Q92791;K7ERA3	Q92791;K7ERA3	4;4	4;4	4;4	Synaptonemal complex protein SC65	LEPREL4;P3H4	sp|Q92791|SC65_HUMAN Endoplasmic reticulum protein SC65 OS=Homo sapiens OX=9606 GN=P3H4 PE=1 SV=1;tr|K7ERA3|K7ERA3_HUMAN Endoplasmic reticulum protein SC65 (Fragment) OS=Homo sapiens OX=9606 GN=P3H4 PE=1 SV=1	2	4	4	4	2	3	2	1	1	4	3	2	3	2	1	1	4	3	2	3	2	1	1	4	3	10.5	10.5	10.5	50.381	437	437;221	0	18.511	0.52451000000000003	1.3848	20.760999999999999	32	15
GOT1	1.52496	1.75718	0.0174911	P17174	P17174	19	19	19	Aspartate aminotransferase, cytoplasmic	GOT1	sp|P17174|AATC_HUMAN Aspartate aminotransferase, cytoplasmic OS=Homo sapiens OX=9606 GN=GOT1 PE=1 SV=3	1	19	19	19	15	12	13	11	6	9	4	15	12	13	11	6	9	4	15	12	13	11	6	9	4	60.3	60.3	60.3	46.247	413	413	0	73.661	0.37702999999999998	1.2181	50.308999999999997	162	67
PRCP	1.00323	1.73937	0.0182233	P42785;E9PNF7;E9PNJ1;E9PLY4;E9PQB5;E9PL85;E9PQN3;E9PKN6;E9PIG4;E9PL49;E9PR42	P42785;E9PNF7;E9PNJ1	8;5;4;3;3;3;3;3;3;2;1	8;5;4;3;3;3;3;3;3;2;1	8;5;4;3;3;3;3;3;3;2;1	Lysosomal Pro-X carboxypeptidase	PRCP	sp|P42785|PCP_HUMAN Lysosomal Pro-X carboxypeptidase OS=Homo sapiens OX=9606 GN=PRCP PE=1 SV=1;tr|E9PNF7|E9PNF7_HUMAN Lysosomal Pro-X carboxypeptidase (Fragment) OS=Homo sapiens OX=9606 GN=PRCP PE=1 SV=1;tr|E9PNJ1|E9PNJ1_HUMAN Lysosomal Pro-X carboxypeptid	11	8	8	8	5	4	5	7	1	3	2	5	4	5	7	1	3	2	5	4	5	7	1	3	2	20.6	20.6	20.6	55.799	496	496;116;163;99;145;147;183;192;233;43;26	0	18.307	0.32806000000000002	0.97362000000000004	28.501000000000001	45	33
SRP19	0.652303	1.72832	0.0186929	P09132;A0A087WWU9;A0A2U3TZN1;A0A087WYR0;D6RBG4;A0A2R8Y4M3	P09132;A0A087WWU9;A0A2U3TZN1;A0A087WYR0	3;3;2;2;1;1	3;3;2;2;1;1	3;3;2;2;1;1	Signal recognition particle 19 kDa protein	SRP19	sp|P09132|SRP19_HUMAN Signal recognition particle 19 kDa protein OS=Homo sapiens OX=9606 GN=SRP19 PE=1 SV=3;tr|A0A087WWU9|A0A087WWU9_HUMAN HCG2039564, isoform CRA_a OS=Homo sapiens OX=9606 GN=SRP19 PE=1 SV=1;tr|A0A2U3TZN1|A0A2U3TZN1_HUMAN HCG2040106 OS=Hom	6	3	3	3	2	2	2	2	0	1	1	2	2	2	2	0	1	1	2	2	2	2	0	1	1	39.6	39.6	39.6	16.156	144	144;104;101;120;43;77	0	3.9643	1.0321	3.6762000000000001	173.36	16	14
AKR1B1	1.28151	1.72029	0.019042	P15121;E9PCX2;E9PEF9;C9JRZ8	P15121;E9PCX2	15;11;4;1	15;11;4;1	15;11;4;1	Aldose reductase	AKR1B1	sp|P15121|ALDR_HUMAN Aldo-keto reductase family 1 member B1 OS=Homo sapiens OX=9606 GN=AKR1B1 PE=1 SV=3;tr|E9PCX2|E9PCX2_HUMAN Aldo-keto reductase family 1 member B1 OS=Homo sapiens OX=9606 GN=AKR1B1 PE=1 SV=1	4	15	15	15	13	8	7	9	3	5	4	13	8	7	9	3	5	4	13	8	7	9	3	5	4	60.8	60.8	60.8	35.853	316	316;263;102;316	0	26.779	0.29246	0.88327999999999995	90.897000000000006	104	61
FAM129B	1.22458	1.71694	0.0191893	Q96TA1	Q96TA1	8	8	8	Niban-like protein 1	FAM129B	sp|Q96TA1|NIBA2_HUMAN Protein Niban 2 OS=Homo sapiens OX=9606 GN=NIBAN2 PE=1 SV=3	1	8	8	8	4	3	4	2	1	1	0	4	3	4	2	1	1	0	4	3	4	2	1	1	0	16	16	16	84.137	746	746	0	10.018	0.32890999999999998	0.76851999999999998	30.754999999999999	25	12
RANBP1	1.18236	1.71139	0.0194361	P43487;F6WQW2;C9JXG8;C9JJ34;C9JGV6;C9JDM3;C9JIC6;Q9C010;Q5T0Z6	P43487;F6WQW2;C9JXG8;C9JJ34;C9JGV6	7;7;6;5;5;3;2;1;1	7;7;6;5;5;3;2;1;1	7;7;6;5;5;3;2;1;1	Ran-specific GTPase-activating protein	RANBP1	sp|P43487|RANG_HUMAN Ran-specific GTPase-activating protein OS=Homo sapiens OX=9606 GN=RANBP1 PE=1 SV=1;tr|F6WQW2|F6WQW2_HUMAN Ran-specific GTPase-activating protein OS=Homo sapiens OX=9606 GN=RANBP1 PE=1 SV=1;tr|C9JXG8|C9JXG8_HUMAN Ran-specific GTPase-act	9	7	7	7	5	5	6	5	2	4	3	5	5	6	5	2	4	3	5	5	6	5	2	4	3	41.8	41.8	41.8	23.31	201	201;278;145;163;204;165;53;78;87	0	66.58	0.34121000000000001	1.0740000000000001	13.398999999999999	74	20
SARS	1.11606	1.70587	0.0196845	P49591;Q5T5C7	P49591;Q5T5C7	9;9	9;9	9;9	Serine--tRNA ligase, cytoplasmic	SARS	sp|P49591|SYSC_HUMAN Serine--tRNA ligase, cytoplasmic OS=Homo sapiens OX=9606 GN=SARS1 PE=1 SV=3;tr|Q5T5C7|Q5T5C7_HUMAN Serine--tRNA ligase, cytoplasmic OS=Homo sapiens OX=9606 GN=SARS1 PE=1 SV=1	2	9	9	9	7	5	4	6	2	3	2	7	5	4	6	2	3	2	7	5	4	6	2	3	2	26.1	26.1	26.1	58.777	514	514;536	0	11.963	0.50310999999999995	1.5175000000000001	42.404000000000003	63	12
SLC7A1	-0.887297	1.70372	0.0197825	P30825;P52569;Q5JR49;A0A1W2PR06	P30825	3;1;1;1	3;1;1;1	3;1;1;1	High affinity cationic amino acid transporter 1	SLC7A1	sp|P30825|SL7A1_HUMAN High affinity cationic amino acid transporter 1 OS=Homo sapiens OX=9606 GN=SLC7A1 PE=1 SV=1	4	3	3	3	1	1	1	1	1	1	2	1	1	1	1	1	1	2	1	1	1	1	1	1	2	6.8	6.8	6.8	67.638	629	629;658;121;683	0	5.7594	0.89541000000000004	2.4249999999999998	27.038	18	7
TRIM25	1.69588	1.68734	0.0205427	Q14258;A0A3B3IUA7	Q14258;A0A3B3IUA7	12;9	12;9	12;9	E3 ubiquitin/ISG15 ligase TRIM25	TRIM25	sp|Q14258|TRI25_HUMAN E3 ubiquitin/ISG15 ligase TRIM25 OS=Homo sapiens OX=9606 GN=TRIM25 PE=1 SV=2;tr|A0A3B3IUA7|A0A3B3IUA7_HUMAN E3 ubiquitin/ISG15 ligase TRIM25 OS=Homo sapiens OX=9606 GN=TRIM25 PE=1 SV=1	2	12	12	12	6	4	10	5	1	4	1	6	4	10	5	1	4	1	6	4	10	5	1	4	1	25.7	25.7	25.7	70.973	630	630;456	0	19.879	0.40944999999999998	1.1316999999999999	13.666	57	30
SUGT1	1.0786	1.68628	0.0205929	Q9Y2Z0	Q9Y2Z0	7	7	7	Suppressor of G2 allele of SKP1 homolog	SUGT1	sp|Q9Y2Z0|SGT1_HUMAN Protein SGT1 homolog OS=Homo sapiens OX=9606 GN=SUGT1 PE=1 SV=3	1	7	7	7	4	2	5	5	1	4	0	4	2	5	5	1	4	0	4	2	5	5	1	4	0	25.2	25.2	25.2	41.024	365	365	0	13.64	0.30062	0.81818000000000002	21.055	34	27
CAPZB	0.637398	1.64947	0.0224146	B1AK87;B1AK88	B1AK87;B1AK88	12;12	12;12	2;2		CAPZB	tr|B1AK87|B1AK87_HUMAN F-actin-capping protein subunit beta OS=Homo sapiens OX=9606 GN=CAPZB PE=1 SV=1;tr|B1AK88|B1AK88_HUMAN F-actin-capping protein subunit beta OS=Homo sapiens OX=9606 GN=CAPZB PE=1 SV=1	2	12	12	2	9	7	8	8	3	5	3	9	7	8	8	3	5	3	0	0	1	1	0	0	0	58.8	58.8	8.8	29.295	260	260;301	0	76.453	0.27494000000000002	0.85860000000000003	26.63	86	33
GNB4	-1.66282	1.64851	0.0224642	Q9HAV0;C9JD14;H7C5J5	Q9HAV0	9;3;2	3;1;0	3;1;0	Guanine nucleotide-binding protein subunit beta-4	GNB4	sp|Q9HAV0|GBB4_HUMAN Guanine nucleotide-binding protein subunit beta-4 OS=Homo sapiens OX=9606 GN=GNB4 PE=1 SV=3	3	9	3	3	6	7	5	5	3	5	7	0	2	1	1	0	1	3	0	2	1	1	0	1	3	42.6	16.5	16.5	37.567	340	340;79;165	0	3.7971	0.55915000000000004	1.7239	16.594000000000001	18	3
ATP6V1C1	0.818272	1.64726	0.0225288	P21283;E7EV59	P21283	4;1	4;1	4;1	V-type proton ATPase subunit C 1	ATP6V1C1	sp|P21283|VATC1_HUMAN V-type proton ATPase subunit C 1 OS=Homo sapiens OX=9606 GN=ATP6V1C1 PE=1 SV=4	2	4	4	4	2	2	3	2	1	2	0	2	2	3	2	1	2	0	2	2	3	2	1	2	0	11.5	11.5	11.5	43.941	382	382;307	0	6.6411	0.31702999999999998	0.52368000000000003	45.988999999999997	18	15
PRRC1	0.761371	1.63708	0.0230634	Q96M27	Q96M27	5	5	5	Protein PRRC1	PRRC1	sp|Q96M27|PRRC1_HUMAN Protein PRRC1 OS=Homo sapiens OX=9606 GN=PRRC1 PE=1 SV=1	1	5	5	5	3	2	2	4	1	0	2	3	2	2	4	1	0	2	3	2	2	4	1	0	2	15.1	15.1	15.1	46.701	445	445	0	7.5067	0.37192999999999998	0.96277000000000001	48.917000000000002	23	18
EXOSC1	-0.72892	1.63561	0.0231417	Q9Y3B2;R4GNH9;R4GMQ7;B1AMU7;B1AMU3;B1AMU4	Q9Y3B2;R4GNH9;R4GMQ7;B1AMU7;B1AMU3;B1AMU4	5;4;4;4;4;4	5;4;4;4;4;4	5;4;4;4;4;4	Exosome complex component CSL4	EXOSC1	sp|Q9Y3B2|EXOS1_HUMAN Exosome complex component CSL4 OS=Homo sapiens OX=9606 GN=EXOSC1 PE=1 SV=1;tr|R4GNH9|R4GNH9_HUMAN Exosome complex component CSL4 OS=Homo sapiens OX=9606 GN=EXOSC1 PE=1 SV=1;tr|R4GMQ7|R4GMQ7_HUMAN Exosome complex component CSL4 (Fragme	6	5	5	5	2	4	3	2	0	3	2	2	4	3	2	0	3	2	2	4	3	2	0	3	2	34.4	34.4	34.4	21.452	195	195;139;143;165;170;178	0	13.773	0.32951000000000003	1.2504999999999999	35.35	31	11
AP3B1	1.12132	1.63445	0.0232035	O00203;H0YBD0	O00203	5;1	5;1	4;1	AP-3 complex subunit beta-1	AP3B1	sp|O00203|AP3B1_HUMAN AP-3 complex subunit beta-1 OS=Homo sapiens OX=9606 GN=AP3B1 PE=1 SV=3	2	5	5	4	3	1	2	2	0	3	1	3	1	2	2	0	3	1	2	1	2	2	0	3	1	6	6	4.8	121.32	1094	1094;154	0	8.5845	0.31813999999999998	0.80978000000000006	33.183999999999997	32	17
PSIP1	1.78938	1.62808	0.0235464	O75475	O75475	7	5	5	PC4 and SFRS1-interacting protein	PSIP1	sp|O75475|PSIP1_HUMAN PC4 and SFRS1-interacting protein OS=Homo sapiens OX=9606 GN=PSIP1 PE=1 SV=1	1	7	5	5	5	4	4	4	3	5	4	4	2	3	4	1	4	2	4	2	3	4	1	4	2	17.9	16	16	60.103	530	530	0	38.203	0.34706999999999999	0.97180999999999995	21.012	45	21
NDRG3	1.40506	1.62635	0.0236402	Q9UGV2;F8WBF9;Q5TH30;Q5TH29	Q9UGV2;F8WBF9;Q5TH30	6;5;5;1	6;5;5;1	6;5;5;1	Protein NDRG3	NDRG3	sp|Q9UGV2|NDRG3_HUMAN Protein NDRG3 OS=Homo sapiens OX=9606 GN=NDRG3 PE=1 SV=2;tr|F8WBF9|F8WBF9_HUMAN Protein NDRG3 OS=Homo sapiens OX=9606 GN=NDRG3 PE=1 SV=1;tr|Q5TH30|Q5TH30_HUMAN NDRG family member 3, isoform CRA_c OS=Homo sapiens OX=9606 GN=NDRG3 PE=1	4	6	6	6	5	3	3	2	1	1	1	5	3	3	2	1	1	1	5	3	3	2	1	1	1	30.7	30.7	30.7	41.408	375	375;280;388;187	0	11.118	0.39	1.1448	88.963999999999999	34	18
TMTC3	-1.28161	1.62316	0.0238145	Q6ZXV5	Q6ZXV5	2	2	2	Transmembrane and TPR repeat-containing protein 3	TMTC3	sp|Q6ZXV5|TMTC3_HUMAN Protein O-mannosyl-transferase TMTC3 OS=Homo sapiens OX=9606 GN=TMTC3 PE=1 SV=2	1	2	2	2	1	1	1	1	0	2	1	1	1	1	1	0	2	1	1	1	1	1	0	2	1	4.2	4.2	4.2	104.01	915	915	0	2.8582	0.32388	1.0206999999999999	39.689	13	7
INTS3	-0.892864	1.62123	0.0239205	Q68E01;A0A096LNW8	Q68E01	6;1	6;1	6;1	Integrator complex subunit 3	INTS3	sp|Q68E01|INT3_HUMAN Integrator complex subunit 3 OS=Homo sapiens OX=9606 GN=INTS3 PE=1 SV=1	2	6	6	6	1	2	1	2	1	2	2	1	2	1	2	1	2	2	1	2	1	2	1	2	2	12	12	12	118.07	1043	1043;280	0	7.3157	0.35743999999999998	0.90764	23.626000000000001	22	4
CTNNB1	0.977544	1.62086	0.0239406	P35222;A0A2R8Y804;A0A2R8Y543;B4DGU4;A0A2R8YCH5;A0A2R8Y7Z0;A0A2R8Y5A3;A0A2R8Y5C3;A0A2R8Y750;A0A2R8Y5Z1;A0A2R8Y6G0;A0A2R8Y815;C9IZ65;A0A2R8YG06	P35222;A0A2R8Y804;A0A2R8Y543;B4DGU4;A0A2R8YCH5;A0A2R8Y7Z0;A0A2R8Y5A3;A0A2R8Y5C3;A0A2R8Y750;A0A2R8Y5Z1;A0A2R8Y6G0	15;15;15;15;15;15;15;14;14;14;8;4;1;1	15;15;15;15;15;15;15;14;14;14;8;4;1;1	11;11;11;11;11;11;11;10;10;10;5;4;1;1	Catenin beta-1	CTNNB1	sp|P35222|CTNB1_HUMAN Catenin beta-1 OS=Homo sapiens OX=9606 GN=CTNNB1 PE=1 SV=1;tr|A0A2R8Y804|A0A2R8Y804_HUMAN Catenin beta-1 OS=Homo sapiens OX=9606 GN=CTNNB1 PE=1 SV=1;tr|A0A2R8Y543|A0A2R8Y543_HUMAN Catenin beta-1 OS=Homo sapiens OX=9606 GN=CTNNB1 PE=1	14	15	15	11	10	6	13	13	3	11	6	10	6	13	13	3	11	6	8	6	10	10	2	9	4	27.7	27.7	22.3	85.496	781	781;702;715;774;779;780;783;737;744;752;367;186;59;146	0	31.585	0.88900999999999997	2.3675999999999999	23.896000000000001	115	37
DSCC1	-0.823412	1.60228	0.0249874	Q9BVC3	Q9BVC3	2	2	2	Sister chromatid cohesion protein DCC1	DSCC1	sp|Q9BVC3|DCC1_HUMAN Sister chromatid cohesion protein DCC1 OS=Homo sapiens OX=9606 GN=DSCC1 PE=1 SV=2	1	2	2	2	1	2	1	1	0	1	1	1	2	1	1	0	1	1	1	2	1	1	0	1	1	4.8	4.8	4.8	44.825	393	393	0.018612	1.5058	0.18479999999999999	0.32584999999999997	99.489000000000004	8	8
FDXR	0.858761	1.60223	0.02499	P22570;A0A0C4DFN8;A0A0A0MSZ4;A0A0A0MTR6;A0A0C4DGN7;A0A0A0MT64;A0A0A0MTN9;J3QQX3;J3QKZ8;J3QQW7;J3KS64	P22570;A0A0C4DFN8;A0A0A0MSZ4;A0A0A0MTR6;A0A0C4DGN7;A0A0A0MT64;A0A0A0MTN9;J3QQX3	27;25;25;24;24;23;22;20;6;4;1	27;25;25;24;24;23;22;20;6;4;1	27;25;25;24;24;23;22;20;6;4;1	NADPH:adrenodoxin oxidoreductase, mitochondrial	FDXR	sp|P22570|ADRO_HUMAN NADPH:adrenodoxin oxidoreductase, mitochondrial OS=Homo sapiens OX=9606 GN=FDXR PE=1 SV=3;tr|A0A0C4DFN8|A0A0C4DFN8_HUMAN NADPH:adrenodoxin oxidoreductase, mitochondrial OS=Homo sapiens OX=9606 GN=FDXR PE=1 SV=1;tr|A0A0A0MSZ4|A0A0A0MSZ4	11	27	27	27	17	17	19	17	9	17	11	17	17	19	17	9	17	11	17	17	19	17	9	17	11	68.6	68.6	68.6	53.836	491	491;491;522;483;497;534;439;463;164;178;91	0	263.25	0.33538000000000001	0.94455999999999996	16.111999999999998	268	113
PISD	-0.638746	1.60043	0.0250939	Q9UG56;H0Y7P7	Q9UG56;H0Y7P7	9;8	9;8	4;3	Phosphatidylserine decarboxylase proenzyme;Phosphatidylserine decarboxylase alpha chain;Phosphatidylserine decarboxylase beta chain	PISD	sp|Q9UG56|PISD_HUMAN Phosphatidylserine decarboxylase proenzyme, mitochondrial OS=Homo sapiens OX=9606 GN=PISD PE=1 SV=4;tr|H0Y7P7|H0Y7P7_HUMAN Phosphatidylserine decarboxylase proenzyme, mitochondrial (Fragment) OS=Homo sapiens OX=9606 GN=PISD PE=1 SV=1	2	9	9	4	3	3	2	3	0	4	3	3	3	2	3	0	4	3	1	2	0	1	0	2	0	27.6	27.6	15.9	46.671	409	409;362	0	14.141	0.30306	1.1377999999999999	72.635999999999996	32	19
PDCD6IP	1.26971	1.59735	0.0252729	Q8WUM4;A0A3B3IT07;C9IZF9;F8WEQ7;F8WBR8;F8WDK9	Q8WUM4	22;7;5;3;3;3	22;7;5;3;3;3	22;7;5;3;3;3	Programmed cell death 6-interacting protein	PDCD6IP	sp|Q8WUM4|PDC6I_HUMAN Programmed cell death 6-interacting protein OS=Homo sapiens OX=9606 GN=PDCD6IP PE=1 SV=1	6	22	22	22	17	13	13	10	2	5	5	17	13	13	10	2	5	5	17	13	13	10	2	5	5	32.1	32.1	32.1	96.022	868	868;300;153;72;78;95	0	78.417	0.34755000000000003	0.94350000000000001	33.317999999999998	136	87
BCKDK	-0.721881	1.59454	0.0254366	O14874;H3BTL2;H3BS02;H3BNP3	O14874;H3BTL2;H3BS02	3;2;2;1	3;2;2;1	3;2;2;1	[3-methyl-2-oxobutanoate dehydrogenase [lipoamide]] kinase, mitochondrial	BCKDK	sp|O14874|BCKD_HUMAN [3-methyl-2-oxobutanoate dehydrogenase [lipoamide]] kinase, mitochondrial OS=Homo sapiens OX=9606 GN=BCKDK PE=1 SV=2;tr|H3BTL2|H3BTL2_HUMAN Protein-serine/threonine kinase (Fragment) OS=Homo sapiens OX=9606 GN=BCKDK PE=1 SV=8;tr|H3BS02	4	3	3	3	0	0	1	1	1	2	2	0	0	1	1	1	2	2	0	0	1	1	1	2	2	12.1	12.1	12.1	46.36	412	412;216;217;88	0	3.7276	0.37863000000000002	1.5201	42.817	13	3
NRBP1	1.2647	1.59201	0.0255855	Q9UHY1;F8W6G1;C9JHZ6	Q9UHY1;F8W6G1	5;4;1	5;4;1	5;4;1	Nuclear receptor-binding protein	NRBP1	sp|Q9UHY1|NRBP_HUMAN Nuclear receptor-binding protein OS=Homo sapiens OX=9606 GN=NRBP1 PE=1 SV=1;tr|F8W6G1|F8W6G1_HUMAN Nuclear receptor-binding protein OS=Homo sapiens OX=9606 GN=NRBP1 PE=1 SV=1	3	5	5	5	4	2	3	2	1	1	0	4	2	3	2	1	1	0	4	2	3	2	1	1	0	18.5	18.5	18.5	59.844	535	535;543;155	0	7.3961	1.2575000000000001	3.6615000000000002	22.082000000000001	31	6
HSBP1	0.998214	1.58727	0.0258661	O75506	O75506	3	3	3	Heat shock factor-binding protein 1	HSBP1	sp|O75506|HSBP1_HUMAN Heat shock factor-binding protein 1 OS=Homo sapiens OX=9606 GN=HSBP1 PE=1 SV=1	1	3	3	3	2	2	2	3	1	1	1	2	2	2	3	1	1	1	2	2	2	3	1	1	1	72.4	72.4	72.4	8.5435	76	76	0	8.5665	0.26249	2.1638000000000002	55.732999999999997	17	15
DFFA	1.58795	1.58153	0.0262105	O00273;K7ERT1	O00273	8;2	8;2	8;2	DNA fragmentation factor subunit alpha	DFFA	sp|O00273|DFFA_HUMAN DNA fragmentation factor subunit alpha OS=Homo sapiens OX=9606 GN=DFFA PE=1 SV=1	2	8	8	8	5	4	6	3	1	2	2	5	4	6	3	1	2	2	5	4	6	3	1	2	2	28.7	28.7	28.7	36.521	331	331;159	0	12.881	0.45889000000000002	1.1321000000000001	34.968000000000004	45	18
CHCHD2;CHCHD2P9	0.859977	1.58104	0.0262399	Q9Y6H1;Q5T1J5	Q9Y6H1;Q5T1J5	3;2	3;2	3;2	Coiled-coil-helix-coiled-coil-helix domain-containing protein 2;Putative coiled-coil-helix-coiled-coil-helix domain-containing protein CHCHD2P9, mitochondrial	CHCHD2;CHCHD2P9	sp|Q9Y6H1|CHCH2_HUMAN Coiled-coil-helix-coiled-coil-helix domain-containing protein 2 OS=Homo sapiens OX=9606 GN=CHCHD2 PE=1 SV=1;sp|Q5T1J5|CHCH9_HUMAN Putative coiled-coil-helix-coiled-coil-helix domain-containing protein CHCHD2P9, mitochondrial OS=Homo s	2	3	3	3	3	3	3	3	1	3	2	3	3	3	3	1	3	2	3	3	3	3	1	3	2	33.8	33.8	33.8	15.512	151	151;151	0	30.054	1.8562000000000001	13.122999999999999	10.173999999999999	40	12
CTSB	0.608414	1.57425	0.0266534	P07858;E9PKQ7;E9PNL5;E9PHZ5;E9PLY3;E9PSG5;E9PQM1;E9PR54;E9PJ67;E9PCB3;R4GMQ5;E9PS78	P07858	11;4;4;4;4;4;4;3;3;3;2;2	11;4;4;4;4;4;4;3;3;3;2;2	11;4;4;4;4;4;4;3;3;3;2;2	Cathepsin B;Cathepsin B light chain;Cathepsin B heavy chain	CTSB	sp|P07858|CATB_HUMAN Cathepsin B OS=Homo sapiens OX=9606 GN=CTSB PE=1 SV=3	12	11	11	11	8	8	10	8	5	8	5	8	8	10	8	5	8	5	8	8	10	8	5	8	5	39.8	39.8	39.8	37.821	339	339;136;143;148;165;170;175;98;101;110;76;92	0	102.37	0.28178999999999998	0.92179999999999995	7.9025999999999996	127	35
PITRM1	-1.27815	1.57173	0.0268086	Q5JRX3;A0A0A0MRX9;B1APQ0	Q5JRX3	7;3;1	7;3;1	7;3;1	Presequence protease, mitochondrial	PITRM1	sp|Q5JRX3|PREP_HUMAN Presequence protease, mitochondrial OS=Homo sapiens OX=9606 GN=PITRM1 PE=1 SV=3	3	7	7	7	1	2	2	1	0	4	1	1	2	2	1	0	4	1	1	2	2	1	0	4	1	12.2	12.2	12.2	117.41	1037	1037;595;184	0	4.1746	0.3412	0.90044000000000002	29.565000000000001	17	11
YIF1A	0.76485	1.57103	0.0268516	O95070;E9PIZ0;C9JST7;A6NGW1	O95070;E9PIZ0;C9JST7;A6NGW1	2;2;2;2	2;2;2;2	2;2;2;2	Protein YIF1A	YIF1A	sp|O95070|YIF1A_HUMAN Protein YIF1A OS=Homo sapiens OX=9606 GN=YIF1A PE=1 SV=2;tr|E9PIZ0|E9PIZ0_HUMAN Protein YIF1A (Fragment) OS=Homo sapiens OX=9606 GN=YIF1A PE=1 SV=1;tr|C9JST7|C9JST7_HUMAN Protein YIF1A (Fragment) OS=Homo sapiens OX=9606 GN=YIF1A PE=1	4	2	2	2	0	1	2	2	1	1	1	0	1	2	2	1	1	1	0	1	2	2	1	1	1	6.8	6.8	6.8	32.011	293	293;160;199;241	0	3.1163	0.54291999999999996	1.8351	0.35992000000000002	18	2
ATP6V1E1	0.962895	1.57063	0.0268761	P36543;C9J8H1	P36543;C9J8H1	2;1	2;1	2;1	V-type proton ATPase subunit E 1	ATP6V1E1	sp|P36543|VATE1_HUMAN V-type proton ATPase subunit E 1 OS=Homo sapiens OX=9606 GN=ATP6V1E1 PE=1 SV=1;tr|C9J8H1|C9J8H1_HUMAN V-type proton ATPase subunit E 1 (Fragment) OS=Homo sapiens OX=9606 GN=ATP6V1E1 PE=1 SV=1	2	2	2	2	2	1	1	1	0	1	1	2	1	1	1	0	1	1	2	1	1	1	0	1	1	11.9	11.9	11.9	26.145	226	226;203	0	13.057	0.64258000000000004	2.1246999999999998	17.186	18	8
DPYSL2	1.14276	1.56044	0.0275147	Q16555;A0A1C7CYX9;E5RFU4	Q16555;A0A1C7CYX9	25;25;3	25;25;3	21;21;2	Dihydropyrimidinase-related protein 2	DPYSL2	sp|Q16555|DPYL2_HUMAN Dihydropyrimidinase-related protein 2 OS=Homo sapiens OX=9606 GN=DPYSL2 PE=1 SV=1;tr|A0A1C7CYX9|A0A1C7CYX9_HUMAN Dihydropyrimidinase-related protein 2 OS=Homo sapiens OX=9606 GN=DPYSL2 PE=1 SV=1	3	25	25	21	17	11	14	14	5	9	3	17	11	14	14	5	9	3	13	7	13	11	5	6	2	63.5	63.5	55.8	62.293	572	572;677;170	0	83.521	0.29453000000000001	0.80130000000000001	17.274999999999999	151	79
SAP30	0.717807	1.55737	0.0277093	O75446	O75446	2	2	2	Histone deacetylase complex subunit SAP30	SAP30	sp|O75446|SAP30_HUMAN Histone deacetylase complex subunit SAP30 OS=Homo sapiens OX=9606 GN=SAP30 PE=1 SV=1	1	2	2	2	0	1	2	2	0	1	1	0	1	2	2	0	1	1	0	1	2	2	0	1	1	13.6	13.6	13.6	23.306	220	220	0	3.6341	0.44655	1.6120000000000001	52.6	11	4
ARID1A	-1.08901	1.5513	0.0280996	O14497;H0Y488;A0A1B0GTU5;A0A087WUV6	O14497;H0Y488;A0A1B0GTU5;A0A087WUV6	4;4;4;2	4;4;4;2	4;4;4;2	AT-rich interactive domain-containing protein 1A	ARID1A	sp|O14497|ARI1A_HUMAN AT-rich interactive domain-containing protein 1A OS=Homo sapiens OX=9606 GN=ARID1A PE=1 SV=3;tr|H0Y488|H0Y488_HUMAN AT-rich interactive domain-containing protein 1A OS=Homo sapiens OX=9606 GN=ARID1A PE=1 SV=2;tr|A0A1B0GTU5|A0A1B0GTU5_	4	4	4	4	1	0	2	1	2	2	2	1	0	2	1	2	2	2	1	0	2	1	2	2	2	2.8	2.8	2.8	242.04	2285	2285;1901;1903;1141	0	4.2688	0.38458999999999999	1.0117	34.347000000000001	17	8
WDR1	0.736004	1.54639	0.0284194	O75083;D6RD66	O75083	19;9	19;9	19;9	WD repeat-containing protein 1	WDR1	sp|O75083|WDR1_HUMAN WD repeat-containing protein 1 OS=Homo sapiens OX=9606 GN=WDR1 PE=1 SV=4	2	19	19	19	14	12	14	12	5	10	6	14	12	14	12	5	10	6	14	12	14	12	5	10	6	51	51	51	66.193	606	606;245	0	69.767	0.31961000000000001	0.95831	14.214	177	70
USP5	0.871365	1.5274	0.0296892	P45974	P45974	27	27	25	Ubiquitin carboxyl-terminal hydrolase 5	USP5	sp|P45974|UBP5_HUMAN Ubiquitin carboxyl-terminal hydrolase 5 OS=Homo sapiens OX=9606 GN=USP5 PE=1 SV=2	1	27	27	25	20	15	18	12	7	12	9	20	15	18	12	7	12	9	18	14	17	11	6	11	8	45.8	45.8	44.6	95.785	858	858	0	111.87	0.31885000000000002	0.84228000000000003	22.748999999999999	189	104
DBNL	0.993798	1.52658	0.0297453	Q9UJU6;B4DDD6;F8WBG8;H0Y5J4;F2Z2V3;F8WB73;F8WCK3;F2Z3E3;F8WC20;F8WBB2;F8WFE1	Q9UJU6;B4DDD6;F8WBG8;H0Y5J4	7;5;4;4;1;1;1;1;1;1;1	7;5;4;4;1;1;1;1;1;1;1	7;5;4;4;1;1;1;1;1;1;1	Drebrin-like protein	DBNL	sp|Q9UJU6|DBNL_HUMAN Drebrin-like protein OS=Homo sapiens OX=9606 GN=DBNL PE=1 SV=1;tr|B4DDD6|B4DDD6_HUMAN Drebrin-like protein OS=Homo sapiens OX=9606 GN=DBNL PE=1 SV=1;tr|F8WBG8|F8WBG8_HUMAN Drebrin-like protein OS=Homo sapiens OX=9606 GN=DBNL PE=1 SV=1;	11	7	7	7	6	3	4	3	0	4	1	6	3	4	3	0	4	1	6	3	4	3	0	4	1	20.9	20.9	20.9	48.207	430	430;406;128;359;27;31;40;48;50;62;87	0	9.8785	0.47470000000000001	1.1689000000000001	6.0918000000000001	37	22
PYCR1	-0.583515	1.52482	0.0298664	P32322;E2QRB3;J3KQ22;J3QL24;J3QKT4;J3QLK9;J3QL32;J3QL23;J3QRZ0;J3QR88;J3KTA8;J3QKT3;J3KSA9	P32322;E2QRB3;J3KQ22	17;16;11;8;8;7;7;6;5;5;4;4;2	17;16;11;8;8;7;7;6;5;5;4;4;2	16;15;11;8;7;7;7;6;5;5;4;4;2	Pyrroline-5-carboxylate reductase 1, mitochondrial;Pyrroline-5-carboxylate reductase	PYCR1	sp|P32322|P5CR1_HUMAN Pyrroline-5-carboxylate reductase 1, mitochondrial OS=Homo sapiens OX=9606 GN=PYCR1 PE=1 SV=2;tr|E2QRB3|E2QRB3_HUMAN Pyrroline-5-carboxylate reductase 1, isoform CRA_c OS=Homo sapiens OX=9606 GN=PYCR1 PE=1 SV=2;tr|J3KQ22|J3KQ22_HUMAN	13	17	17	16	11	14	11	11	5	14	11	11	14	11	11	5	14	11	10	13	10	10	4	13	10	59.6	59.6	55.5	33.36	319	319;288;253;225;242;165;217;173;115;132;84;94;109	0	165.93	0.45579999999999998	1.3324	43.707000000000001	200	76
COPE	0.849725	1.52402	0.0299211	O14579;M0QXB4;M0R061	O14579;M0QXB4	11;10;5	11;10;5	11;10;5	Coatomer subunit epsilon	COPE	sp|O14579|COPE_HUMAN Coatomer subunit epsilon OS=Homo sapiens OX=9606 GN=COPE PE=1 SV=3;tr|M0QXB4|M0QXB4_HUMAN Coatomer protein complex, subunit epsilon, isoform CRA_g OS=Homo sapiens OX=9606 GN=COPE PE=1 SV=1	3	11	11	11	8	4	7	4	2	3	2	8	4	7	4	2	3	2	8	4	7	4	2	3	2	50	50	50	34.482	308	308;331;146	0	17.599	0.39143	0.96760999999999997	12.298	41	27
ACTR3	0.789524	1.50136	0.0315238	P61158;B4DXW1;F8WDR7;Q9P1U1;F8WEW2;F8WE84;Q9C0K3;A0A0A0MTI9;H7C4J1;C9IZN3	P61158;B4DXW1	15;12;3;2;2;2;1;1;1;1	15;12;3;2;2;2;1;1;1;1	15;12;3;2;2;2;1;1;1;1	Actin-related protein 3	ACTR3	sp|P61158|ARP3_HUMAN Actin-related protein 3 OS=Homo sapiens OX=9606 GN=ACTR3 PE=1 SV=3;tr|B4DXW1|B4DXW1_HUMAN Actin-related protein 3 OS=Homo sapiens OX=9606 GN=ACTR3 PE=1 SV=1	10	15	15	15	9	7	8	9	3	7	3	9	7	8	9	3	7	3	9	7	8	9	3	7	3	51.2	51.2	51.2	47.371	418	418;367;84;418;34;41;210;189;208;222	0	42.313	0.27268999999999999	0.92374000000000001	14.31	91	38
OTUB1	0.893264	1.49838	0.031741	Q96FW1;F5GYN4;J3KR44;F5H6Q1;F5GYJ8;F5H3F0	Q96FW1;F5GYN4;J3KR44;F5H6Q1;F5GYJ8	7;7;7;6;6;3	7;7;7;6;6;3	7;7;7;6;6;3	Ubiquitin thioesterase OTUB1	OTUB1	sp|Q96FW1|OTUB1_HUMAN Ubiquitin thioesterase OTUB1 OS=Homo sapiens OX=9606 GN=OTUB1 PE=1 SV=2;tr|F5GYN4|F5GYN4_HUMAN Ubiquitin thioesterase OTUB1 OS=Homo sapiens OX=9606 GN=OTUB1 PE=1 SV=1;tr|J3KR44|J3KR44_HUMAN Ubiquitin thioesterase OS=Homo sapiens OX=96	6	7	7	7	6	5	7	6	3	4	6	6	5	7	6	3	4	6	6	5	7	6	3	4	6	28	28	28	31.284	271	271;241;272;280;286;170	0	66.961	0.36997999999999998	0.93854000000000004	15.521000000000001	88	43
GLO1	0.773893	1.49656	0.0318744	Q04760	Q04760	9	9	9	Lactoylglutathione lyase	GLO1	sp|Q04760|LGUL_HUMAN Lactoylglutathione lyase OS=Homo sapiens OX=9606 GN=GLO1 PE=1 SV=4	1	9	9	9	8	6	7	6	2	4	5	8	6	7	6	2	4	5	8	6	7	6	2	4	5	57.6	57.6	57.6	20.777	184	184	0	36.03	0.35060999999999998	0.94691000000000003	26.315999999999999	87	51
HP1BP3	0.734933	1.49286	0.0321471	Q5SSJ5;X6RGJ2;B0QZK4;Q5SWC8;B0QZK9;B0QZK8	Q5SSJ5;X6RGJ2;B0QZK4;Q5SWC8	21;16;14;12;3;3	21;16;14;12;3;3	21;16;14;12;3;3	Heterochromatin protein 1-binding protein 3	HP1BP3	sp|Q5SSJ5|HP1B3_HUMAN Heterochromatin protein 1-binding protein 3 OS=Homo sapiens OX=9606 GN=HP1BP3 PE=1 SV=1;tr|X6RGJ2|X6RGJ2_HUMAN Heterochromatin protein 1-binding protein 3 (Fragment) OS=Homo sapiens OX=9606 GN=HP1BP3 PE=1 SV=1;tr|B0QZK4|B0QZK4_HUMAN H	6	21	21	21	14	8	9	10	3	8	5	14	8	9	10	3	8	5	14	8	9	10	3	8	5	39.2	39.2	39.2	61.206	553	553;327;253;278;75;124	0	37.3	0.50014000000000003	1.2249000000000001	28.622	120	72
TXNDC12	-0.722113	1.49092	0.0322912	O95881;V9GY50;V9GYV4	O95881	6;1;1	6;1;1	6;1;1	Thioredoxin domain-containing protein 12	TXNDC12	sp|O95881|TXD12_HUMAN Thioredoxin domain-containing protein 12 OS=Homo sapiens OX=9606 GN=TXNDC12 PE=1 SV=1	3	6	6	6	4	5	3	4	4	4	4	4	5	3	4	4	4	4	4	5	3	4	4	4	4	40.1	40.1	40.1	19.206	172	172;55;56	0	22.975	0.29009000000000001	1.3823000000000001	17.068999999999999	68	19
NPC2	0.702673	1.48783	0.0325212	P61916;J3KMY5;G3V3E8;E7EMS2;G3V3D1;G3V2V8;H0YIZ1	P61916;J3KMY5;G3V3E8;E7EMS2;G3V3D1;G3V2V8;H0YIZ1	11;11;11;11;11;9;9	11;11;11;11;11;9;9	11;11;11;11;11;9;9	Epididymal secretory protein E1	NPC2	sp|P61916|NPC2_HUMAN NPC intracellular cholesterol transporter 2 OS=Homo sapiens OX=9606 GN=NPC2 PE=1 SV=1;tr|J3KMY5|J3KMY5_HUMAN NPC intracellular cholesterol transporter 2 OS=Homo sapiens OX=9606 GN=NPC2 PE=1 SV=1;tr|G3V3E8|G3V3E8_HUMAN NPC intracellular	7	11	11	11	7	6	8	9	3	6	4	7	6	8	9	3	6	4	7	6	8	9	3	6	4	58.9	58.9	58.9	16.57	151	151;148;174;201;221;122;173	0	29.947	0.22281999999999999	1.046	13.557	84	35
TIMP1	1.18285	1.48538	0.0327052	P01033;Q5H9A7;H0Y789;Q5H9B5;Q5H9B4	P01033;Q5H9A7;H0Y789	6;6;4;2;1	6;6;4;2;1	6;6;4;2;1	Metalloproteinase inhibitor 1	TIMP1	sp|P01033|TIMP1_HUMAN Metalloproteinase inhibitor 1 OS=Homo sapiens OX=9606 GN=TIMP1 PE=1 SV=1;tr|Q5H9A7|Q5H9A7_HUMAN Metalloproteinase inhibitor 1 OS=Homo sapiens OX=9606 GN=TIMP1 PE=1 SV=1;tr|H0Y789|H0Y789_HUMAN Metalloproteinase inhibitor 1 (Fragment) O	5	6	6	6	4	2	2	3	1	2	1	4	2	2	3	1	2	1	4	2	2	3	1	2	1	43.5	43.5	43.5	23.171	207	207;143;165;136;95	0	11.735	31.141999999999999	169.35	100.36	29	27
WDR5	0.747936	1.48396	0.0328127	P61964;V9GZ59;V9GYQ5	P61964	9;4;2	9;4;2	9;4;2	WD repeat-containing protein 5	WDR5	sp|P61964|WDR5_HUMAN WD repeat-containing protein 5 OS=Homo sapiens OX=9606 GN=WDR5 PE=1 SV=1	3	9	9	9	5	5	4	4	0	3	2	5	5	4	4	0	3	2	5	5	4	4	0	3	2	38.6	38.6	38.6	36.588	334	334;96;56	0	19.292	0.29505999999999999	1.1863999999999999	12.234	39	30
ARHGDIA	0.71792	1.48308	0.0328788	J3QQX2;P52565;J3KTF8;J3KRY1;J3KRE2;J3KS60	J3QQX2;P52565;J3KTF8;J3KRY1;J3KRE2	10;9;9;6;5;3	10;9;9;6;5;3	10;9;9;6;5;3	Rho GDP-dissociation inhibitor 1	ARHGDIA	tr|J3QQX2|J3QQX2_HUMAN Rho GDP-dissociation inhibitor 1 OS=Homo sapiens OX=9606 GN=ARHGDIA PE=1 SV=1;sp|P52565|GDIR1_HUMAN Rho GDP-dissociation inhibitor 1 OS=Homo sapiens OX=9606 GN=ARHGDIA PE=1 SV=3;tr|J3KTF8|J3KTF8_HUMAN Rho GDP-dissociation inhibitor 1	6	10	10	10	8	7	5	5	2	5	4	8	7	5	5	2	5	4	8	7	5	5	2	5	4	55.7	55.7	55.7	25.831	235	235;204;193;249;129;92	0	35.108	0.32776	0.90636000000000005	37.137999999999998	78	23
DTYMK	1.29337	1.48086	0.0330474	P23919;G5E9E9;H7BZ20;H7C3A4;H7C312	P23919;G5E9E9;H7BZ20;H7C3A4	6;4;4;3;2	6;4;4;3;2	6;4;4;3;2	Thymidylate kinase	DTYMK	sp|P23919|KTHY_HUMAN Thymidylate kinase OS=Homo sapiens OX=9606 GN=DTYMK PE=1 SV=4;tr|G5E9E9|G5E9E9_HUMAN Deoxythymidylate kinase (Thymidylate kinase), isoform CRA_d OS=Homo sapiens OX=9606 GN=DTYMK PE=1 SV=1;tr|H7BZ20|H7BZ20_HUMAN Thymidylate kinase (Frag	5	6	6	6	4	4	4	2	2	2	0	4	4	4	2	2	2	0	4	4	4	2	2	2	0	34	34	34	23.819	212	212;83;192;101;170	0	14.126	0.27849000000000002	0.72909000000000002	6.3353999999999999	29	21
ACOX1	1.03374	1.47904	0.0331862	Q15067;K7ENF1;K7ESC7;K7ELT1;I3L0T4;I3L2U4	Q15067	13;3;3;2;2;1	13;3;3;2;2;1	13;3;3;2;2;1	Peroxisomal acyl-coenzyme A oxidase 1	ACOX1	sp|Q15067|ACOX1_HUMAN Peroxisomal acyl-coenzyme A oxidase 1 OS=Homo sapiens OX=9606 GN=ACOX1 PE=1 SV=3	6	13	13	13	5	4	5	4	0	4	1	5	4	5	4	0	4	1	5	4	5	4	0	4	1	31.8	31.8	31.8	74.423	660	660;132;153;156;223;71	0	14.258	0.69433	1.7564	21.28	39	23
DNAJB1	1.25166	1.47869	0.0332133	P25685;M0R080;M0R1D6;M0QZD0;M0QYT3;M0QXK0;M0R128;A0A1B0GX60	P25685;M0R080	7;5;3;3;3;3;1;1	7;5;3;3;3;3;1;1	6;4;2;2;2;2;1;1	DnaJ homolog subfamily B member 1	DNAJB1	sp|P25685|DNJB1_HUMAN DnaJ homolog subfamily B member 1 OS=Homo sapiens OX=9606 GN=DNAJB1 PE=1 SV=4;tr|M0R080|M0R080_HUMAN DnaJ homolog subfamily B member 1 (Fragment) OS=Homo sapiens OX=9606 GN=DNAJB1 PE=1 SV=1	8	7	7	6	6	4	4	3	1	1	2	6	4	4	3	1	1	2	5	4	4	3	1	1	2	22.9	22.9	22.9	38.044	340	340;183;91;107;116;162;79;80	0	11.083	0.47056999999999999	1.1673	27.896000000000001	22	15
FARSA	0.813297	1.47045	0.033849	Q9Y285;K7ER00;K7EPH2;K7ER16;K7EK06;K7ERS0	Q9Y285;K7ER00;K7EPH2	12;11;7;4;3;1	12;11;7;4;3;1	12;11;7;4;3;1	Phenylalanine--tRNA ligase alpha subunit	FARSA	sp|Q9Y285|SYFA_HUMAN Phenylalanine--tRNA ligase alpha subunit OS=Homo sapiens OX=9606 GN=FARSA PE=1 SV=3;tr|K7ER00|K7ER00_HUMAN Phenylalanine--tRNA ligase alpha subunit OS=Homo sapiens OX=9606 GN=FARSA PE=1 SV=1;tr|K7EPH2|K7EPH2_HUMAN Phenylalanine--tRNA l	6	12	12	12	7	6	7	9	3	4	4	7	6	7	9	3	4	4	7	6	7	9	3	4	4	45.9	45.9	45.9	57.563	508	508;548;378;235;168;159	0	34.623	0.20601	0.72714999999999996	19.032	73	44
IGF2R	1.11432	1.47005	0.0338805	P11717;S4R328	P11717	14;2	14;2	14;2	Cation-independent mannose-6-phosphate receptor	IGF2R	sp|P11717|MPRI_HUMAN Cation-independent mannose-6-phosphate receptor OS=Homo sapiens OX=9606 GN=IGF2R PE=1 SV=3	2	14	14	14	6	3	8	4	0	4	1	6	3	8	4	0	4	1	6	3	8	4	0	4	1	6.4	6.4	6.4	274.37	2491	2491;185	0	20.908	0.86746000000000001	1.9991000000000001	37.31	44	23
CD97	-2.47148	1.46958	0.0339168	P48960;K7EKV5;K7EPP8	P48960	3;1;1	3;1;1	3;1;1	CD97 antigen;CD97 antigen subunit alpha;CD97 antigen subunit beta	CD97	sp|P48960|AGRE5_HUMAN Adhesion G protein-coupled receptor E5 OS=Homo sapiens OX=9606 GN=ADGRE5 PE=1 SV=4	3	3	3	3	0	0	1	1	1	3	1	0	0	1	1	1	3	1	0	0	1	1	1	3	1	5.9	5.9	5.9	91.868	835	835;154;164	0	5.139	0.32418999999999998	1.1677999999999999	65.587000000000003	13	2
PSAP	1.00137	1.46895	0.0339664	P07602;C9JIZ6;Q5BJH1	P07602;C9JIZ6;Q5BJH1	12;11;7	12;11;7	9;8;7	Prosaposin;Saposin-A;Saposin-B-Val;Saposin-B;Saposin-C;Saposin-D	PSAP	sp|P07602|SAP_HUMAN Prosaposin OS=Homo sapiens OX=9606 GN=PSAP PE=1 SV=2;tr|C9JIZ6|C9JIZ6_HUMAN Prosaposin OS=Homo sapiens OX=9606 GN=PSAP PE=1 SV=2;tr|Q5BJH1|Q5BJH1_HUMAN PSAP protein OS=Homo sapiens OX=9606 GN=PSAP PE=1 SV=1	3	12	12	9	7	5	5	9	2	5	5	7	5	5	9	2	5	5	5	3	4	6	1	4	4	28.2	28.2	18.5	58.112	524	524;527;240	0	39.973	0.67145999999999995	1.9855	43.024999999999999	97	31
CECR5	-0.834425	1.46713	0.0341093	Q9BXW7;A8MYZ9	Q9BXW7	13;3	13;3	13;3	Cat eye syndrome critical region protein 5	CECR5	sp|Q9BXW7|HDHD5_HUMAN Haloacid dehalogenase-like hydrolase domain-containing 5 OS=Homo sapiens OX=9606 GN=HDHD5 PE=1 SV=1	2	13	13	13	3	5	4	2	1	5	5	3	5	4	2	1	5	5	3	5	4	2	1	5	5	51.1	51.1	51.1	46.321	423	423;223	0	38.586	0.32285999999999998	0.93955	21.297999999999998	49	21
SOAT1	0.66685	1.46131	0.0345692	P35610;B1APM4	P35610;B1APM4	4;3	4;3	4;3	Sterol O-acyltransferase 1	SOAT1	sp|P35610|SOAT1_HUMAN Sterol O-acyltransferase 1 OS=Homo sapiens OX=9606 GN=SOAT1 PE=1 SV=3;tr|B1APM4|B1APM4_HUMAN Sterol O-acyltransferase 1 (Fragment) OS=Homo sapiens OX=9606 GN=SOAT1 PE=1 SV=1	2	4	4	4	2	1	3	3	1	1	1	2	1	3	3	1	1	1	2	1	3	3	1	1	1	11.3	11.3	11.3	64.734	550	550;260	0	3.6597	0.40573999999999999	1.5875999999999999	56.42	23	2
RRS1	-0.773198	1.45643	0.0349597	Q15050	Q15050	6	6	6	Ribosome biogenesis regulatory protein homolog	RRS1	sp|Q15050|RRS1_HUMAN Ribosome biogenesis regulatory protein homolog OS=Homo sapiens OX=9606 GN=RRS1 PE=1 SV=2	1	6	6	6	2	4	2	2	2	2	2	2	4	2	2	2	2	2	2	4	2	2	2	2	2	26.6	26.6	26.6	41.193	365	365	0	6.3967	0.36636999999999997	1.762	9.1912000000000003	31	3
SNRPE	-0.589569	1.45455	0.0351113	P62304;A6NHK2	P62304;A6NHK2	5;3	5;3	5;3	Small nuclear ribonucleoprotein E	SNRPE	sp|P62304|RUXE_HUMAN Small nuclear ribonucleoprotein E OS=Homo sapiens OX=9606 GN=SNRPE PE=1 SV=1;tr|A6NHK2|A6NHK2_HUMAN Small nuclear ribonucleoprotein E OS=Homo sapiens OX=9606 GN=SNRPE PE=1 SV=1	2	5	5	5	4	4	3	4	3	4	2	4	4	3	4	3	4	2	4	4	3	4	3	4	2	59.8	59.8	59.8	10.803	92	92;52	0	47.689	0.24565000000000001	0.68471000000000004	17.378	43	26
TMX1	-0.713431	1.45382	0.035171	Q9H3N1;G3V448	Q9H3N1	7;2	7;2	7;2	Thioredoxin-related transmembrane protein 1	TMX1	sp|Q9H3N1|TMX1_HUMAN Thioredoxin-related transmembrane protein 1 OS=Homo sapiens OX=9606 GN=TMX1 PE=1 SV=1	2	7	7	7	5	6	5	6	6	7	4	5	6	5	6	6	7	4	5	6	5	6	6	7	4	23.9	23.9	23.9	31.791	280	280;105	0	42.29	0.35880000000000001	1.1184000000000001	14.081	101	30
HTRA2	1.11868	1.43996	0.0363111	O43464;A0A0C4DG44;P83110	O43464;A0A0C4DG44	5;5;1	5;5;1	5;5;1	Serine protease HTRA2, mitochondrial	HTRA2	sp|O43464|HTRA2_HUMAN Serine protease HTRA2, mitochondrial OS=Homo sapiens OX=9606 GN=HTRA2 PE=1 SV=2;tr|A0A0C4DG44|A0A0C4DG44_HUMAN Serine protease HTRA2, mitochondrial (Fragment) OS=Homo sapiens OX=9606 GN=HTRA2 PE=1 SV=1	3	5	5	5	3	3	3	4	1	3	1	3	3	3	4	1	3	1	3	3	3	4	1	3	1	17.9	17.9	17.9	48.84	458	458;423;453	0	24.454	0.32002000000000003	0.80862000000000001	11.62	35	16
NFS1	-1.10894	1.43771	0.0364997	Q9Y697;F2Z2E7;F8WER8;A2A2M1;H7C0I5;F8WB23;H0YGN5;Q8WV90	Q9Y697;F2Z2E7	4;2;1;1;1;1;1;1	4;2;1;1;1;1;1;1	4;2;1;1;1;1;1;1	Cysteine desulfurase, mitochondrial	NFS1	sp|Q9Y697|NFS1_HUMAN Cysteine desulfurase, mitochondrial OS=Homo sapiens OX=9606 GN=NFS1 PE=1 SV=3;tr|F2Z2E7|F2Z2E7_HUMAN Cysteine desulfurase, mitochondrial OS=Homo sapiens OX=9606 GN=NFS1 PE=1 SV=1	8	4	4	4	1	1	2	1	0	2	1	1	1	2	1	0	2	1	1	1	2	1	0	2	1	13.8	13.8	13.8	50.195	457	457;204;87;107;140;147;161;189	0	4.5307	0.23857	0.75451999999999997	88.387	9	9
MYOF	1.32702	1.43663	0.0365903	Q9NZM1;H0YD14	Q9NZM1;H0YD14	37;24	37;24	36;24	Myoferlin	MYOF	sp|Q9NZM1|MYOF_HUMAN Myoferlin OS=Homo sapiens OX=9606 GN=MYOF PE=1 SV=1;tr|H0YD14|H0YD14_HUMAN Myoferlin (Fragment) OS=Homo sapiens OX=9606 GN=MYOF PE=1 SV=1	2	37	37	36	19	18	24	20	3	14	8	19	18	24	20	3	14	8	19	17	24	20	3	14	8	23.3	23.3	22.6	234.71	2061	2061;1177	0	71.672	0.24001	0.64573999999999998	50.003	178	138
PITPNB	1.13653	1.43604	0.0366405	P48739;A0A0A0MSW4;B3KYB7;B3KYB6;I3L3W1;I3L2X8;I3L471;I3L4C0;I3L4U7;I3L459	P48739;A0A0A0MSW4;B3KYB7;B3KYB6	6;6;5;4;1;1;1;1;1;1	6;6;5;4;1;1;1;1;1;1	5;5;4;3;0;0;0;0;0;0	Phosphatidylinositol transfer protein beta isoform	PITPNB	sp|P48739|PIPNB_HUMAN Phosphatidylinositol transfer protein beta isoform OS=Homo sapiens OX=9606 GN=PITPNB PE=1 SV=2;tr|A0A0A0MSW4|A0A0A0MSW4_HUMAN Phosphatidylinositol transfer protein beta isoform OS=Homo sapiens OX=9606 GN=PITPNB PE=1 SV=1;tr|B3KYB7|B3K	10	6	6	5	4	3	4	2	1	2	1	4	3	4	2	1	2	1	3	2	3	1	0	1	0	31.7	31.7	28.4	31.54	271	271;271;167;120;44;83;98;115;121;142	0	7.8731	0.22320000000000001	0.65593999999999997	49.837000000000003	31	16
SYNPO	0.554836	1.43599	0.0366446	Q8N3V7	Q8N3V7	8	8	8	Synaptopodin	SYNPO	sp|Q8N3V7|SYNPO_HUMAN Synaptopodin OS=Homo sapiens OX=9606 GN=SYNPO PE=1 SV=2	1	8	8	8	3	2	4	4	0	3	2	3	2	4	4	0	3	2	3	2	4	4	0	3	2	14.1	14.1	14.1	99.462	929	929	0	7.9025	0.37701000000000001	0.94150999999999996	32.021999999999998	27	20
RBBP7	1.13897	1.42616	0.0374838	Q16576;E9PC52;Q5JP02;Q5JP01;Q5JNZ6;C9J7L0	Q16576;E9PC52;Q5JP02;Q5JP01	12;11;6;6;2;1	7;6;2;4;1;1	7;6;2;4;1;1	Histone-binding protein RBBP7	RBBP7	sp|Q16576|RBBP7_HUMAN Histone-binding protein RBBP7 OS=Homo sapiens OX=9606 GN=RBBP7 PE=1 SV=1;tr|E9PC52|E9PC52_HUMAN Histone-binding protein RBBP7 OS=Homo sapiens OX=9606 GN=RBBP7 PE=1 SV=1;tr|Q5JP02|Q5JP02_HUMAN Histone-binding protein RBBP7 (Fragment) O	6	12	7	7	10	9	10	7	5	8	6	5	4	5	3	1	3	1	5	4	5	3	1	3	1	54.8	46.1	46.1	47.82	425	425;416;175;285;85;67	0	68.728	0.30972	0.90713999999999995	14.113	75	12
WDR33	0.84867	1.41806	0.038189	Q9C0J8	Q9C0J8	3	3	3	pre-mRNA 3 end processing protein WDR33	WDR33	sp|Q9C0J8|WDR33_HUMAN pre-mRNA 3 end processing protein WDR33 OS=Homo sapiens OX=9606 GN=WDR33 PE=1 SV=2	1	3	3	3	2	1	3	0	0	1	1	2	1	3	0	0	1	1	2	1	3	0	0	1	1	2.8	2.8	2.8	145.89	1336	1336	0	5.9884	0.32068999999999998	0.93727000000000005	150.13	13	9
NSUN2	1.36657	1.41669	0.0383102	Q08J23	Q08J23	15	15	13	tRNA (cytosine(34)-C(5))-methyltransferase	NSUN2	sp|Q08J23|NSUN2_HUMAN RNA cytosine C(5)-methyltransferase NSUN2 OS=Homo sapiens OX=9606 GN=NSUN2 PE=1 SV=2	1	15	15	13	9	8	8	7	1	5	5	9	8	8	7	1	5	5	7	7	7	6	1	3	4	27.4	27.4	24	86.47	767	767	0	38.19	0.38301000000000002	1.054	46.856999999999999	89	36
NDC1	-1.12197	1.41507	0.038453	Q9BTX1	Q9BTX1	5	5	5	Nucleoporin NDC1	NDC1	sp|Q9BTX1|NDC1_HUMAN Nucleoporin NDC1 OS=Homo sapiens OX=9606 GN=NDC1 PE=1 SV=2	1	5	5	5	2	2	1	2	2	2	2	2	2	1	2	2	2	2	2	2	1	2	2	2	2	12.2	12.2	12.2	76.304	674	674	0	3.8436	0.49957000000000001	1.2896000000000001	13.5	26	17
WRN	-1.52902	1.40796	0.0390878	Q14191;A0A494C0Y6	Q14191	3;1	3;1	3;1	Werner syndrome ATP-dependent helicase	WRN	sp|Q14191|WRN_HUMAN Werner syndrome ATP-dependent helicase OS=Homo sapiens OX=9606 GN=WRN PE=1 SV=2	2	3	3	3	1	1	1	0	1	1	0	1	1	1	0	1	1	0	1	1	1	0	1	1	0	2.8	2.8	2.8	162.46	1432	1432;209	0.015253	1.5541	0.4536	1.2554000000000001	111.12	12	5
ALDH4A1	-1.56568	1.40533	0.0393251	P30038;Q5TF55	P30038	5;1	5;1	5;1	Delta-1-pyrroline-5-carboxylate dehydrogenase, mitochondrial	ALDH4A1	sp|P30038|AL4A1_HUMAN Delta-1-pyrroline-5-carboxylate dehydrogenase, mitochondrial OS=Homo sapiens OX=9606 GN=ALDH4A1 PE=1 SV=3	2	5	5	5	1	2	2	1	0	3	3	1	2	2	1	0	3	3	1	2	2	1	0	3	3	11.5	11.5	11.5	61.719	563	563;214	0	21.052	0.39794000000000002	1.3148	113.74	21	9
DDX39A	-0.754674	1.40052	0.0397633	O00148;K7EQN7;K7EPJ3;K7EN69;K7ENP6;A0A0G2JHN7;A0A0D9SEM9;K7EL56;K7EIL8;F6U6E2;F6S2B7;F6SXL5	O00148;K7EQN7	20;11;7;5;4;4;4;4;4;4;4;4	7;4;1;0;0;0;3;0;0;0;0;0	7;4;1;0;0;0;3;0;0;0;0;0	ATP-dependent RNA helicase DDX39A	DDX39A	sp|O00148|DX39A_HUMAN ATP-dependent RNA helicase DDX39A OS=Homo sapiens OX=9606 GN=DDX39A PE=1 SV=2;tr|K7EQN7|K7EQN7_HUMAN ATP-dependent RNA helicase DDX39A (Fragment) OS=Homo sapiens OX=9606 GN=DDX39A PE=1 SV=1	12	20	7	7	15	16	15	13	9	15	15	4	5	6	3	3	6	6	4	5	6	3	3	6	6	49.9	23.7	23.7	49.129	427	427;255;189;130;92;95;96;108;125;125;132;136	0	36.902	0.28049000000000002	0.88549999999999995	4.7805	67	26
MRPS28	-0.808231	1.39989	0.0398206	Q9Y2Q9;H0YAT2;E5RGC7;H7C5V3;E5RFH3;U3KQQ8;E5RK86;E5RFT8	Q9Y2Q9;H0YAT2;E5RGC7;H7C5V3;E5RFH3	6;5;4;4;3;2;2;1	3;2;2;1;2;0;1;1	3;2;2;1;2;0;1;1	28S ribosomal protein S28, mitochondrial	MRPS28	sp|Q9Y2Q9|RT28_HUMAN 28S ribosomal protein S28, mitochondrial OS=Homo sapiens OX=9606 GN=MRPS28 PE=1 SV=1;tr|H0YAT2|H0YAT2_HUMAN 28S ribosomal protein S28, mitochondrial (Fragment) OS=Homo sapiens OX=9606 GN=MRPS28 PE=1 SV=1;tr|E5RGC7|E5RGC7_HUMAN 28S ribo	8	6	3	3	3	4	3	2	3	4	4	1	2	2	1	2	2	2	1	2	2	1	2	2	2	42.8	23	23	20.843	187	187;143;103;162;125;83;108;86	0	3.8523	0.57364999999999999	1.8189	6.7949000000000002	25	3
COMTD1	1.20481	1.39952	0.0398552	Q86VU5;R4GNF4	Q86VU5;R4GNF4	4;2	4;2	4;2	Catechol O-methyltransferase domain-containing protein 1	COMTD1	sp|Q86VU5|CMTD1_HUMAN Catechol O-methyltransferase domain-containing protein 1 OS=Homo sapiens OX=9606 GN=COMTD1 PE=1 SV=1;tr|R4GNF4|R4GNF4_HUMAN Catechol O-methyltransferase domain-containing protein 1 (Fragment) OS=Homo sapiens OX=9606 GN=COMTD1 PE=1 SV=	2	4	4	4	3	2	4	4	0	3	2	3	2	4	4	0	3	2	3	2	4	4	0	3	2	23.3	23.3	23.3	28.808	262	262;260	0	7.2562	0.33815000000000001	0.77151000000000003	172.71	31	16
PEBP1	1.42325	1.39835	0.0399619	P30086	P30086	10	10	10	Phosphatidylethanolamine-binding protein 1;Hippocampal cholinergic neurostimulating peptide	PEBP1	sp|P30086|PEBP1_HUMAN Phosphatidylethanolamine-binding protein 1 OS=Homo sapiens OX=9606 GN=PEBP1 PE=1 SV=3	1	10	10	10	8	8	7	7	3	4	2	8	8	7	7	3	4	2	8	8	7	7	3	4	2	80.2	80.2	80.2	21.057	187	187	0	33.527	0.31236999999999998	0.90273000000000003	25.044	72	35
NAA10	0.961514	1.38759	0.0409648	P41227;F8W808;A8MWP7;C9JN83;C9JW55;Q9BSU3;H0Y8T0	P41227;F8W808;A8MWP7;C9JN83;C9JW55	8;6;6;5;5;3;1	8;6;6;5;5;3;1	8;6;6;5;5;3;1	N-alpha-acetyltransferase 10	NAA10	sp|P41227|NAA10_HUMAN N-alpha-acetyltransferase 10 OS=Homo sapiens OX=9606 GN=NAA10 PE=1 SV=1;tr|F8W808|F8W808_HUMAN N-alpha-acetyltransferase 10 OS=Homo sapiens OX=9606 GN=NAA10 PE=1 SV=1;tr|A8MWP7|A8MWP7_HUMAN N-alpha-acetyltransferase 10 OS=Homo sapiens	7	8	8	8	3	1	4	2	0	3	1	3	1	4	2	0	3	1	3	1	4	2	0	3	1	50.2	50.2	50.2	26.458	235	235;169;184;142;145;229;111	0	10.619	0.30112	0.94184000000000001	31.698	26	11
PPP2R1B	-1.71438	1.38218	0.0414779	P30154;H0YDG7	P30154;H0YDG7	6;3	2;2	2;2	Serine/threonine-protein phosphatase 2A 65 kDa regulatory subunit A beta isoform	PPP2R1B	sp|P30154|2AAB_HUMAN Serine/threonine-protein phosphatase 2A 65 kDa regulatory subunit A beta isoform OS=Homo sapiens OX=9606 GN=PPP2R1B PE=1 SV=3;tr|H0YDG7|H0YDG7_HUMAN Serine/threonine-protein phosphatase 2A 65 kDa regulatory subunit A beta isoform (Frag	2	6	2	2	4	3	3	5	5	3	4	1	1	1	1	1	0	1	1	1	1	1	1	0	1	13.1	6	6	66.213	601	601;224	0	6.8247	0.28500999999999999	0.71860000000000002	13.211	11	5
CTTN	1.8348	1.3814	0.0415531	Q14247	Q14247	9	9	9	Src substrate cortactin	CTTN	sp|Q14247|SRC8_HUMAN Src substrate cortactin OS=Homo sapiens OX=9606 GN=CTTN PE=1 SV=2	1	9	9	9	8	6	7	5	2	2	1	8	6	7	5	2	2	1	8	6	7	5	2	2	1	17.5	17.5	17.5	61.585	550	550	0	16.01	0.40127000000000002	1.1638999999999999	33.515000000000001	57	36
ANXA4	1.28675	1.37733	0.0419438	P09525;Q6P452;B4E1S2	P09525;Q6P452	6;5;2	6;5;2	6;5;2	Annexin A4;Annexin	ANXA4	sp|P09525|ANXA4_HUMAN Annexin A4 OS=Homo sapiens OX=9606 GN=ANXA4 PE=1 SV=4;tr|Q6P452|Q6P452_HUMAN Annexin OS=Homo sapiens OX=9606 GN=ANXA4 PE=1 SV=1	3	6	6	6	5	3	4	4	0	1	1	5	3	4	4	0	1	1	5	3	4	4	0	1	1	22.6	22.6	22.6	35.882	319	319;299;142	0	19.467	0.50268000000000002	1.3428	167.9	25	21
CRYZ	0.815563	1.37603	0.0420696	Q08257;A6NP24;C9JH92	Q08257;A6NP24;C9JH92	8;7;6	8;7;6	8;7;6	Quinone oxidoreductase	CRYZ	sp|Q08257|QOR_HUMAN Quinone oxidoreductase OS=Homo sapiens OX=9606 GN=CRYZ PE=1 SV=1;tr|A6NP24|A6NP24_HUMAN Quinone oxidoreductase (Fragment) OS=Homo sapiens OX=9606 GN=CRYZ PE=1 SV=1;tr|C9JH92|C9JH92_HUMAN Quinone oxidoreductase (Fragment) OS=Homo sapiens	3	8	8	8	5	4	5	5	2	6	2	5	4	5	5	2	6	2	5	4	5	5	2	6	2	35.3	35.3	35.3	35.206	329	329;243;206	0	31.438	0.26529000000000003	0.66683000000000003	9.7187999999999999	46	32
AMPD2	1.20924	1.37215	0.0424473	Q01433;A0A5F9UK94;H0Y360;E9PJF6;A0A590UK85;A0A590UJY6;H0YF16;A0A590UJX5	Q01433;A0A5F9UK94;H0Y360	9;9;9;3;3;3;2;1	9;9;9;3;3;3;2;1	9;9;9;3;3;3;2;1	AMP deaminase 2	AMPD2	sp|Q01433|AMPD2_HUMAN AMP deaminase 2 OS=Homo sapiens OX=9606 GN=AMPD2 PE=1 SV=2;tr|A0A5F9UK94|A0A5F9UK94_HUMAN AMP deaminase OS=Homo sapiens OX=9606 GN=AMPD2 PE=1 SV=1;tr|H0Y360|H0Y360_HUMAN AMP deaminase OS=Homo sapiens OX=9606 GN=AMPD2 PE=1 SV=2	8	9	9	9	6	5	3	6	1	0	1	6	5	3	6	1	0	1	6	5	3	6	1	0	1	9.6	9.6	9.6	100.69	879	879;825;836;103;564;660;231;183	0	9.4862	0.35941000000000001	0.99429000000000001	56.415999999999997	41	24
TJP1	-1.4065	1.36843	0.042812	Q07157;G3V1L9;A0A087X0K9;G5E9E7;H0Y3R8	Q07157;G3V1L9;A0A087X0K9;G5E9E7	6;6;5;5;1	6;6;5;5;1	6;6;5;5;1	Tight junction protein ZO-1	TJP1	sp|Q07157|ZO1_HUMAN Tight junction protein ZO-1 OS=Homo sapiens OX=9606 GN=TJP1 PE=1 SV=3;tr|G3V1L9|G3V1L9_HUMAN Tight junction protein 1 (Zona occludens 1), isoform CRA_a OS=Homo sapiens OX=9606 GN=TJP1 PE=1 SV=1;tr|A0A087X0K9|A0A087X0K9_HUMAN Tight junct	5	6	6	6	1	0	2	1	1	3	4	1	0	2	1	1	3	4	1	0	2	1	1	3	4	5.2	5.2	5.2	195.46	1748	1748;1768;1676;1692;227	0	5.1599	0.53812000000000004	1.3984000000000001	100.38	18	10
COIL	-0.936127	1.36346	0.0433047	P38432	P38432	6	6	6	Coilin	COIL	sp|P38432|COIL_HUMAN Coilin OS=Homo sapiens OX=9606 GN=COIL PE=1 SV=1	1	6	6	6	2	4	2	1	0	3	2	2	4	2	1	0	3	2	2	4	2	1	0	3	2	14.9	14.9	14.9	62.608	576	576	0	5.3901	0.20116000000000001	0.30334	78.183000000000007	23	12
CD70	0.96073	1.35938	0.0437141	P32970	P32970	5	5	5	CD70 antigen	CD70	sp|P32970|CD70_HUMAN CD70 antigen OS=Homo sapiens OX=9606 GN=CD70 PE=1 SV=2	1	5	5	5	4	3	4	3	1	2	1	4	3	4	3	1	2	1	4	3	4	3	1	2	1	35.2	35.2	35.2	21.118	193	193	0	34.054	0.32	0.88277000000000005	29.306000000000001	43	22
KIF5B	0.974514	1.35479	0.0441782	P33176;O60282;A0A0G2JMZ6;C9JWB9	P33176	20;6;6;1	20;6;6;1	15;1;1;0	Kinesin-1 heavy chain	KIF5B	sp|P33176|KINH_HUMAN Kinesin-1 heavy chain OS=Homo sapiens OX=9606 GN=KIF5B PE=1 SV=1	4	20	20	15	9	10	11	9	1	6	3	9	10	11	9	1	6	3	6	7	9	6	1	4	2	25.1	25.1	20.6	109.68	963	963;957;860;76	0	46.508	0.38723999999999997	0.99095999999999995	18.535	92	46
MRPL45	0.864019	1.35313	0.0443478	Q9BRJ2;A0A087X2D5;A0A0G2JMS5;A0A087WU62	Q9BRJ2;A0A087X2D5;A0A0G2JMS5;A0A087WU62	6;6;5;5	6;6;5;5	6;6;5;5	39S ribosomal protein L45, mitochondrial	MRPL45	sp|Q9BRJ2|RM45_HUMAN 39S ribosomal protein L45, mitochondrial OS=Homo sapiens OX=9606 GN=MRPL45 PE=1 SV=2;tr|A0A087X2D5|A0A087X2D5_HUMAN 39S ribosomal protein L45, mitochondrial OS=Homo sapiens OX=9606 GN=MRPL45 PE=1 SV=1;tr|A0A0G2JMS5|A0A0G2JMS5_HUMAN 39S	4	6	6	6	3	4	2	3	1	3	1	3	4	2	3	1	3	1	3	4	2	3	1	3	1	22.9	22.9	22.9	35.351	306	306;306;256;256	0	8.6998	0.23583000000000001	1.0575000000000001	30.558	29	15
UBE2V1;TMEM189-UBE2V1	1.10594	1.35107	0.0445589	Q13404;I3L0A0;G3V2F7;A0A0A0MSL3;E5RIF1;D6RG00	Q13404;I3L0A0;G3V2F7;A0A0A0MSL3	9;8;7;6;2;2	9;8;7;6;2;2	4;3;3;3;0;0	Ubiquitin-conjugating enzyme E2 variant 1	UBE2V1;TMEM189-UBE2V1	sp|Q13404|UB2V1_HUMAN Ubiquitin-conjugating enzyme E2 variant 1 OS=Homo sapiens OX=9606 GN=UBE2V1 PE=1 SV=2;tr|I3L0A0|I3L0A0_HUMAN HCG2044781 OS=Homo sapiens OX=9606 GN=TMEM189-UBE2V1 PE=1 SV=1;tr|G3V2F7|G3V2F7_HUMAN Ubiquitin-conjugating enzyme E2 variant	6	9	9	4	6	1	4	4	2	3	1	6	1	4	4	2	3	1	3	1	1	2	2	2	1	53.7	53.7	29.3	16.495	147	147;370;105;103;52;89	0	41.666	0.29099999999999998	0.87517999999999996	30.013000000000002	37	26
UROD	1.16735	1.34391	0.0452996	P06132;A0A494C0Q8;A0A494C085;A0A494C0S8;A0A1B0GVN9;H0Y5R6;Q5T446;A0A494BZY8;A0A1B0GVZ4;A0A494C0P4;A0A494C1D8;A0A494C1T3;A0A494C007	P06132;A0A494C0Q8;A0A494C085;A0A494C0S8;A0A1B0GVN9;H0Y5R6;Q5T446;A0A494BZY8;A0A1B0GVZ4	7;7;7;6;6;5;4;4;4;1;1;1;1	7;7;7;6;6;5;4;4;4;1;1;1;1	7;7;7;6;6;5;4;4;4;1;1;1;1	Uroporphyrinogen decarboxylase	UROD	sp|P06132|DCUP_HUMAN Uroporphyrinogen decarboxylase OS=Homo sapiens OX=9606 GN=UROD PE=1 SV=2;tr|A0A494C0Q8|A0A494C0Q8_HUMAN Uroporphyrinogen decarboxylase OS=Homo sapiens OX=9606 GN=UROD PE=1 SV=1;tr|A0A494C085|A0A494C085_HUMAN Uroporphyrinogen decarboxyl	13	7	7	7	6	5	4	4	1	2	1	6	5	4	4	1	2	1	6	5	4	4	1	2	1	26.2	26.2	26.2	40.786	367	367;332;346;247;298;228;275;286;321;60;93;100;135	0	14.456	0.38674999999999998	0.91300000000000003	19.954000000000001	45	19
NO66	-0.720906	1.33745	0.0459776	Q9H6W3	Q9H6W3	6	6	6	Bifunctional lysine-specific demethylase and histidyl-hydroxylase NO66	NO66	sp|Q9H6W3|RIOX1_HUMAN Ribosomal oxygenase 1 OS=Homo sapiens OX=9606 GN=RIOX1 PE=1 SV=2	1	6	6	6	2	4	3	3	3	4	2	2	4	3	3	3	4	2	2	4	3	3	3	4	2	12.9	12.9	12.9	71.085	641	641	0	21.893	0.38873999999999997	1.1621999999999999	47.662999999999997	39	23
DYNC1H1	0.895922	1.33496	0.0462429	Q14204;A0A2R8Y706;A0A2R8YFZ7;A0A2R8Y5T0;A0A2R8Y6H2;A0A2R8Y542;A0A2R8Y6I5;A0A2R8YGC7;H0YJ21	Q14204;A0A2R8Y706	88;44;34;33;28;24;8;7;6	88;44;34;33;28;24;8;7;6	88;44;34;33;28;24;8;7;6	Cytoplasmic dynein 1 heavy chain 1	DYNC1H1	sp|Q14204|DYHC1_HUMAN Cytoplasmic dynein 1 heavy chain 1 OS=Homo sapiens OX=9606 GN=DYNC1H1 PE=1 SV=5;tr|A0A2R8Y706|A0A2R8Y706_HUMAN Cytoplasmic dynein 1 heavy chain 1 (Fragment) OS=Homo sapiens OX=9606 GN=DYNC1H1 PE=1 SV=1	9	88	88	88	59	45	46	39	19	23	14	59	45	46	39	19	23	14	59	45	46	39	19	23	14	26	26	26	532.4	4646	4646;1942;1686;1476;1400;1076;355;421;309	0	154.77	0.41065000000000002	1.0450999999999999	57.048000000000002	469	276
GNAO1	-0.808555	1.33331	0.0464188	P09471;H3BTM2;A0A1W2PP87;A0A1W2PRJ7;A0A1W2PS82;A0A1W2PP38	P09471;H3BTM2	7;5;2;2;2;2	5;4;2;1;1;1	5;4;2;1;1;1	Guanine nucleotide-binding protein G(o) subunit alpha	GNAO1	sp|P09471|GNAO_HUMAN Guanine nucleotide-binding protein G(o) subunit alpha OS=Homo sapiens OX=9606 GN=GNAO1 PE=1 SV=4;tr|H3BTM2|H3BTM2_HUMAN Guanine nucleotide-binding protein G(o) subunit alpha (Fragment) OS=Homo sapiens OX=9606 GN=GNAO1 PE=1 SV=2	6	7	5	5	5	6	4	2	1	5	3	3	4	2	1	0	3	1	3	4	2	1	0	3	1	26.8	20.3	20.3	40.05	354	354;195;76;104;146;196	0	14.224	0.29685	0.84267000000000003	15.519	20	16
USP36	-0.831627	1.33222	0.0465351	Q9P275;A0A075B784;K7EMM6;E9PEW0	Q9P275;A0A075B784	3;3;1;1	3;3;1;1	3;3;1;1	Ubiquitin carboxyl-terminal hydrolase 36;Ubiquitin carboxyl-terminal hydrolase	USP36	sp|Q9P275|UBP36_HUMAN Ubiquitin carboxyl-terminal hydrolase 36 OS=Homo sapiens OX=9606 GN=USP36 PE=1 SV=4;tr|A0A075B784|A0A075B784_HUMAN Ubiquitin carboxyl-terminal hydrolase OS=Homo sapiens OX=9606 GN=USP36 PE=1 SV=1	4	3	3	3	1	2	1	0	1	1	1	1	2	1	0	1	1	1	1	2	1	0	1	1	1	3.4	3.4	3.4	122.91	1123	1123;961;259;548	0.0027875	2.1691	0.49230000000000002	1.1923999999999999	6.7953000000000001	10	6
ITGA6	-1.05002	1.33092	0.0466742	P23229;H7BZ97;C9JXX7	P23229	15;4;2	15;4;2	15;4;2	Integrin alpha-6;Integrin alpha-6 heavy chain;Integrin alpha-6 light chain;Processed integrin alpha-6	ITGA6	sp|P23229|ITA6_HUMAN Integrin alpha-6 OS=Homo sapiens OX=9606 GN=ITGA6 PE=1 SV=5	3	15	15	15	2	6	4	4	2	7	5	2	6	4	4	2	7	5	2	6	4	4	2	7	5	16.7	16.7	16.7	126.6	1130	1130;258;231	0	24.304	0.48780000000000001	1.7095	59.53	65	17
DAGLB	-0.537649	1.33092	0.0466745	Q8NCG7;E7ET49;C9JA85;F8WBN0	Q8NCG7;E7ET49	5;4;1;1	5;4;1;1	5;4;1;1	Sn1-specific diacylglycerol lipase beta	DAGLB	sp|Q8NCG7|DGLB_HUMAN Diacylglycerol lipase-beta OS=Homo sapiens OX=9606 GN=DAGLB PE=1 SV=2;tr|E7ET49|E7ET49_HUMAN Sn1-specific diacylglycerol lipase beta OS=Homo sapiens OX=9606 GN=DAGLB PE=1 SV=1	4	5	5	5	1	3	2	2	1	2	1	1	3	2	2	1	2	1	1	3	2	2	1	2	1	12.1	12.1	12.1	73.731	672	672;631;149;172	0	56.604	0.72604000000000002	1.7450000000000001	9.7088000000000001	29	8
TNPO3	-0.930454	1.33016	0.0467561	Q9Y5L0;C9J7E5;E9PFH4	Q9Y5L0;C9J7E5;E9PFH4	3;3;2	3;3;2	3;3;2	Transportin-3	TNPO3	sp|Q9Y5L0|TNPO3_HUMAN Transportin-3 OS=Homo sapiens OX=9606 GN=TNPO3 PE=1 SV=3;tr|C9J7E5|C9J7E5_HUMAN Transportin-3 OS=Homo sapiens OX=9606 GN=TNPO3 PE=1 SV=1;tr|E9PFH4|E9PFH4_HUMAN Transportin-3 OS=Homo sapiens OX=9606 GN=TNPO3 PE=1 SV=1	3	3	3	3	1	1	1	2	0	2	3	1	1	1	2	0	2	3	1	1	1	2	0	2	3	4.6	4.6	4.6	104.2	923	923;957;857	0	3.9218	0.53105999999999998	1.4357	33.148000000000003	18	9
TM9SF4	0.9917	1.32965	0.0468114	Q92544;A0A0C4DFM1	Q92544;A0A0C4DFM1	4;4	4;4	4;4	Transmembrane 9 superfamily member 4	TM9SF4	sp|Q92544|TM9S4_HUMAN Transmembrane 9 superfamily member 4 OS=Homo sapiens OX=9606 GN=TM9SF4 PE=1 SV=2;tr|A0A0C4DFM1|A0A0C4DFM1_HUMAN Transmembrane 9 superfamily member OS=Homo sapiens OX=9606 GN=TM9SF4 PE=1 SV=1	2	4	4	4	3	4	3	3	1	2	1	3	4	3	3	1	2	1	3	4	3	3	1	2	1	9.8	9.8	9.8	74.518	642	642;625	0	6.3634	0.40237000000000001	1.2587999999999999	24.279	28	18
CTSD	0.520358	1.32781	0.0470099	P07339;A0A1B0GW44;A0A1B0GVD5;A0A1B0GWE8;A0A1B0GU92;A0A1B0GU03;A0A1B0GV23;H7C469;A0A1B0GVP3;C9JH19;F8WD96;H7C1V0;F8W787;A0A1B0GVF1;A0A1B0GV01	P07339;A0A1B0GW44;A0A1B0GVD5;A0A1B0GWE8;A0A1B0GU92;A0A1B0GU03;A0A1B0GV23;H7C469;A0A1B0GVP3;C9JH19	13;13;13;13;12;12;11;10;10;8;6;5;5;1;1	13;13;13;13;12;12;11;10;10;8;6;5;5;1;1	13;13;13;13;12;12;11;10;10;8;6;5;5;1;1	Cathepsin D;Cathepsin D light chain;Cathepsin D heavy chain	CTSD	sp|P07339|CATD_HUMAN Cathepsin D OS=Homo sapiens OX=9606 GN=CTSD PE=1 SV=1;tr|A0A1B0GW44|A0A1B0GW44_HUMAN Cathepsin D OS=Homo sapiens OX=9606 GN=CTSD PE=1 SV=1;tr|A0A1B0GVD5|A0A1B0GVD5_HUMAN Cathepsin D OS=Homo sapiens OX=9606 GN=CTSD PE=1 SV=1;tr|A0A1B0GW	15	13	13	13	10	10	10	11	6	11	6	10	10	10	11	6	11	6	10	10	10	11	6	11	6	34.7	34.7	34.7	44.552	412	412;405;409;410;557;582;406;336;405;299;276;189;199;73;94	0	63.939	0.49204999999999999	1.4549000000000001	10.951000000000001	170	37
NF2	-1.35588	1.32244	0.0475954	P35240;A0A5K1VW66	P35240;A0A5K1VW66	3;2	3;2	3;2	Merlin	NF2	sp|P35240|MERL_HUMAN Merlin OS=Homo sapiens OX=9606 GN=NF2 PE=1 SV=1;tr|A0A5K1VW66|A0A5K1VW66_HUMAN Merlin (Fragment) OS=Homo sapiens OX=9606 GN=NF2 PE=1 SV=1	2	3	3	3	1	1	1	1	0	2	1	1	1	1	1	0	2	1	1	1	1	1	0	2	1	5.7	5.7	5.7	69.689	595	595;401	0	2.9295	0.34203	2.1511	60.563000000000002	11	3
RBM12	0.8788	1.32022	0.0478393	Q9NTZ6	Q9NTZ6	9	9	9	RNA-binding protein 12	RBM12	sp|Q9NTZ6|RBM12_HUMAN RNA-binding protein 12 OS=Homo sapiens OX=9606 GN=RBM12 PE=1 SV=1	1	9	9	9	7	5	4	3	0	2	1	7	5	4	3	0	2	1	7	5	4	3	0	2	1	9.2	9.2	9.2	97.394	932	932	0	13.426	0.3599	0.89837999999999996	20.783999999999999	35	22
ATP5I	-0.585665	1.31843	0.0480364	P56385	P56385	5	5	5	ATP synthase subunit e, mitochondrial	ATP5I	sp|P56385|ATP5I_HUMAN ATP synthase subunit e, mitochondrial OS=Homo sapiens OX=9606 GN=ATP5ME PE=1 SV=2	1	5	5	5	4	4	3	3	2	4	2	4	4	3	3	2	4	2	4	4	3	3	2	4	2	62.3	62.3	62.3	7.9331	69	69	0	30.16	0.39434000000000002	1.0430999999999999	38.106999999999999	52	15
AARS	-0.875743	1.31775	0.0481112	P49588;H3BPK7	P49588	24;8	24;8	24;8	Alanine--tRNA ligase, cytoplasmic	AARS	sp|P49588|SYAC_HUMAN Alanine--tRNA ligase, cytoplasmic OS=Homo sapiens OX=9606 GN=AARS1 PE=1 SV=2	2	24	24	24	12	12	8	6	7	10	9	12	12	8	6	7	10	9	12	12	8	6	7	10	9	38.5	38.5	38.5	106.81	968	968;280	0	60.707	0.64495000000000002	1.6403000000000001	31.172999999999998	150	64
ACOT7	1.38095	1.31724	0.0481677	O00154;K7EKP8	O00154;K7EKP8	7;5	7;5	7;5	Cytosolic acyl coenzyme A thioester hydrolase	ACOT7	sp|O00154|BACH_HUMAN Cytosolic acyl coenzyme A thioester hydrolase OS=Homo sapiens OX=9606 GN=ACOT7 PE=1 SV=3;tr|K7EKP8|K7EKP8_HUMAN Cytosolic acyl coenzyme A thioester hydrolase (Fragment) OS=Homo sapiens OX=9606 GN=ACOT7 PE=1 SV=8	2	7	7	7	5	1	4	3	2	2	0	5	1	4	3	2	2	0	5	1	4	3	2	2	0	25.3	25.3	25.3	41.796	380	380;279	0	15.893	0.35391	0.92820000000000003	7.0031999999999996	39	22
PYGL	1.34971	1.31349	0.0485855	P06737;E9PK47;P11217;H0Y4Z6	P06737;E9PK47	18;17;5;1	18;17;5;1	14;13;1;0	Glycogen phosphorylase, liver form;Alpha-1,4 glucan phosphorylase	PYGL	sp|P06737|PYGL_HUMAN Glycogen phosphorylase, liver form OS=Homo sapiens OX=9606 GN=PYGL PE=1 SV=4;tr|E9PK47|E9PK47_HUMAN Alpha-1,4 glucan phosphorylase OS=Homo sapiens OX=9606 GN=PYGL PE=1 SV=1	4	18	18	14	11	7	11	8	5	2	4	11	7	11	8	5	2	4	8	4	8	5	2	1	2	26.9	26.9	20	97.147	847	847;819;842;245	0	41.976	0.31874000000000002	0.89246000000000003	46.042000000000002	92	51
ANXA11	1.13124	1.30989	0.0489907	P50995;H0Y6E1	P50995	9;4	9;4	9;4	Annexin A11	ANXA11	sp|P50995|ANX11_HUMAN Annexin A11 OS=Homo sapiens OX=9606 GN=ANXA11 PE=1 SV=1	2	9	9	9	8	2	6	2	2	2	0	8	2	6	2	2	2	0	8	2	6	2	2	2	0	22.2	22.2	22.2	54.389	505	505;148	0	20.678	0.45683000000000001	1.1224000000000001	98.91	36	29
DBN1	0.670474	1.30312	0.0497596	Q16643;D6R9W4;D6RFI1;D6R9Q9;D6RCR4	Q16643;D6R9W4	14;10;5;5;3	14;10;5;5;3	14;10;5;5;3	Drebrin	DBN1	sp|Q16643|DREB_HUMAN Drebrin OS=Homo sapiens OX=9606 GN=DBN1 PE=1 SV=4;tr|D6R9W4|D6R9W4_HUMAN Drebrin (Fragment) OS=Homo sapiens OX=9606 GN=DBN1 PE=1 SV=1	5	14	14	14	9	6	9	8	3	8	7	9	6	9	8	3	8	7	9	6	9	8	3	8	7	25.4	25.4	25.4	71.428	649	649;317;124;391;93	0	52.231	0.35630000000000001	0.9869	17.192	106	60
MRPS6	-1.68711	1.30103	0.0499996	P82932	P82932	3	3	3	28S ribosomal protein S6, mitochondrial	MRPS6	sp|P82932|RT06_HUMAN 28S ribosomal protein S6, mitochondrial OS=Homo sapiens OX=9606 GN=MRPS6 PE=1 SV=3	1	3	3	3	1	1	1	1	0	2	2	1	1	1	1	0	2	2	1	1	1	1	0	2	2	27.2	27.2	27.2	14.226	125	125	0	4.1563	0.34199000000000002	0.72726000000000002	23.948	22	5
NDUFA9	0.763058	1.29226	0.0510202	Q16795;A0A3B3ISG8;F5GY40;F5H0J3;H3BRM9	Q16795;A0A3B3ISG8	15;13;4;3;1	15;13;4;3;1	15;13;4;3;1	NADH dehydrogenase [ubiquinone] 1 alpha subcomplex subunit 9, mitochondrial	NDUFA9	sp|Q16795|NDUA9_HUMAN NADH dehydrogenase [ubiquinone] 1 alpha subcomplex subunit 9, mitochondrial OS=Homo sapiens OX=9606 GN=NDUFA9 PE=1 SV=2;tr|A0A3B3ISG8|A0A3B3ISG8_HUMAN Ricin B-type lectin domain-containing protein OS=Homo sapiens OX=9606 PE=1 SV=1	5	15	15	15	11	9	12	11	4	10	7	11	9	12	11	4	10	7	11	9	12	11	4	10	7	53.6	53.6	53.6	42.509	377	377;567;149;136;83	0	94.6	1.2051000000000001	4.5999999999999996	25.443999999999999	148	50
GEMIN5	1.0653	1.29197	0.0510541	Q8TEQ6	Q8TEQ6	16	16	16	Gem-associated protein 5	GEMIN5	sp|Q8TEQ6|GEMI5_HUMAN Gem-associated protein 5 OS=Homo sapiens OX=9606 GN=GEMIN5 PE=1 SV=3	1	16	16	16	9	9	7	11	1	4	3	9	9	7	11	1	4	3	9	9	7	11	1	4	3	16.5	16.5	16.5	168.59	1508	1508	0	22.123	0.38379999999999997	0.92745	16.015000000000001	77	44
ITGA3	-0.576364	1.28956	0.051338	P26006;D6R9X8;K7EMU3;H0YA32	P26006	13;4;2;1	13;4;2;1	12;4;2;1	Integrin alpha-3;Integrin alpha-3 heavy chain;Integrin alpha-3 light chain	ITGA3	sp|P26006|ITA3_HUMAN Integrin alpha-3 OS=Homo sapiens OX=9606 GN=ITGA3 PE=1 SV=5	4	13	13	12	11	12	7	8	6	11	8	11	12	7	8	6	11	8	10	11	6	7	6	10	7	16.7	16.7	15.2	116.61	1051	1051;142;117;84	0	67.782	0.84199999999999997	3.0194999999999999	48.582999999999998	126	33
YWHAQ	0.716553	1.28165	0.0522816	P27348;E9PG15	P27348;E9PG15	22;15	17;13	16;12	14-3-3 protein theta	YWHAQ	sp|P27348|1433T_HUMAN 14-3-3 protein theta OS=Homo sapiens OX=9606 GN=YWHAQ PE=1 SV=1;tr|E9PG15|E9PG15_HUMAN 14-3-3 protein theta (Fragment) OS=Homo sapiens OX=9606 GN=YWHAQ PE=1 SV=1	2	22	17	16	21	15	11	15	10	9	8	16	13	9	12	6	7	5	15	13	9	11	6	7	5	68.2	58.4	55.5	27.764	245	245;149	0	86.724	0.35874	0.94513999999999998	16.943000000000001	156	70
GEMIN4	1.18418	1.27897	0.0526056	I3L2C7;P57678;I3L4M4;I3L1J7;E7EN12;I3L4A4;I3L399	I3L2C7;P57678;I3L4M4	6;5;3;2;2;2;2	6;5;3;2;2;2;2	6;5;3;2;2;2;2	Gem-associated protein 4	GEMIN4	tr|I3L2C7|I3L2C7_HUMAN Gem-associated protein 4 OS=Homo sapiens OX=9606 GN=GEMIN4 PE=1 SV=1;sp|P57678|GEMI4_HUMAN Gem-associated protein 4 OS=Homo sapiens OX=9606 GN=GEMIN4 PE=1 SV=2;tr|I3L4M4|I3L4M4_HUMAN Gem-associated protein 4 (Fragment) OS=Homo sapien	7	6	6	6	4	2	3	3	1	2	2	4	2	3	3	1	2	2	4	2	3	3	1	2	2	7.8	7.8	7.8	118.82	1047	1047;1058;189;70;184;271;296	0	6.8112	0.33885999999999999	0.77893999999999997	118	26	17
KRT18	-0.546416	1.26499	0.0543268	P05783;F8VZY9;CON__H-INV:HIT000015463;CON__Q497I4	P05783;F8VZY9	44;40;3;2	44;40;3;2	32;28;3;0	Keratin, type I cytoskeletal 18	KRT18	sp|P05783|K1C18_HUMAN Keratin, type I cytoskeletal 18 OS=Homo sapiens OX=9606 GN=KRT18 PE=1 SV=2;tr|F8VZY9|F8VZY9_HUMAN Keratin, type I cytoskeletal 18 OS=Homo sapiens OX=9606 GN=KRT18 PE=1 SV=1	4	44	44	32	34	37	28	36	29	32	30	34	37	28	36	29	32	30	24	26	19	25	21	22	21	78.1	78.1	62.3	48.057	430	430;391;295;455	0	323.31	0.22564000000000001	0.77424000000000004	18.744	699	253
SLC1A5	-0.613341	1.26465	0.0543693	Q15758;M0QXM4;M0QX44	Q15758;M0QXM4	5;4;1	5;4;1	5;4;1	Neutral amino acid transporter B(0);Amino acid transporter	SLC1A5	sp|Q15758|AAAT_HUMAN Neutral amino acid transporter B(0) OS=Homo sapiens OX=9606 GN=SLC1A5 PE=1 SV=2;tr|M0QXM4|M0QXM4_HUMAN Amino acid transporter OS=Homo sapiens OX=9606 GN=SLC1A5 PE=1 SV=1	3	5	5	5	3	3	3	3	2	4	2	3	3	3	3	2	4	2	3	3	3	3	2	4	2	15	15	15	56.598	541	541;365;258	0	20.975	0.66019000000000005	2.5	44.875	41	4
AKAP2	1.59887	1.25508	0.0555801	Q9Y2D5;C9JVY5	Q9Y2D5;C9JVY5	9;8	9;8	9;8	A-kinase anchor protein 2	AKAP2	sp|Q9Y2D5|AKAP2_HUMAN A-kinase anchor protein 2 OS=Homo sapiens OX=9606 GN=AKAP2 PE=1 SV=3;tr|C9JVY5|C9JVY5_HUMAN PALM2 and AKAP2 fusion (Fragment) OS=Homo sapiens OX=9606 GN=PALM2AKAP2 PE=1 SV=1	2	9	9	9	5	2	5	3	1	3	1	5	2	5	3	1	3	1	5	2	5	3	1	3	1	16.6	16.6	16.6	94.659	859	859;778	0	6.9873	0.37690000000000001	1.1318999999999999	21.446000000000002	28	16
PGAM1	0.69912	1.25317	0.0558256	P18669;P15259;Q8N0Y7	P18669	18;7;7	18;7;7	18;7;7	Phosphoglycerate mutase 1	PGAM1	sp|P18669|PGAM1_HUMAN Phosphoglycerate mutase 1 OS=Homo sapiens OX=9606 GN=PGAM1 PE=1 SV=2	3	18	18	18	14	11	12	12	8	10	6	14	11	12	12	8	10	6	14	11	12	12	8	10	6	75.2	75.2	75.2	28.804	254	254;253;254	0	114.43	0.27152999999999999	0.86983999999999995	15.55	185	83
ALDH3A2	1.23007	1.25007	0.0562245	A0A5F9ZHN9;P51648;A0A5F9ZGX4;A0A5F9ZHI5;J3QRD1;A0A5K1VW72;A0A5F9ZI12;A0A5F9ZHP6;I3L1M4;A0A5F9ZHZ9;J3QS00;C9JMC5;E9PNN6;A8MYB8;I3L3I9;I3L2W1;P30838;I3L0X1;E9PJV0;J3KTG1;A0A0D9SGC3;J3KTD9;C9JKT2;P48448;P43353;J3QKK9	A0A5F9ZHN9;P51648;A0A5F9ZGX4;A0A5F9ZHI5;J3QRD1;A0A5K1VW72;A0A5F9ZI12;A0A5F9ZHP6	8;8;7;6;6;6;5;4;3;3;2;1;1;1;1;1;1;1;1;1;1;1;1;1;1;1	8;8;7;6;6;6;5;4;3;3;2;1;1;1;1;1;1;1;1;1;1;1;1;1;1;1	8;8;7;6;6;6;5;4;3;3;2;1;1;1;1;1;1;1;1;1;1;1;1;1;1;1	Fatty aldehyde dehydrogenase	ALDH3A2	tr|A0A5F9ZHN9|A0A5F9ZHN9_HUMAN Aldehyde dehydrogenase OS=Homo sapiens OX=9606 GN=ALDH3A2 PE=1 SV=1;sp|P51648|AL3A2_HUMAN Aldehyde dehydrogenase family 3 member A2 OS=Homo sapiens OX=9606 GN=ALDH3A2 PE=1 SV=1;tr|A0A5F9ZGX4|A0A5F9ZGX4_HUMAN Aldehyde dehydrog	26	8	8	8	4	2	3	6	0	4	1	4	2	3	6	0	4	1	4	2	3	6	0	4	1	24.6	24.6	24.6	58.681	521	521;485;460;403;393;376;393;195;162;233;134;372;396;389;380;76;453;182;147;146;97;85;259;385;468;54	0	8.3777	0.45996999999999999	1.1486000000000001	13.641	32	23
ACADM	0.629504	1.24774	0.0565271	P11310;B7Z9I1;Q5T4U5;H0YDT5;E9PJM9	P11310;B7Z9I1;Q5T4U5	11;11;11;1;1	11;11;11;1;1	11;11;11;1;1	Medium-chain specific acyl-CoA dehydrogenase, mitochondrial	ACADM	sp|P11310|ACADM_HUMAN Medium-chain specific acyl-CoA dehydrogenase, mitochondrial OS=Homo sapiens OX=9606 GN=ACADM PE=1 SV=1;tr|B7Z9I1|B7Z9I1_HUMAN Medium-chain-specific acyl-CoA dehydrogenase, mitochondrial OS=Homo sapiens OX=9606 GN=ACADM PE=1 SV=1;tr|Q5	5	11	11	11	6	6	8	7	2	7	3	6	6	8	7	2	7	3	6	6	8	7	2	7	3	34.4	34.4	34.4	46.588	421	421;385;454;67;104	0	76.106	0.37158000000000002	0.98209000000000002	58.206000000000003	86	54
ABHD10	1.24526	1.24647	0.056693	Q9NUJ1	Q9NUJ1	9	9	9	Mycophenolic acid acyl-glucuronide esterase, mitochondrial	ABHD10	sp|Q9NUJ1|ABHDA_HUMAN Mycophenolic acid acyl-glucuronide esterase, mitochondrial OS=Homo sapiens OX=9606 GN=ABHD10 PE=1 SV=1	1	9	9	9	6	4	8	6	1	6	2	6	4	8	6	1	6	2	6	4	8	6	1	6	2	36.6	36.6	36.6	33.932	306	306	0	20.128	0.31342999999999999	0.82311000000000001	14.706	76	48
QSOX2	0.90137	1.24429	0.0569781	Q6ZRP7;H0Y430	Q6ZRP7;H0Y430	5;3	5;3	5;3	Sulfhydryl oxidase 2;Sulfhydryl oxidase	QSOX2	sp|Q6ZRP7|QSOX2_HUMAN Sulfhydryl oxidase 2 OS=Homo sapiens OX=9606 GN=QSOX2 PE=1 SV=3;tr|H0Y430|H0Y430_HUMAN Sulfhydryl oxidase (Fragment) OS=Homo sapiens OX=9606 GN=QSOX2 PE=1 SV=1	2	5	5	5	1	2	4	4	1	2	1	1	2	4	4	1	2	1	1	2	4	4	1	2	1	9.5	9.5	9.5	77.528	698	698;284	0	8.2305	0.5071	1.8994	11.077999999999999	21	8
MCAM	1.00412	1.24178	0.0573082	P43121	P43121	10	10	10	Cell surface glycoprotein MUC18	MCAM	sp|P43121|MUC18_HUMAN Cell surface glycoprotein MUC18 OS=Homo sapiens OX=9606 GN=MCAM PE=1 SV=2	1	10	10	10	5	4	5	6	1	5	3	5	4	5	6	1	5	3	5	4	5	6	1	5	3	21.1	21.1	21.1	71.607	646	646	0	41.55	0.54788000000000003	1.6937	15.663	64	15
CTNNA1	0.914183	1.24103	0.0574071	P35221;G3XAM7;E5RIB1;E5RG03;E5RJL0;E5RJ41;E5RGY6;E5RHV7;E5RIE0;E5RFM3;E5RFK9;E5RFM5;E5RGG4;E5RJP7;E5RHJ5;E5RGD2;H0YBB8;E5RGY7;E5RGU3;A0A087WZL6;E5RGS1;E5RJ43;E5RIT8;E5RJZ2	P35221;G3XAM7	18;15;5;4;3;3;3;3;3;3;2;2;2;2;2;2;2;2;2;2;2;2;1;1	18;15;5;4;3;3;3;3;3;3;2;2;2;2;2;2;2;2;2;2;2;2;1;1	13;11;5;4;3;3;3;3;3;3;0;0;0;0;0;0;0;1;0;0;0;0;1;1	Catenin alpha-1	CTNNA1	sp|P35221|CTNA1_HUMAN Catenin alpha-1 OS=Homo sapiens OX=9606 GN=CTNNA1 PE=1 SV=1;tr|G3XAM7|G3XAM7_HUMAN Catenin (Cadherin-associated protein), alpha 1, 102kDa, isoform CRA_a OS=Homo sapiens OX=9606 GN=CTNNA1 PE=1 SV=1	24	18	18	13	10	8	9	12	2	9	3	10	8	9	12	2	9	3	7	6	8	8	2	7	2	30.5	30.5	23.4	100.07	906	906;841;215;156;101;161;139;123;117;94;105;110;39;119;75;128;129;136;71;64;50;40;55;37	0	40.292	0.83423000000000003	3.6352000000000002	61.088000000000001	98	36
PTRH2	-0.774749	1.23855	0.0577361	Q9Y3E5;J3KQ48	Q9Y3E5;J3KQ48	6;6	6;6	6;6	Peptidyl-tRNA hydrolase 2, mitochondrial	PTRH2	sp|Q9Y3E5|PTH2_HUMAN Peptidyl-tRNA hydrolase 2, mitochondrial OS=Homo sapiens OX=9606 GN=PTRH2 PE=1 SV=1;tr|J3KQ48|J3KQ48_HUMAN Peptidyl-tRNA hydrolase 2, mitochondrial OS=Homo sapiens OX=9606 GN=PTRH2 PE=1 SV=1	2	6	6	6	5	4	4	5	3	6	3	5	4	4	5	3	6	3	5	4	4	5	3	6	3	53.1	53.1	53.1	19.193	179	179;180	0	50.593	0.39374999999999999	1.1162000000000001	19.651	51	13
ZNF326	0.683771	1.23644	0.0580176	Q5BKZ1;A0A0A0MRN4;E2QRN4	Q5BKZ1	14;6;1	14;6;1	14;6;1	DBIRD complex subunit ZNF326	ZNF326	sp|Q5BKZ1|ZN326_HUMAN DBIRD complex subunit ZNF326 OS=Homo sapiens OX=9606 GN=ZNF326 PE=1 SV=2	3	14	14	14	10	6	8	9	2	8	4	10	6	8	9	2	8	4	10	6	8	9	2	8	4	33.8	33.8	33.8	65.653	582	582;493;53	0	23.894	0.34700999999999999	0.95813000000000004	24.146999999999998	90	43
RPL38	-1.14233	1.23185	0.058634	P63173;J3KT73;J3QL01;J3KSP2	P63173;J3KT73;J3QL01	7;5;5;2	7;5;5;2	7;5;5;2	60S ribosomal protein L38	RPL38	sp|P63173|RL38_HUMAN 60S ribosomal protein L38 OS=Homo sapiens OX=9606 GN=RPL38 PE=1 SV=2;tr|J3KT73|J3KT73_HUMAN 60S ribosomal protein L38 OS=Homo sapiens OX=9606 GN=RPL38 PE=1 SV=1;tr|J3QL01|J3QL01_HUMAN 60S ribosomal protein L38 OS=Homo sapiens OX=9606 G	4	7	7	7	6	6	4	5	4	6	5	6	6	4	5	4	6	5	6	6	4	5	4	6	5	57.1	57.1	57.1	8.2178	70	70;64;67;21	0	145.37	0.35988999999999999	1.0078	10.79	98	48
PDCD6	0.882012	1.22957	0.0589425	O75340;A0A024QZ42	O75340;A0A024QZ42	6;4	6;4	4;3	Programmed cell death protein 6	PDCD6	sp|O75340|PDCD6_HUMAN Programmed cell death protein 6 OS=Homo sapiens OX=9606 GN=PDCD6 PE=1 SV=1;tr|A0A024QZ42|A0A024QZ42_HUMAN HCG1985580, isoform CRA_c OS=Homo sapiens OX=9606 GN=PDCD6 PE=1 SV=1	2	6	6	4	3	2	4	5	1	3	2	3	2	4	5	1	3	2	2	1	3	3	0	2	1	42.4	42.4	22.5	21.868	191	191;121	0	22.196	0.40505999999999998	1.2863	18.548999999999999	41	11
EIF4A2	0.498562	1.22765	0.0592041	Q14240;E7EQG2	Q14240;E7EQG2	18;17	4;3	4;3	Eukaryotic initiation factor 4A-II;Eukaryotic initiation factor 4A-II, N-terminally processed	EIF4A2	sp|Q14240|IF4A2_HUMAN Eukaryotic initiation factor 4A-II OS=Homo sapiens OX=9606 GN=EIF4A2 PE=1 SV=2;tr|E7EQG2|E7EQG2_HUMAN Eukaryotic initiation factor 4A-II OS=Homo sapiens OX=9606 GN=EIF4A2 PE=1 SV=1	2	18	4	4	14	11	13	12	9	12	13	4	3	3	3	2	4	3	4	3	3	3	2	4	3	45.9	16	16	46.402	407	407;362	0	18.425	0.2571	1.0367	24.024999999999999	35	20
NUP54	-0.890069	1.22241	0.0599219	Q7Z3B4	Q7Z3B4	6	6	6	Nucleoporin p54	NUP54	sp|Q7Z3B4|NUP54_HUMAN Nucleoporin p54 OS=Homo sapiens OX=9606 GN=NUP54 PE=1 SV=2	1	6	6	6	1	4	2	2	0	4	2	1	4	2	2	0	4	2	1	4	2	2	0	4	2	13.6	13.6	13.6	55.435	507	507	0	10.97	0.92376000000000003	3.7568999999999999	131.41	27	24
ITGB5	0.752134	1.22185	0.0600003	P18084;V9GYZ1;H7C4W1;V9GZ57;H7C5U2;V9GYD8;H7C580	P18084	10;4;4;4;3;1;1	10;4;4;4;3;1;1	10;4;4;4;3;1;1	Integrin beta-5	ITGB5	sp|P18084|ITB5_HUMAN Integrin beta-5 OS=Homo sapiens OX=9606 GN=ITGB5 PE=1 SV=1	7	10	10	10	4	4	6	6	0	4	5	4	4	6	6	0	4	5	4	4	6	6	0	4	5	17.4	17.4	17.4	88.053	799	799;139;263;323;401;59;79	0	25.366	0.42982999999999999	1.4916	38.689	59	17
SPCS1	-0.71714	1.22037	0.0602043	A0A5F9YFS9;Q9Y6A9;C9JBL1	A0A5F9YFS9;Q9Y6A9;C9JBL1	2;1;1	2;1;1	2;1;1	Signal peptidase complex subunit 1	SPCS1	tr|A0A5F9YFS9|A0A5F9YFS9_HUMAN Signal peptidase complex subunit 1 OS=Homo sapiens OX=9606 GN=SPCS1 PE=1 SV=1;sp|Q9Y6A9|SPCS1_HUMAN Signal peptidase complex subunit 1 OS=Homo sapiens OX=9606 GN=SPCS1 PE=1 SV=5;tr|C9JBL1|C9JBL1_HUMAN Signal peptidase complex	3	2	2	2	1	1	1	1	1	1	0	1	1	1	1	1	1	0	1	1	1	1	1	1	0	31.4	31.4	31.4	11.805	102	102;169;80	0	3.6424	0.80628	3.0573999999999999	28.19	16	4
DHRS4;DHRS4L1	-1.30283	1.22018	0.0602303	Q9BTZ2;P0CG22;F5GWZ1;H0YLE1;H0YNP7;H0YKN3;A0A087WSZ6;A0A087WXI8	Q9BTZ2;P0CG22	6;3;2;1;1;1;1;1	6;3;2;1;1;1;1;1	5;2;2;0;1;0;0;0	Dehydrogenase/reductase SDR family member 4;Putative dehydrogenase/reductase SDR family member 4-like 1	DHRS4;DHRS4L1	sp|Q9BTZ2|DHRS4_HUMAN Dehydrogenase/reductase SDR family member 4 OS=Homo sapiens OX=9606 GN=DHRS4 PE=1 SV=3;sp|P0CG22|DR4L1_HUMAN Putative dehydrogenase/reductase SDR family member 4-like 1 OS=Homo sapiens OX=9606 GN=DHRS4L1 PE=5 SV=1	8	6	6	5	3	4	1	2	1	2	1	3	4	1	2	1	2	1	3	4	1	2	0	2	1	18	18	14.7	29.537	278	278;281;155;48;61;109;131;215	0	12.481	0.41868	0.83223000000000003	98.709000000000003	26	15
DIAPH1	1.45656	1.21849	0.0604653	O60610;H9KV28;A0A2R8Y5N1;A0A140T8Z0;A0A0G2JH68;B4E2I7;A0A2R8YEF8	O60610;H9KV28;A0A2R8Y5N1;A0A140T8Z0;A0A0G2JH68	10;10;10;10;10;1;1	10;10;10;10;10;1;1	10;10;10;10;10;1;1	Protein diaphanous homolog 1	DIAPH1	sp|O60610|DIAP1_HUMAN Protein diaphanous homolog 1 OS=Homo sapiens OX=9606 GN=DIAPH1 PE=1 SV=2;tr|H9KV28|H9KV28_HUMAN Protein diaphanous homolog 1 OS=Homo sapiens OX=9606 GN=DIAPH1 PE=1 SV=2;tr|A0A2R8Y5N1|A0A2R8Y5N1_HUMAN Protein diaphanous homolog 1 OS=Ho	7	10	10	10	6	4	6	4	2	1	1	6	4	6	4	2	1	1	6	4	6	4	2	1	1	9.8	9.8	9.8	141.35	1272	1272;1228;1250;1263;1272;201;249	0	15.465	0.32797999999999999	0.78290999999999999	18.809999999999999	43	25
FLNB	0.526748	1.21465	0.0610028	O75369;E7EN95;A0A0A0MT44;H7C5L4;A0A0C4DGA1	O75369;E7EN95	80;72;6;2;1	71;69;6;2;1	71;69;6;2;1	Filamin-B	FLNB	sp|O75369|FLNB_HUMAN Filamin-B OS=Homo sapiens OX=9606 GN=FLNB PE=1 SV=2;tr|E7EN95|E7EN95_HUMAN Filamin-B OS=Homo sapiens OX=9606 GN=FLNB PE=1 SV=1	5	80	71	71	57	49	51	50	24	40	27	49	41	44	43	20	34	23	49	41	44	43	20	34	23	38.7	35.5	35.5	278.16	2602	2602;2409;195;135;72	0	209.93	0.34649000000000002	1.0732999999999999	31.38	531	229
SLC2A3;SLC2A14	0.779164	1.2104	0.0616021	P11169;Q8TDB8	P11169;Q8TDB8	2;2	2;2	2;2	Solute carrier family 2, facilitated glucose transporter member 3;Solute carrier family 2, facilitated glucose transporter member 14	SLC2A3;SLC2A14	sp|P11169|GTR3_HUMAN Solute carrier family 2, facilitated glucose transporter member 3 OS=Homo sapiens OX=9606 GN=SLC2A3 PE=1 SV=1;sp|Q8TDB8|GTR14_HUMAN Solute carrier family 2, facilitated glucose transporter member 14 OS=Homo sapiens OX=9606 GN=SLC2A14 P	2	2	2	2	1	1	2	1	0	1	1	1	1	2	1	0	1	1	1	1	2	1	0	1	1	5.8	5.8	5.8	53.924	496	496;520	0.0085106	1.7481	0.36437999999999998	0.92232000000000003	5.7920999999999996	13	9
DCTN1	0.908836	1.21023	0.0616269	Q14203;E7EX90;E7EWF7;Q6AWB1;C9JZA4;C9JTE5;C9JJN7;C9JJD0;C9JKG6;E9PCY0;C9J1B7	Q14203;E7EX90;E7EWF7	14;14;9;4;2;2;2;2;2;2;1	14;14;9;4;2;2;2;2;2;2;1	14;14;9;4;2;2;2;2;2;2;1	Dynactin subunit 1	DCTN1	sp|Q14203|DCTN1_HUMAN Dynactin subunit 1 OS=Homo sapiens OX=9606 GN=DCTN1 PE=1 SV=3;tr|E7EX90|E7EX90_HUMAN Dynactin subunit 1 OS=Homo sapiens OX=9606 GN=DCTN1 PE=1 SV=1;tr|E7EWF7|E7EWF7_HUMAN Uncharacterized protein (Fragment) OS=Homo sapiens OX=9606 PE=4	11	14	14	14	9	8	9	5	3	4	3	9	8	9	5	3	4	3	9	8	9	5	3	4	3	15.8	15.8	15.8	141.69	1278	1278;1256;191;890;76;76;87;121;135;186;64	0	21.989	0.46200000000000002	1.0210999999999999	41.194000000000003	76	44
PFAS	0.883493	1.2088	0.0618306	O15067;H0YGH1;J3QSG0;J3QSH6;J3KTQ5;J3KTL4;J3KT98	O15067	19;4;2;2;1;1;1	19;4;2;2;1;1;1	19;4;2;2;1;1;1	Phosphoribosylformylglycinamidine synthase	PFAS	sp|O15067|PUR4_HUMAN Phosphoribosylformylglycinamidine synthase OS=Homo sapiens OX=9606 GN=PFAS PE=1 SV=4	7	19	19	19	14	9	10	9	6	4	4	14	9	10	9	6	4	4	14	9	10	9	6	4	4	20.7	20.7	20.7	144.73	1338	1338;385;131;135;62;103;116	0	37.402	0.33760000000000001	0.87702999999999998	48.564999999999998	91	57
SSBP1	-0.567897	1.20427	0.062479	Q04837;A0A0G2JLD8;E7EUY5;C9K0U8	Q04837;A0A0G2JLD8;E7EUY5;C9K0U8	11;9;9;7	11;9;9;7	11;9;9;7	Single-stranded DNA-binding protein, mitochondrial	SSBP1	sp|Q04837|SSBP_HUMAN Single-stranded DNA-binding protein, mitochondrial OS=Homo sapiens OX=9606 GN=SSBP1 PE=1 SV=1;tr|A0A0G2JLD8|A0A0G2JLD8_HUMAN Single-stranded DNA-binding protein, mitochondrial (Fragment) OS=Homo sapiens OX=9606 GN=SSBP1 PE=1 SV=1;tr|E7	4	11	11	11	5	7	8	6	5	7	6	5	7	8	6	5	7	6	5	7	8	6	5	7	6	62.8	62.8	62.8	17.259	148	148;134;135;121	0	121.78	0.25026999999999999	0.92666000000000004	24.332999999999998	110	40
DSG2	0.758914	1.20288	0.0626781	Q14126;J3KSI6	Q14126;J3KSI6	6;3	6;3	6;3	Desmoglein-2	DSG2	sp|Q14126|DSG2_HUMAN Desmoglein-2 OS=Homo sapiens OX=9606 GN=DSG2 PE=1 SV=2;tr|J3KSI6|J3KSI6_HUMAN Desmoglein-2 OS=Homo sapiens OX=9606 GN=DSG2 PE=1 SV=1	2	6	6	6	5	2	5	2	0	3	1	5	2	5	2	0	3	1	5	2	5	2	0	3	1	9.5	9.5	9.5	122.29	1118	1118;232	0	7.4306	0.2621	0.95967000000000002	30.846	28	15
NCAPH	0.884132	1.20166	0.0628553	Q15003;E9PHA2;C9J470;H7C415;C9JZP1	Q15003;E9PHA2;C9J470	10;10;7;3;3	10;10;7;3;3	10;10;7;3;3	Condensin complex subunit 2	NCAPH	sp|Q15003|CND2_HUMAN Condensin complex subunit 2 OS=Homo sapiens OX=9606 GN=NCAPH PE=1 SV=3;tr|E9PHA2|E9PHA2_HUMAN Condensin complex subunit 2 OS=Homo sapiens OX=9606 GN=NCAPH PE=1 SV=1;tr|C9J470|C9J470_HUMAN Condensin complex subunit 2 (Fragment) OS=Homo	5	10	10	10	5	3	10	4	3	6	1	5	3	10	4	3	6	1	5	3	10	4	3	6	1	21.9	21.9	21.9	82.562	741	741;730;607;182;216	0	17.933	0.37530999999999998	1.0455000000000001	11.555	52	29
URB1	-0.590915	1.19286	0.0641422	O60287	O60287	7	7	7	Nucleolar pre-ribosomal-associated protein 1	URB1	sp|O60287|NPA1P_HUMAN Nucleolar pre-ribosomal-associated protein 1 OS=Homo sapiens OX=9606 GN=URB1 PE=1 SV=4	1	7	7	7	3	3	2	3	1	4	2	3	3	2	3	1	4	2	3	3	2	3	1	4	2	3.8	3.8	3.8	254.39	2271	2271	0	16.475	0.44185000000000002	1.2199	47.686999999999998	30	8
MOV10	0.826802	1.18761	0.0649217	Q9HCE1;Q5JR04	Q9HCE1;Q5JR04	9;9	9;9	9;9	Putative helicase MOV-10	MOV10	sp|Q9HCE1|MOV10_HUMAN Helicase MOV-10 OS=Homo sapiens OX=9606 GN=MOV10 PE=1 SV=2;tr|Q5JR04|Q5JR04_HUMAN Helicase MOV-10 OS=Homo sapiens OX=9606 GN=MOV10 PE=1 SV=1	2	9	9	9	2	2	5	3	1	2	0	2	2	5	3	1	2	0	2	2	5	3	1	2	0	11.7	11.7	11.7	113.67	1003	1003;947	0	10.81	0.35924	0.72336999999999996	16.446999999999999	19	13
BLVRA	1.01652	1.1814	0.0658566	P53004;C9J1E1	P53004	10;3	10;3	10;3	Biliverdin reductase A	BLVRA	sp|P53004|BIEA_HUMAN Biliverdin reductase A OS=Homo sapiens OX=9606 GN=BLVRA PE=1 SV=2	2	10	10	10	4	5	8	5	2	3	1	4	5	8	5	2	3	1	4	5	8	5	2	3	1	41.9	41.9	41.9	33.428	296	296;102	0	64.798	0.31151000000000001	0.83313999999999999	9.3681000000000001	45	34
PABPN1	-0.633376	1.18012	0.0660511	Q86U42;B4DEH8;G3V4T2;H0YJH9;A6NDY0	Q86U42;B4DEH8;G3V4T2	5;4;4;2;1	5;4;4;2;1	5;4;4;2;1	Polyadenylate-binding protein 2	PABPN1	sp|Q86U42|PABP2_HUMAN Polyadenylate-binding protein 2 OS=Homo sapiens OX=9606 GN=PABPN1 PE=1 SV=3;tr|B4DEH8|B4DEH8_HUMAN Polyadenylate-binding protein 2 OS=Homo sapiens OX=9606 GN=PABPN1 PE=1 SV=1;tr|G3V4T2|G3V4T2_HUMAN Polyadenylate-binding protein 2 OS=H	5	5	5	5	5	4	4	4	3	5	4	5	4	4	4	3	5	4	5	4	4	4	3	5	4	26.8	26.8	26.8	32.749	306	306;168;178;96;278	0	179.95	0.37392999999999998	1.2090000000000001	28.524000000000001	68	37
LUC7L	0.615355	1.17619	0.0666511	Q9NQ29;B8ZZ10;A8MYV2;F8WBC1;F2Z322;B8ZZ09	Q9NQ29;B8ZZ10;A8MYV2	6;4;4;1;1;1	3;1;1;1;1;0	3;1;1;1;1;0	Putative RNA-binding protein Luc7-like 1	LUC7L	sp|Q9NQ29|LUC7L_HUMAN Putative RNA-binding protein Luc7-like 1 OS=Homo sapiens OX=9606 GN=LUC7L PE=1 SV=1;tr|B8ZZ10|B8ZZ10_HUMAN LUC7-like (S. cerevisiae) (Fragment) OS=Homo sapiens OX=9606 GN=LUC7L PE=1 SV=1;tr|A8MYV2|A8MYV2_HUMAN LUC7-like (S. cerevisiae	6	6	3	3	5	4	5	5	3	4	5	3	2	3	3	2	2	2	3	2	3	3	2	2	2	20.2	9.7	9.7	43.727	371	371;182;272;42;55;84	0	15.275	0.28164	0.84304999999999997	8.4923999999999999	45	15
GPS1	0.589235	1.17567	0.0667316	Q13098;A0A096LPJ3;C9JFE4;A0A096LP07;A8K070;J3QS84;J3QLE8;J3QLT0;J3QQX0;J3QS88;J3KTB0;J3QL53;J3KRE8;J3KSA5;J3KRJ4	Q13098;A0A096LPJ3;C9JFE4;A0A096LP07;A8K070;J3QS84;J3QLE8;J3QLT0	4;4;3;3;3;2;2;2;1;1;1;1;1;1;1	4;4;3;3;3;2;2;2;1;1;1;1;1;1;1	4;4;3;3;3;2;2;2;1;1;1;1;1;1;1	COP9 signalosome complex subunit 1	GPS1	sp|Q13098|CSN1_HUMAN COP9 signalosome complex subunit 1 OS=Homo sapiens OX=9606 GN=GPS1 PE=1 SV=4;tr|A0A096LPJ3|A0A096LPJ3_HUMAN COP9 signalosome complex subunit 1 OS=Homo sapiens OX=9606 GN=GPS1 PE=1 SV=1;tr|C9JFE4|C9JFE4_HUMAN COP9 signalosome complex su	15	4	4	4	3	2	4	3	1	4	3	3	2	4	3	1	4	3	3	2	4	3	1	4	3	9.8	9.8	9.8	55.536	491	491;490;471;486;526;101;166;168;79;134;139;168;186;210;253	0	10.666	0.40720000000000001	1.4124000000000001	146.16	34	9
PLXNA1	-0.882799	1.17489	0.0668508	Q9UIW2;Q9HCM2	Q9UIW2	5;1	5;1	5;1	Plexin-A1	PLXNA1	sp|Q9UIW2|PLXA1_HUMAN Plexin-A1 OS=Homo sapiens OX=9606 GN=PLXNA1 PE=1 SV=3	2	5	5	5	1	2	2	1	0	4	1	1	2	2	1	0	4	1	1	2	2	1	0	4	1	3.8	3.8	3.8	211.06	1896	1896;1894	0	5.2687	0.63324999999999998	1.2844	44.387	15	9
SEC23A	0.530435	1.1728	0.0671745	Q15436;F5H365;G3V4V1;G3V1W4;G3V3G5;G3V2R6;G3V5X8;G3V4Q2;G3V5K1	Q15436;F5H365	14;14;5;5;5;5;3;3;2	14;14;5;5;5;5;3;3;2	11;11;3;3;3;3;2;2;1	Protein transport protein Sec23A	SEC23A	sp|Q15436|SC23A_HUMAN Protein transport protein Sec23A OS=Homo sapiens OX=9606 GN=SEC23A PE=1 SV=2;tr|F5H365|F5H365_HUMAN Protein transport protein SEC23 OS=Homo sapiens OX=9606 GN=SEC23A PE=1 SV=1	9	14	14	11	10	7	8	8	3	6	4	10	7	8	8	3	6	4	8	5	6	6	1	5	2	29.2	29.2	26.3	86.16	765	765;736;93;108;140;169;85;86;40	0	50.75	0.32173000000000002	0.86648000000000003	47.491999999999997	94	44
S100A10	-0.732589	1.17226	0.0672579	P60903	P60903	5	5	5	Protein S100-A10	S100A10	sp|P60903|S10AA_HUMAN Protein S100-A10 OS=Homo sapiens OX=9606 GN=S100A10 PE=1 SV=2	1	5	5	5	3	4	4	4	3	5	3	3	4	4	4	3	5	3	3	4	4	4	3	5	3	54.6	54.6	54.6	11.203	97	97	0	99.052	0.14760999999999999	0.58672000000000002	16.134	97	34
NUP88	1.12943	1.16839	0.0678597	Q99567;J3KMX1;I3L4K7;I3L245	Q99567;J3KMX1	7;6;2;1	7;6;2;1	7;6;2;1	Nuclear pore complex protein Nup88	NUP88	sp|Q99567|NUP88_HUMAN Nuclear pore complex protein Nup88 OS=Homo sapiens OX=9606 GN=NUP88 PE=1 SV=2;tr|J3KMX1|J3KMX1_HUMAN Nuclear pore complex protein Nup88 (Fragment) OS=Homo sapiens OX=9606 GN=NUP88 PE=1 SV=1	4	7	7	7	3	4	5	2	1	1	2	3	4	5	2	1	1	2	3	4	5	2	1	1	2	14.8	14.8	14.8	83.541	741	741;696;110;153	0	9.7512	0.28821000000000002	0.73892000000000002	33.478000000000002	34	19
ASAH1	1.20821	1.16531	0.0683417	Q13510;A0A1B0GV06;A0A1B0GUE3;A0A1B0GUG1;A0A1B0GUW4;E7EMM4;A0A1B0GW68;A0A1B0GUA4;A0A1B0GTM3;A0A1B0GTZ5;A0A1B0GUH5;A0A1B0GTP7;A0A1B0GUB3;A0A1B0GVG2	Q13510;A0A1B0GV06;A0A1B0GUE3;A0A1B0GUG1;A0A1B0GUW4;E7EMM4;A0A1B0GW68;A0A1B0GUA4;A0A1B0GTM3;A0A1B0GTZ5;A0A1B0GUH5;A0A1B0GTP7	6;6;6;6;6;6;6;6;6;6;6;4;2;2	6;6;6;6;6;6;6;6;6;6;6;4;2;2	6;6;6;6;6;6;6;6;6;6;6;4;2;2	Acid ceramidase;Acid ceramidase subunit alpha;Acid ceramidase subunit beta	ASAH1	sp|Q13510|ASAH1_HUMAN Acid ceramidase OS=Homo sapiens OX=9606 GN=ASAH1 PE=1 SV=5;tr|A0A1B0GV06|A0A1B0GV06_HUMAN Acid ceramidase (Fragment) OS=Homo sapiens OX=9606 GN=ASAH1 PE=1 SV=1;tr|A0A1B0GUE3|A0A1B0GUE3_HUMAN Acid ceramidase OS=Homo sapiens OX=9606 GN=	14	6	6	6	3	3	5	4	3	4	1	3	3	5	4	3	4	1	3	3	5	4	3	4	1	20	20	20	44.659	395	395;200;330;366;368;370;374;375;376;386;393;288;246;341	0	13.329	0.32264999999999999	1.2314000000000001	38.631999999999998	34	18
CPNE3	0.562027	1.16456	0.0684604	O75131;A0A087WYQ3;E5RHZ0;H0YB26;A0A087WXR6;A0A087WUS8;E5RFT7;Q86YQ8;Q96A23;Q9UBL6;Q9HCH3;E7ENV7	O75131;A0A087WYQ3	16;9;6;6;5;4;2;1;1;1;1;1	16;9;6;6;5;4;2;1;1;1;1;1	15;9;6;6;5;4;2;0;0;0;0;0	Copine-3	CPNE3	sp|O75131|CPNE3_HUMAN Copine-3 OS=Homo sapiens OX=9606 GN=CPNE3 PE=1 SV=1;tr|A0A087WYQ3|A0A087WYQ3_HUMAN Copine-3 (Fragment) OS=Homo sapiens OX=9606 GN=CPNE3 PE=1 SV=1	12	16	16	15	11	9	12	9	5	6	6	11	9	12	9	5	6	6	10	8	11	8	4	5	5	36.7	36.7	36.7	60.13	537	537;234;153;262;139;135;79;564;557;633;593;552	0	40.198	0.33210000000000001	0.94738999999999995	15.609	115	57
SEC23IP	0.824425	1.16274	0.0687484	Q9Y6Y8;A0A0C4DH82	Q9Y6Y8	4;1	4;1	4;1	SEC23-interacting protein	SEC23IP	sp|Q9Y6Y8|S23IP_HUMAN SEC23-interacting protein OS=Homo sapiens OX=9606 GN=SEC23IP PE=1 SV=1	2	4	4	4	1	1	4	2	1	1	1	1	1	4	2	1	1	1	1	1	4	2	1	1	1	7.4	7.4	7.4	111.08	1000	1000;486	0	4.5929	0.44668999999999998	1.3319000000000001	17.920000000000002	24	12
WARS	1.04299	1.16087	0.0690448	P23381;G3V3Y5;G3V3H8;G3V277;G3V3S7;H0YJP3;G3V2Y7;G3V456;G3V5U1;G3V227;G3V3P2;G3V423;G3V3X0;G3V5W1;P78534;G3V4N0;G3V4N8;G3V4C7;G3V2C0;G3V339;G3V313;G3V4S4;G3V3R3;G3V2F2;G3V4Q0;G3V4A3;G3V5H5	P23381	8;3;3;3;2;2;2;2;2;2;2;2;2;2;1;1;1;1;1;1;1;1;1;1;1;1;1	8;3;3;3;2;2;2;2;2;2;2;2;2;2;1;1;1;1;1;1;1;1;1;1;1;1;1	8;3;3;3;2;2;2;2;2;2;2;2;2;2;1;1;1;1;1;1;1;1;1;1;1;1;1	Tryptophan--tRNA ligase, cytoplasmic;T1-TrpRS;T2-TrpRS	WARS	sp|P23381|SYWC_HUMAN Tryptophan--tRNA ligase, cytoplasmic OS=Homo sapiens OX=9606 GN=WARS1 PE=1 SV=2	27	8	8	8	3	1	5	0	2	2	1	3	1	5	0	2	2	1	3	1	5	0	2	2	1	28	28	28	53.165	471	471;226;223;212;114;185;177;154;153;152;150;140;124;107;33;105;104;97;86;70;68;63;58;55;40;36;25	0	10.957	0.39889000000000002	1.0992	23.12	33	6
TKT	0.783922	1.15848	0.069425	P29401;A0A0B4J1R6;E9PFF2;F8W888;F8WAX4	P29401;A0A0B4J1R6;E9PFF2	31;23;16;8;2	31;23;16;8;2	31;23;16;8;2	Transketolase	TKT	sp|P29401|TKT_HUMAN Transketolase OS=Homo sapiens OX=9606 GN=TKT PE=1 SV=3;tr|A0A0B4J1R6|A0A0B4J1R6_HUMAN Transketolase OS=Homo sapiens OX=9606 GN=TKT PE=1 SV=1;tr|E9PFF2|E9PFF2_HUMAN Transketolase OS=Homo sapiens OX=9606 GN=TKT PE=1 SV=1	5	31	31	31	22	17	15	19	10	13	8	22	17	15	19	10	13	8	22	17	15	19	10	13	8	70	70	70	67.877	623	623;457;334;153;81	0	135.06	0.22389000000000001	0.70277000000000001	17.04	271	125
GPC1	-0.889219	1.15519	0.0699538	P35052;H7C410;H7C024;H7BZE9;C9J4Y6;H7BZL4	P35052;H7C410;H7C024;H7BZE9	9;8;7;5;4;1	9;8;7;5;4;1	9;8;7;5;4;1	Glypican-1;Secreted glypican-1	GPC1	sp|P35052|GPC1_HUMAN Glypican-1 OS=Homo sapiens OX=9606 GN=GPC1 PE=1 SV=2;tr|H7C410|H7C410_HUMAN Glypican-1 OS=Homo sapiens OX=9606 GN=GPC1 PE=1 SV=2;tr|H7C024|H7C024_HUMAN Glypican-1 (Fragment) OS=Homo sapiens OX=9606 GN=GPC1 PE=1 SV=2;tr|H7BZE9|H7BZE9_HU	6	9	9	9	2	7	4	4	3	7	2	2	7	4	4	3	7	2	2	7	4	4	3	7	2	21.3	21.3	21.3	61.68	558	558;486;294;162;156;281	0	29.905	1.5099	4.4025999999999996	29.306999999999999	58	21
POLR1B	-0.861351	1.15439	0.0700832	Q9H9Y6	Q9H9Y6	3	3	3	DNA-directed RNA polymerase I subunit RPA2	POLR1B	sp|Q9H9Y6|RPA2_HUMAN DNA-directed RNA polymerase I subunit RPA2 OS=Homo sapiens OX=9606 GN=POLR1B PE=1 SV=2	1	3	3	3	1	1	2	2	0	2	2	1	1	2	2	0	2	2	1	1	2	2	0	2	2	4.3	4.3	4.3	128.23	1135	1135	0	6.8578	0.41122999999999998	0.83718999999999999	83.635000000000005	17	3
BYSL	-0.738835	1.14751	0.0712016	Q13895;H7BY94;F8WBL2	Q13895	7;2;1	7;2;1	7;2;1	Bystin	BYSL	sp|Q13895|BYST_HUMAN Bystin OS=Homo sapiens OX=9606 GN=BYSL PE=1 SV=3	3	7	7	7	5	6	4	2	3	3	4	5	6	4	2	3	3	4	5	6	4	2	3	3	4	23.6	23.6	23.6	49.601	437	437;183;194	0	20.184	0.39256999999999997	1.4043000000000001	53.527000000000001	54	18
HDAC1	-1.01432	1.14245	0.0720369	Q13547;Q5TEE2;E5RK19	Q13547;Q5TEE2	11;6;1	6;2;0	6;2;0	Histone deacetylase 1	HDAC1	sp|Q13547|HDAC1_HUMAN Histone deacetylase 1 OS=Homo sapiens OX=9606 GN=HDAC1 PE=1 SV=1;tr|Q5TEE2|Q5TEE2_HUMAN Histone deacetylase 1 (Fragment) OS=Homo sapiens OX=9606 GN=HDAC1 PE=1 SV=1	3	11	6	6	5	7	6	6	5	9	5	1	3	3	2	2	5	2	1	3	3	2	2	5	2	34.4	23.4	23.4	55.102	482	482;211;52	0	13.19	0.29475000000000001	0.89770000000000005	12.225	41	20
CHORDC1	0.673658	1.13585	0.0731394	Q9UHD1;E9PHZ2;E9PPQ5;E9PIZ4;E9PSD5;E9PL00;E9PIF7	Q9UHD1;E9PHZ2	12;6;5;4;4;2;1	12;6;5;4;4;2;1	12;6;5;4;4;2;1	Cysteine and histidine-rich domain-containing protein 1	CHORDC1	sp|Q9UHD1|CHRD1_HUMAN Cysteine and histidine-rich domain-containing protein 1 OS=Homo sapiens OX=9606 GN=CHORDC1 PE=1 SV=2;tr|E9PHZ2|E9PHZ2_HUMAN Cysteine and histidine-rich domain-containing protein 1 OS=Homo sapiens OX=9606 GN=CHORDC1 PE=1 SV=1	7	12	12	12	8	6	8	7	5	7	4	8	6	8	7	5	7	4	8	6	8	7	5	7	4	55.4	55.4	55.4	37.489	332	332;144;184;116;120;39;117	0	26.273	0.27362999999999998	0.88185999999999998	29.984999999999999	86	55
HN1L	0.783225	1.13451	0.0733651	Q9H910;A6NGP5;H3BMV3;H3BMT0;H3BTV5;H3BU16;H3BMM8;B4E1P3	Q9H910;A6NGP5;H3BMV3;H3BMT0;H3BTV5;H3BU16;H3BMM8;B4E1P3	4;4;4;3;3;3;2;2	4;4;4;3;3;3;2;2	4;4;4;3;3;3;2;2	Hematological and neurological expressed 1-like protein	HN1L	sp|Q9H910|JUPI2_HUMAN Jupiter microtubule associated homolog 2 OS=Homo sapiens OX=9606 GN=JPT2 PE=1 SV=1;tr|A6NGP5|A6NGP5_HUMAN Jupiter microtubule-associated homolog 2 OS=Homo sapiens OX=9606 GN=JPT2 PE=1 SV=2;tr|H3BMV3|H3BMV3_HUMAN Jupiter microtubule-as	8	4	4	4	4	3	3	3	1	3	1	4	3	3	3	1	3	1	4	3	3	3	1	3	1	37.9	37.9	37.9	20.063	190	190;178;190;115;116;167;70;98	0	30.169	0.32807999999999998	1.6392	19.837	29	7
TARS2	-0.715737	1.13194	0.0738003	Q9BW92;U3KQG0;Q5T5E9;U3KQ50;F6S7Q7	Q9BW92;U3KQG0	8;4;2;2;1	8;4;2;2;1	8;4;2;2;1	Threonine--tRNA ligase, mitochondrial	TARS2	sp|Q9BW92|SYTM_HUMAN Threonine--tRNA ligase, mitochondrial OS=Homo sapiens OX=9606 GN=TARS2 PE=1 SV=1;tr|U3KQG0|U3KQG0_HUMAN Threonine--tRNA ligase, mitochondrial OS=Homo sapiens OX=9606 GN=TARS2 PE=1 SV=1	5	8	8	8	5	3	4	3	0	7	2	5	3	4	3	0	7	2	5	3	4	3	0	7	2	17.4	17.4	17.4	81.035	718	718;636;135;143;443	0	13.845	0.51049	1.3607	31.042999999999999	41	19
FIS1	-0.854294	1.13023	0.0740921	Q9Y3D6	Q9Y3D6	3	3	3	Mitochondrial fission 1 protein	FIS1	sp|Q9Y3D6|FIS1_HUMAN Mitochondrial fission 1 protein OS=Homo sapiens OX=9606 GN=FIS1 PE=1 SV=2	1	3	3	3	1	2	2	2	0	3	2	1	2	2	2	0	3	2	1	2	2	2	0	3	2	23.7	23.7	23.7	16.937	152	152	0	9.8098	0.36896000000000001	0.89163000000000003	10.052	24	15
SQSTM1	0.708375	1.12821	0.0744367	Q13501;E9PFW8;E7EMC7;C9JRJ8;E3W990	Q13501;E9PFW8;E7EMC7	5;3;3;2;1	5;3;3;2;1	5;3;3;2;1	Sequestosome-1	SQSTM1	sp|Q13501|SQSTM_HUMAN Sequestosome-1 OS=Homo sapiens OX=9606 GN=SQSTM1 PE=1 SV=1;tr|E9PFW8|E9PFW8_HUMAN Sequestosome-1 (Fragment) OS=Homo sapiens OX=9606 GN=SQSTM1 PE=1 SV=1;tr|E7EMC7|E7EMC7_HUMAN Sequestosome-1 OS=Homo sapiens OX=9606 GN=SQSTM1 PE=1 SV=1	5	5	5	5	3	2	2	2	1	1	2	3	2	2	2	1	1	2	3	2	2	2	1	1	2	23	23	23	47.687	440	440;167;378;140;190	0	6.7948	0.83028000000000002	4.2305999999999999	59.414000000000001	27	4
BAIAP2L1	-0.932703	1.12802	0.0744692	Q9UHR4	Q9UHR4	7	7	7	Brain-specific angiogenesis inhibitor 1-associated protein 2-like protein 1	BAIAP2L1	sp|Q9UHR4|BI2L1_HUMAN Brain-specific angiogenesis inhibitor 1-associated protein 2-like protein 1 OS=Homo sapiens OX=9606 GN=BAIAP2L1 PE=1 SV=2	1	7	7	7	1	2	0	1	0	4	2	1	2	0	1	0	4	2	1	2	0	1	0	4	2	21.7	21.7	21.7	56.882	511	511	0	5.6093	1.7810999999999999	3.8696000000000002	82.688000000000002	12	9
ANXA6	0.622789	1.12409	0.075146	P08133;E5RK69;E7EMC6;E5RFF0;E5RI05;E5RJR0;E5RJF5;E5RK63;H0YC77;E5RIU8	P08133;E5RK69;E7EMC6	24;17;15;7;5;4;4;4;3;3	24;17;15;7;5;4;4;4;3;3	24;17;15;7;5;4;4;4;3;3	Annexin A6;Annexin	ANXA6	sp|P08133|ANXA6_HUMAN Annexin A6 OS=Homo sapiens OX=9606 GN=ANXA6 PE=1 SV=3;tr|E5RK69|E5RK69_HUMAN Annexin OS=Homo sapiens OX=9606 GN=ANXA6 PE=1 SV=1;tr|E7EMC6|E7EMC6_HUMAN Annexin OS=Homo sapiens OX=9606 GN=ANXA6 PE=1 SV=1	10	24	24	24	16	11	14	11	6	10	6	16	11	14	11	6	10	6	16	11	14	11	6	10	6	38.9	38.9	38.9	75.872	673	673;460;330;156;129;110;129;150;91;95	0	43.59	0.32765	0.92708999999999997	33.804000000000002	136	83
CNDP2	0.847721	1.12404	0.0751547	Q96KP4;J3QKT2;J3QQN6;J3QR27;J3QLU1;J3QKQ0;J3QRD0;J3QL02;J3KSV5;A0A087WYZ1;J3QRA8;J3KSS4;J3KRD5;A0A087WVS2;J3QRH4;J3QRP4	Q96KP4	21;9;7;7;7;7;7;7;7;7;6;4;4;4;2;1	21;9;7;7;7;7;7;7;7;7;6;4;4;4;2;1	21;9;7;7;7;7;7;7;7;7;6;4;4;4;2;1	Cytosolic non-specific dipeptidase	CNDP2	sp|Q96KP4|CNDP2_HUMAN Cytosolic non-specific dipeptidase OS=Homo sapiens OX=9606 GN=CNDP2 PE=1 SV=2	16	21	21	21	14	13	15	11	4	7	7	14	13	15	11	4	7	7	14	13	15	11	4	7	7	59.6	59.6	59.6	52.878	475	475;249;89;122;123;128;134;138;149;157;138;55;88;124;204;89	0	54.966	0.30676999999999999	0.85250000000000004	30.431000000000001	147	77
MFN2	0.544692	1.12316	0.0753082	O95140	O95140	9	9	8	Mitofusin-2	MFN2	sp|O95140|MFN2_HUMAN Mitofusin-2 OS=Homo sapiens OX=9606 GN=MFN2 PE=1 SV=3	1	9	9	8	3	3	5	5	0	4	4	3	3	5	5	0	4	4	2	3	5	5	0	4	4	15.1	15.1	14.1	86.401	757	757	0	9.8965	0.66925000000000001	2.2128000000000001	49.121000000000002	48	12
NUP50	1.35863	1.12151	0.0755951	Q9UKX7;B0QY21	Q9UKX7	11;3	11;3	11;3	Nuclear pore complex protein Nup50	NUP50	sp|Q9UKX7|NUP50_HUMAN Nuclear pore complex protein Nup50 OS=Homo sapiens OX=9606 GN=NUP50 PE=1 SV=2	2	11	11	11	9	5	6	3	1	6	5	9	5	6	3	1	6	5	9	5	6	3	1	6	5	35	35	35	50.144	468	468;178	0	25.273	0.18228	1.1339999999999999	53.576000000000001	54	26
PGM1	0.81528	1.12041	0.0757867	P36871;A0A3B3ITK7	P36871;A0A3B3ITK7	8;7	8;7	8;7	Phosphoglucomutase-1	PGM1	sp|P36871|PGM1_HUMAN Phosphoglucomutase-1 OS=Homo sapiens OX=9606 GN=PGM1 PE=1 SV=3;tr|A0A3B3ITK7|A0A3B3ITK7_HUMAN Phosphoglucomutase-1 OS=Homo sapiens OX=9606 GN=PGM1 PE=1 SV=1	2	8	8	8	4	3	4	3	1	3	1	4	3	4	3	1	3	1	4	3	4	3	1	3	1	18	18	18	61.448	562	562;584	0	11.251	0.27651999999999999	0.65546000000000004	33.113	36	26
KIF11	1.25958	1.11737	0.076319	P52732	P52732	7	7	7	Kinesin-like protein KIF11	KIF11	sp|P52732|KIF11_HUMAN Kinesin-like protein KIF11 OS=Homo sapiens OX=9606 GN=KIF11 PE=1 SV=2	1	7	7	7	7	4	4	5	3	1	0	7	4	4	5	3	1	0	7	4	4	5	3	1	0	9.6	9.6	9.6	119.16	1056	1056	0	14.564	0.42654999999999998	2.5003000000000002	57.823	34	13
FUS	-0.880619	1.1126	0.0771618	P35637;H3BPE7	P35637;H3BPE7	11;10	11;10	9;8	RNA-binding protein FUS	FUS	sp|P35637|FUS_HUMAN RNA-binding protein FUS OS=Homo sapiens OX=9606 GN=FUS PE=1 SV=1;tr|H3BPE7|H3BPE7_HUMAN RNA-binding protein FUS OS=Homo sapiens OX=9606 GN=FUS PE=1 SV=1	2	11	11	9	5	7	8	6	4	8	9	5	7	8	6	4	8	9	4	6	7	5	4	7	7	22.8	22.8	22.8	53.425	526	526;527	0	157.36	0.28122999999999998	0.95496000000000003	15.099	99	33
ARHGEF18	-0.611142	1.10901	0.0778018	Q6ZSZ5;A0A590UK10;A0A3B3IPE9;A0A087WZG4;M0QZS0	Q6ZSZ5;A0A590UK10;A0A3B3IPE9;A0A087WZG4	3;3;2;2;1	3;3;2;2;1	3;3;2;2;1	Rho guanine nucleotide exchange factor 18	ARHGEF18	sp|Q6ZSZ5|ARHGI_HUMAN Rho guanine nucleotide exchange factor 18 OS=Homo sapiens OX=9606 GN=ARHGEF18 PE=1 SV=4;tr|A0A590UK10|A0A590UK10_HUMAN Rho guanine nucleotide exchange factor 18 (Fragment) OS=Homo sapiens OX=9606 GN=ARHGEF18 PE=4 SV=1;tr|A0A3B3IPE9|A0	5	3	3	3	0	0	1	1	1	1	1	0	0	1	1	1	1	1	0	0	1	1	1	1	1	3.5	3.5	3.5	151.64	1361	1361;1089;1119;1173;812	0.006917	1.7891	0.78951000000000005	1.3669	73.652000000000001	12	0
ARF4	1.16753	1.10808	0.077969	P18085;C9JAK5;C9JPM4;U3KQF2;F5H1V1;F5H6T5;F8WDB3	P18085;C9JAK5;C9JPM4;U3KQF2	12;9;8;6;1;1;1	8;8;4;6;0;0;0	8;8;4;6;0;0;0	ADP-ribosylation factor 4	ARF4	sp|P18085|ARF4_HUMAN ADP-ribosylation factor 4 OS=Homo sapiens OX=9606 GN=ARF4 PE=1 SV=3;tr|C9JAK5|C9JAK5_HUMAN ADP-ribosylation factor 4 OS=Homo sapiens OX=9606 GN=ARF4 PE=1 SV=1;tr|C9JPM4|C9JPM4_HUMAN ADP-ribosylation factor 4 (Fragment) OS=Homo sapiens	7	12	8	8	10	9	8	7	5	7	4	7	5	5	4	2	4	2	7	5	5	4	2	4	2	81.7	51.7	51.7	20.511	180	180;153;127;71;40;50;59	0	14.134	0.45427000000000001	1.1171	27.786000000000001	51	29
CTSL	-1.91839	1.10391	0.0787202	P07711;Q5T8F0	P07711	4;1	4;1	4;1	Cathepsin L1;Cathepsin L1 heavy chain;Cathepsin L1 light chain	CTSL	sp|P07711|CATL1_HUMAN Cathepsin L1 OS=Homo sapiens OX=9606 GN=CTSL PE=1 SV=2	2	4	4	4	2	2	2	2	0	4	2	2	2	2	2	0	4	2	2	2	2	2	0	4	2	18.9	18.9	18.9	37.564	333	333;225	0	7.2111	0.6502	2.3256000000000001	20.437999999999999	18	5
MRPL37	-0.721086	1.10348	0.0787995	Q9BZE1;S4R369;A6NHR2;H0Y4J2	Q9BZE1;S4R369	12;10;5;3	12;10;5;3	12;10;5;3	39S ribosomal protein L37, mitochondrial	MRPL37	sp|Q9BZE1|RM37_HUMAN 39S ribosomal protein L37, mitochondrial OS=Homo sapiens OX=9606 GN=MRPL37 PE=1 SV=2;tr|S4R369|S4R369_HUMAN 39S ribosomal protein L37, mitochondrial OS=Homo sapiens OX=9606 GN=MRPL37 PE=1 SV=1	4	12	12	12	3	5	5	4	0	5	5	3	5	5	4	0	5	5	3	5	5	4	0	5	5	38.3	38.3	38.3	48.117	423	423;483;292;264	0	15.594	0.27259	0.93364000000000003	143.12	48	20
RBM15	-0.736792	1.10242	0.0789914	Q96T37;A0A494C001;A0A499FJY3;A0A087WWP4	Q96T37;A0A494C001;A0A499FJY3;A0A087WWP4	9;9;9;9	9;9;9;9	9;9;9;9	Putative RNA-binding protein 15	RBM15	sp|Q96T37|RBM15_HUMAN RNA-binding protein 15 OS=Homo sapiens OX=9606 GN=RBM15 PE=1 SV=2;tr|A0A494C001|A0A494C001_HUMAN RNA-binding protein 15 OS=Homo sapiens OX=9606 GN=RBM15 PE=1 SV=2;tr|A0A499FJY3|A0A499FJY3_HUMAN RNA-binding protein 15 OS=Homo sapiens O	4	9	9	9	2	3	6	4	3	5	4	2	3	6	4	3	5	4	2	3	6	4	3	5	4	13.9	13.9	13.9	107.19	977	977;896;925;933	0	14.64	0.36365999999999998	1.0374000000000001	19.013000000000002	41	19
ECI2	-1.0861	1.09988	0.0794539	O75521;A0A0C4DGA2;F1LLU7;F8WAW4;F8W6J1;C9JB63	O75521;A0A0C4DGA2	7;7;2;1;1;1	7;7;2;1;1;1	7;7;2;1;1;1	Enoyl-CoA delta isomerase 2, mitochondrial	ECI2	sp|O75521|ECI2_HUMAN Enoyl-CoA delta isomerase 2 OS=Homo sapiens OX=9606 GN=ECI2 PE=1 SV=4;tr|A0A0C4DGA2|A0A0C4DGA2_HUMAN Enoyl-CoA delta isomerase 2, mitochondrial OS=Homo sapiens OX=9606 GN=ECI2 PE=1 SV=1	6	7	7	7	1	0	3	1	1	4	3	1	0	3	1	1	4	3	1	0	3	1	1	4	3	24.4	24.4	24.4	43.585	394	394;364;197;140;152;220	0	11.275	0.39256999999999997	1.0539000000000001	10.5	29	17
GNL2	0.526484	1.09738	0.0799136	Q13823;H0YG10	Q13823;H0YG10	5;3	5;3	5;3	Nucleolar GTP-binding protein 2	GNL2	sp|Q13823|NOG2_HUMAN Nucleolar GTP-binding protein 2 OS=Homo sapiens OX=9606 GN=GNL2 PE=1 SV=1;tr|H0YG10|H0YG10_HUMAN Nucleolar GTP-binding protein 2 (Fragment) OS=Homo sapiens OX=9606 GN=GNL2 PE=1 SV=2	2	5	5	5	4	2	5	2	2	2	0	4	2	5	2	2	2	0	4	2	5	2	2	2	0	9.6	9.6	9.6	83.654	731	731;233	0	7.0285	1.0421	4.6641000000000004	34.933	28	12
CACYBP	0.57967	1.09579	0.0802068	Q9HB71;B2ZWH1	Q9HB71	12;1	12;1	12;1	Calcyclin-binding protein	CACYBP	sp|Q9HB71|CYBP_HUMAN Calcyclin-binding protein OS=Homo sapiens OX=9606 GN=CACYBP PE=1 SV=2	2	12	12	12	8	5	8	7	3	5	5	8	5	8	7	3	5	5	8	5	8	7	3	5	5	62.3	62.3	62.3	26.21	228	228;50	0	40.523	0.31613000000000002	0.95726	19.931999999999999	87	33
ALDH2	0.610574	1.09438	0.0804679	P05091;F8VP50;S4R3S4;P47895;H0Y2X5	P05091;F8VP50	14;7;3;1;1	13;7;3;0;0	12;6;3;0;0	Aldehyde dehydrogenase, mitochondrial	ALDH2	sp|P05091|ALDH2_HUMAN Aldehyde dehydrogenase, mitochondrial OS=Homo sapiens OX=9606 GN=ALDH2 PE=1 SV=2;tr|F8VP50|F8VP50_HUMAN Aldedh domain-containing protein (Fragment) OS=Homo sapiens OX=9606 PE=4 SV=4	5	14	13	12	10	8	9	9	6	4	6	9	7	9	8	5	4	6	9	7	9	7	5	4	6	36	34.4	33.1	56.381	517	517;261;117;512;405	0	69.121	0.46764	1.3779999999999999	66.198999999999998	115	32
DDX6	0.918603	1.09119	0.0810602	P26196;Q8IV96	P26196	15;5	15;5	15;5	Probable ATP-dependent RNA helicase DDX6	DDX6	sp|P26196|DDX6_HUMAN Probable ATP-dependent RNA helicase DDX6 OS=Homo sapiens OX=9606 GN=DDX6 PE=1 SV=2	2	15	15	15	12	7	10	9	1	10	4	12	7	10	9	1	10	4	12	7	10	9	1	10	4	53	53	53	54.416	483	483;187	0	45.905	0.48465999999999998	1.4065000000000001	28.548999999999999	97	28
TRMT112	0.89937	1.0908	0.0811341	Q9UI30;F5GYQ2;F5GX77	Q9UI30;F5GYQ2;F5GX77	4;3;3	4;3;3	4;3;3	Multifunctional methyltransferase subunit TRM112-like protein	TRMT112	sp|Q9UI30|TR112_HUMAN Multifunctional methyltransferase subunit TRM112-like protein OS=Homo sapiens OX=9606 GN=TRMT112 PE=1 SV=1;tr|F5GYQ2|F5GYQ2_HUMAN Multifunctional methyltransferase subunit TRM112-like protein OS=Homo sapiens OX=9606 GN=TRMT112 PE=1 SV	3	4	4	4	3	2	3	2	1	1	1	3	2	3	2	1	1	1	3	2	3	2	1	1	1	44	44	44	14.199	125	125;81;106	0	9.2483	1.2305999999999999	3.3767	21.530999999999999	19	4
NUP35	-0.720963	1.09035	0.0812177	Q8NFH5;C9IYQ7;F8WCF5;F8WEL4;C9JIY9;C9JWU7	Q8NFH5;C9IYQ7;F8WCF5;F8WEL4	7;4;4;4;3;1	7;4;4;4;3;1	7;4;4;4;3;1	Nucleoporin NUP53	NUP35	sp|Q8NFH5|NUP35_HUMAN Nucleoporin NUP35 OS=Homo sapiens OX=9606 GN=NUP35 PE=1 SV=1;tr|C9IYQ7|C9IYQ7_HUMAN Nucleoporin NUP35 (Fragment) OS=Homo sapiens OX=9606 GN=NUP35 PE=1 SV=1;tr|F8WCF5|F8WCF5_HUMAN Nucleoporin NUP35 OS=Homo sapiens OX=9606 GN=NUP35 PE=1	6	7	7	7	2	3	3	1	2	3	2	2	3	3	1	2	3	2	2	3	3	1	2	3	2	27.6	27.6	27.6	34.773	326	326;115;136;152;76;53	0	12.867	0.33409	0.90629000000000004	43.430999999999997	28	16
MFI2	1.22442	1.08971	0.081337	P08582;C9JVN1	P08582	10;2	10;2	10;2	Melanotransferrin	MFI2	sp|P08582|TRFM_HUMAN Melanotransferrin OS=Homo sapiens OX=9606 GN=MELTF PE=1 SV=2	2	10	10	10	6	3	8	8	1	6	4	6	3	8	8	1	6	4	6	3	8	8	1	6	4	22.5	22.5	22.5	80.214	738	738;181	0	12.827	0.43498999999999999	1.3152999999999999	26.745000000000001	56	22
GM2A	0.756545	1.08806	0.0816468	P17900;H0YBY3;E5RJD0	P17900;H0YBY3	4;2;1	4;2;1	4;2;1	Ganglioside GM2 activator;Ganglioside GM2 activator isoform short	GM2A	sp|P17900|SAP3_HUMAN Ganglioside GM2 activator OS=Homo sapiens OX=9606 GN=GM2A PE=1 SV=4;tr|H0YBY3|H0YBY3_HUMAN Ganglioside GM2 activator (Fragment) OS=Homo sapiens OX=9606 GN=GM2A PE=1 SV=1	3	4	4	4	4	4	3	3	1	3	2	4	4	3	3	1	3	2	4	4	3	3	1	3	2	25.9	25.9	25.9	20.838	193	193;104;146	0	6.969	0.54669999999999996	1.3002	6.1322000000000001	39	22
EHD4	0.815718	1.08655	0.081931	Q9H223	Q9H223	10	9	8	EH domain-containing protein 4	EHD4	sp|Q9H223|EHD4_HUMAN EH domain-containing protein 4 OS=Homo sapiens OX=9606 GN=EHD4 PE=1 SV=1	1	10	9	8	7	6	5	7	3	4	3	6	5	4	6	2	3	2	5	4	3	5	1	2	1	22.9	20.9	18.9	61.174	541	541	0	53.96	0.44790000000000002	1.2411000000000001	58.005000000000003	45	34
PLIN3	-0.513245	1.08364	0.0824822	O60664;K7ERZ3;K7EL96;K7ER39	O60664;K7ERZ3	15;11;6;4	15;11;6;4	15;11;6;4	Perilipin-3	PLIN3	sp|O60664|PLIN3_HUMAN Perilipin-3 OS=Homo sapiens OX=9606 GN=PLIN3 PE=1 SV=3;tr|K7ERZ3|K7ERZ3_HUMAN Perilipin-3 (Fragment) OS=Homo sapiens OX=9606 GN=PLIN3 PE=1 SV=1	4	15	15	15	13	12	9	9	8	11	9	13	12	9	9	8	11	9	13	12	9	9	8	11	9	51.2	51.2	51.2	47.074	434	434;292;172;168	0	129.72	0.30998999999999999	0.94189000000000001	14.632	154	64
FLII	1.0595	1.08121	0.0829449	Q13045;J3KS54;J3QQQ2;K7EP37;K7EP27;J3QLR6;J3KT47;J3KS39;J3QQU5;K7EQZ7	Q13045;J3KS54	13;8;4;2;2;2;1;1;1;1	13;8;4;2;2;2;1;1;1;1	13;8;4;2;2;2;1;1;1;1	Protein flightless-1 homolog	FLII	sp|Q13045|FLII_HUMAN Protein flightless-1 homolog OS=Homo sapiens OX=9606 GN=FLII PE=1 SV=2;tr|J3KS54|J3KS54_HUMAN Protein flightless-1 homolog OS=Homo sapiens OX=9606 GN=FLII PE=1 SV=1	10	13	13	13	6	2	5	5	1	3	5	6	2	5	5	1	3	5	6	2	5	5	1	3	5	17.7	17.7	17.7	144.75	1269	1269;700;279;99;133;185;29;51;117;207	0	40.101	0.40167999999999998	0.92871999999999999	44.006	42	24
FCF1	-0.582918	1.07925	0.0833198	Q9Y324;G3V5S9;G3V1S4	Q9Y324;G3V5S9;G3V1S4	2;2;2	2;2;2	2;2;2	rRNA-processing protein FCF1 homolog	FCF1	sp|Q9Y324|FCF1_HUMAN rRNA-processing protein FCF1 homolog OS=Homo sapiens OX=9606 GN=FCF1 PE=1 SV=1;tr|G3V5S9|G3V5S9_HUMAN rRNA-processing protein FCF1 homolog OS=Homo sapiens OX=9606 GN=FCF1 PE=1 SV=1;tr|G3V1S4|G3V1S4_HUMAN Chromosome 14 open reading fram	3	2	2	2	0	1	1	1	1	1	1	0	1	1	1	1	1	1	0	1	1	1	1	1	1	24.7	24.7	24.7	23.369	198	198;183;186	0.029546	1.3254	0.69193000000000005	2.3995000000000002	18.361999999999998	10	4
CCDC51	0.725405	1.07765	0.0836278	Q96ER9	Q96ER9	4	4	4	Coiled-coil domain-containing protein 51	CCDC51	sp|Q96ER9|MITOK_HUMAN Mitochondrial potassium channel OS=Homo sapiens OX=9606 GN=CCDC51 PE=1 SV=2	1	4	4	4	2	2	2	2	0	1	1	2	2	2	2	0	1	1	2	2	2	2	0	1	1	13.1	13.1	13.1	45.811	411	411	0	7.3487	0.34042	0.97935000000000005	78.91	24	11
RBP1	0.786786	1.07736	0.0836838	P09455;A0A0A0MTB9;H0YAK8;A0A0A0MQT0	P09455;A0A0A0MTB9;H0YAK8;A0A0A0MQT0	5;4;4;4	5;4;4;4	5;4;4;4	Retinol-binding protein 1	RBP1	sp|P09455|RET1_HUMAN Retinol-binding protein 1 OS=Homo sapiens OX=9606 GN=RBP1 PE=1 SV=2;tr|A0A0A0MTB9|A0A0A0MTB9_HUMAN Retinol-binding protein 1 OS=Homo sapiens OX=9606 GN=RBP1 PE=1 SV=1;tr|H0YAK8|H0YAK8_HUMAN Retinol-binding protein 1 OS=Homo sapiens OX=	4	5	5	5	4	2	2	0	1	2	0	4	2	2	0	1	2	0	4	2	2	0	1	2	0	34.8	34.8	34.8	15.85	135	135;91;98;197	0	7.9134	0.30525999999999998	0.76451000000000002	58.148000000000003	21	14
PSMB5	0.51572	1.07643	0.0838638	P28074;H0YJM8	P28074;H0YJM8	14;7	14;7	14;7	Proteasome subunit beta type-5	PSMB5	sp|P28074|PSB5_HUMAN Proteasome subunit beta type-5 OS=Homo sapiens OX=9606 GN=PSMB5 PE=1 SV=3;tr|H0YJM8|H0YJM8_HUMAN Proteasome subunit beta type-5 (Fragment) OS=Homo sapiens OX=9606 GN=PSMB5 PE=1 SV=1	2	14	14	14	8	6	8	7	5	6	4	8	6	8	7	5	6	4	8	6	8	7	5	6	4	53.2	53.2	53.2	28.48	263	263;118	0	86.429	0.3523	0.98343000000000003	13.279	106	54
PDIA4	-0.47997	1.076	0.0839462	P13667;A0A499FI48	P13667;A0A499FI48	33;32	33;32	33;32	Protein disulfide-isomerase A4	PDIA4	sp|P13667|PDIA4_HUMAN Protein disulfide-isomerase A4 OS=Homo sapiens OX=9606 GN=PDIA4 PE=1 SV=2;tr|A0A499FI48|A0A499FI48_HUMAN Protein disulfide-isomerase OS=Homo sapiens OX=9606 GN=PDIA4 PE=1 SV=1	2	33	33	33	18	19	21	16	8	22	15	18	19	21	16	8	22	15	18	19	21	16	8	22	15	45	45	45	72.932	645	645;646	0	99.282	0.34970000000000001	1.0528	50.798000000000002	247	131
PURA	0.754204	1.07357	0.0844164	Q00577	Q00577	5	5	4	Transcriptional activator protein Pur-alpha	PURA	sp|Q00577|PURA_HUMAN Transcriptional activator protein Pur-alpha OS=Homo sapiens OX=9606 GN=PURA PE=1 SV=2	1	5	5	4	2	2	3	2	1	2	1	2	2	3	2	1	2	1	2	2	3	2	1	1	1	23.3	23.3	20.5	34.91	322	322	0.012829	1.6284	0.39396999999999999	0.94345999999999997	82.956000000000003	21	19
TUBG1;TUBG2	0.724694	1.07312	0.0845044	P23258;Q9NRH3;K7EKE5;K7EIS0	P23258;Q9NRH3	9;8;4;4	9;8;4;4	9;8;4;4	Tubulin gamma-1 chain;Tubulin gamma-2 chain	TUBG1;TUBG2	sp|P23258|TBG1_HUMAN Tubulin gamma-1 chain OS=Homo sapiens OX=9606 GN=TUBG1 PE=1 SV=2;sp|Q9NRH3|TBG2_HUMAN Tubulin gamma-2 chain OS=Homo sapiens OX=9606 GN=TUBG2 PE=2 SV=1	4	9	9	9	5	3	5	4	2	4	2	5	3	5	4	2	4	2	5	3	5	4	2	4	2	33.3	33.3	33.3	51.169	451	451;451;135;265	0	16.235	0.41587000000000002	1.1386000000000001	25.602	43	7
COPB2	0.510618	1.07312	0.0845053	P35606;D6R997;D6RBZ7;D6RCL6;D6RBG7;D6RBT6;H0Y938;H0YAC7	P35606	21;5;4;4;4;4;4;1	21;5;4;4;4;4;4;1	21;5;4;4;4;4;4;1	Coatomer subunit beta	COPB2	sp|P35606|COPB2_HUMAN Coatomer subunit beta OS=Homo sapiens OX=9606 GN=COPB2 PE=1 SV=2	8	21	21	21	11	8	10	8	3	9	8	11	8	10	8	3	9	8	11	8	10	8	3	9	8	30.6	30.6	30.6	102.49	906	906;152;77;86;89;111;177;118	0	35.508	0.43725999999999998	1.1845000000000001	60.860999999999997	96	58
EIF1AX;EIF1AY	0.58255	1.0723	0.0846646	P47813;O14602;X6RAC9;A6NJH9	P47813;O14602;X6RAC9	6;5;5;2	6;5;5;2	6;5;5;2	Eukaryotic translation initiation factor 1A, X-chromosomal;Eukaryotic translation initiation factor 1A, Y-chromosomal	EIF1AX;EIF1AY	sp|P47813|IF1AX_HUMAN Eukaryotic translation initiation factor 1A, X-chromosomal OS=Homo sapiens OX=9606 GN=EIF1AX PE=1 SV=2;sp|O14602|IF1AY_HUMAN Eukaryotic translation initiation factor 1A, Y-chromosomal OS=Homo sapiens OX=9606 GN=EIF1AY PE=1 SV=4;tr|X6R	4	6	6	6	4	5	6	5	2	3	3	4	5	6	5	2	3	3	4	5	6	5	2	3	3	45.1	45.1	45.1	16.46	144	144;144;116;127	0	15.478	0.33011000000000001	0.98480000000000001	65.912999999999997	56	21
MDN1	3.74361	1.0698	0.0851535	Q9NU22;Q5T795	Q9NU22	9;3	9;3	9;3	Midasin	MDN1	sp|Q9NU22|MDN1_HUMAN Midasin OS=Homo sapiens OX=9606 GN=MDN1 PE=1 SV=2	2	9	9	9	3	2	1	2	0	1	1	3	2	1	2	0	1	1	3	2	1	2	0	1	1	2.4	2.4	2.4	632.81	5596	5596;1181	0	13.529	0.27327000000000001	0.71894999999999998	30.99	21	15
CLTA	0.65601	1.0698	0.085154	P09496;F8WF69;C9J8P9	P09496;F8WF69;C9J8P9	7;5;4	7;5;4	7;5;4	Clathrin light chain A	CLTA	sp|P09496|CLCA_HUMAN Clathrin light chain A OS=Homo sapiens OX=9606 GN=CLTA PE=1 SV=1;tr|F8WF69|F8WF69_HUMAN Clathrin light chain OS=Homo sapiens OX=9606 GN=CLTA PE=1 SV=1;tr|C9J8P9|C9J8P9_HUMAN Clathrin light chain OS=Homo sapiens OX=9606 GN=CLTA PE=1 SV=	3	7	7	7	4	4	3	4	2	2	4	4	4	3	4	2	2	4	4	4	3	4	2	2	4	17.3	17.3	17.3	27.076	248	248;260;196	0	27.004	0.40359	1.1169	24.779	61	24
EIF2AK2	0.880162	1.06818	0.0854707	P19525;C9JZT2;F8WBH4	P19525	10;4;1	10;4;1	10;4;1	Interferon-induced, double-stranded RNA-activated protein kinase	EIF2AK2	sp|P19525|E2AK2_HUMAN Interferon-induced, double-stranded RNA-activated protein kinase OS=Homo sapiens OX=9606 GN=EIF2AK2 PE=1 SV=2	3	10	10	10	5	3	8	3	1	4	2	5	3	8	3	1	4	2	5	3	8	3	1	4	2	25.2	25.2	25.2	62.094	551	551;141;102	0	18.67	0.30557000000000001	0.88556999999999997	75.361000000000004	45	35
CYB5B	-0.69525	1.06267	0.0865631	O43169;D6RFH4;H3BUX2;J3QR91	O43169;D6RFH4;H3BUX2;J3QR91	4;4;4;2	4;4;4;2	4;4;4;2	Cytochrome b5 type B	CYB5B	sp|O43169|CYB5B_HUMAN Cytochrome b5 type B OS=Homo sapiens OX=9606 GN=CYB5B PE=1 SV=3;tr|D6RFH4|D6RFH4_HUMAN Cytochrome b5 type B OS=Homo sapiens OX=9606 GN=CYB5B PE=1 SV=2;tr|H3BUX2|H3BUX2_HUMAN Cytochrome b5 type B OS=Homo sapiens OX=9606 GN=CYB5B PE=1 S	4	4	4	4	3	3	3	4	3	4	3	3	3	3	4	3	4	3	3	3	3	4	3	4	3	39.3	39.3	39.3	16.694	150	150;135;144;64	0	57.752	0.29905999999999999	0.91390000000000005	6.5202	82	21
ZC3H11A	0.630799	1.06177	0.0867413	O75152;E9PBY7;E9PQ61;A0A1W2PPR9	O75152;E9PBY7;E9PQ61	3;3;3;1	3;3;3;1	3;3;3;1	Zinc finger CCCH domain-containing protein 11A	ZC3H11A	sp|O75152|ZC11A_HUMAN Zinc finger CCCH domain-containing protein 11A OS=Homo sapiens OX=9606 GN=ZC3H11A PE=1 SV=3;tr|E9PBY7|E9PBY7_HUMAN Zinc finger CCCH domain-containing protein 11A (Fragment) OS=Homo sapiens OX=9606 GN=ZC3H11A PE=1 SV=1;tr|E9PQ61|E9PQ61	4	3	3	3	0	1	2	1	1	1	0	0	1	2	1	1	1	0	0	1	2	1	1	1	0	4	4	4	89.13	810	810;515;652;301	0.0010819	2.4906	0.26204	0.97377999999999998	56.061999999999998	11	9
IDH1	1.52062	1.05598	0.0879073	O75874;C9J4N6;C9JJE5;C9JLU6	O75874	12;4;2;2	12;4;2;2	11;3;2;2	Isocitrate dehydrogenase [NADP] cytoplasmic	IDH1	sp|O75874|IDHC_HUMAN Isocitrate dehydrogenase [NADP] cytoplasmic OS=Homo sapiens OX=9606 GN=IDH1 PE=1 SV=2	4	12	12	11	7	5	6	2	1	1	1	7	5	6	2	1	1	1	6	4	6	2	1	1	0	35.7	35.7	33.6	46.659	414	414;157;62;73	0	18.657	0.34469	0.90373000000000003	17.603999999999999	50	32
FKBP1A;FKBP12-Exip2	0.771636	1.05568	0.0879676	P62942;Q5W0X3;Q1JUQ5;A0A087WZM5;Q5VVH2;Q1JUQ3;A0A087WTS4;A0A087WV48	P62942;Q5W0X3;Q1JUQ5;A0A087WZM5	6;5;3;3;2;1;1;1	6;5;3;3;2;1;1;1	6;5;3;3;2;1;1;1	Peptidyl-prolyl cis-trans isomerase FKBP1A;Peptidyl-prolyl cis-trans isomerase	FKBP1A;FKBP12-Exip2	sp|P62942|FKB1A_HUMAN Peptidyl-prolyl cis-trans isomerase FKBP1A OS=Homo sapiens OX=9606 GN=FKBP1A PE=1 SV=2;tr|Q5W0X3|Q5W0X3_HUMAN Peptidylprolyl isomerase OS=Homo sapiens OX=9606 GN=FKBP1A PE=1 SV=1;tr|Q1JUQ5|Q1JUQ5_HUMAN Peptidylprolyl isomerase OS=Homo	8	6	6	6	5	5	4	3	2	3	3	5	5	4	3	2	3	3	5	5	4	3	2	3	3	75	75	75	11.951	108	108;103;92;129;108;37;97;116	0	44.497	0.32672000000000001	0.94716	12.084	50	18
BAG3	1.89772	1.05515	0.0880735	O95817;C9JFK9	O95817;C9JFK9	8;6	8;6	8;6	BAG family molecular chaperone regulator 3	BAG3	sp|O95817|BAG3_HUMAN BAG family molecular chaperone regulator 3 OS=Homo sapiens OX=9606 GN=BAG3 PE=1 SV=3;tr|C9JFK9|C9JFK9_HUMAN BAG family molecular chaperone regulator 3 (Fragment) OS=Homo sapiens OX=9606 GN=BAG3 PE=1 SV=1	2	8	8	8	6	4	4	1	0	1	1	6	4	4	1	0	1	1	6	4	4	1	0	1	1	22.4	22.4	22.4	61.594	575	575;325	0	18.24	0.61412	1.2116	21.814	32	20
PPP1R12A	0.828348	1.0541	0.0882868	O14974;F8VZN8;H0YHL8;F8VW28;H0YIM2;H0YIS3;H0YIS4;A0A3B3ISH4;A0A0U1RQZ1;H0YHI8	O14974;F8VZN8	8;6;3;2;2;2;2;2;1;1	8;6;3;2;2;2;2;2;1;1	8;6;3;2;2;2;2;2;1;1	Protein phosphatase 1 regulatory subunit 12A	PPP1R12A	sp|O14974|MYPT1_HUMAN Protein phosphatase 1 regulatory subunit 12A OS=Homo sapiens OX=9606 GN=PPP1R12A PE=1 SV=1;tr|F8VZN8|F8VZN8_HUMAN Protein phosphatase 1 regulatory subunit 12A (Fragment) OS=Homo sapiens OX=9606 GN=PPP1R12A PE=1 SV=1	10	8	8	8	3	3	4	2	1	1	1	3	3	4	2	1	1	1	3	3	4	2	1	1	1	11.1	11.1	11.1	115.28	1030	1030;692;210;97;188;234;299;381;100;367	0	5.5698	0.40279999999999999	1.1004	79.710999999999999	25	8
RPA1	1.87039	1.05309	0.0884927	P27694;I3L4R8;I3L524;I3L2M5	P27694	15;7;2;2	15;7;2;2	15;7;2;2	Replication protein A 70 kDa DNA-binding subunit;Replication protein A 70 kDa DNA-binding subunit, N-terminally processed	RPA1	sp|P27694|RFA1_HUMAN Replication protein A 70 kDa DNA-binding subunit OS=Homo sapiens OX=9606 GN=RPA1 PE=1 SV=2	4	15	15	15	7	6	9	7	1	9	1	7	6	9	7	1	9	1	7	6	9	7	1	9	1	33.6	33.6	33.6	68.137	616	616;313;124;153	0	22.113	0.45956999999999998	1.1128	48.24	70	43
LLPH	-0.556669	1.05176	0.0887655	Q9BRT6	Q9BRT6	2	2	2	Protein LLP homolog	LLPH	sp|Q9BRT6|LLPH_HUMAN Protein LLP homolog OS=Homo sapiens OX=9606 GN=LLPH PE=1 SV=1	1	2	2	2	1	1	2	1	1	2	1	1	1	2	1	1	2	1	1	1	2	1	1	2	1	29.5	29.5	29.5	15.225	129	129	0.0030949	2.0699	1.2082999999999999	4.4086999999999996	88.007000000000005	14	13
GCSH	0.510843	1.05148	0.0888224	P23434;A0A1W2PQV2;H3BUH9	P23434;A0A1W2PQV2;H3BUH9	2;2;2	2;2;2	2;2;2	Glycine cleavage system H protein, mitochondrial	GCSH	sp|P23434|GCSH_HUMAN Glycine cleavage system H protein, mitochondrial OS=Homo sapiens OX=9606 GN=GCSH PE=1 SV=2;tr|A0A1W2PQV2|A0A1W2PQV2_HUMAN Glycine cleavage system H protein, mitochondrial (Fragment) OS=Homo sapiens OX=9606 GN=GCSH PE=1 SV=1;tr|H3BUH9|H	3	2	2	2	2	2	2	2	1	2	0	2	2	2	2	1	2	0	2	2	2	2	1	2	0	17.3	17.3	17.3	18.884	173	173;100;118	0	13.704	0.32236999999999999	0.94257000000000002	6.5183	24	6
PELP1	-0.648897	1.05086	0.0889486	Q8IZL8;C9JFV4;E7EV54;I3L445;I3L1P4;I3L4M7;I3L4P1	Q8IZL8;C9JFV4;E7EV54	15;15;11;7;4;4;2	15;15;11;7;4;4;2	15;15;11;7;4;4;2	Proline-, glutamic acid- and leucine-rich protein 1	PELP1	sp|Q8IZL8|PELP1_HUMAN Proline-, glutamic acid- and leucine-rich protein 1 OS=Homo sapiens OX=9606 GN=PELP1 PE=1 SV=2;tr|C9JFV4|C9JFV4_HUMAN Proline-, glutamic acid- and leucine-rich protein 1 OS=Homo sapiens OX=9606 GN=PELP1 PE=1 SV=2;tr|E7EV54|E7EV54_HUMA	7	15	15	15	6	8	8	7	5	10	9	6	8	8	7	5	10	9	6	8	8	7	5	10	9	18.3	18.3	18.3	119.7	1130	1130;1180;906;301;148;156;99	0	97.347	0.37140000000000001	0.96377999999999997	19.588999999999999	114	55
AK6;TAF9	0.619805	1.04958	0.0892104	Q9Y3D8;A0A087WY94;A0A087WVD7	Q9Y3D8;A0A087WY94;A0A087WVD7	2;2;2	2;2;2	2;2;2	Adenylate kinase isoenzyme 6	AK6;TAF9	sp|Q9Y3D8|KAD6_HUMAN Adenylate kinase isoenzyme 6 OS=Homo sapiens OX=9606 GN=AK6 PE=1 SV=1;tr|A0A087WY94|A0A087WY94_HUMAN Adenylate kinase isoenzyme 6 OS=Homo sapiens OX=9606 GN=AK6 PE=1 SV=1;tr|A0A087WVD7|A0A087WVD7_HUMAN Adenylate kinase isoenzyme 6 OS=H	3	2	2	2	2	2	1	1	0	1	1	2	2	1	1	0	1	1	2	2	1	1	0	1	1	14.5	14.5	14.5	20.061	172	172;47;109	0	5.9667	0.36364999999999997	0.87161999999999995	88.613	16	9
MBNL1	0.849537	1.04838	0.0894584	Q9NR56;C9JP00;A0A0A0MQX8;Q86VM6;Q5VZF2;O95205;H7C4T5;Q9NUK0;B1AKI6	Q9NR56;C9JP00;A0A0A0MQX8;Q86VM6	6;6;6;3;2;2;2;1;1	6;6;6;3;2;2;2;1;1	6;6;6;3;2;2;2;1;1	Muscleblind-like protein 1	MBNL1	sp|Q9NR56|MBNL1_HUMAN Muscleblind-like protein 1 OS=Homo sapiens OX=9606 GN=MBNL1 PE=1 SV=2;tr|C9JP00|C9JP00_HUMAN Muscleblind-like protein 1 OS=Homo sapiens OX=9606 GN=MBNL1 PE=1 SV=1;tr|A0A0A0MQX8|A0A0A0MQX8_HUMAN Muscleblind-like protein 1 OS=Homo sapie	9	6	6	6	3	2	1	4	0	3	1	3	2	1	4	0	3	1	3	2	1	4	0	3	1	20.4	20.4	20.4	41.817	388	388;348;400;343;373;255;329;354;342	0	5.7637	0.45127	1.2372000000000001	27.122	27	18
ST13;ST13P5;ST13P4	0.545567	1.0473	0.089681	P50502;Q8NFI4;H7C3I1;Q3KNR6;F6VDH7;Q8IZP2	P50502;Q8NFI4;H7C3I1;Q3KNR6;F6VDH7;Q8IZP2	13;10;9;9;7;7	13;10;9;9;7;7	13;10;9;9;7;7	Hsc70-interacting protein;Putative protein FAM10A5;Putative protein FAM10A4	ST13;ST13P5;ST13P4	sp|P50502|F10A1_HUMAN Hsc70-interacting protein OS=Homo sapiens OX=9606 GN=ST13 PE=1 SV=2;sp|Q8NFI4|F10A5_HUMAN Putative protein FAM10A5 OS=Homo sapiens OX=9606 GN=ST13P5 PE=5 SV=1;tr|H7C3I1|H7C3I1_HUMAN Hsc70-interacting protein (Fragment) OS=Homo sapiens	6	13	13	13	13	10	8	11	4	7	4	13	10	8	11	4	7	4	13	10	8	11	4	7	4	29.3	29.3	29.3	41.331	369	369;369;146;211;162;240	0	118.13	0.29432999999999998	0.90047999999999995	19.567	132	51
MEMO1	0.81632	1.04724	0.0896933	Q9Y316;B5MCI6	Q9Y316	3;1	3;1	3;1	Protein MEMO1	MEMO1	sp|Q9Y316|MEMO1_HUMAN Protein MEMO1 OS=Homo sapiens OX=9606 GN=MEMO1 PE=1 SV=1	2	3	3	3	3	1	1	1	1	1	0	3	1	1	1	1	1	0	3	1	1	1	1	1	0	18.9	18.9	18.9	33.733	297	297;100	0	6.8511	0.30064000000000002	0.74716000000000005	17.199000000000002	12	8
PGAM5	1.03391	1.04703	0.0897371	Q96HS1;F5GXG4	Q96HS1	12;3	12;3	12;3	Serine/threonine-protein phosphatase PGAM5, mitochondrial	PGAM5	sp|Q96HS1|PGAM5_HUMAN Serine/threonine-protein phosphatase PGAM5, mitochondrial OS=Homo sapiens OX=9606 GN=PGAM5 PE=1 SV=2	2	12	12	12	6	5	7	10	1	5	6	6	5	7	10	1	5	6	6	5	7	10	1	5	6	37.4	37.4	37.4	32.004	289	289;140	0	50.21	0.29933999999999999	0.73221000000000003	39.79	70	48
DHRS7	-0.832358	1.04546	0.0900611	Q9Y394;H0YJ66;H0YJR8;H0YJE4	Q9Y394;H0YJ66;H0YJR8	8;7;5;2	8;7;5;2	8;7;5;2	Dehydrogenase/reductase SDR family member 7	DHRS7	sp|Q9Y394|DHRS7_HUMAN Dehydrogenase/reductase SDR family member 7 OS=Homo sapiens OX=9606 GN=DHRS7 PE=1 SV=1;tr|H0YJ66|H0YJ66_HUMAN Dehydrogenase/reductase SDR family member 7 (Fragment) OS=Homo sapiens OX=9606 GN=DHRS7 PE=1 SV=1;tr|H0YJR8|H0YJR8_HUMAN Deh	4	8	8	8	2	2	2	3	2	5	3	2	2	2	3	2	5	3	2	2	2	3	2	5	3	29.8	29.8	29.8	38.298	339	339;399;212;160	0	10.424	0.38712000000000002	1.1102000000000001	36.539000000000001	33	20
MANF	0.967844	1.04252	0.0906737	P55145;A8K878;H7C2D6	P55145;A8K878	10;10;4	10;10;4	10;10;4	Mesencephalic astrocyte-derived neurotrophic factor	MANF	sp|P55145|MANF_HUMAN Mesencephalic astrocyte-derived neurotrophic factor OS=Homo sapiens OX=9606 GN=MANF PE=1 SV=3;tr|A8K878|A8K878_HUMAN Mesencephalic astrocyte-derived neurotrophic factor OS=Homo sapiens OX=9606 GN=MANF PE=1 SV=1	3	10	10	10	7	4	8	6	1	8	3	7	4	8	6	1	8	3	7	4	8	6	1	8	3	45.6	45.6	45.6	20.7	182	182;185;71	0	21.318	0.31046000000000001	0.82484999999999997	20.094999999999999	87	31
SERBP1	0.594812	1.04098	0.0909955	Q8NC51	Q8NC51	16	16	16	Plasminogen activator inhibitor 1 RNA-binding protein	SERBP1	sp|Q8NC51|PAIRB_HUMAN Plasminogen activator inhibitor 1 RNA-binding protein OS=Homo sapiens OX=9606 GN=SERBP1 PE=1 SV=2	1	16	16	16	10	8	9	13	4	6	8	10	8	9	13	4	6	8	10	8	9	13	4	6	8	43.9	43.9	43.9	44.965	408	408	0	64.144	0.31167	1.1516	28.437000000000001	127	33
PSMA5	0.459877	1.04076	0.0910419	P28066	P28066	9	9	9	Proteasome subunit alpha type-5	PSMA5	sp|P28066|PSA5_HUMAN Proteasome subunit alpha type-5 OS=Homo sapiens OX=9606 GN=PSMA5 PE=1 SV=3	1	9	9	9	7	5	7	7	5	7	4	7	5	7	7	5	7	4	7	5	7	7	5	7	4	48.1	48.1	48.1	26.411	241	241	0	43.689	0.24464	0.87150000000000005	21.431000000000001	96	20
H1FX	-0.558581	1.04068	0.0910591	Q92522	Q92522	6	6	6	Histone H1x	H1FX	sp|Q92522|H1X_HUMAN Histone H1.10 OS=Homo sapiens OX=9606 GN=H1-10 PE=1 SV=1	1	6	6	6	5	5	4	5	4	5	4	5	5	4	5	4	5	4	5	5	4	5	4	5	4	31.5	31.5	31.5	22.487	213	213	0	65.49	1.3844000000000001	3.7930999999999999	22.16	89	23
RRM2	0.602135	1.03891	0.0914294	P31350;A0A286YFD6;C9JXC1	P31350;A0A286YFD6;C9JXC1	5;5;3	5;5;3	5;5;3	Ribonucleoside-diphosphate reductase subunit M2	RRM2	sp|P31350|RIR2_HUMAN Ribonucleoside-diphosphate reductase subunit M2 OS=Homo sapiens OX=9606 GN=RRM2 PE=1 SV=1;tr|A0A286YFD6|A0A286YFD6_HUMAN Ribonucleoside-diphosphate reductase subunit M2 OS=Homo sapiens OX=9606 GN=RRM2 PE=1 SV=1;tr|C9JXC1|C9JXC1_HUMAN R	3	5	5	5	4	4	4	3	2	3	1	4	4	4	3	2	3	1	4	4	4	3	2	3	1	19.8	19.8	19.8	44.877	389	389;374;289	0	11.57	0.91640999999999995	4.7018000000000004	33.020000000000003	41	13
MAT2A	0.484228	1.0383	0.0915592	P31153;Q00266	P31153	12;3	12;3	12;3	S-adenosylmethionine synthase isoform type-2	MAT2A	sp|P31153|METK2_HUMAN S-adenosylmethionine synthase isoform type-2 OS=Homo sapiens OX=9606 GN=MAT2A PE=1 SV=1	2	12	12	12	7	9	9	9	5	6	6	7	9	9	9	5	6	6	7	9	9	9	5	6	6	30.6	30.6	30.6	43.66	395	395;395	0	90.129	0.19955999999999999	0.68661000000000005	30.870999999999999	93	61
SLC4A1AP	-0.727945	1.03808	0.0916057	Q9BWU0;A0A087X0M4;H7C256;A0A087WWF4	Q9BWU0;A0A087X0M4	3;3;1;1	3;3;1;1	3;3;1;1	Kanadaptin	SLC4A1AP	sp|Q9BWU0|NADAP_HUMAN Kanadaptin OS=Homo sapiens OX=9606 GN=SLC4A1AP PE=1 SV=1;tr|A0A087X0M4|A0A087X0M4_HUMAN Kanadaptin OS=Homo sapiens OX=9606 GN=SLC4A1AP PE=1 SV=1	4	3	3	3	1	1	2	1	1	2	2	1	1	2	1	1	2	2	1	1	2	1	1	2	2	5.9	5.9	5.9	88.813	796	796;742;157;273	0	3.952	0.45484000000000002	1.3086	0.14244999999999999	18	3
FASTKD5	-0.505216	1.03303	0.0926776	Q7L8L6	Q7L8L6	5	5	5	FAST kinase domain-containing protein 5	FASTKD5	sp|Q7L8L6|FAKD5_HUMAN FAST kinase domain-containing protein 5, mitochondrial OS=Homo sapiens OX=9606 GN=FASTKD5 PE=1 SV=1	1	5	5	5	3	2	2	3	0	4	2	3	2	2	3	0	4	2	3	2	2	3	0	4	2	8	8	8	86.573	764	764	0	3.9114	0.38488	1.3053999999999999	84.594999999999999	24	14
LGALS3BP	0.687026	1.03023	0.0932764	Q08380;K7EP36;K7ESM3;K7EKQ5;K7ES75;K7EN99;K7ERZ6;K7EJY8;K7EJD3	Q08380	10;3;2;2;1;1;1;1;1	10;3;2;2;1;1;1;1;1	10;3;2;2;1;1;1;1;1	Galectin-3-binding protein	LGALS3BP	sp|Q08380|LG3BP_HUMAN Galectin-3-binding protein OS=Homo sapiens OX=9606 GN=LGALS3BP PE=1 SV=1	9	10	10	10	4	3	7	7	3	6	1	4	3	7	7	3	6	1	4	3	7	7	3	6	1	26.3	26.3	26.3	65.33	585	585;259;209;210;88;113;131;144;205	0	16.109	0.73060999999999998	2.6659000000000002	40.640999999999998	62	15
FADS2	-0.974901	1.02762	0.0938388	O95864	O95864	4	4	4	Fatty acid desaturase 2	FADS2	sp|O95864|FADS2_HUMAN Acyl-CoA 6-desaturase OS=Homo sapiens OX=9606 GN=FADS2 PE=1 SV=1	1	4	4	4	1	2	3	1	2	4	3	1	2	3	1	2	4	3	1	2	3	1	2	4	3	11.3	11.3	11.3	52.259	444	444	0	8.2714	0.85726999999999998	4.1516999999999999	37.381	29	4
EMD	0.975599	1.02147	0.0951756	P50402;Q5HY57	P50402;Q5HY57	5;3	5;3	5;3	Emerin	EMD	sp|P50402|EMD_HUMAN Emerin OS=Homo sapiens OX=9606 GN=EMD PE=1 SV=1;tr|Q5HY57|Q5HY57_HUMAN Emerin OS=Homo sapiens OX=9606 GN=EMD PE=1 SV=1	2	5	5	5	3	3	4	2	1	3	1	3	3	4	2	1	3	1	3	3	4	2	1	3	1	22.8	22.8	22.8	28.994	254	254;219	0	37.499	0.32018000000000002	0.87036000000000002	22.866	39	21
CAT	0.909098	1.02077	0.0953292	P04040	P04040	13	13	13	Catalase	CAT	sp|P04040|CATA_HUMAN Catalase OS=Homo sapiens OX=9606 GN=CAT PE=1 SV=3	1	13	13	13	10	9	9	9	1	10	4	10	9	9	9	1	10	4	10	9	9	9	1	10	4	41.7	41.7	41.7	59.755	527	527	0	30.892	0.36832999999999999	1.2627999999999999	37.527000000000001	96	48
GPAA1	-0.476948	1.01591	0.096402	O43292;E9PPZ9;E9PLV6;E9PLG8;E9PM11;E9PQ31	O43292;E9PPZ9;E9PLV6;E9PLG8	4;4;3;2;1;1	4;4;3;2;1;1	4;4;3;2;1;1	Glycosylphosphatidylinositol anchor attachment 1 protein	GPAA1	sp|O43292|GPAA1_HUMAN Glycosylphosphatidylinositol anchor attachment 1 protein OS=Homo sapiens OX=9606 GN=GPAA1 PE=1 SV=3;tr|E9PPZ9|E9PPZ9_HUMAN Glycosylphosphatidylinositol anchor attachment 1 protein (Fragment) OS=Homo sapiens OX=9606 GN=GPAA1 PE=1 SV=1;	6	4	4	4	2	2	2	1	1	2	2	2	2	2	1	1	2	2	2	2	2	1	1	2	2	7.6	7.6	7.6	67.622	621	621;260;234;81;158;273	0	7.5912	0.63444	1.8519000000000001	5.4009	23	17
PBK	1.38014	1.01479	0.0966527	Q96KB5;E5RFX4;E5RIE1	Q96KB5;E5RFX4	10;8;2	10;8;2	10;8;2	Lymphokine-activated killer T-cell-originated protein kinase	PBK	sp|Q96KB5|TOPK_HUMAN Lymphokine-activated killer T-cell-originated protein kinase OS=Homo sapiens OX=9606 GN=PBK PE=1 SV=3;tr|E5RFX4|E5RFX4_HUMAN Lymphokine-activated killer T-cell-originated protein kinase (Fragment) OS=Homo sapiens OX=9606 GN=PBK PE=1 SV	3	10	10	10	6	5	6	2	1	1	1	6	5	6	2	1	1	1	6	5	6	2	1	1	1	38.8	38.8	38.8	36.085	322	322;151;63	0	13.208	0.49603000000000003	1.3013999999999999	28.163	39	20
SEC31A	0.72002	1.01449	0.0967182	O94979;D6REX3;D6RHZ5;H7BXG7;H0YAB3;H0Y9T9;H0Y8V7;H0Y8W8;D6RE64;D6RCQ9;H0Y9K1;H0YAF5	O94979;D6REX3;D6RHZ5;H7BXG7	15;15;12;11;5;4;3;3;2;2;2;1	15;15;12;11;5;4;3;3;2;2;2;1	15;15;12;11;5;4;3;3;2;2;2;1	Protein transport protein Sec31A	SEC31A	sp|O94979|SC31A_HUMAN Protein transport protein Sec31A OS=Homo sapiens OX=9606 GN=SEC31A PE=1 SV=3;tr|D6REX3|D6REX3_HUMAN Protein transport protein Sec31A OS=Homo sapiens OX=9606 GN=SEC31A PE=1 SV=1;tr|D6RHZ5|D6RHZ5_HUMAN Protein transport protein Sec31A O	12	15	15	15	8	6	5	7	3	5	3	8	6	5	7	3	5	3	8	6	5	7	3	5	3	17.1	17.1	17.1	133.01	1220	1220;1251;877;969;443;235;285;383;164;166;237;181	0	42.077	0.42974000000000001	1.0878000000000001	25.280999999999999	66	53
PROCR	-0.508088	1.01438	0.096744	Q9UNN8;A0A0U1RQQ4;A0A0U1RRC4	Q9UNN8;A0A0U1RQQ4	4;3;1	4;3;1	4;3;1	Endothelial protein C receptor	PROCR	sp|Q9UNN8|EPCR_HUMAN Endothelial protein C receptor OS=Homo sapiens OX=9606 GN=PROCR PE=1 SV=1;tr|A0A0U1RQQ4|A0A0U1RQQ4_HUMAN Endothelial protein C receptor (Fragment) OS=Homo sapiens OX=9606 GN=PROCR PE=1 SV=1	3	4	4	4	4	4	4	3	3	4	4	4	4	4	3	3	4	4	4	4	4	3	3	4	4	20.6	20.6	20.6	26.671	238	238;213;34	0	38.077	0.50978000000000001	1.5546	15.284000000000001	61	11
SOD1	0.627728	1.01063	0.0975809	P00441;H7BYH4	P00441	7;3	7;3	7;3	Superoxide dismutase [Cu-Zn]	SOD1	sp|P00441|SODC_HUMAN Superoxide dismutase [Cu-Zn] OS=Homo sapiens OX=9606 GN=SOD1 PE=1 SV=2	2	7	7	7	6	5	5	5	4	6	3	6	5	5	5	4	6	3	6	5	5	5	4	6	3	74.7	74.7	74.7	15.936	154	154;135	0	323.31	0.26948	0.81501999999999997	14.231999999999999	93	12
PDP1	0.696974	1.00973	0.0977853	Q9P0J1;E5RIV4	Q9P0J1	7;1	7;1	7;1	[Pyruvate dehydrogenase [acetyl-transferring]]-phosphatase 1, mitochondrial	PDP1	sp|Q9P0J1|PDP1_HUMAN [Pyruvate dehydrogenase [acetyl-transferring]]-phosphatase 1, mitochondrial OS=Homo sapiens OX=9606 GN=PDP1 PE=1 SV=3	2	7	7	7	3	3	5	4	2	3	1	3	3	5	4	2	3	1	3	3	5	4	2	3	1	18.4	18.4	18.4	61.053	537	537;232	0	14.7	0.19774	0.46690999999999999	24.216999999999999	41	34
LARP1	0.756947	1.00876	0.0980023	Q6PKG0;E5RH50;A0A0B4J210;H0YC73;H0YBW1;Q659C4;A0A3B3ISF0;H0YC33;H0YBR8;E5RHK4;H0YAN4	Q6PKG0;E5RH50;A0A0B4J210	13;9;9;5;5;3;3;2;1;1;1	13;9;9;5;5;3;3;2;1;1;1	13;9;9;5;5;3;3;2;1;1;1	La-related protein 1	LARP1	sp|Q6PKG0|LARP1_HUMAN La-related protein 1 OS=Homo sapiens OX=9606 GN=LARP1 PE=1 SV=2;tr|E5RH50|E5RH50_HUMAN La-related protein 1 (Fragment) OS=Homo sapiens OX=9606 GN=LARP1 PE=1 SV=8;tr|A0A0B4J210|A0A0B4J210_HUMAN La-related protein 1 (Fragment) OS=Homo s	11	13	13	13	9	6	7	8	2	5	6	9	6	7	8	2	5	6	9	6	7	8	2	5	6	13.9	13.9	13.9	123.51	1096	1096;610;815;195;281;914;1115;183;36;92;150	0	28.443	0.49958000000000002	1.3629	45.470999999999997	74	27
NENF	-0.837673	1.00659	0.0984946	Q9UMX5	Q9UMX5	6	6	6	Neudesin	NENF	sp|Q9UMX5|NENF_HUMAN Neudesin OS=Homo sapiens OX=9606 GN=NENF PE=1 SV=1	1	6	6	6	2	3	3	1	0	4	3	2	3	3	1	0	4	3	2	3	3	1	0	4	3	36	36	36	18.856	172	172	0	7.6364	0.40448000000000001	1.1243000000000001	69.728999999999999	29	16
KRR1	0.718815	1.00207	0.0995253	Q13601	Q13601	5	5	5	KRR1 small subunit processome component homolog	KRR1	sp|Q13601|KRR1_HUMAN KRR1 small subunit processome component homolog OS=Homo sapiens OX=9606 GN=KRR1 PE=1 SV=4	1	5	5	5	3	1	2	2	0	1	1	3	1	2	2	0	1	1	3	1	2	2	0	1	1	14.7	14.7	14.7	43.664	381	381	0	6.1049	0.34510000000000002	0.80054999999999998	83.15	22	19
SAMM50	0.626689	1.00198	0.0995461	Q9Y512	Q9Y512	11	11	11	Sorting and assembly machinery component 50 homolog	SAMM50	sp|Q9Y512|SAM50_HUMAN Sorting and assembly machinery component 50 homolog OS=Homo sapiens OX=9606 GN=SAMM50 PE=1 SV=3	1	11	11	11	6	5	8	9	2	6	3	6	5	8	9	2	6	3	6	5	8	9	2	6	3	28.8	28.8	28.8	51.976	469	469	0	20.455	0.36320000000000002	0.90349999999999997	105.76	67	52
PDAP1	0.705564	1.00118	0.0997284	Q13442	Q13442	6	6	6	28 kDa heat- and acid-stable phosphoprotein	PDAP1	sp|Q13442|HAP28_HUMAN 28 kDa heat- and acid-stable phosphoprotein OS=Homo sapiens OX=9606 GN=PDAP1 PE=1 SV=1	1	6	6	6	5	2	4	3	1	3	2	5	2	4	3	1	3	2	5	2	4	3	1	3	2	20.4	20.4	20.4	20.63	181	181	0	11.848	0.39332	1.0904	19.047000000000001	37	22
SNRPN;SNRPB	-0.780779	0.999977	0.100005	P63162;P14678;J3QLE5;J3KRY3;S4R3P3	P63162;P14678;J3QLE5;J3KRY3;S4R3P3	8;7;7;4;4	8;7;7;4;4	8;7;7;4;4	Small nuclear ribonucleoprotein-associated protein N;Small nuclear ribonucleoprotein-associated proteins B and B	SNRPN;SNRPB	sp|P63162|RSMN_HUMAN Small nuclear ribonucleoprotein-associated protein N OS=Homo sapiens OX=9606 GN=SNRPN PE=1 SV=1;sp|P14678|RSMB_HUMAN Small nuclear ribonucleoprotein-associated proteins B and B OS=Homo sapiens OX=9606 GN=SNRPB PE=1 SV=2;tr|J3QLE5|J3QL	5	8	8	8	6	7	4	8	7	6	6	6	7	4	8	7	6	6	6	7	4	8	7	6	6	32.5	32.5	32.5	24.614	240	240;240;169;59;70	0	47.928	0.30603000000000002	0.93201999999999996	7.6269999999999998	143	32
PDS5A	-0.602853	0.998821	0.100272	Q29RF7;H0Y9L6;H0Y9L9	Q29RF7	19;2;2	19;2;2	17;2;1	Sister chromatid cohesion protein PDS5 homolog A	PDS5A	sp|Q29RF7|PDS5A_HUMAN Sister chromatid cohesion protein PDS5 homolog A OS=Homo sapiens OX=9606 GN=PDS5A PE=1 SV=1	3	19	19	17	7	8	9	8	5	12	9	7	8	9	8	5	12	9	6	7	8	7	5	10	8	20.6	20.6	18.7	150.83	1337	1337;126;165	0	43.885	0.37246000000000001	1.0024999999999999	21.558	108	64
MAX	-0.661614	0.997999	0.100462	P61244;Q6V3B1;G3V563;G3V5L1;G3V2R5	P61244;Q6V3B1;G3V563;G3V5L1;G3V2R5	2;2;2;2;2	2;2;2;2;2	2;2;2;2;2	Protein max	MAX	sp|P61244|MAX_HUMAN Protein max OS=Homo sapiens OX=9606 GN=MAX PE=1 SV=1;tr|Q6V3B1|Q6V3B1_HUMAN MAX protein OS=Homo sapiens OX=9606 GN=MAX PE=1 SV=1;tr|G3V563|G3V563_HUMAN Protein max OS=Homo sapiens OX=9606 GN=MAX PE=1 SV=1;tr|G3V5L1|G3V5L1_HUMAN Protein	5	2	2	2	1	1	1	1	1	2	1	1	1	1	1	1	2	1	1	1	1	1	1	2	1	9.4	9.4	9.4	18.275	160	160;94;121;124;125	0	3.3587	0.60170000000000001	2.2509999999999999	67.858000000000004	11	8
MRPL14	-0.613217	0.995411	0.101062	Q6P1L8	Q6P1L8	5	5	5	39S ribosomal protein L14, mitochondrial	MRPL14	sp|Q6P1L8|RM14_HUMAN 39S ribosomal protein L14, mitochondrial OS=Homo sapiens OX=9606 GN=MRPL14 PE=1 SV=1	1	5	5	5	4	5	5	4	4	5	4	4	5	5	4	4	5	4	4	5	5	4	4	5	4	37.9	37.9	37.9	15.947	145	145	0	14.915	0.34671999999999997	0.82713999999999999	25.984000000000002	50	27
CD2AP	0.648494	0.994626	0.101245	Q9Y5K6	Q9Y5K6	9	9	9	CD2-associated protein	CD2AP	sp|Q9Y5K6|CD2AP_HUMAN CD2-associated protein OS=Homo sapiens OX=9606 GN=CD2AP PE=1 SV=1	1	9	9	9	4	3	7	3	0	6	2	4	3	7	3	0	6	2	4	3	7	3	0	6	2	17.8	17.8	17.8	71.45	639	639	0	13.152	0.30342999999999998	0.71982000000000002	41.277999999999999	45	24
HIST1H1A	0.503652	0.98609	0.103255	Q02539	Q02539	14	5	5	Histone H1.1	HIST1H1A	sp|Q02539|H11_HUMAN Histone H1.1 OS=Homo sapiens OX=9606 GN=H1-1 PE=1 SV=3	1	14	5	5	13	14	7	11	10	8	11	5	5	3	4	4	4	5	5	5	3	4	4	4	5	33.5	14.9	14.9	21.842	215	215	0	41.391	0.37678	1.1041000000000001	24.02	76	36
CKAP5	0.577434	0.984607	0.103608	Q14008;H0YDX5;E9PQH5;H0YCF6;H0YEK7	Q14008	21;4;3;1;1	21;4;3;1;1	21;4;3;1;1	Cytoskeleton-associated protein 5	CKAP5	sp|Q14008|CKAP5_HUMAN Cytoskeleton-associated protein 5 OS=Homo sapiens OX=9606 GN=CKAP5 PE=1 SV=3	5	21	21	21	11	8	15	9	3	11	5	11	8	15	9	3	11	5	11	8	15	9	3	11	5	12.9	12.9	12.9	225.49	2032	2032;203;151;166;190	0	42.229	0.63624000000000003	1.5698000000000001	68.572999999999993	93	49
DCAF13	-0.846753	0.983032	0.103984	Q9NV06;A0A087WT20;B3KME9;E5RHM4;A0A087X1F8	Q9NV06;A0A087WT20;B3KME9	10;10;6;4;3	10;10;6;4;3	10;10;6;4;3	DDB1- and CUL4-associated factor 13	DCAF13	sp|Q9NV06|DCA13_HUMAN DDB1- and CUL4-associated factor 13 OS=Homo sapiens OX=9606 GN=DCAF13 PE=1 SV=2;tr|A0A087WT20|A0A087WT20_HUMAN DDB1- and CUL4-associated factor 13 OS=Homo sapiens OX=9606 GN=DCAF13 PE=1 SV=1;tr|B3KME9|B3KME9_HUMAN DDB1- and CUL4-assoc	5	10	10	10	3	4	3	1	0	5	5	3	4	3	1	0	5	5	3	4	3	1	0	5	5	23.6	23.6	23.6	51.402	445	445;597;221;185;204	0	8.3882	1.0639000000000001	2.5425	55.311	46	34
LEPRE1	-0.509909	0.97954	0.104824	Q32P28;E2QRI1;H7C2W6	Q32P28	8;2;2	8;2;2	8;2;2	Prolyl 3-hydroxylase 1	LEPRE1	sp|Q32P28|P3H1_HUMAN Prolyl 3-hydroxylase 1 OS=Homo sapiens OX=9606 GN=P3H1 PE=1 SV=2	3	8	8	8	4	6	5	4	3	7	5	4	6	5	4	3	7	5	4	6	5	4	3	7	5	15.5	15.5	15.5	83.393	736	736;207;222	0	17.335	0.48941000000000001	1.3184	19.11	68	34
CHP1	-0.693959	0.979494	0.104835	Q99653;H0YNG9;H0YKE7;F5GX29;H0YLY7	Q99653;H0YNG9;H0YKE7;F5GX29;H0YLY7	7;6;5;5;4	7;6;5;5;4	7;6;5;5;4	Calcineurin B homologous protein 1	CHP1	sp|Q99653|CHP1_HUMAN Calcineurin B homologous protein 1 OS=Homo sapiens OX=9606 GN=CHP1 PE=1 SV=3;tr|H0YNG9|H0YNG9_HUMAN Calcineurin B homologous protein 1 OS=Homo sapiens OX=9606 GN=CHP1 PE=1 SV=1;tr|H0YKE7|H0YKE7_HUMAN Calcineurin B homologous protein 1	5	7	7	7	2	6	4	5	3	4	3	2	6	4	5	3	4	3	2	6	4	5	3	4	3	40	40	40	22.456	195	195;154;123;128;91	0	23.234	0.60658999999999996	1.7171000000000001	29.423999999999999	47	32
NDUFV1	0.982431	0.976515	0.105556	P49821;G3V0I5;B4DE93;E9PQP1;E9PPR0;E9PMX3;E9PLC6;E9PJL9;H0YD04;H0YE81;E9PPD6;E9PPS5	P49821;G3V0I5;B4DE93;E9PQP1	12;12;9;6;5;5;4;3;3;3;2;2	12;12;9;6;5;5;4;3;3;3;2;2	12;12;9;6;5;5;4;3;3;3;2;2	NADH dehydrogenase [ubiquinone] flavoprotein 1, mitochondrial	NDUFV1	sp|P49821|NDUV1_HUMAN NADH dehydrogenase [ubiquinone] flavoprotein 1, mitochondrial OS=Homo sapiens OX=9606 GN=NDUFV1 PE=1 SV=4;tr|G3V0I5|G3V0I5_HUMAN NADH dehydrogenase [ubiquinone] flavoprotein 1, mitochondrial OS=Homo sapiens OX=9606 GN=NDUFV1 PE=1 SV=1	12	12	12	12	3	4	7	4	2	8	3	3	4	7	4	2	8	3	3	4	7	4	2	8	3	37.1	37.1	37.1	50.817	464	464;457;363;178;144;178;136;95;127;133;52;75	0	14.718	0.51856000000000002	2.31	42.35	47	21
LYPLA2	0.731511	0.976479	0.105565	O95372;Q5QPQ1;Q5QPQ0;Q5QPQ3;Q5QPQ2;Q5QPN5;Q5QPN9	O95372;Q5QPQ1;Q5QPQ0;Q5QPQ3;Q5QPQ2	3;2;2;2;2;1;1	3;2;2;2;2;1;1	3;2;2;2;2;1;1	Acyl-protein thioesterase 2	LYPLA2	sp|O95372|LYPA2_HUMAN Acyl-protein thioesterase 2 OS=Homo sapiens OX=9606 GN=LYPLA2 PE=1 SV=1;tr|Q5QPQ1|Q5QPQ1_HUMAN Acyl-protein thioesterase 2 (Fragment) OS=Homo sapiens OX=9606 GN=LYPLA2 PE=1 SV=1;tr|Q5QPQ0|Q5QPQ0_HUMAN Acyl-protein thioesterase 2 OS=Ho	7	3	3	3	2	2	2	0	1	1	2	2	2	2	0	1	1	2	2	2	2	0	1	1	2	35.5	35.5	35.5	24.737	231	231;162;164;180;182;90;137	0	5.2804	0.31652000000000002	0.68664000000000003	24.904	17	6
COPS2	0.632414	0.974589	0.106026	P61201;B4DIH5;H0YM03;H0YKU5	P61201;B4DIH5;H0YM03;H0YKU5	4;4;2;2	4;4;2;2	4;4;2;2	COP9 signalosome complex subunit 2	COPS2	sp|P61201|CSN2_HUMAN COP9 signalosome complex subunit 2 OS=Homo sapiens OX=9606 GN=COPS2 PE=1 SV=1;tr|B4DIH5|B4DIH5_HUMAN COP9 signalosome complex subunit 2 OS=Homo sapiens OX=9606 GN=COPS2 PE=1 SV=1;tr|H0YM03|H0YM03_HUMAN COP9 signalosome complex subunit	4	4	4	4	2	2	2	3	1	2	1	2	2	2	3	1	2	1	2	2	2	3	1	2	1	13.8	13.8	13.8	51.596	443	443;379;183;263	0	14.877	0.27128000000000002	0.79400000000000004	9.4859000000000009	26	16
FHL2	0.885895	0.972512	0.106534	Q14192	Q14192	7	7	7	Four and a half LIM domains protein 2	FHL2	sp|Q14192|FHL2_HUMAN Four and a half LIM domains protein 2 OS=Homo sapiens OX=9606 GN=FHL2 PE=1 SV=3	1	7	7	7	6	3	4	2	1	4	1	6	3	4	2	1	4	1	6	3	4	2	1	4	1	28.3	28.3	28.3	32.193	279	279	0	13.305	0.33311000000000002	1.2515000000000001	27.85	40	11
GALE	1.03863	0.968547	0.107511	Q14376;Q5QPP1;Q5QPP3;Q5QPP4;Q5QPP9	Q14376;Q5QPP1;Q5QPP3;Q5QPP4	7;5;5;4;1	7;5;5;4;1	7;5;5;4;1	UDP-glucose 4-epimerase	GALE	sp|Q14376|GALE_HUMAN UDP-glucose 4-epimerase OS=Homo sapiens OX=9606 GN=GALE PE=1 SV=2;tr|Q5QPP1|Q5QPP1_HUMAN UDP-glucose 4-epimerase (Fragment) OS=Homo sapiens OX=9606 GN=GALE PE=1 SV=1;tr|Q5QPP3|Q5QPP3_HUMAN UDP-glucose 4-epimerase (Fragment) OS=Homo sap	5	7	7	7	3	2	5	3	1	2	2	3	2	5	3	1	2	2	3	2	5	3	1	2	2	39.1	39.1	39.1	38.281	348	348;194;227;239;108	0	13.223	0.34450999999999998	0.86234999999999995	16.878	37	17
CAPNS1	1.06456	0.962581	0.108998	P04632;A0A0C4DGQ5;K7ELJ7;A0A075B7C0;U3KQE2;K7EIV0;K7EKD8;K7EM73;U3KPR7;K7EMQ1	P04632;A0A0C4DGQ5;K7ELJ7;A0A075B7C0;U3KQE2;K7EIV0;K7EKD8;K7EM73	12;12;11;10;9;9;8;6;5;2	12;12;11;10;9;9;8;6;5;2	10;10;9;8;7;7;6;6;3;2	Calpain small subunit 1	CAPNS1	sp|P04632|CPNS1_HUMAN Calpain small subunit 1 OS=Homo sapiens OX=9606 GN=CAPNS1 PE=1 SV=1;tr|A0A0C4DGQ5|A0A0C4DGQ5_HUMAN Calpain small subunit 1 OS=Homo sapiens OX=9606 GN=CAPNS1 PE=1 SV=1;tr|K7ELJ7|K7ELJ7_HUMAN Calpain small subunit 1 OS=Homo sapiens OX=9	10	12	12	10	11	6	6	6	4	6	2	11	6	6	6	4	6	2	9	4	5	4	3	5	2	56.3	56.3	53.7	28.315	268	268;322;278;197;161;196;238;163;100;94	0	20.542	0.29796	0.79937999999999998	23.657	81	30
LARP7	-0.59417	0.961983	0.109148	Q4G0J3;D6R9Z6;D6RFF0;H0YA82	Q4G0J3;D6R9Z6;D6RFF0;H0YA82	2;1;1;1	2;1;1;1	2;1;1;1	La-related protein 7	LARP7	sp|Q4G0J3|LARP7_HUMAN La-related protein 7 OS=Homo sapiens OX=9606 GN=LARP7 PE=1 SV=1;tr|D6R9Z6|D6R9Z6_HUMAN La-related protein 7 (Fragment) OS=Homo sapiens OX=9606 GN=LARP7 PE=1 SV=1;tr|D6RFF0|D6RFF0_HUMAN La-related protein 7 (Fragment) OS=Homo sapiens O	4	2	2	2	1	1	1	0	0	2	2	1	1	1	0	0	2	2	1	1	1	0	0	2	2	4.3	4.3	4.3	66.898	582	582;155;299;334	0	3.3489	0.24521000000000001	0.47682999999999998	104.02	8	7
PPP2R2A	0.654033	0.955696	0.11074	P63151;A0A590UJY3;A0A590UJJ1;Q66LE6;Q00005;E5RFR9;E5RIY1;H0YB06	P63151;A0A590UJY3;A0A590UJJ1	8;6;5;3;2;2;1;1	8;6;5;3;2;2;1;1	8;6;5;3;2;2;1;1	Serine/threonine-protein phosphatase 2A 55 kDa regulatory subunit B alpha isoform	PPP2R2A	sp|P63151|2ABA_HUMAN Serine/threonine-protein phosphatase 2A 55 kDa regulatory subunit B alpha isoform OS=Homo sapiens OX=9606 GN=PPP2R2A PE=1 SV=1;tr|A0A590UJY3|A0A590UJY3_HUMAN Serine/threonine-protein phosphatase 2A 55 kDa regulatory subunit B OS=Homo s	8	8	8	8	5	4	4	3	1	2	2	5	4	4	3	1	2	2	5	4	4	3	1	2	2	30.4	30.4	30.4	51.691	447	447;340;288;453;443;197;132;150	0	28.425	0.42638999999999999	1.1327	24.704999999999998	41	22
MMTAG2	-0.903352	0.954027	0.111166	Q9BU76	Q9BU76	2	2	2	Multiple myeloma tumor-associated protein 2	MMTAG2	sp|Q9BU76|MMTA2_HUMAN Multiple myeloma tumor-associated protein 2 OS=Homo sapiens OX=9606 GN=MMTAG2 PE=1 SV=1	1	2	2	2	1	1	2	1	2	2	2	1	1	2	1	2	2	2	1	1	2	1	2	2	2	8.7	8.7	8.7	29.411	263	263	0	5.7637	0.41761999999999999	1.2212000000000001	16.962	22	7
FLOT2	1.40465	0.953503	0.111301	Q14254;E7EMK3;J3QLD9	Q14254;E7EMK3;J3QLD9	8;8;8	8;8;8	4;4;4	Flotillin-2	FLOT2	sp|Q14254|FLOT2_HUMAN Flotillin-2 OS=Homo sapiens OX=9606 GN=FLOT2 PE=1 SV=2;tr|E7EMK3|E7EMK3_HUMAN Flotillin OS=Homo sapiens OX=9606 GN=FLOT2 PE=1 SV=1;tr|J3QLD9|J3QLD9_HUMAN Flotillin OS=Homo sapiens OX=9606 GN=FLOT2 PE=1 SV=1	3	8	8	4	2	2	5	4	1	4	1	2	2	5	4	1	4	1	1	1	3	3	1	2	0	26.6	26.6	15.2	47.064	428	428;483;428	0	11.455	0.33955000000000002	0.91002000000000005	68.313999999999993	37	27
ACTR2	0.664472	0.951361	0.111851	P61160;F5H6T1;A0A1B0GWD0;A0A1B0GWH0	P61160;F5H6T1	10;7;2;2	10;7;2;2	10;7;2;2	Actin-related protein 2	ACTR2	sp|P61160|ARP2_HUMAN Actin-related protein 2 OS=Homo sapiens OX=9606 GN=ACTR2 PE=1 SV=1;tr|F5H6T1|F5H6T1_HUMAN Actin-related protein 2 OS=Homo sapiens OX=9606 GN=ACTR2 PE=1 SV=2	4	10	10	10	8	6	7	6	2	7	3	8	6	7	6	2	7	3	8	6	7	6	2	7	3	40.9	40.9	40.9	44.76	394	394;339;53;65	0	23.648	0.38157999999999997	1.1595	51.610999999999997	86	51
SLC2A1	-0.528161	0.95134	0.111856	P11166	P11166	3	3	3	Solute carrier family 2, facilitated glucose transporter member 1	SLC2A1	sp|P11166|GTR1_HUMAN Solute carrier family 2, facilitated glucose transporter member 1 OS=Homo sapiens OX=9606 GN=SLC2A1 PE=1 SV=2	1	3	3	3	1	2	1	1	1	2	1	1	2	1	1	1	2	1	1	2	1	1	1	2	1	5.7	5.7	5.7	54.083	492	492	0	12.244	0.34726000000000001	1.5007999999999999	2.0954000000000002	16	1
TFB2M	0.617893	0.949275	0.112389	Q9H5Q4	Q9H5Q4	3	3	3	Dimethyladenosine transferase 2, mitochondrial	TFB2M	sp|Q9H5Q4|TFB2M_HUMAN Dimethyladenosine transferase 2, mitochondrial OS=Homo sapiens OX=9606 GN=TFB2M PE=1 SV=1	1	3	3	3	0	1	2	1	1	1	1	0	1	2	1	1	1	1	0	1	2	1	1	1	1	10.1	10.1	10.1	45.348	396	396	0	8.2966	0.72101999999999999	1.8473999999999999	77.426000000000002	16	5
PGD	1.30835	0.949177	0.112415	P52209;K7EM49;K7EPF6;K7EMN2;K7ELN9	P52209	18;8;8;6;4	18;8;8;6;4	18;8;8;6;4	6-phosphogluconate dehydrogenase, decarboxylating	PGD	sp|P52209|6PGD_HUMAN 6-phosphogluconate dehydrogenase, decarboxylating OS=Homo sapiens OX=9606 GN=PGD PE=1 SV=3	5	18	18	18	14	10	8	8	5	4	1	14	10	8	8	5	4	1	14	10	8	8	5	4	1	54.2	54.2	54.2	53.139	483	483;205;256;160;224	0	25.206	0.31566	0.87905	25.681999999999999	101	42
DNAJA3	-0.482136	0.948948	0.112474	Q96EY1	Q96EY1	6	6	6	DnaJ homolog subfamily A member 3, mitochondrial	DNAJA3	sp|Q96EY1|DNJA3_HUMAN DnaJ homolog subfamily A member 3, mitochondrial OS=Homo sapiens OX=9606 GN=DNAJA3 PE=1 SV=2	1	6	6	6	5	5	4	5	0	5	4	5	5	4	5	0	5	4	5	5	4	5	0	5	4	17.7	17.7	17.7	52.488	480	480	0	19.505	0.47656999999999999	1.2890999999999999	32.299999999999997	58	21
PTRF	-0.438275	0.94715	0.112941	Q6NZI2	Q6NZI2	11	11	11	Polymerase I and transcript release factor	PTRF	sp|Q6NZI2|CAVN1_HUMAN Caveolae-associated protein 1 OS=Homo sapiens OX=9606 GN=CAVIN1 PE=1 SV=1	1	11	11	11	7	9	7	7	5	9	7	7	9	7	7	5	9	7	7	9	7	7	5	9	7	33.6	33.6	33.6	43.476	390	390	0	51.688	0.65249000000000001	3.0129999999999999	19.045000000000002	134	33
HDLBP	0.546072	0.9458	0.113292	Q00341;A0A024R4E5;H0Y394;H7C0A4;C9JIZ1;C9J5E5;C9JZI8;C9JHS7;C9JES8;C9JHZ8;C9JK79;C9JT62;H7C2D1;C9JHN6;C9JEJ8;C9JBS3;H7BZC3;C9JQ82;C9JMQ6;C9J739;C9JHS9	Q00341;A0A024R4E5;H0Y394	17;17;11;7;6;5;5;4;4;4;3;3;3;2;2;2;2;2;2;1;1	17;17;11;7;6;5;5;4;4;4;3;3;3;2;2;2;2;2;2;1;1	17;17;11;7;6;5;5;4;4;4;3;3;3;2;2;2;2;2;2;1;1	Vigilin	HDLBP	sp|Q00341|VIGLN_HUMAN Vigilin OS=Homo sapiens OX=9606 GN=HDLBP PE=1 SV=2;tr|A0A024R4E5|A0A024R4E5_HUMAN High density lipoprotein binding protein (Vigilin), isoform CRA_a OS=Homo sapiens OX=9606 GN=HDLBP PE=1 SV=1;tr|H0Y394|H0Y394_HUMAN Vigilin (Fragment) O	21	17	17	17	7	5	8	8	3	8	3	7	5	8	8	3	8	3	7	5	8	8	3	8	3	19.6	19.6	19.6	141.45	1268	1268;1268;973;332;224;221;164;126;147;141;128;96;308;81;79;69;267;53;46;19;17	0	33.55	0.57337000000000005	1.7734000000000001	56.68	83	40
TIGAR	0.758338	0.945714	0.113315	Q9NQ88;A0A0U1RQD1	Q9NQ88	4;1	4;1	4;1	Fructose-2,6-bisphosphatase TIGAR	TIGAR	sp|Q9NQ88|TIGAR_HUMAN Fructose-2,6-bisphosphatase TIGAR OS=Homo sapiens OX=9606 GN=TIGAR PE=1 SV=1	2	4	4	4	4	2	3	2	2	2	2	4	2	3	2	2	2	2	4	2	3	2	2	2	2	17	17	17	30.062	270	270;211	0	5.1233	0.28827999999999998	0.84080999999999995	21.395	34	11
LDLR	1.05297	0.944868	0.113536	P01130;J3KMZ9;H0YMD1;H0YM92;H0YMQ3	P01130;J3KMZ9;H0YMD1;H0YM92	4;4;4;2;1	4;4;4;2;1	4;4;4;2;1	Low-density lipoprotein receptor	LDLR	sp|P01130|LDLR_HUMAN Low-density lipoprotein receptor OS=Homo sapiens OX=9606 GN=LDLR PE=1 SV=1;tr|J3KMZ9|J3KMZ9_HUMAN Low-density lipoprotein receptor (Fragment) OS=Homo sapiens OX=9606 GN=LDLR PE=1 SV=1;tr|H0YMD1|H0YMD1_HUMAN Low-density lipoprotein rece	5	4	4	4	2	2	3	3	1	4	2	2	2	3	3	1	4	2	2	2	3	3	1	4	2	7.3	7.3	7.3	95.375	860	860;945;948;309;170	0	8.0801	0.55203999999999998	374.16	188.21	27	16
AHNAK2	-0.671102	0.944438	0.113648	Q8IVF2	Q8IVF2	12	12	12	Protein AHNAK2	AHNAK2	sp|Q8IVF2|AHNK2_HUMAN Protein AHNAK2 OS=Homo sapiens OX=9606 GN=AHNAK2 PE=1 SV=2	1	12	12	12	4	5	6	1	1	5	4	4	5	6	1	1	5	4	4	5	6	1	1	5	4	13.9	13.9	13.9	616.62	5795	5795	0	19.176	0.65829000000000004	1.7035	65.015000000000001	59	34
PPP1CB	0.478023	0.944047	0.11375	P62140;E7ETD8;C9J9S3;C9JP48	P62140;E7ETD8;C9J9S3;C9JP48	20;12;10;10	7;2;4;4	7;2;4;4	Serine/threonine-protein phosphatase PP1-beta catalytic subunit;Serine/threonine-protein phosphatase	PPP1CB	sp|P62140|PP1B_HUMAN Serine/threonine-protein phosphatase PP1-beta catalytic subunit OS=Homo sapiens OX=9606 GN=PPP1CB PE=1 SV=3;tr|E7ETD8|E7ETD8_HUMAN Serine/threonine-protein phosphatase (Fragment) OS=Homo sapiens OX=9606 GN=PPP1CB PE=1 SV=1;tr|C9J9S3|C9	4	20	7	7	18	16	15	15	10	15	13	6	4	5	3	1	5	3	6	4	5	3	1	5	3	53.2	25.7	25.7	37.186	327	327;169;125;138	0	23.911	0.66559000000000001	1.8095000000000001	25.484999999999999	60	28
DOCK7	0.849984	0.939022	0.115074	Q96N67;A0A1B0GWE0;A0A0U1RRC1;A0A0U1RQJ5;A0A1B0GUE9	Q96N67;A0A1B0GWE0	6;3;2;2;1	6;3;2;2;1	6;3;2;2;1	Dedicator of cytokinesis protein 7	DOCK7	sp|Q96N67|DOCK7_HUMAN Dedicator of cytokinesis protein 7 OS=Homo sapiens OX=9606 GN=DOCK7 PE=1 SV=4;tr|A0A1B0GWE0|A0A1B0GWE0_HUMAN Dedicator of cytokinesis protein 7 (Fragment) OS=Homo sapiens OX=9606 GN=DOCK7 PE=1 SV=1	5	6	6	6	3	0	3	2	2	1	2	3	0	3	2	2	1	2	3	0	3	2	2	1	2	3.5	3.5	3.5	242.56	2140	2140;1229;248;255;602	0	14.112	0.33877000000000002	0.85116000000000003	75.096999999999994	18	7
PAFAH1B2	0.756715	0.936209	0.115822	P68402;J3KNE3	P68402;J3KNE3	3;2	3;2	3;2	Platelet-activating factor acetylhydrolase IB subunit beta	PAFAH1B2	sp|P68402|PA1B2_HUMAN Platelet-activating factor acetylhydrolase IB subunit beta OS=Homo sapiens OX=9606 GN=PAFAH1B2 PE=1 SV=1;tr|J3KNE3|J3KNE3_HUMAN Platelet-activating factor acetylhydrolase IB subunit beta (Fragment) OS=Homo sapiens OX=9606 GN=PAFAH1B2	2	3	3	3	2	1	1	3	1	2	1	2	1	1	3	1	2	1	2	1	1	3	1	2	1	28.8	28.8	28.8	25.569	229	229;175	0	9.5423	0.29249999999999998	0.82142000000000004	22.077999999999999	24	8
MCTS1	0.596035	0.936036	0.115868	Q9ULC4;A0A3B3IRV3	Q9ULC4;A0A3B3IRV3	5;3	5;3	5;3	Malignant T-cell-amplified sequence 1	MCTS1	sp|Q9ULC4|MCTS1_HUMAN Malignant T-cell-amplified sequence 1 OS=Homo sapiens OX=9606 GN=MCTS1 PE=1 SV=1;tr|A0A3B3IRV3|A0A3B3IRV3_HUMAN Malignant T-cell-amplified sequence OS=Homo sapiens OX=9606 GN=MCTS2P PE=1 SV=1	2	5	5	5	4	2	2	3	2	4	1	4	2	2	3	2	4	1	4	2	2	3	2	4	1	49.7	49.7	49.7	20.555	181	181;181	0	12.795	0.35677999999999999	1.0683	12.013999999999999	53	16
GMPS	0.53589	0.935282	0.11607	P49915	P49915	18	18	18	GMP synthase [glutamine-hydrolyzing]	GMPS	sp|P49915|GUAA_HUMAN GMP synthase [glutamine-hydrolyzing] OS=Homo sapiens OX=9606 GN=GMPS PE=1 SV=1	1	18	18	18	12	9	11	10	5	9	3	12	9	11	10	5	9	3	12	9	11	10	5	9	3	46	46	46	76.715	693	693	0	34.013	0.36978	1.0611999999999999	42.139000000000003	131	54
COX7A2	0.663052	0.93495	0.116158	P14406;D6RIE3;D6RGV5;H0UI06;D6R9C3	P14406;D6RIE3;D6RGV5;H0UI06;D6R9C3	2;2;2;2;1	2;2;2;2;1	2;2;2;2;1	Cytochrome c oxidase subunit 7A2, mitochondrial	COX7A2	sp|P14406|CX7A2_HUMAN Cytochrome c oxidase subunit 7A2, mitochondrial OS=Homo sapiens OX=9606 GN=COX7A2 PE=1 SV=1;tr|D6RIE3|D6RIE3_HUMAN Cytochrome c oxidase subunit 7A2, mitochondrial OS=Homo sapiens OX=9606 GN=COX7A2 PE=1 SV=1;tr|D6RGV5|D6RGV5_HUMAN Cyto	5	2	2	2	1	1	2	1	1	2	1	1	1	2	1	1	2	1	1	1	2	1	1	2	1	27.7	27.7	27.7	9.3959	83	83;91;103;115;53	0	7.0291	0.36795	1.1904999999999999	33.655999999999999	23	12
PRRC2C	0.78044	0.934486	0.116282	Q9Y520;E7EPN9;A0A0A0MS30;A0A2R8Y7F4;A0A2R8YET2;H7C5N8;A0A2R8Y424	Q9Y520;E7EPN9	6;6;2;2;2;2;1	6;6;2;2;2;2;1	6;6;2;2;2;2;1	Protein PRRC2C	PRRC2C	sp|Q9Y520|PRC2C_HUMAN Protein PRRC2C OS=Homo sapiens OX=9606 GN=PRRC2C PE=1 SV=4;tr|E7EPN9|E7EPN9_HUMAN Protein PRRC2C OS=Homo sapiens OX=9606 GN=PRRC2C PE=1 SV=1	7	6	6	6	3	2	3	2	0	1	2	3	2	3	2	0	1	2	3	2	3	2	0	1	2	3.5	3.5	3.5	316.91	2896	2896;2819;299;910;1090;1300;159	0	6.4756	0.51380000000000003	1.5557000000000001	56.328000000000003	17	12
SACM1L	0.887903	0.934436	0.116296	Q9NTJ5;A0A5F9ZHN7;E9PGZ4;F8WDN7;C9JV50;F8WCQ2;C9J3E3	Q9NTJ5;A0A5F9ZHN7;E9PGZ4;F8WDN7	9;9;8;5;3;1;1	9;9;8;5;3;1;1	9;9;8;5;3;1;1	Phosphatidylinositide phosphatase SAC1	SACM1L	sp|Q9NTJ5|SAC1_HUMAN Phosphatidylinositol-3-phosphatase SAC1 OS=Homo sapiens OX=9606 GN=SACM1L PE=1 SV=2;tr|A0A5F9ZHN7|A0A5F9ZHN7_HUMAN Phosphatidylinositide phosphatase SAC1 OS=Homo sapiens OX=9606 GN=SACM1L PE=1 SV=1;tr|E9PGZ4|E9PGZ4_HUMAN Phosphatidylin	7	9	9	9	4	5	5	6	1	3	4	4	5	5	6	1	3	4	4	5	5	6	1	3	4	17.4	17.4	17.4	66.966	587	587;609;484;287;187;71;112	0	17.688	0.31541999999999998	0.82577999999999996	15.413	47	25
MAP4	0.655925	0.933737	0.116483	P27816;E7EVA0;H7C4C5;H0Y2V1;B5MEG9;H7C456;A0A0J9YVV8;A0A0J9YW37	P27816;E7EVA0	20;20;9;8;8;3;1;1	20;20;9;8;8;3;1;1	13;13;3;1;3;3;1;1	Microtubule-associated protein 4;Microtubule-associated protein	MAP4	sp|P27816|MAP4_HUMAN Microtubule-associated protein 4 OS=Homo sapiens OX=9606 GN=MAP4 PE=1 SV=3;tr|E7EVA0|E7EVA0_HUMAN Microtubule-associated protein OS=Homo sapiens OX=9606 GN=MAP4 PE=1 SV=1	8	20	20	13	15	10	12	10	10	13	5	15	10	12	10	10	13	5	9	6	8	5	4	9	3	22.1	22.1	15	121	1152	1152;2297;493;463;760;283;76;140	0	131.91	0.40196999999999999	1.1621999999999999	70.81	127	65
CCNB1	0.607457	0.929459	0.117636	P14635;E9PC90;H0YA62;D6RHI0	P14635;E9PC90	6;5;2;1	6;5;2;1	6;5;2;1	G2/mitotic-specific cyclin-B1	CCNB1	sp|P14635|CCNB1_HUMAN G2/mitotic-specific cyclin-B1 OS=Homo sapiens OX=9606 GN=CCNB1 PE=1 SV=1;tr|E9PC90|E9PC90_HUMAN G2/mitotic-specific cyclin-B1 (Fragment) OS=Homo sapiens OX=9606 GN=CCNB1 PE=1 SV=1	4	6	6	6	4	4	5	4	2	4	1	4	4	5	4	2	4	1	4	4	5	4	2	4	1	21.9	21.9	21.9	48.337	433	433;401;185;244	0	18.853	1.2329000000000001	6.3136000000000001	24.596	54	19
PEF1	-0.746596	0.928991	0.117763	Q9UBV8	Q9UBV8	2	2	2	Peflin	PEF1	sp|Q9UBV8|PEF1_HUMAN Peflin OS=Homo sapiens OX=9606 GN=PEF1 PE=1 SV=1	1	2	2	2	1	0	2	1	1	2	1	1	0	2	1	1	2	1	1	0	2	1	1	2	1	8.5	8.5	8.5	30.381	284	284	0	4.7936	0.29150999999999999	1.4819	58.695999999999998	13	10
NUDCD1	0.582283	0.927284	0.118227	Q96RS6	Q96RS6	5	5	5	NudC domain-containing protein 1	NUDCD1	sp|Q96RS6|NUDC1_HUMAN NudC domain-containing protein 1 OS=Homo sapiens OX=9606 GN=NUDCD1 PE=1 SV=2	1	5	5	5	4	2	3	2	1	3	1	4	2	3	2	1	3	1	4	2	3	2	1	3	1	12.7	12.7	12.7	66.755	583	583	0	16.223	0.32546000000000003	0.89946000000000004	2.7313000000000001	27	17
MTOR	-0.72088	0.927185	0.118254	P42345;B1AKP8	P42345	9;4	9;4	9;4	Serine/threonine-protein kinase mTOR	MTOR	sp|P42345|MTOR_HUMAN Serine/threonine-protein kinase mTOR OS=Homo sapiens OX=9606 GN=MTOR PE=1 SV=1	2	9	9	9	3	4	3	4	1	4	3	3	4	3	4	1	4	3	3	4	3	4	1	4	3	6.3	6.3	6.3	288.89	2549	2549;754	0	9.748	0.34836	0.88456000000000001	20.547000000000001	34	15
VCL	0.645307	0.924988	0.118853	P18206;A0A096LPE1	P18206	32;2	32;2	32;2	Vinculin	VCL	sp|P18206|VINC_HUMAN Vinculin OS=Homo sapiens OX=9606 GN=VCL PE=1 SV=4	2	32	32	32	15	10	21	18	11	12	13	15	10	21	18	11	12	13	15	10	21	18	11	12	13	40.2	40.2	40.2	123.8	1134	1134;57	0	83.642	0.26623999999999998	0.69472999999999996	40.277000000000001	186	138
ATP5B	-0.413987	0.92491	0.118875	P06576;H0YH81;F8W079;H0YI37	P06576;H0YH81;F8W079	31;24;18;7	31;24;18;7	22;16;13;2	ATP synthase subunit beta, mitochondrial;ATP synthase subunit beta	ATP5B	sp|P06576|ATPB_HUMAN ATP synthase subunit beta, mitochondrial OS=Homo sapiens OX=9606 GN=ATP5F1B PE=1 SV=3;tr|H0YH81|H0YH81_HUMAN ATP synthase subunit beta (Fragment) OS=Homo sapiens OX=9606 GN=ATP5F1B PE=1 SV=1;tr|F8W079|F8W079_HUMAN ATP synthase subunit	4	31	31	22	25	26	19	26	21	23	26	25	26	19	26	21	23	26	17	18	11	18	13	14	18	79	79	52.7	56.559	529	529;362;284;133	0	323.31	0.26898	0.89946000000000004	51.621000000000002	580	160
TCEB2	-0.604536	0.92462	0.118954	Q15370;B8ZZU8;I3L0M9;A0A0B4J296	Q15370;B8ZZU8;I3L0M9;A0A0B4J296	5;4;4;3	5;4;4;3	5;4;4;3	Transcription elongation factor B polypeptide 2	TCEB2	sp|Q15370|ELOB_HUMAN Elongin-B OS=Homo sapiens OX=9606 GN=ELOB PE=1 SV=1;tr|B8ZZU8|B8ZZU8_HUMAN Elongin-B OS=Homo sapiens OX=9606 GN=ELOB PE=1 SV=1;tr|I3L0M9|I3L0M9_HUMAN Elongin-B (Fragment) OS=Homo sapiens OX=9606 GN=ELOB PE=1 SV=1;tr|A0A0B4J296|A0A0B4J2	4	5	5	5	3	3	2	2	1	4	4	3	3	2	2	1	4	4	3	3	2	2	1	4	4	42.4	42.4	42.4	13.133	118	118;113;140;66	0	6.4119	0.73324999999999996	1.5907	42.795999999999999	36	17
YES1	0.512049	0.922132	0.119638	P07947;J3QRU1;P12931;P06241;E5RFS5;P07948;P08631;P09769;Q5TGY6;H0Y3C5;J3KPD6	P07947;J3QRU1	13;13;6;6;2;1;1;1;1;1;1	13;13;6;6;2;1;1;1;1;1;1	12;12;5;5;2;1;1;1;1;1;1	Tyrosine-protein kinase Yes;Non-specific protein-tyrosine kinase	YES1	sp|P07947|YES_HUMAN Tyrosine-protein kinase Yes OS=Homo sapiens OX=9606 GN=YES1 PE=1 SV=3;tr|J3QRU1|J3QRU1_HUMAN Tyrosine-protein kinase OS=Homo sapiens OX=9606 GN=YES1 PE=1 SV=1	11	13	13	12	10	7	5	10	4	6	4	10	7	5	10	4	6	4	9	7	5	9	4	6	4	26.3	26.3	24.5	60.801	543	543;548;536;537;232;512;526;529;312;525;526	0	18.661	0.50688	1.2877000000000001	49.944000000000003	76	39
PAF1	-0.606137	0.919799	0.120282	Q8N7H5	Q8N7H5	3	3	2	RNA polymerase II-associated factor 1 homolog	PAF1	sp|Q8N7H5|PAF1_HUMAN RNA polymerase II-associated factor 1 homolog OS=Homo sapiens OX=9606 GN=PAF1 PE=1 SV=2	1	3	3	2	1	1	1	1	1	2	2	1	1	1	1	1	2	2	1	1	0	0	0	1	1	6.6	6.6	4.5	59.975	531	531	0	3.1733	0.32454	0.65007999999999999	49.947000000000003	9	8
NOL7	-0.682067	0.918839	0.120548	Q9UMY1;H7C2B1	Q9UMY1	3;1	3;1	3;1	Nucleolar protein 7	NOL7	sp|Q9UMY1|NOL7_HUMAN Nucleolar protein 7 OS=Homo sapiens OX=9606 GN=NOL7 PE=1 SV=2	2	3	3	3	2	2	1	1	0	1	2	2	2	1	1	0	1	2	2	2	1	1	0	1	2	16.7	16.7	16.7	29.426	257	257;83	0	9.356	1.3501000000000001	3.2490999999999999	28.792999999999999	20	4
RTN4	-0.504121	0.917813	0.120833	F8W914;Q9NQC3;A0A0U1RQR6	F8W914;Q9NQC3	7;5;2	7;5;2	4;2;0	Reticulon;Reticulon-4	RTN4	tr|F8W914|F8W914_HUMAN Reticulon OS=Homo sapiens OX=9606 GN=RTN4 PE=1 SV=1;sp|Q9NQC3|RTN4_HUMAN Reticulon-4 OS=Homo sapiens OX=9606 GN=RTN4 PE=1 SV=2	3	7	7	4	5	6	5	5	4	6	7	5	6	5	5	4	6	7	3	4	3	3	3	4	4	28.4	28.4	18	37.144	345	345;1192;127	0	86.914	0.35344999999999999	1.2503	6.7504999999999997	116	34
UHRF1	-0.725014	0.915409	0.121504	Q96T88;A0A087WVR3;A0A087WTW0;A0A087WWG9;Q96PU4	Q96T88;A0A087WVR3;A0A087WTW0;A0A087WWG9	9;9;9;5;1	9;9;9;5;1	9;9;9;5;1	E3 ubiquitin-protein ligase UHRF1	UHRF1	sp|Q96T88|UHRF1_HUMAN E3 ubiquitin-protein ligase UHRF1 OS=Homo sapiens OX=9606 GN=UHRF1 PE=1 SV=1;tr|A0A087WVR3|A0A087WVR3_HUMAN E3 ubiquitin-protein ligase UHRF1 OS=Homo sapiens OX=9606 GN=UHRF1 PE=1 SV=1;tr|A0A087WTW0|A0A087WTW0_HUMAN E3 ubiquitin-prote	5	9	9	9	3	3	6	4	2	6	4	3	3	6	4	2	6	4	3	3	6	4	2	6	4	14.2	14.2	14.2	89.813	793	793;806;857;496;802	0	14.652	0.72397999999999996	3.2284999999999999	44.32	55	25
RAB11FIP5	0.691177	0.914649	0.121717	Q9BXF6;A0A1B0GTL5	Q9BXF6;A0A1B0GTL5	4;4	4;4	4;4	Rab11 family-interacting protein 5	RAB11FIP5	sp|Q9BXF6|RFIP5_HUMAN Rab11 family-interacting protein 5 OS=Homo sapiens OX=9606 GN=RAB11FIP5 PE=1 SV=1;tr|A0A1B0GTL5|A0A1B0GTL5_HUMAN Rab11 family-interacting protein 5 OS=Homo sapiens OX=9606 GN=RAB11FIP5 PE=1 SV=1	2	4	4	4	2	1	3	1	0	2	1	2	1	3	1	0	2	1	2	1	3	1	0	2	1	12.3	12.3	12.3	70.414	653	653;1324	0	6.5222	0.44505	1.1752	17.440000000000001	21	7
EIF2B5	-0.843459	0.913403	0.122067	Q13144;A0A3B3IUB1;A0A3B3ITG6;A0A3B3ISV1;A0A3B3ITQ2;A0A3B3IUF2;A0A3B3ISM8;A0A3B3ISX3;A0A3B3ITK8;A0A3B3IST9;A0A3B3ISI2;A0A3B3ISS1;A0A3B3IS56;A0A3B3IRP4	Q13144;A0A3B3IUB1;A0A3B3ITG6	5;5;3;2;2;2;2;2;1;1;1;1;1;1	5;5;3;2;2;2;2;2;1;1;1;1;1;1	5;5;3;2;2;2;2;2;1;1;1;1;1;1	Translation initiation factor eIF-2B subunit epsilon	EIF2B5	sp|Q13144|EI2BE_HUMAN Translation initiation factor eIF-2B subunit epsilon OS=Homo sapiens OX=9606 GN=EIF2B5 PE=1 SV=3;tr|A0A3B3IUB1|A0A3B3IUB1_HUMAN Translation initiation factor eIF-2B subunit epsilon OS=Homo sapiens OX=9606 GN=EIF2B5 PE=1 SV=1;tr|A0A3B3	14	5	5	5	0	2	1	1	0	1	1	0	2	1	1	0	1	1	0	2	1	1	0	1	1	7.8	7.8	7.8	80.379	721	721;729;546;310;382;389;402;530;141;230;231;267;269;314	0	5.5147	0.27768999999999999	0.7198	22.981000000000002	9	6
MTCH2	-0.426879	0.910267	0.122951	Q9Y6C9;E9PIE4	Q9Y6C9;E9PIE4	11;9	11;9	11;9	Mitochondrial carrier homolog 2	MTCH2	sp|Q9Y6C9|MTCH2_HUMAN Mitochondrial carrier homolog 2 OS=Homo sapiens OX=9606 GN=MTCH2 PE=1 SV=1;tr|E9PIE4|E9PIE4_HUMAN Mitochondrial carrier homolog 2 (Fragment) OS=Homo sapiens OX=9606 GN=MTCH2 PE=1 SV=8	2	11	11	11	7	8	7	6	4	8	7	7	8	7	6	4	8	7	7	8	7	6	4	8	7	41.9	41.9	41.9	33.331	303	303;262	0	78.782	0.31103999999999998	1.0233000000000001	23.125	146	79
TRIM28	0.392975	0.91017	0.122979	Q13263;M0R0K9;M0R3C0;M0R2I3	Q13263;M0R0K9	20;11;3;2	20;11;3;2	20;11;3;2	Transcription intermediary factor 1-beta	TRIM28	sp|Q13263|TIF1B_HUMAN Transcription intermediary factor 1-beta OS=Homo sapiens OX=9606 GN=TRIM28 PE=1 SV=5;tr|M0R0K9|M0R0K9_HUMAN Transcription intermediary factor 1-beta (Fragment) OS=Homo sapiens OX=9606 GN=TRIM28 PE=1 SV=1	4	20	20	20	15	13	15	14	10	14	9	15	13	15	14	10	14	9	15	13	15	14	10	14	9	29.1	29.1	29.1	88.549	835	835;460;178;162	0	71.095	0.48945	1.7645999999999999	24.271999999999998	185	54
MAPRE1	1.022	0.909371	0.123205	Q15691	Q15691	11	11	11	Microtubule-associated protein RP/EB family member 1	MAPRE1	sp|Q15691|MARE1_HUMAN Microtubule-associated protein RP/EB family member 1 OS=Homo sapiens OX=9606 GN=MAPRE1 PE=1 SV=3	1	11	11	11	8	5	7	6	2	6	3	8	5	7	6	2	6	3	8	5	7	6	2	6	3	67.2	67.2	67.2	29.999	268	268	0	33.436	0.35215000000000002	1.0722	44.122	73	24
ERO1L	-0.574287	0.909215	0.123249	Q96HE7;G3V3E6;G3V5B3;G3V503;Q86YB8;G3V2H0;Q5TAE8	Q96HE7	21;7;4;3;2;2;2	21;7;4;3;2;2;2	21;7;4;3;2;2;2	ERO1-like protein alpha	ERO1L	sp|Q96HE7|ERO1A_HUMAN ERO1-like protein alpha OS=Homo sapiens OX=9606 GN=ERO1A PE=1 SV=2	7	21	21	21	11	13	13	11	7	18	12	11	13	13	11	7	18	12	11	13	13	11	7	18	12	50.4	50.4	50.4	54.392	468	468;257;169;125;467;75;173	0	82.359	0.33917999999999998	0.99421999999999999	17.452000000000002	194	67
FAR1	-1.1074	0.908002	0.123594	Q8WVX9;E9PNW8;E9PPB8	Q8WVX9;E9PNW8	7;5;1	7;5;1	7;5;1	Fatty acyl-CoA reductase 1	FAR1	sp|Q8WVX9|FACR1_HUMAN Fatty acyl-CoA reductase 1 OS=Homo sapiens OX=9606 GN=FAR1 PE=1 SV=1;tr|E9PNW8|E9PNW8_HUMAN Fatty acyl-CoA reductase (Fragment) OS=Homo sapiens OX=9606 GN=FAR1 PE=1 SV=1	3	7	7	7	1	2	4	1	2	6	3	1	2	4	1	2	6	3	1	2	4	1	2	6	3	16.5	16.5	16.5	59.356	515	515;335;139	0	14.318	0.54629000000000005	1.9532	53.301000000000002	31	6
BCAS2	0.49658	0.906734	0.123956	O75934	O75934	8	8	8	Pre-mRNA-splicing factor SPF27	BCAS2	sp|O75934|SPF27_HUMAN Pre-mRNA-splicing factor SPF27 OS=Homo sapiens OX=9606 GN=BCAS2 PE=1 SV=1	1	8	8	8	5	3	8	6	0	7	4	5	3	8	6	0	7	4	5	3	8	6	0	7	4	54.2	54.2	54.2	26.131	225	225	0	18.311	0.38671	0.97150999999999998	25.202999999999999	69	36
NPM1	-0.399343	0.904289	0.124655	P06748;E5RI98;E5RGW4	P06748	19;4;1	19;4;1	19;4;1	Nucleophosmin	NPM1	sp|P06748|NPM_HUMAN Nucleophosmin OS=Homo sapiens OX=9606 GN=NPM1 PE=1 SV=2	3	19	19	19	12	17	11	14	11	13	13	12	17	11	14	11	13	13	12	17	11	14	11	13	13	48	48	48	32.575	294	294;111;59	0	323.31	0.26385999999999998	0.88529000000000002	16.260000000000002	356	97
AIP	0.525046	0.901328	0.125508	O00170;E9PMH2;V9GYQ3	O00170;E9PMH2	4;2;1	4;2;1	4;2;1	AH receptor-interacting protein	AIP	sp|O00170|AIP_HUMAN AH receptor-interacting protein OS=Homo sapiens OX=9606 GN=AIP PE=1 SV=2;tr|E9PMH2|E9PMH2_HUMAN Peptidylprolyl isomerase (Fragment) OS=Homo sapiens OX=9606 GN=AIP PE=1 SV=2	3	4	4	4	3	3	3	2	1	3	0	3	3	3	2	1	3	0	3	3	3	2	1	3	0	14.2	14.2	14.2	37.636	330	330;232;188	0	8.7641	0.36229	0.99975999999999998	16.629000000000001	24	14
SEC24B	0.607076	0.901003	0.125602	O95487	O95487	4	4	3	Protein transport protein Sec24B	SEC24B	sp|O95487|SC24B_HUMAN Protein transport protein Sec24B OS=Homo sapiens OX=9606 GN=SEC24B PE=1 SV=2	1	4	4	3	2	2	2	2	1	1	1	2	2	2	2	1	1	1	1	2	2	2	1	1	1	3.5	3.5	2.8	137.42	1268	1268	0	3.0657	0.17580999999999999	0.31118000000000001	36.909999999999997	16	7
H2AFY2	-0.466269	0.900928	0.125624	Q9P0M6;Q5SQT3	Q9P0M6;Q5SQT3	6;3	4;2	4;2	Core histone macro-H2A.2;Histone H2A	H2AFY2	sp|Q9P0M6|H2AW_HUMAN Core histone macro-H2A.2 OS=Homo sapiens OX=9606 GN=MACROH2A2 PE=1 SV=3;tr|Q5SQT3|Q5SQT3_HUMAN Histone H2A (Fragment) OS=Homo sapiens OX=9606 GN=MACROH2A2 PE=1 SV=8	2	6	4	4	5	5	5	4	4	4	4	3	3	3	2	2	2	2	3	3	3	2	2	2	2	26.9	19.9	19.9	40.058	372	372;242	0	58.145	0.29293999999999998	0.78552	2.0421	36	18
PLEC	-0.417618	0.900338	0.125794	Q15149;H0YDN1;E9PMV1;E9PKG0;E9PIA2;E9PQ28	Q15149;H0YDN1	309;246;37;10;4;3	309;246;37;10;4;3	300;237;37;10;4;3	Plectin	PLEC	sp|Q15149|PLEC_HUMAN Plectin OS=Homo sapiens OX=9606 GN=PLEC PE=1 SV=3;tr|H0YDN1|H0YDN1_HUMAN Plectin OS=Homo sapiens OX=9606 GN=PLEC PE=1 SV=9	6	309	309	300	223	232	196	216	148	230	200	223	232	196	216	148	230	200	215	224	189	209	142	221	193	64.2	64.2	63.2	531.78	4684	4684;3447;703;190;174;83	0	323.31	0.25462000000000001	0.94257999999999997	29.088999999999999	3794	1330
NOP10	-0.465314	0.900042	0.12588	Q9NPE3;H0YM60	Q9NPE3	4;1	4;1	4;1	H/ACA ribonucleoprotein complex subunit 3	NOP10	sp|Q9NPE3|NOP10_HUMAN H/ACA ribonucleoprotein complex subunit 3 OS=Homo sapiens OX=9606 GN=NOP10 PE=1 SV=1	2	4	4	4	3	3	3	1	2	4	3	3	3	3	1	2	4	3	3	3	3	1	2	4	3	76.6	76.6	76.6	7.7059	64	64;36	0	14.891	0.14666999999999999	0.69635000000000002	11.14	36	25
CMSS1	-0.553699	0.898704	0.126269	Q9BQ75;C9J384;H7C515	Q9BQ75;C9J384	7;7;2	7;7;2	7;7;2	Protein CMSS1	CMSS1	sp|Q9BQ75|CMS1_HUMAN Protein CMSS1 OS=Homo sapiens OX=9606 GN=CMSS1 PE=1 SV=2;tr|C9J384|C9J384_HUMAN Protein CMSS1 (Fragment) OS=Homo sapiens OX=9606 GN=CMSS1 PE=1 SV=1	3	7	7	7	3	3	2	2	2	4	3	3	3	2	2	2	4	3	3	3	2	2	2	4	3	25.1	25.1	25.1	31.884	279	279;225;82	0	11.136	0.76578000000000002	1.9537	127.02	40	12
POLR2C	0.791503	0.898053	0.126458	P19387;H3BRR2	P19387;H3BRR2	4;2	4;2	4;2	DNA-directed RNA polymerase II subunit RPB3	POLR2C	sp|P19387|RPB3_HUMAN DNA-directed RNA polymerase II subunit RPB3 OS=Homo sapiens OX=9606 GN=POLR2C PE=1 SV=2;tr|H3BRR2|H3BRR2_HUMAN DNA-directed RNA polymerase II subunit RPB3 OS=Homo sapiens OX=9606 GN=POLR2C PE=1 SV=1	2	4	4	4	3	3	3	3	0	2	1	3	3	3	3	0	2	1	3	3	3	3	0	2	1	24.7	24.7	24.7	31.441	275	275;46	0	8.3294	0.34046999999999999	1.5976999999999999	58.002000000000002	31	6
CLPTM1	-0.913959	0.897938	0.126492	O96005;K7EJ16;K7ERL5	O96005	6;1;1	6;1;1	6;1;1	Cleft lip and palate transmembrane protein 1	CLPTM1	sp|O96005|CLPT1_HUMAN Cleft lip and palate transmembrane protein 1 OS=Homo sapiens OX=9606 GN=CLPTM1 PE=1 SV=1	3	6	6	6	2	3	1	1	1	2	2	2	3	1	1	1	2	2	2	3	1	1	1	2	2	11.2	11.2	11.2	76.096	669	669;152;209	0	8.3454	0.72672000000000003	1.7023999999999999	32.454000000000001	25	5
RTCA	0.668815	0.897447	0.126635	O00442;A6NIC1	O00442;A6NIC1	3;2	3;2	3;2	RNA 3-terminal phosphate cyclase	RTCA	sp|O00442|RTCA_HUMAN RNA 3-terminal phosphate cyclase OS=Homo sapiens OX=9606 GN=RTCA PE=1 SV=1;tr|A6NIC1|A6NIC1_HUMAN RNA 3-terminal phosphate cyclase OS=Homo sapiens OX=9606 GN=RTCA PE=1 SV=1	2	3	3	3	1	1	1	3	1	1	0	1	1	1	3	1	1	0	1	1	1	3	1	1	0	12	12	12	39.336	366	366;49	0	6.3629	0.16667000000000001	0.61631000000000002	49.335000000000001	13	10
DSTN	0.510591	0.896514	0.126907	P60981;F6RFD5	P60981;F6RFD5	9;9	6;6	6;6	Destrin	DSTN	sp|P60981|DEST_HUMAN Destrin OS=Homo sapiens OX=9606 GN=DSTN PE=1 SV=3;tr|F6RFD5|F6RFD5_HUMAN Destrin OS=Homo sapiens OX=9606 GN=DSTN PE=1 SV=1	2	9	6	6	7	5	4	5	2	4	4	5	4	4	4	2	4	4	5	4	4	4	2	4	4	46.7	38.8	38.8	18.506	165	165;135	0	23.627	0.33217000000000002	0.95631999999999995	43.875	57	34
STAG2	-0.475395	0.894555	0.127481	Q8N3U4	Q8N3U4	5	5	4	Cohesin subunit SA-2	STAG2	sp|Q8N3U4|STAG2_HUMAN Cohesin subunit SA-2 OS=Homo sapiens OX=9606 GN=STAG2 PE=1 SV=3	1	5	5	4	2	3	3	2	0	3	3	2	3	3	2	0	3	3	2	3	3	2	0	2	2	3.8	3.8	3.2	141.32	1231	1231	0	8.4377	0.66691	1.3082	54.985999999999997	28	13
DNM1	0.734953	0.893971	0.127652	Q05193;A0A0D9SFB1;A0A0U1RQP1;A0A0D9SFE4;A0A1B0GUX5;A0A1B0GU67	Q05193;A0A0D9SFB1;A0A0U1RQP1;A0A0D9SFE4;A0A1B0GUX5;A0A1B0GU67	10;10;10;10;7;7	10;10;10;10;7;7	5;5;5;5;4;3	Dynamin-1	DNM1	sp|Q05193|DYN1_HUMAN Dynamin-1 OS=Homo sapiens OX=9606 GN=DNM1 PE=1 SV=2;tr|A0A0D9SFB1|A0A0D9SFB1_HUMAN Dynamin-1 OS=Homo sapiens OX=9606 GN=DNM1 PE=1 SV=1;tr|A0A0U1RQP1|A0A0U1RQP1_HUMAN Dynamin-1 OS=Homo sapiens OX=9606 GN=DNM1 PE=1 SV=1;tr|A0A0D9SFE4|A0A	6	10	10	5	5	5	8	4	1	6	1	5	5	8	4	1	6	1	3	2	5	2	0	3	0	13.7	13.7	8.3	97.407	864	864;835;856;864;320;356	0	12.452	0.39301999999999998	1.0122	55.36	50	41
SUPT16H	-0.495837	0.892683	0.128032	Q9Y5B9;G3V5A4;G3V401;G3V2X0	Q9Y5B9	29;2;2;2	29;2;2;2	29;2;2;2	FACT complex subunit SPT16	SUPT16H	sp|Q9Y5B9|SP16H_HUMAN FACT complex subunit SPT16 OS=Homo sapiens OX=9606 GN=SUPT16H PE=1 SV=1	4	29	29	29	12	17	19	15	12	23	14	12	17	19	15	12	23	14	12	17	19	15	12	23	14	36.9	36.9	36.9	119.91	1047	1047;66;81;83	0	107.42	0.29871999999999999	0.90161999999999998	22.135999999999999	230	110
TPX2	0.841265	0.892466	0.128096	Q9ULW0	Q9ULW0	10	10	10	Targeting protein for Xklp2	TPX2	sp|Q9ULW0|TPX2_HUMAN Targeting protein for Xklp2 OS=Homo sapiens OX=9606 GN=TPX2 PE=1 SV=2	1	10	10	10	6	3	5	4	1	6	0	6	3	5	4	1	6	0	6	3	5	4	1	6	0	18.1	18.1	18.1	85.652	747	747	0	21.92	1.1947000000000001	5.7708000000000004	45.680999999999997	52	21
G3BP2	0.774784	0.892354	0.128129	Q9UN86;D6RAC7;D6RB17;D6RGJ4;D6RBM9;D6REX8;D6RBR0;D6RE13;D6RBW8	Q9UN86;D6RAC7;D6RB17	10;5;5;4;3;3;3;3;3	9;4;4;3;2;2;2;2;2	9;4;4;3;2;2;2;2;2	Ras GTPase-activating protein-binding protein 2	G3BP2	sp|Q9UN86|G3BP2_HUMAN Ras GTPase-activating protein-binding protein 2 OS=Homo sapiens OX=9606 GN=G3BP2 PE=1 SV=2;tr|D6RAC7|D6RAC7_HUMAN Ras GTPase-activating protein-binding protein 2 (Fragment) OS=Homo sapiens OX=9606 GN=G3BP2 PE=1 SV=1;tr|D6RB17|D6RB17_H	9	10	9	9	3	3	4	5	3	3	2	2	2	3	4	2	2	1	2	2	3	4	2	2	1	32.2	29.7	29.7	54.12	482	482;141;198;125;77;99;102;110;115	0	17.892	0.41475000000000001	1.2224999999999999	33.822000000000003	33	16
DCTN2	0.694483	0.888172	0.129368	Q13561;F8W1I6;H0YI98;F8VW18;F8VX93;F8VRV7;H0YHL1;F8W0U6	Q13561;F8W1I6;H0YI98;F8VW18	15;11;10;9;4;4;3;1	15;11;10;9;4;4;3;1	15;11;10;9;4;4;3;1	Dynactin subunit 2	DCTN2	sp|Q13561|DCTN2_HUMAN Dynactin subunit 2 OS=Homo sapiens OX=9606 GN=DCTN2 PE=1 SV=4;tr|F8W1I6|F8W1I6_HUMAN Dynactin subunit 2 OS=Homo sapiens OX=9606 GN=DCTN2 PE=1 SV=1;tr|H0YI98|H0YI98_HUMAN Dynactin subunit 2 (Fragment) OS=Homo sapiens OX=9606 GN=DCTN2 P	8	15	15	15	9	10	11	7	5	6	3	9	10	11	7	5	6	3	9	10	11	7	5	6	3	43.1	43.1	43.1	44.23	401	401;315;268;278;135;152;128;45	0	32.475	0.30557000000000001	0.93894	30.986000000000001	104	66
EXOSC5	-1.04213	0.887295	0.12963	Q9NQT4;M0R050;M0R102;M0R289	Q9NQT4;M0R050	5;3;2;1	5;3;2;1	5;3;2;1	Exosome complex component RRP46	EXOSC5	sp|Q9NQT4|EXOS5_HUMAN Exosome complex component RRP46 OS=Homo sapiens OX=9606 GN=EXOSC5 PE=1 SV=1;tr|M0R050|M0R050_HUMAN Exosome complex component RRP46 OS=Homo sapiens OX=9606 GN=EXOSC5 PE=1 SV=1	4	5	5	5	3	3	1	2	1	2	1	3	3	1	2	1	2	1	3	3	1	2	1	2	1	40.9	40.9	40.9	25.249	235	235;197;133;62	0	7.3953	0.3538	0.89715999999999996	17.896999999999998	27	14
EIF2B4	0.594415	0.886863	0.129759	Q9UI10;A0A087WTA5;E7ERK9;H7C2L8;A0A087WW69;F8W8L6	Q9UI10;A0A087WTA5;E7ERK9	5;5;5;2;2;1	5;5;5;2;2;1	5;5;5;2;2;1	Translation initiation factor eIF-2B subunit delta	EIF2B4	sp|Q9UI10|EI2BD_HUMAN Translation initiation factor eIF-2B subunit delta OS=Homo sapiens OX=9606 GN=EIF2B4 PE=1 SV=2;tr|A0A087WTA5|A0A087WTA5_HUMAN Translation initiation factor eIF-2B subunit delta OS=Homo sapiens OX=9606 GN=EIF2B4 PE=1 SV=1;tr|E7ERK9|E7E	6	5	5	5	4	2	3	3	2	2	2	4	2	3	3	2	2	2	4	2	3	3	2	2	2	14	14	14	57.557	523	523;520;544;194;228;235	0	13.076	0.37891999999999998	0.98614000000000002	38.344000000000001	36	17
COPS8	0.391567	0.883898	0.130648	Q99627;E9PGT6;H7C3S9	Q99627;E9PGT6;H7C3S9	4;4;2	4;4;2	4;4;2	COP9 signalosome complex subunit 8	COPS8	sp|Q99627|CSN8_HUMAN COP9 signalosome complex subunit 8 OS=Homo sapiens OX=9606 GN=COPS8 PE=1 SV=1;tr|E9PGT6|E9PGT6_HUMAN COP9 signalosome complex subunit 8 OS=Homo sapiens OX=9606 GN=COPS8 PE=1 SV=1;tr|H7C3S9|H7C3S9_HUMAN COP9 signalosome complex subunit	3	4	4	4	1	1	3	2	0	2	1	1	1	3	2	0	2	1	1	1	3	2	0	2	1	30.6	30.6	30.6	23.225	209	209;173;83	0	9.5285	0.18242	0.79315999999999998	31.478999999999999	16	13
EIF4G2	0.49866	0.883458	0.13078	P78344;D3DQV9;H0Y3P2;E9PKF8;H0YCH5;H0YE22;H0YD77;H0YEC5	P78344;D3DQV9;H0Y3P2	20;20;17;7;5;4;2;1	20;20;17;7;5;4;2;1	20;20;17;7;5;4;2;1	Eukaryotic translation initiation factor 4 gamma 2	EIF4G2	sp|P78344|IF4G2_HUMAN Eukaryotic translation initiation factor 4 gamma 2 OS=Homo sapiens OX=9606 GN=EIF4G2 PE=1 SV=1;tr|D3DQV9|D3DQV9_HUMAN Eukaryotic translation initiation factor 4 gamma 2 (Fragment) OS=Homo sapiens OX=9606 GN=EIF4G2 PE=1 SV=1;tr|H0Y3P2|	8	20	20	20	12	10	15	12	5	11	5	12	10	15	12	5	11	5	12	10	15	12	5	11	5	25.1	25.1	25.1	102.36	907	907;907;869;185;444;234;282;244	0	40.656	0.58460999999999996	1.4779	17.157	128	44
COPG1	0.57525	0.880979	0.131529	Q9Y678;H0Y8X7	Q9Y678	15;3	15;3	14;3	Coatomer subunit gamma-1	COPG1	sp|Q9Y678|COPG1_HUMAN Coatomer subunit gamma-1 OS=Homo sapiens OX=9606 GN=COPG1 PE=1 SV=1	2	15	15	14	9	8	12	4	3	5	1	9	8	12	4	3	5	1	8	7	11	3	2	4	0	22.3	22.3	20.9	97.717	874	874;188	0	62.874	0.40364	1.0367999999999999	9.7149000000000001	77	48
USO1	0.565444	0.878915	0.132155	O60763	O60763	14	14	13	General vesicular transport factor p115	USO1	sp|O60763|USO1_HUMAN General vesicular transport factor p115 OS=Homo sapiens OX=9606 GN=USO1 PE=1 SV=2	1	14	14	13	7	6	11	5	2	6	3	7	6	11	5	2	6	3	7	6	10	5	2	6	3	18.1	18.1	17.4	107.89	962	962	0	29.082	0.27671000000000001	0.73990999999999996	16.946000000000002	64	42
HUWE1	0.811991	0.876969	0.132749	Q7Z6Z7;H0Y659	Q7Z6Z7	23;8	23;8	23;8	E3 ubiquitin-protein ligase HUWE1	HUWE1	sp|Q7Z6Z7|HUWE1_HUMAN E3 ubiquitin-protein ligase HUWE1 OS=Homo sapiens OX=9606 GN=HUWE1 PE=1 SV=3	2	23	23	23	14	13	11	8	3	12	4	14	13	11	8	3	12	4	14	13	11	8	3	12	4	7.8	7.8	7.8	481.89	4374	4374;1197	0	56.912	0.44677	1.1299999999999999	63.917999999999999	105	63
PSME1	0.679824	0.875531	0.133189	Q06323;H0YLU2;H0YKK6	Q06323;H0YLU2	12;6;5	12;6;5	12;6;5	Proteasome activator complex subunit 1	PSME1	sp|Q06323|PSME1_HUMAN Proteasome activator complex subunit 1 OS=Homo sapiens OX=9606 GN=PSME1 PE=1 SV=1;tr|H0YLU2|H0YLU2_HUMAN Proteasome activator complex subunit 1 (Fragment) OS=Homo sapiens OX=9606 GN=PSME1 PE=1 SV=1	3	12	12	12	8	8	7	7	4	4	3	8	8	7	7	4	4	3	8	8	7	7	4	4	3	61.8	61.8	61.8	28.723	249	249;114;90	0	32.473	0.30514000000000002	0.85301000000000005	24.38	101	57
CALD1	-0.648487	0.87212	0.134239	E9PGZ1;E7EX44;Q05682;C9J813	E9PGZ1;E7EX44;Q05682;C9J813	7;7;6;4	7;7;6;4	7;7;6;4	Caldesmon	CALD1	tr|E9PGZ1|E9PGZ1_HUMAN Caldesmon OS=Homo sapiens OX=9606 GN=CALD1 PE=1 SV=1;tr|E7EX44|E7EX44_HUMAN Caldesmon OS=Homo sapiens OX=9606 GN=CALD1 PE=1 SV=1;sp|Q05682|CALD1_HUMAN Caldesmon OS=Homo sapiens OX=9606 GN=CALD1 PE=1 SV=3;tr|C9J813|C9J813_HUMAN Caldes	4	7	7	7	3	5	3	2	3	3	4	3	5	3	2	3	3	4	3	5	3	2	3	3	4	19.4	19.4	19.4	61.705	536	536;557;793;459	0	35.527	0.44461000000000001	1.448	23.46	42	24
TMOD3	0.468104	0.871109	0.134552	Q9NYL9;H0YKU1;H0YNJ8;P28289;H0YNU8	Q9NYL9;H0YKU1;H0YNJ8	5;3;3;1;1	5;3;3;1;1	5;3;3;1;1	Tropomodulin-3	TMOD3	sp|Q9NYL9|TMOD3_HUMAN Tropomodulin-3 OS=Homo sapiens OX=9606 GN=TMOD3 PE=1 SV=1;tr|H0YKU1|H0YKU1_HUMAN Tropomodulin-3 (Fragment) OS=Homo sapiens OX=9606 GN=TMOD3 PE=1 SV=1;tr|H0YNJ8|H0YNJ8_HUMAN Tropomodulin-3 OS=Homo sapiens OX=9606 GN=TMOD3 PE=1 SV=1	5	5	5	5	2	2	3	2	0	1	1	2	2	3	2	0	1	1	2	2	3	2	0	1	1	20.7	20.7	20.7	39.594	352	352;187;213;359;33	0	10.569	0.52178999999999998	1.8344	25.181999999999999	20	6
RFC3	0.549656	0.870469	0.134751	P40938;A0A087X270	P40938	5;1	5;1	5;1	Replication factor C subunit 3	RFC3	sp|P40938|RFC3_HUMAN Replication factor C subunit 3 OS=Homo sapiens OX=9606 GN=RFC3 PE=1 SV=2	2	5	5	5	3	2	1	3	0	2	1	3	2	1	3	0	2	1	3	2	1	3	0	2	1	19.1	19.1	19.1	40.556	356	356;103	0	21.721	0.25518000000000002	0.60846	21.379000000000001	25	18
PPP2R5E	0.713073	0.87027	0.134812	Q16537	Q16537	4	4	4	Serine/threonine-protein phosphatase 2A 56 kDa regulatory subunit epsilon isoform	PPP2R5E	sp|Q16537|2A5E_HUMAN Serine/threonine-protein phosphatase 2A 56 kDa regulatory subunit epsilon isoform OS=Homo sapiens OX=9606 GN=PPP2R5E PE=1 SV=1	1	4	4	4	2	1	3	2	1	3	1	2	1	3	2	1	3	1	2	1	3	2	1	3	1	15.8	15.8	15.8	54.699	467	467	0	4.6078	0.46359	1.1691	22.542000000000002	28	9
NAA15	0.464781	0.870193	0.134836	Q9BXJ9;A0A0B4J1W3;Q6N069	Q9BXJ9;A0A0B4J1W3	14;14;4	14;14;4	14;14;4	N-alpha-acetyltransferase 15, NatA auxiliary subunit	NAA15	sp|Q9BXJ9|NAA15_HUMAN N-alpha-acetyltransferase 15, NatA auxiliary subunit OS=Homo sapiens OX=9606 GN=NAA15 PE=1 SV=1;tr|A0A0B4J1W3|A0A0B4J1W3_HUMAN N-alpha-acetyltransferase 15, NatA auxiliary subunit OS=Homo sapiens OX=9606 GN=NAA15 PE=1 SV=1	3	14	14	14	7	5	5	5	2	6	4	7	5	5	5	2	6	4	7	5	5	5	2	6	4	19.9	19.9	19.9	101.27	866	866;865;864	0	34.758	0.33700000000000002	0.85241999999999996	19.291	56	28
ANXA2;ANXA2P2	-0.470212	0.869482	0.135057	P07355;H0YN42;A6NMY6;H0YMU9;H0YMD0;H0YM50;H0YNP5;H0YN28;H0YKS4;H0YL33;H0YMM1;H0YKX9;H0YMT9;H0YLV6;H0YKZ7;H0YMW4;H0YKL9;H0YNA0;H0YKV8;H0YN52;H0YMD9;H0YKN4;H0YNB8;H0YLE2	P07355;H0YN42;A6NMY6;H0YMU9;H0YMD0;H0YM50;H0YNP5;H0YN28;H0YKS4;H0YL33	52;43;38;38;38;37;27;26;26;26;19;17;17;17;17;15;14;12;10;9;8;6;5;4	52;43;38;38;38;37;27;26;26;26;19;17;17;17;17;15;14;12;10;9;8;6;5;4	52;43;38;38;38;37;27;26;26;26;19;17;17;17;17;15;14;12;10;9;8;6;5;4	Annexin A2;Annexin;Putative annexin A2-like protein	ANXA2;ANXA2P2	sp|P07355|ANXA2_HUMAN Annexin A2 OS=Homo sapiens OX=9606 GN=ANXA2 PE=1 SV=2;tr|H0YN42|H0YN42_HUMAN Annexin (Fragment) OS=Homo sapiens OX=9606 GN=ANXA2 PE=1 SV=1;sp|A6NMY6|AXA2L_HUMAN Putative annexin A2-like protein OS=Homo sapiens OX=9606 GN=ANXA2P2 PE=5	24	52	52	52	42	36	34	43	30	39	34	42	36	34	43	30	39	34	42	36	34	43	30	39	34	93.5	93.5	93.5	38.604	339	339;256;339;230;227;248;175;139;176;142;149;134;133;132;119;146;110;79;81;59;65;69;47;45	0	323.31	0.30420000000000003	0.99585999999999997	17.922999999999998	843	201
TPD52L2	0.849341	0.867754	0.135596	O43399;A0A087WYR3;A0A087WZ51	O43399;A0A087WYR3;A0A087WZ51	6;6;4	6;6;4	6;6;4	Tumor protein D54	TPD52L2	sp|O43399|TPD54_HUMAN Tumor protein D54 OS=Homo sapiens OX=9606 GN=TPD52L2 PE=1 SV=2;tr|A0A087WYR3|A0A087WYR3_HUMAN Tumor protein D54 OS=Homo sapiens OX=9606 GN=TPD52L2 PE=1 SV=1;tr|A0A087WZ51|A0A087WZ51_HUMAN Tumor protein D54 OS=Homo sapiens OX=9606 GN=T	3	6	6	6	2	4	5	5	2	3	1	2	4	5	5	2	3	1	2	4	5	5	2	3	1	44.2	44.2	44.2	22.237	206	206;222;152	0	50.155	0.48604000000000003	1.2304999999999999	23.797999999999998	45	17
PHB	-0.450195	0.867472	0.135684	P35232;C9JW96;C9JZ20;E7ESE2;E9PCW0;D6RBK0	P35232;C9JW96;C9JZ20;E7ESE2;E9PCW0;D6RBK0	20;17;15;15;15;10	20;17;15;15;15;10	20;17;15;15;15;10	Prohibitin	PHB	sp|P35232|PHB_HUMAN Prohibitin OS=Homo sapiens OX=9606 GN=PHB PE=1 SV=1;tr|C9JW96|C9JW96_HUMAN Prohibitin (Fragment) OS=Homo sapiens OX=9606 GN=PHB PE=1 SV=2;tr|C9JZ20|C9JZ20_HUMAN Prohibitin (Fragment) OS=Homo sapiens OX=9606 GN=PHB PE=1 SV=1;tr|E7ESE2|E7	6	20	20	20	17	19	15	17	16	17	15	17	19	15	17	16	17	15	17	19	15	17	16	17	15	80.9	80.9	80.9	29.804	272	272;246;201;202;216;124	0	323.31	0.31529000000000001	1.0251999999999999	11.478999999999999	371	76
ERGIC3	0.398986	0.867201	0.135768	Q9Y282;H0Y5K5;A0A1W2PPS8;H0Y621;H0Y802;H0Y6Z0;A6PVJ2;A0A0C4DH46	Q9Y282;H0Y5K5;A0A1W2PPS8;H0Y621;H0Y802;H0Y6Z0	4;4;3;3;2;2;1;1	4;4;3;3;2;2;1;1	4;4;3;3;2;2;1;1	Endoplasmic reticulum-Golgi intermediate compartment protein 3	ERGIC3	sp|Q9Y282|ERGI3_HUMAN Endoplasmic reticulum-Golgi intermediate compartment protein 3 OS=Homo sapiens OX=9606 GN=ERGIC3 PE=1 SV=1;tr|H0Y5K5|H0Y5K5_HUMAN Endoplasmic reticulum-Golgi intermediate compartment protein 3 (Fragment) OS=Homo sapiens OX=9606 GN=ERG	8	4	4	4	3	3	2	3	1	2	1	3	3	2	3	1	2	1	3	3	2	3	1	2	1	16.4	16.4	16.4	43.222	383	383;397;198;326;130;157;118;123	0	3.6185	0.36181000000000002	0.98060000000000003	20.388000000000002	24	11
DAP3	0.580534	0.867081	0.135806	P51398;V9GZ03;V9GYA7;V9GYL9;V9GYJ9;V9GZ61;V9GYC9;V9GYW1;V9GY11;V9GYF7;V9GYJ3	P51398;V9GZ03;V9GYA7;V9GYL9	11;7;6;6;5;4;4;4;2;1;1	11;7;6;6;5;4;4;4;2;1;1	11;7;6;6;5;4;4;4;2;1;1	28S ribosomal protein S29, mitochondrial	DAP3	sp|P51398|RT29_HUMAN 28S ribosomal protein S29, mitochondrial OS=Homo sapiens OX=9606 GN=DAP3 PE=1 SV=1;tr|V9GZ03|V9GZ03_HUMAN 28S ribosomal protein S29, mitochondrial (Fragment) OS=Homo sapiens OX=9606 GN=DAP3 PE=1 SV=1;tr|V9GYA7|V9GYA7_HUMAN 28S ribosoma	11	11	11	11	7	7	8	9	2	8	2	7	7	8	9	2	8	2	7	7	8	9	2	8	2	42	42	42	45.566	398	398;242;210;299;266;106;115;140;181;45;119	0	66.653	0.34412999999999999	1.1933	26.247	88	42
BZW1	1.06786	0.862295	0.137311	Q7L1Q6;C9IZ80;H0Y503;C9JFN4	Q7L1Q6;C9IZ80	10;6;4;2	10;6;4;2	9;6;4;2	Basic leucine zipper and W2 domain-containing protein 1	BZW1	sp|Q7L1Q6|BZW1_HUMAN Basic leucine zipper and W2 domain-containing protein 1 OS=Homo sapiens OX=9606 GN=BZW1 PE=1 SV=1;tr|C9IZ80|C9IZ80_HUMAN Basic leucine zipper and W2 domain-containing protein 1 (Fragment) OS=Homo sapiens OX=9606 GN=BZW1 PE=1 SV=1	4	10	10	9	6	2	3	4	3	2	2	6	2	3	4	3	2	2	6	2	2	4	2	1	2	18.9	18.9	17.2	48.043	419	419;294;135;216	0	6.9323	0.52529000000000003	1.6024	117	24	22
PTPN1	-0.62381	0.862203	0.13734	P18031;B4DSN5	P18031;B4DSN5	15;11	15;11	15;11	Tyrosine-protein phosphatase non-receptor type 1;Tyrosine-protein phosphatase non-receptor type	PTPN1	sp|P18031|PTN1_HUMAN Tyrosine-protein phosphatase non-receptor type 1 OS=Homo sapiens OX=9606 GN=PTPN1 PE=1 SV=1;tr|B4DSN5|B4DSN5_HUMAN Tyrosine-protein phosphatase non-receptor type OS=Homo sapiens OX=9606 GN=PTPN1 PE=1 SV=1	2	15	15	15	7	9	6	7	4	7	9	7	9	6	7	4	7	9	7	9	6	7	4	7	9	46.7	46.7	46.7	49.966	435	435;362	0	41.362	0.29715000000000003	0.92984999999999995	18.8	104	56
METAP2	0.824233	0.858671	0.138462	P50579;F8VRR3;F8VQZ7;G3V1U3	P50579;F8VRR3;F8VQZ7;G3V1U3	4;4;4;2	4;4;4;2	4;4;4;2	Methionine aminopeptidase 2	METAP2	sp|P50579|MAP2_HUMAN Methionine aminopeptidase 2 OS=Homo sapiens OX=9606 GN=METAP2 PE=1 SV=1;tr|F8VRR3|F8VRR3_HUMAN Methionine aminopeptidase 2 OS=Homo sapiens OX=9606 GN=METAP2 PE=1 SV=1;tr|F8VQZ7|F8VQZ7_HUMAN Methionine aminopeptidase 2 OS=Homo sapiens O	4	4	4	4	4	1	2	2	1	1	0	4	1	2	2	1	1	0	4	1	2	2	1	1	0	9.2	9.2	9.2	52.891	478	478;442;477;328	0	6.2245	0.25377	0.51666999999999996	2.0072000000000001	14	7
RAB10	-0.438861	0.857507	0.138833	P61026	P61026	5	3	3	Ras-related protein Rab-10	RAB10	sp|P61026|RAB10_HUMAN Ras-related protein Rab-10 OS=Homo sapiens OX=9606 GN=RAB10 PE=1 SV=1	1	5	3	3	4	3	4	3	4	5	3	2	2	3	2	2	3	2	2	2	3	2	2	3	2	27	18	18	22.541	200	200	0	20.164	0.39911000000000002	1.2372000000000001	8.0864999999999991	43	12
PRPF3	-0.948181	0.857074	0.138971	O43395	O43395	6	6	6	U4/U6 small nuclear ribonucleoprotein Prp3	PRPF3	sp|O43395|PRPF3_HUMAN U4/U6 small nuclear ribonucleoprotein Prp3 OS=Homo sapiens OX=9606 GN=PRPF3 PE=1 SV=2	1	6	6	6	0	1	2	1	0	4	2	0	1	2	1	0	4	2	0	1	2	1	0	4	2	10.7	10.7	10.7	77.528	683	683	0	3.5785	0.34359000000000001	0.83467000000000002	15.518000000000001	16	7
SRRM2	-0.391085	0.856596	0.139125	Q9UQ35;I3L4D8;I3L0N7;I3L1I8;I3L182;I3L4U6;I3L1C0;I3L3Q8;A0A087X1W1	Q9UQ35	21;4;2;2;2;1;1;1;1	21;4;2;2;2;1;1;1;1	21;4;2;2;2;1;1;1;1	Serine/arginine repetitive matrix protein 2	SRRM2	sp|Q9UQ35|SRRM2_HUMAN Serine/arginine repetitive matrix protein 2 OS=Homo sapiens OX=9606 GN=SRRM2 PE=1 SV=2	9	21	21	21	8	11	12	10	8	13	10	8	11	12	10	8	13	10	8	11	12	10	8	13	10	11.5	11.5	11.5	299.61	2752	2752;1018;115;297;895;78;94;184;251	0	128.52	0.35942000000000002	1.1027	19.37	160	62
PPA1	0.546039	0.855297	0.139541	Q15181;Q5SQT6	Q15181	14;5	14;5	14;5	Inorganic pyrophosphatase	PPA1	sp|Q15181|IPYR_HUMAN Inorganic pyrophosphatase OS=Homo sapiens OX=9606 GN=PPA1 PE=1 SV=2	2	14	14	14	10	9	9	9	4	7	4	10	9	9	9	4	7	4	10	9	9	9	4	7	4	67.5	67.5	67.5	32.66	289	289;178	0	54.107	0.27909	0.96121999999999996	16.728000000000002	122	28
VIM	-0.460898	0.855072	0.139614	P08670;B0YJC4;B0YJC5;A0A1B0GTT5;A0A1B0GVG8;P41219;H7C5W5;E7EMV2;E7ESP9;Q16352;F8W835;P07197;Q8N1N4;CON__Q8N1N4-2;CON__Q7RTT2;P12036;K7EKH9;K7ELP4;B4DIR1;U3KPR1	P08670;B0YJC4	75;69;33;22;10;6;6;2;2;2;2;2;1;1;1;1;1;1;1;1	75;69;33;22;10;6;6;2;2;2;2;2;1;1;1;1;1;1;1;1	67;61;28;19;10;4;4;0;0;0;2;0;0;0;0;0;0;0;0;0	Vimentin	VIM	sp|P08670|VIME_HUMAN Vimentin OS=Homo sapiens OX=9606 GN=VIM PE=1 SV=4;tr|B0YJC4|B0YJC4_HUMAN Vimentin OS=Homo sapiens OX=9606 GN=VIM PE=1 SV=1	20	75	75	67	59	65	49	64	50	53	48	59	65	49	64	50	53	48	53	59	45	56	44	47	42	90.6	90.6	86.3	53.651	466	466;431;228;149;109;470;200;698;877;499;207;916;520;521;521;1026;261;189;179;143	0	323.31	0.22631000000000001	0.76097999999999999	19.494	1412	464
PSMC3	0.439459	0.854791	0.139704	P17980;E9PM69;R4GNH3;E9PMD8;E9PKD5;E9PN50;E9PLG2	P17980;E9PM69;R4GNH3;E9PMD8;E9PKD5	19;19;19;12;12;9;5	19;19;19;12;12;9;5	19;19;19;12;12;9;5	26S protease regulatory subunit 6A	PSMC3	sp|P17980|PRS6A_HUMAN 26S proteasome regulatory subunit 6A OS=Homo sapiens OX=9606 GN=PSMC3 PE=1 SV=3;tr|E9PM69|E9PM69_HUMAN 26S proteasome regulatory subunit 6A OS=Homo sapiens OX=9606 GN=PSMC3 PE=1 SV=1;tr|R4GNH3|R4GNH3_HUMAN 26S proteasome regulatory su	7	19	19	19	15	11	12	12	8	11	6	15	11	12	12	8	11	6	15	11	12	12	8	11	6	44.9	44.9	44.9	49.203	439	439;397;423;301;311;257;184	0	58.295	0.28344000000000003	0.82555999999999996	29.376999999999999	152	86
CWC27	0.451881	0.853569	0.140098	Q6UX04;D6REK3	Q6UX04;D6REK3	4;3	4;3	4;3	Peptidyl-prolyl cis-trans isomerase CWC27 homolog	CWC27	sp|Q6UX04|CWC27_HUMAN Spliceosome-associated protein CWC27 homolog OS=Homo sapiens OX=9606 GN=CWC27 PE=1 SV=1;tr|D6REK3|D6REK3_HUMAN Spliceosome-associated protein CWC27 homolog OS=Homo sapiens OX=9606 GN=CWC27 PE=1 SV=1	2	4	4	4	2	2	3	3	1	2	1	2	2	3	3	1	2	1	2	2	3	3	1	2	1	12.9	12.9	12.9	53.846	472	472;381	0	12.728	0.39190999999999998	1.4352	37.235999999999997	26	16
SRFBP1	0.623931	0.852471	0.140452	Q8NEF9	Q8NEF9	2	2	2	Serum response factor-binding protein 1	SRFBP1	sp|Q8NEF9|SRFB1_HUMAN Serum response factor-binding protein 1 OS=Homo sapiens OX=9606 GN=SRFBP1 PE=1 SV=1	1	2	2	2	0	1	1	2	0	1	1	0	1	1	2	0	1	1	0	1	1	2	0	1	1	6.1	6.1	6.1	48.633	429	429	0	3.567	0.44101000000000001	2.6707999999999998	40.718000000000004	7	6
UBR5	-0.784902	0.852275	0.140516	O95071;E7EMW7;H0YBB4;H0YAV7;E7ET84	O95071;E7EMW7	7;7;1;1;1	7;7;1;1;1	7;7;1;1;1	E3 ubiquitin-protein ligase UBR5	UBR5	sp|O95071|UBR5_HUMAN E3 ubiquitin-protein ligase UBR5 OS=Homo sapiens OX=9606 GN=UBR5 PE=1 SV=2;tr|E7EMW7|E7EMW7_HUMAN E3 ubiquitin-protein ligase UBR5 OS=Homo sapiens OX=9606 GN=UBR5 PE=1 SV=1	5	7	7	7	1	3	5	2	0	6	3	1	3	5	2	0	6	3	1	3	5	2	0	6	3	3.7	3.7	3.7	309.35	2799	2799;2792;194;201;527	0	10.285	0.56045	1.2899	19.757000000000001	30	22
PML	1.07329	0.851518	0.140761	P29590;H3BT57;H3BVD2;H3BT29;H3BUJ5	P29590;H3BT57	3;2;1;1;1	3;2;1;1;1	3;2;1;1;1	Protein PML	PML	sp|P29590|PML_HUMAN Protein PML OS=Homo sapiens OX=9606 GN=PML PE=1 SV=3;tr|H3BT57|H3BT57_HUMAN Protein PML OS=Homo sapiens OX=9606 GN=PML PE=1 SV=1	5	3	3	3	1	1	1	1	0	2	1	1	1	1	1	0	2	1	1	1	1	1	0	2	1	3.7	3.7	3.7	97.55	882	882;568;217;240;261	0	4.366	0.40884999999999999	1.1830000000000001	75.352000000000004	7	5
GINS4	0.623345	0.851502	0.140766	Q9BRT9;E5RFF9;E5RH56	Q9BRT9;E5RFF9;E5RH56	2;2;1	2;2;1	2;2;1	DNA replication complex GINS protein SLD5;DNA replication complex GINS protein SLD5, N-terminally processed;DNA replication complex GINS protein SLD5	GINS4	sp|Q9BRT9|SLD5_HUMAN DNA replication complex GINS protein SLD5 OS=Homo sapiens OX=9606 GN=GINS4 PE=1 SV=1;tr|E5RFF9|E5RFF9_HUMAN DNA replication complex GINS protein SLD5 OS=Homo sapiens OX=9606 GN=GINS4 PE=1 SV=1;tr|E5RH56|E5RH56_HUMAN DNA replication com	3	2	2	2	2	1	2	1	0	1	1	2	1	2	1	0	1	1	2	1	2	1	0	1	1	9.9	9.9	9.9	26.047	223	223;192;104	0	4.5099	0.30401	0.78102000000000005	78.472999999999999	14	6
TMEM201	0.610093	0.851464	0.140778	Q5SNT2;H0Y4R5	Q5SNT2;H0Y4R5	3;2	3;2	3;2	Transmembrane protein 201	TMEM201	sp|Q5SNT2|TM201_HUMAN Transmembrane protein 201 OS=Homo sapiens OX=9606 GN=TMEM201 PE=1 SV=1;tr|H0Y4R5|H0Y4R5_HUMAN Transmembrane protein 201 (Fragment) OS=Homo sapiens OX=9606 GN=TMEM201 PE=1 SV=1	2	3	3	3	2	2	3	2	2	1	2	2	2	3	2	2	1	2	2	2	3	2	2	1	2	5	5	5	72.235	666	666;552	0	6.0352	0.37564999999999998	0.72309999999999997	46.728000000000002	27	3
CORO1B	0.574846	0.850915	0.140956	Q9BR76;A0A087WW53;F5H390;F5H0D2	Q9BR76	9;4;4;1	9;4;4;1	8;4;4;1	Coronin-1B	CORO1B	sp|Q9BR76|COR1B_HUMAN Coronin-1B OS=Homo sapiens OX=9606 GN=CORO1B PE=1 SV=1	4	9	9	8	5	7	5	7	2	4	3	5	7	5	7	2	4	3	5	7	5	7	2	4	3	24.1	24.1	21.7	54.234	489	489;260;282;139	0	15.472	0.43680000000000002	1.1257999999999999	78.808000000000007	65	32
ARPC5	0.743201	0.85028	0.141163	O15511;B1ALC0	O15511;B1ALC0	4;3	4;3	4;3	Actin-related protein 2/3 complex subunit 5	ARPC5	sp|O15511|ARPC5_HUMAN Actin-related protein 2/3 complex subunit 5 OS=Homo sapiens OX=9606 GN=ARPC5 PE=1 SV=3;tr|B1ALC0|B1ALC0_HUMAN Actin-related protein 2/3 complex subunit 5 OS=Homo sapiens OX=9606 GN=ARPC5 PE=1 SV=1	2	4	4	4	2	1	2	1	1	1	1	2	1	2	1	1	1	1	2	1	2	1	1	1	1	39.1	39.1	39.1	16.32	151	151;135	0	14.83	0.43376999999999999	1.262	34.203000000000003	18	12
CNN3	0.603278	0.849078	0.141554	Q15417;E9PDU6	Q15417;E9PDU6	13;9	13;9	12;9	Calponin-3;Calponin	CNN3	sp|Q15417|CNN3_HUMAN Calponin-3 OS=Homo sapiens OX=9606 GN=CNN3 PE=1 SV=1;tr|E9PDU6|E9PDU6_HUMAN Calponin (Fragment) OS=Homo sapiens OX=9606 GN=CNN3 PE=1 SV=1	2	13	13	12	10	10	9	8	8	8	5	10	10	9	8	8	8	5	9	9	8	7	7	7	4	53.2	53.2	53.2	36.413	329	329;185	0	99.634	0.50583999999999996	1.5013000000000001	23.039000000000001	124	42
FAM49B	0.431605	0.848904	0.141611	Q9NUQ9;A0A1W2PRQ0;A0A087X178;E5RI16;Q9H0Q0;E5RJE1;E5RIR8;E5RJL8;E5RK61;E5RFS4;E5RHU5;E5RGI7	Q9NUQ9;A0A1W2PRQ0;A0A087X178	9;6;5;4;2;2;2;2;1;1;1;1	9;6;5;4;2;2;2;2;1;1;1;1	9;6;5;4;2;2;2;2;1;1;1;1	Protein FAM49B	FAM49B	sp|Q9NUQ9|CYRIB_HUMAN CYFIP-related Rac1 interactor B OS=Homo sapiens OX=9606 GN=CYRIB PE=1 SV=1;tr|A0A1W2PRQ0|A0A1W2PRQ0_HUMAN CYFIP-related Rac1 interactor B OS=Homo sapiens OX=9606 GN=CYRIB PE=1 SV=1;tr|A0A087X178|A0A087X178_HUMAN CYFIP-related Rac1 int	12	9	9	9	5	6	8	6	2	4	5	5	6	8	6	2	4	5	5	6	8	6	2	4	5	39.2	39.2	39.2	36.748	324	324;218;217;155;323;93;98;100;63;65;68;78	0	20.254	0.23788000000000001	0.66576999999999997	31.193999999999999	64	42
PPWD1	0.68178	0.847416	0.142097	Q96BP3;F5H7P7;D6R9Q1;D6RD43	Q96BP3;F5H7P7;D6R9Q1	4;4;3;1	4;4;3;1	4;4;3;1	Peptidylprolyl isomerase domain and WD repeat-containing protein 1	PPWD1	sp|Q96BP3|PPWD1_HUMAN Peptidylprolyl isomerase domain and WD repeat-containing protein 1 OS=Homo sapiens OX=9606 GN=PPWD1 PE=1 SV=1;tr|F5H7P7|F5H7P7_HUMAN Peptidylprolyl isomerase domain and WD repeat-containing protein 1 OS=Homo sapiens OX=9606 GN=PPWD1 P	4	4	4	4	3	2	1	2	1	1	1	3	2	1	2	1	1	1	3	2	1	2	1	1	1	7.3	7.3	7.3	73.574	646	646;616;241;107	0	4.6902	0.1648	0.57721999999999996	62.844999999999999	15	13
HNRNPA0	-0.393364	0.847016	0.142228	Q13151	Q13151	11	11	11	Heterogeneous nuclear ribonucleoprotein A0	HNRNPA0	sp|Q13151|ROA0_HUMAN Heterogeneous nuclear ribonucleoprotein A0 OS=Homo sapiens OX=9606 GN=HNRNPA0 PE=1 SV=1	1	11	11	11	10	10	9	8	7	11	9	10	10	9	8	7	11	9	10	10	9	8	7	11	9	33.8	33.8	33.8	30.84	305	305	0	95.976	0.29572999999999999	1.1617999999999999	26.474	204	50
HNRNPC	-0.456045	0.845475	0.142733	G3V4W0;G3V4C1;B2R5W2;B4DY08;G3V251;G3V5X6;G3V3K6;G3V2D6;B4DSU6;A0A0G2JNQ3;B2RXH8;G3V4M8;G3V5V7;G3V2H6;B3KT61;Q86SE5;E5RG71	G3V4W0;G3V4C1;B2R5W2;B4DY08;G3V251;G3V5X6;G3V3K6;G3V2D6;B4DSU6	26;26;26;26;15;14;14;13;13;12;12;11;11;9;2;2;2	26;26;26;26;15;14;14;13;13;12;12;11;11;9;2;2;2	2;2;2;2;2;1;1;2;0;0;0;0;0;0;0;0;0		HNRNPC	tr|G3V4W0|G3V4W0_HUMAN Heterogeneous nuclear ribonucleoproteins C1/C2 (Fragment) OS=Homo sapiens OX=9606 GN=HNRNPC PE=1 SV=1;tr|G3V4C1|G3V4C1_HUMAN Heterogeneous nuclear ribonucleoproteins C1/C2 OS=Homo sapiens OX=9606 GN=HNRNPC PE=1 SV=1;tr|B2R5W2|B2R5W2_	17	26	26	2	20	21	14	18	14	16	15	20	21	14	18	14	16	15	2	2	2	2	2	2	2	59.5	59.5	8.8	28.916	262	262;292;290;288;126;117;121;214;147;293;293;66;180;54;280;291;85	0	206.37	0.32956000000000002	1.0138	34.530999999999999	379	105
ARF6	-0.609676	0.844298	0.143121	P62330	P62330	5	5	5	ADP-ribosylation factor 6	ARF6	sp|P62330|ARF6_HUMAN ADP-ribosylation factor 6 OS=Homo sapiens OX=9606 GN=ARF6 PE=1 SV=2	1	5	5	5	2	2	2	2	0	3	2	2	2	2	2	0	3	2	2	2	2	2	0	3	2	42.9	42.9	42.9	20.082	175	175	0	5.0667	0.47413	1.1558999999999999	9.4395000000000007	22	10
DHX29	0.591736	0.843791	0.143288	Q7Z478;A0A087WYN9;H0Y8L1	Q7Z478;A0A087WYN9	4;4;1	4;4;1	3;3;1	ATP-dependent RNA helicase DHX29	DHX29	sp|Q7Z478|DHX29_HUMAN ATP-dependent RNA helicase DHX29 OS=Homo sapiens OX=9606 GN=DHX29 PE=1 SV=2;tr|A0A087WYN9|A0A087WYN9_HUMAN ATP-dependent RNA helicase DHX29 OS=Homo sapiens OX=9606 GN=DHX29 PE=1 SV=1	3	4	4	3	2	2	3	4	0	2	1	2	2	3	4	0	2	1	2	2	2	3	0	1	0	3.9	3.9	3.1	155.23	1369	1369;1370;160	0	6.8795	0.31106	0.70038	36.015999999999998	21	11
NSA2	-0.381934	0.840801	0.144278	O95478;A0A0A0MQZ6;H0YAI9	O95478;A0A0A0MQZ6	4;2;1	4;2;1	4;2;1	Ribosome biogenesis protein NSA2 homolog	NSA2	sp|O95478|NSA2_HUMAN Ribosome biogenesis protein NSA2 homolog OS=Homo sapiens OX=9606 GN=NSA2 PE=1 SV=1;tr|A0A0A0MQZ6|A0A0A0MQZ6_HUMAN Ribosome biogenesis protein NSA2 homolog OS=Homo sapiens OX=9606 GN=NSA2 PE=1 SV=1	3	4	4	4	3	3	2	2	2	3	2	3	3	2	2	2	3	2	3	3	2	2	2	3	2	18.1	18.1	18.1	30.065	260	260;189;98	0	7.9596	0.73765000000000003	3.4752999999999998	24.152999999999999	34	8
GOLPH3;GOLPH3L	-0.645099	0.840722	0.144304	Q9H4A6;Q9H4A5;D6REM1;Q5T5I6	Q9H4A6;Q9H4A5;D6REM1;Q5T5I6	2;1;1;1	2;1;1;1	2;1;1;1	Golgi phosphoprotein 3;Golgi phosphoprotein 3-like	GOLPH3;GOLPH3L	sp|Q9H4A6|GOLP3_HUMAN Golgi phosphoprotein 3 OS=Homo sapiens OX=9606 GN=GOLPH3 PE=1 SV=1;sp|Q9H4A5|GLP3L_HUMAN Golgi phosphoprotein 3-like OS=Homo sapiens OX=9606 GN=GOLPH3L PE=1 SV=1;tr|D6REM1|D6REM1_HUMAN Golgi phosphoprotein 3 OS=Homo sapiens OX=9606 GN	4	2	2	2	2	2	1	1	0	2	1	2	2	1	1	0	2	1	2	2	1	1	0	2	1	9.7	9.7	9.7	33.81	298	298;285;93;269	0	2.8371	0.31442999999999999	0.53947999999999996	18.972999999999999	17	0
SAFB	-0.478825	0.84055	0.144361	Q15424;K7ES42	Q15424	10;1	10;1	5;1	Scaffold attachment factor B1	SAFB	sp|Q15424|SAFB1_HUMAN Scaffold attachment factor B1 OS=Homo sapiens OX=9606 GN=SAFB PE=1 SV=4	2	10	10	5	5	6	5	5	4	5	5	5	6	5	5	4	5	5	2	3	3	2	1	3	3	14.9	14.9	8	102.64	915	915;106	0	25.463	0.35714000000000001	0.91180000000000005	11.842000000000001	81	47
CAP1	0.406221	0.840071	0.14452	Q01518;Q5T0R1;Q5T0R9;Q5T0R4;Q5T0R3;Q5T0R2;Q5T0R7;Q5T0R6;Q5T0R5;Q5T0S3;Q5T0R8	Q01518;Q5T0R1;Q5T0R9;Q5T0R4;Q5T0R3;Q5T0R2	27;16;15;14;14;14;13;13;13;4;3	27;16;15;14;14;14;13;13;13;4;3	26;16;15;14;14;14;13;13;13;4;3	Adenylyl cyclase-associated protein 1;Adenylyl cyclase-associated protein	CAP1	sp|Q01518|CAP1_HUMAN Adenylyl cyclase-associated protein 1 OS=Homo sapiens OX=9606 GN=CAP1 PE=1 SV=5;tr|Q5T0R1|Q5T0R1_HUMAN Adenylyl cyclase-associated protein 1 (Fragment) OS=Homo sapiens OX=9606 GN=CAP1 PE=1 SV=1;tr|Q5T0R9|Q5T0R9_HUMAN Adenylyl cyclase-a	11	27	27	26	19	17	15	14	12	15	10	19	17	15	14	12	15	10	18	16	14	13	11	14	9	63.8	63.8	63.8	51.901	475	475;215;262;201;203;208;174;176;179;145;58	0	227.66	0.29658000000000001	0.91879999999999995	21.143999999999998	227	73
APOL2	0.626748	0.835538	0.146037	J3KQL8;Q9BQE5;E9PM95	J3KQL8;Q9BQE5	5;4;1	5;4;1	5;4;1	Apolipoprotein L2	APOL2	tr|J3KQL8|J3KQL8_HUMAN Apolipoprotein L2 OS=Homo sapiens OX=9606 GN=APOL2 PE=1 SV=2;sp|Q9BQE5|APOL2_HUMAN Apolipoprotein L2 OS=Homo sapiens OX=9606 GN=APOL2 PE=1 SV=1	3	5	5	5	1	1	3	2	0	3	2	1	1	3	2	0	3	2	1	1	3	2	0	3	2	15.1	15.1	15.1	48.915	449	449;337;128	0	6.8498	0.40983000000000003	1.4631000000000001	107.53	15	13
ATOX1	0.964835	0.835095	0.146186	O00244;E5RGN3;E5RIM7	O00244;E5RGN3;E5RIM7	5;5;5	5;5;5	5;5;5	Copper transport protein ATOX1	ATOX1	sp|O00244|ATOX1_HUMAN Copper transport protein ATOX1 OS=Homo sapiens OX=9606 GN=ATOX1 PE=1 SV=1;tr|E5RGN3|E5RGN3_HUMAN Copper transport protein ATOX1 OS=Homo sapiens OX=9606 GN=ATOX1 PE=1 SV=1;tr|E5RIM7|E5RIM7_HUMAN Copper transport protein ATOX1 OS=Homo s	3	5	5	5	5	5	4	4	0	2	1	5	5	4	4	0	2	1	5	5	4	4	0	2	1	58.8	58.8	58.8	7.4016	68	68;59;73	0	44.318	0.34258	1.1903999999999999	22.652999999999999	37	14
C2orf47	-0.513938	0.834561	0.146365	Q8WWC4;H7C0V0	Q8WWC4;H7C0V0	4;2	4;2	4;2	Uncharacterized protein C2orf47, mitochondrial	C2orf47	sp|Q8WWC4|MAIP1_HUMAN m-AAA protease-interacting protein 1, mitochondrial OS=Homo sapiens OX=9606 GN=MAIP1 PE=1 SV=1;tr|H7C0V0|H7C0V0_HUMAN m-AAA protease-interacting protein 1, mitochondrial (Fragment) OS=Homo sapiens OX=9606 GN=MAIP1 PE=1 SV=1	2	4	4	4	2	1	1	1	1	3	2	2	1	1	1	1	3	2	2	1	1	1	1	3	2	16.8	16.8	16.8	32.544	291	291;225	0	7.3281	0.31412000000000001	0.92764000000000002	11.584	23	17
H2AFV;H2AFZ	-0.554169	0.833097	0.14686	Q71UI9;P0C0S5;C9J0D1;A0A494C189;C9J386	Q71UI9;P0C0S5;C9J0D1;A0A494C189;C9J386	6;6;5;5;3	4;4;3;3;2	4;4;3;3;2	Histone H2A.V;Histone H2A.Z;Histone H2A	H2AFV;H2AFZ	sp|Q71UI9|H2AV_HUMAN Histone H2A.V OS=Homo sapiens OX=9606 GN=H2AZ2 PE=1 SV=3;sp|P0C0S5|H2AZ_HUMAN Histone H2A.Z OS=Homo sapiens OX=9606 GN=H2AZ1 PE=1 SV=2;tr|C9J0D1|C9J0D1_HUMAN Histone H2A OS=Homo sapiens OX=9606 GN=H2AZ2 PE=1 SV=1;tr|A0A494C189|A0A494C1	5	6	4	4	5	4	5	5	6	6	6	3	2	3	3	4	4	4	3	2	3	3	4	4	4	53.9	46.9	46.9	13.509	128	128;128;122;127;76	0	83.76	0.46089000000000002	1.4115	31.815999999999999	78	19
GOSR2	0.493293	0.832113	0.147193	O14653;A0A1W2PRL0;E7EQ34;A0A1W2PS81;A0A1W2PQM3;A0A1W2PPG1;A0A1W2PPP5;A0A1W2PPG5;A0A1W2PS12;I3NI02;A0A1W2PQE0;A0A1W2PRV0;A0A1W2PQP2;A0A1W2PRC2;I3L4Z6;A0A1W2PRP7;A0A1W2PNV3;I3L0K1;A0A1W2PRE6;A0A1W2PR02;A0A1W2PPW8;A0A1W2PPJ0;A0A1W2PR23;I3L1K7;A0A1X7SBU8;A0A1W2PQ38;A0A1W2PQ77;A0A1W2PRD0;A0A1W2PQS3;A0A1W2PP28;A0A1W2PQ06;A0A1W2PQQ4;A0A1W2PQ12	O14653;A0A1W2PRL0;E7EQ34;A0A1W2PS81;A0A1W2PQM3;A0A1W2PPG1;A0A1W2PPP5;A0A1W2PPG5;A0A1W2PS12;I3NI02;A0A1W2PQE0;A0A1W2PRV0;A0A1W2PQP2;A0A1W2PRC2;I3L4Z6;A0A1W2PRP7;A0A1W2PNV3;I3L0K1;A0A1W2PRE6;A0A1W2PR02;A0A1W2PPW8;A0A1W2PPJ0;A0A1W2PR23;I3L1K7;A0A1X7SBU8;A0A1W2PQ38;A0A1W2PQ77;A0A1W2PRD0;A0A1W2PQS3	4;4;4;4;4;4;4;4;4;4;3;3;3;3;3;3;3;3;3;3;3;3;3;2;2;2;2;2;2;1;1;1;1	4;4;4;4;4;4;4;4;4;4;3;3;3;3;3;3;3;3;3;3;3;3;3;2;2;2;2;2;2;1;1;1;1	4;4;4;4;4;4;4;4;4;4;3;3;3;3;3;3;3;3;3;3;3;3;3;2;2;2;2;2;2;1;1;1;1	Golgi SNAP receptor complex member 2	GOSR2	sp|O14653|GOSR2_HUMAN Golgi SNAP receptor complex member 2 OS=Homo sapiens OX=9606 GN=GOSR2 PE=1 SV=2;tr|A0A1W2PRL0|A0A1W2PRL0_HUMAN Golgi SNAP receptor complex member 2 OS=Homo sapiens OX=9606 GN=GOSR2 PE=1 SV=1;tr|E7EQ34|E7EQ34_HUMAN Uncharacterized prot	33	4	4	4	3	2	3	2	1	2	2	3	2	3	2	1	2	2	3	2	3	2	1	2	2	34.4	34.4	34.4	24.775	212	212;194;232;226;214;210;202;199;192;257;147;196;214;211;210;197;153;197;177;165;163;157;155;143;194;125;164;108;93;76;141;99;53	0	9.2628	0.59138000000000002	1.5427	18.917000000000002	33	4
GPKOW	0.809504	0.83044	0.147761	Q92917	Q92917	4	4	4	G patch domain and KOW motifs-containing protein	GPKOW	sp|Q92917|GPKOW_HUMAN G-patch domain and KOW motifs-containing protein OS=Homo sapiens OX=9606 GN=GPKOW PE=1 SV=2	1	4	4	4	1	1	2	2	2	3	1	1	1	2	2	2	3	1	1	1	2	2	2	3	1	13.2	13.2	13.2	52.228	476	476	0.0010753	2.4491	0.83392999999999995	1.909	14.268000000000001	14	8
C7orf50	-0.878466	0.829872	0.147954	Q9BRJ6;H7C0T1;H7C2R9;C9JQV0	Q9BRJ6;H7C0T1;H7C2R9;C9JQV0	4;4;4;3	4;4;4;3	4;4;4;3	Uncharacterized protein C7orf50	C7orf50	sp|Q9BRJ6|CG050_HUMAN Uncharacterized protein C7orf50 OS=Homo sapiens OX=9606 GN=C7orf50 PE=1 SV=1;tr|H7C0T1|H7C0T1_HUMAN Uncharacterized protein C7orf50 (Fragment) OS=Homo sapiens OX=9606 GN=C7orf50 PE=1 SV=1;tr|H7C2R9|H7C2R9_HUMAN Uncharacterized protein	4	4	4	4	2	2	1	1	1	2	3	2	2	1	1	1	2	3	2	2	1	1	1	2	3	26.8	26.8	26.8	22.083	194	194;162;179;192	0	32.8	0.47831000000000001	1.3069999999999999	40.625999999999998	19	13
UGDH	0.630198	0.829772	0.147989	O60701;E7ER83;E7ETF4;E7EV97;E7ER95;D6RHF4;E9PBD2	O60701	18;5;5;5;4;2;2	18;5;5;5;4;2;2	18;5;5;5;4;2;2	UDP-glucose 6-dehydrogenase	UGDH	sp|O60701|UGDH_HUMAN UDP-glucose 6-dehydrogenase OS=Homo sapiens OX=9606 GN=UGDH PE=1 SV=1	7	18	18	18	13	7	7	8	5	4	4	13	7	7	8	5	4	4	13	7	7	8	5	4	4	54	54	54	55.023	494	494;130;153;181;84;53;55	0	42.566	0.36849999999999999	1.0036	93.093000000000004	88	52
SUZ12	-0.583224	0.829722	0.148006	Q15022;J3QQW9	Q15022;J3QQW9	2;2	2;2	2;2	Polycomb protein SUZ12	SUZ12	sp|Q15022|SUZ12_HUMAN Polycomb protein SUZ12 OS=Homo sapiens OX=9606 GN=SUZ12 PE=1 SV=3;tr|J3QQW9|J3QQW9_HUMAN Polycomb protein SUZ12 OS=Homo sapiens OX=9606 GN=SUZ12 PE=1 SV=1	2	2	2	2	1	1	1	2	1	2	1	1	1	1	2	1	2	1	1	1	1	2	1	2	1	3	3	3	83.054	739	739;716	0	3.4972	0.24002999999999999	0.60424	44.918999999999997	9	4
SNRPA	0.585732	0.827721	0.148689	P09012;M0QZG7;M0R221;M0R2B8;M0R0G9;M0QXK2;M0R268	P09012;M0QZG7;M0R221;M0R2B8;M0R0G9;M0QXK2;M0R268	8;7;6;6;5;5;5	8;7;6;6;5;5;5	6;5;4;4;3;3;3	U1 small nuclear ribonucleoprotein A	SNRPA	sp|P09012|SNRPA_HUMAN U1 small nuclear ribonucleoprotein A OS=Homo sapiens OX=9606 GN=SNRPA PE=1 SV=3;tr|M0QZG7|M0QZG7_HUMAN U1 small nuclear ribonucleoprotein A (Fragment) OS=Homo sapiens OX=9606 GN=SNRPA PE=1 SV=1;tr|M0R221|M0R221_HUMAN U1 small nuclear	7	8	8	6	5	5	4	5	3	3	2	5	5	4	5	3	3	2	4	4	3	4	2	2	1	29.1	29.1	28.4	31.279	282	282;184;142;148;87;128;256	0	30.872	0.29799999999999999	0.95757999999999999	20.152000000000001	59	34
MRPS5	-1.21855	0.82765	0.148713	P82675	P82675	10	10	10	28S ribosomal protein S5, mitochondrial	MRPS5	sp|P82675|RT05_HUMAN 28S ribosomal protein S5, mitochondrial OS=Homo sapiens OX=9606 GN=MRPS5 PE=1 SV=2	1	10	10	10	2	3	6	4	2	6	3	2	3	6	4	2	6	3	2	3	6	4	2	6	3	27.2	27.2	27.2	48.006	430	430	0	53.312	0.37451000000000001	0.87599000000000005	16.055	67	31
COPA	0.370033	0.826111	0.149241	P53621;A0A3B3IT15;A0A3B3IS84;A0A3B3ISC6;A0A3B3IU89;A0A3B3ITV3;A0A3B3ISK1;A0A3B3ITI7;A0A3B3IU78;A0A3B3IU84;A0A3B3IS23;A0A3B3ITX2	P53621;A0A3B3IT15;A0A3B3IS84;A0A3B3ISC6;A0A3B3IU89	30;28;28;27;21;12;9;8;2;1;1;1	30;28;28;27;21;12;9;8;2;1;1;1	30;28;28;27;21;12;9;8;2;1;1;1	Coatomer subunit alpha;Xenin;Proxenin	COPA	sp|P53621|COPA_HUMAN Coatomer subunit alpha OS=Homo sapiens OX=9606 GN=COPA PE=1 SV=2;tr|A0A3B3IT15|A0A3B3IT15_HUMAN Coatomer subunit alpha OS=Homo sapiens OX=9606 GN=COPA PE=1 SV=1;tr|A0A3B3IS84|A0A3B3IS84_HUMAN Coatomer subunit alpha OS=Homo sapiens OX=9	12	30	30	30	21	15	19	17	11	16	12	21	15	19	17	11	16	12	21	15	19	17	11	16	12	33.3	33.3	33.3	138.34	1224	1224;1204;1204;1024;682;609;455;452;121;78;134;161	0	104.95	0.36237999999999998	1.0067999999999999	27.33	230	97
PRDX2	0.737868	0.824866	0.14967	P32119;A6NIW5	P32119;A6NIW5	15;11	14;11	14;11	Peroxiredoxin-2	PRDX2	sp|P32119|PRDX2_HUMAN Peroxiredoxin-2 OS=Homo sapiens OX=9606 GN=PRDX2 PE=1 SV=5;tr|A6NIW5|A6NIW5_HUMAN Peroxiredoxin 2, isoform CRA_a OS=Homo sapiens OX=9606 GN=PRDX2 PE=1 SV=2	2	15	14	14	11	9	7	8	4	3	5	10	8	6	7	3	2	4	10	8	6	7	3	2	4	53.5	48	48	21.892	198	198;136	0	21.836	0.28362999999999999	0.77224999999999999	33.204999999999998	80	38
MRPS35	-0.752047	0.822345	0.150541	P82673;H0YG82	P82673;H0YG82	6;4	6;4	6;4	28S ribosomal protein S35, mitochondrial	MRPS35	sp|P82673|RT35_HUMAN 28S ribosomal protein S35, mitochondrial OS=Homo sapiens OX=9606 GN=MRPS35 PE=1 SV=1;tr|H0YG82|H0YG82_HUMAN 28S ribosomal protein S35, mitochondrial (Fragment) OS=Homo sapiens OX=9606 GN=MRPS35 PE=1 SV=1	2	6	6	6	3	5	3	3	1	5	5	3	5	3	3	1	5	5	3	5	3	3	1	5	5	27.6	27.6	27.6	36.844	323	323;162	0	12.343	0.44364999999999999	1.4824999999999999	35.158000000000001	47	15
ACTR1A	0.540614	0.819695	0.151462	P61163;R4GMT0;A0A1B0GVS3	P61163;R4GMT0	12;11;5	12;11;5	7;7;1	Alpha-centractin	ACTR1A	sp|P61163|ACTZ_HUMAN Alpha-centractin OS=Homo sapiens OX=9606 GN=ACTR1A PE=1 SV=1;tr|R4GMT0|R4GMT0_HUMAN Alpha-centractin OS=Homo sapiens OX=9606 GN=ACTR1A PE=1 SV=1	3	12	12	7	10	9	9	9	6	7	4	10	9	9	9	6	7	4	6	5	4	5	3	2	2	48.4	48.4	27.7	42.613	376	376;332;221	0	79.354	0.33224999999999999	0.84323999999999999	24.780999999999999	120	44
MAPK15	0.540337	0.818495	0.151882	Q8TD08;A0A1C7CYZ1	Q8TD08;A0A1C7CYZ1	2;2	2;2	2;2	Mitogen-activated protein kinase 15	MAPK15	sp|Q8TD08|MK15_HUMAN Mitogen-activated protein kinase 15 OS=Homo sapiens OX=9606 GN=MAPK15 PE=1 SV=1;tr|A0A1C7CYZ1|A0A1C7CYZ1_HUMAN Mitogen-activated protein kinase 15 (Fragment) OS=Homo sapiens OX=9606 GN=MAPK15 PE=1 SV=1	2	2	2	2	1	1	1	2	1	1	0	1	1	1	2	1	1	0	1	1	1	2	1	1	0	4.4	4.4	4.4	59.831	544	544;276	0.021583	1.4524	0.1653	0.42893999999999999	57.783000000000001	10	5
AGK	-0.669683	0.815859	0.152806	Q53H12;E9PC15;A0A3B3ITD0;E9PG39;A0A3B3ISZ0;A0A3B3ISY9;A0A3B3ITX7;A0A3B3ITV0;A0A3B3IUC9;A0A0G2JLG5;A0A0G2JLD0;A0A3B3IS09	Q53H12;E9PC15;A0A3B3ITD0;E9PG39;A0A3B3ISZ0;A0A3B3ISY9;A0A3B3ITX7;A0A3B3ITV0	8;8;8;7;7;6;5;4;3;3;2;2	8;8;8;7;7;6;5;4;3;3;2;2	8;8;8;7;7;6;5;4;3;3;2;2	Acylglycerol kinase, mitochondrial	AGK	sp|Q53H12|AGK_HUMAN Acylglycerol kinase, mitochondrial OS=Homo sapiens OX=9606 GN=AGK PE=1 SV=2;tr|E9PC15|E9PC15_HUMAN Acylglycerol kinase, mitochondrial OS=Homo sapiens OX=9606 GN=AGK PE=1 SV=1;tr|A0A3B3ITD0|A0A3B3ITD0_HUMAN Acylglycerol kinase, mitochond	12	8	8	8	3	4	6	3	3	7	4	3	4	6	3	3	7	4	3	4	6	3	3	7	4	25.1	25.1	25.1	47.137	422	422;394;418;244;350;330;214;138;134;226;51;146	0	13.271	0.32712000000000002	0.89083000000000001	22.411000000000001	57	27
PLBD2	0.543076	0.815655	0.152878	Q8NHP8	Q8NHP8	8	8	8	Putative phospholipase B-like 2;Putative phospholipase B-like 2 32 kDa form;Putative phospholipase B-like 2 45 kDa form	PLBD2	sp|Q8NHP8|PLBL2_HUMAN Putative phospholipase B-like 2 OS=Homo sapiens OX=9606 GN=PLBD2 PE=1 SV=2	1	8	8	8	4	3	4	3	1	3	2	4	3	4	3	1	3	2	4	3	4	3	1	3	2	21.7	21.7	21.7	65.471	589	589	0	10.485	0.44127	1.1351	23.382000000000001	40	8
SRRT	-0.438831	0.811717	0.154271	Q9BXP5;H7C3A1;H7C1K0;H7C0U8;A0A286YEP7;A0A0A0MSP6	Q9BXP5;H7C3A1	20;16;4;2;1;1	20;16;4;2;1;1	20;16;4;2;1;1	Serrate RNA effector molecule homolog	SRRT	sp|Q9BXP5|SRRT_HUMAN Serrate RNA effector molecule homolog OS=Homo sapiens OX=9606 GN=SRRT PE=1 SV=1;tr|H7C3A1|H7C3A1_HUMAN Serrate RNA effector molecule homolog (Fragment) OS=Homo sapiens OX=9606 GN=SRRT PE=1 SV=1	6	20	20	20	8	8	8	10	6	11	8	8	8	8	10	6	11	8	8	8	8	10	6	11	8	24.5	24.5	24.5	100.67	876	876;499;47;77;63;148	0	37.916	0.27384999999999998	0.72509000000000001	34.563000000000002	111	71
MRPL3	-0.667502	0.810261	0.154789	P09001;H0Y9G6;E7ETU7;E9PF06;D6RC14;D6RBQ5	P09001;H0Y9G6;E7ETU7;E9PF06;D6RC14	8;8;8;5;4;1	8;8;8;5;4;1	8;8;8;5;4;1	39S ribosomal protein L3, mitochondrial	MRPL3	sp|P09001|RM03_HUMAN 39S ribosomal protein L3, mitochondrial OS=Homo sapiens OX=9606 GN=MRPL3 PE=1 SV=1;tr|H0Y9G6|H0Y9G6_HUMAN 39S ribosomal protein L3, mitochondrial (Fragment) OS=Homo sapiens OX=9606 GN=MRPL3 PE=1 SV=1;tr|E7ETU7|E7ETU7_HUMAN 39S ribosoma	6	8	8	8	4	5	6	6	3	6	6	4	5	6	6	3	6	6	4	5	6	6	3	6	6	33.3	33.3	33.3	38.632	348	348;363;375;176;155;28	0	14.472	0.22384999999999999	1.0810999999999999	15.045999999999999	64	26
LASP1	0.91622	0.807947	0.155615	Q14847;C9J9W2;F6S2S5;K7ESD6	Q14847;C9J9W2	7;5;2;1	7;5;2;1	7;5;2;1	LIM and SH3 domain protein 1	LASP1	sp|Q14847|LASP1_HUMAN LIM and SH3 domain protein 1 OS=Homo sapiens OX=9606 GN=LASP1 PE=1 SV=2;tr|C9J9W2|C9J9W2_HUMAN LIM and SH3 domain protein 1 (Fragment) OS=Homo sapiens OX=9606 GN=LASP1 PE=1 SV=1	4	7	7	7	6	6	6	3	2	6	1	6	6	6	3	2	6	1	6	6	6	3	2	6	1	30.7	30.7	30.7	29.717	261	261;166;91;71	0	132.3	0.28792000000000001	0.8821	15.819000000000001	64	20
ITGB1	-0.391986	0.805421	0.156523	P05556;E7EQW5;C9JPK5;Q5T3E6;E9PLR6;E7EUI6;H7C4N8;E7ERX5	P05556	19;5;3;3;3;3;2;1	19;5;3;3;3;3;2;1	19;5;3;3;3;3;2;1	Integrin beta-1	ITGB1	sp|P05556|ITB1_HUMAN Integrin beta-1 OS=Homo sapiens OX=9606 GN=ITGB1 PE=1 SV=2	8	19	19	19	11	13	14	11	9	18	11	11	13	14	11	9	18	11	11	13	14	11	9	18	11	30.3	30.3	30.3	88.414	798	798;163;98;136;143;152;108;124	0	117.96	0.64532999999999996	2.5682999999999998	18.515000000000001	197	26
UBE2L3	0.672905	0.80404	0.157022	P68036;A0A1B0GUS4	P68036	5;2	5;2	5;2	Ubiquitin-conjugating enzyme E2 L3	UBE2L3	sp|P68036|UB2L3_HUMAN Ubiquitin-conjugating enzyme E2 L3 OS=Homo sapiens OX=9606 GN=UBE2L3 PE=1 SV=1	2	5	5	5	3	1	3	1	1	1	0	3	1	3	1	1	1	0	3	1	3	1	1	1	0	48.7	48.7	48.7	17.861	154	154;154	0	3.3792	0.10971	0.76102000000000003	21.754999999999999	16	11
CHAMP1	-0.693541	0.802839	0.157457	Q96JM3;A0A2R8Y4S6;S4R3K0;A0A2R8Y735	Q96JM3	5;2;2;2	5;2;2;2	5;2;2;2	Chromosome alignment-maintaining phosphoprotein 1	CHAMP1	sp|Q96JM3|CHAP1_HUMAN Chromosome alignment-maintaining phosphoprotein 1 OS=Homo sapiens OX=9606 GN=CHAMP1 PE=1 SV=2	4	5	5	5	1	2	4	2	0	4	2	1	2	4	2	0	4	2	1	2	4	2	0	4	2	6.8	6.8	6.8	89.098	812	812;122;145;194	0	7.5404	0.48759000000000002	1.1976	24.283999999999999	25	17
SAR1A	0.458622	0.801736	0.157857	Q9NR31;H0Y5E8;Q5SQT8;X1WI22	Q9NR31;H0Y5E8	12;6;4;2	12;6;4;2	10;6;2;0	GTP-binding protein SAR1a	SAR1A	sp|Q9NR31|SAR1A_HUMAN GTP-binding protein SAR1a OS=Homo sapiens OX=9606 GN=SAR1A PE=1 SV=1;tr|H0Y5E8|H0Y5E8_HUMAN GTP-binding protein SAR1a (Fragment) OS=Homo sapiens OX=9606 GN=SAR1A PE=1 SV=1	4	12	12	10	7	5	9	7	4	6	5	7	5	9	7	4	6	5	5	4	8	5	3	4	4	70.7	70.7	59.6	22.367	198	198;115;121;50	0	34.428	0.31001000000000001	1.0689	20.574000000000002	92	30
IQGAP1	0.382679	0.798816	0.158922	P46940;A0A0J9YXZ5	P46940;A0A0J9YXZ5	35;25	35;25	11;11	Ras GTPase-activating-like protein IQGAP1	IQGAP1	sp|P46940|IQGA1_HUMAN Ras GTPase-activating-like protein IQGAP1 OS=Homo sapiens OX=9606 GN=IQGAP1 PE=1 SV=1;tr|A0A0J9YXZ5|A0A0J9YXZ5_HUMAN Ras GTPase-activating-like protein IQGAP1 OS=Homo sapiens OX=9606 GN=IQGAP1 PE=1 SV=1	2	35	35	11	18	15	21	17	8	15	13	18	15	21	17	8	15	13	5	4	6	7	4	5	5	26.8	26.8	9.2	189.25	1657	1657;1191	0	72.185	0.31946999999999998	0.80830999999999997	18.36	208	109
UBA1	0.573099	0.798377	0.159083	P22314;Q5JRR6;Q5JRR9;Q5JRS0;Q5JRS1;Q5JRS3;Q5JRS2	P22314	44;15;10;10;9;9;9	44;15;10;10;9;9;9	44;15;10;10;9;9;9	Ubiquitin-like modifier-activating enzyme 1	UBA1	sp|P22314|UBA1_HUMAN Ubiquitin-like modifier-activating enzyme 1 OS=Homo sapiens OX=9606 GN=UBA1 PE=1 SV=3	7	44	44	44	36	26	29	22	17	18	16	36	26	29	22	17	18	16	36	26	29	22	17	18	16	54.3	54.3	54.3	117.85	1058	1058;506;270;284;173;195;234	0	308.79	0.28947000000000001	0.90261999999999998	30.978999999999999	379	146
NIT2	0.714087	0.797905	0.159256	Q9NQR4;H7C579;F8WF70	Q9NQR4;H7C579	5;3;2	5;3;2	5;3;2	Omega-amidase NIT2	NIT2	sp|Q9NQR4|NIT2_HUMAN Omega-amidase NIT2 OS=Homo sapiens OX=9606 GN=NIT2 PE=1 SV=1;tr|H7C579|H7C579_HUMAN Omega-amidase NIT2 (Fragment) OS=Homo sapiens OX=9606 GN=NIT2 PE=1 SV=8	3	5	5	5	4	3	4	4	1	3	2	4	3	4	4	1	3	2	4	3	4	4	1	3	2	30.4	30.4	30.4	30.608	276	276;265;92	0	14.993	0.31999	0.96450000000000002	71.072000000000003	45	22
UPF1	0.415651	0.797893	0.15926	Q92900	Q92900	23	23	23	Regulator of nonsense transcripts 1	UPF1	sp|Q92900|RENT1_HUMAN Regulator of nonsense transcripts 1 OS=Homo sapiens OX=9606 GN=UPF1 PE=1 SV=2	1	23	23	23	13	12	15	15	7	12	6	13	12	15	15	7	12	6	13	12	15	15	7	12	6	24.9	24.9	24.9	124.34	1129	1129	0	117.72	0.29613	0.84591000000000005	34.439	132	55
SEC13	0.877905	0.797667	0.159343	P55735;A8MXL6;E7ERC8	P55735;A8MXL6;E7ERC8	6;6;3	6;6;3	6;6;3	Protein SEC13 homolog	SEC13	sp|P55735|SEC13_HUMAN Protein SEC13 homolog OS=Homo sapiens OX=9606 GN=SEC13 PE=1 SV=3;tr|A8MXL6|A8MXL6_HUMAN Protein SEC13 homolog OS=Homo sapiens OX=9606 GN=SEC13 PE=1 SV=1;tr|E7ERC8|E7ERC8_HUMAN Protein SEC13 homolog (Fragment) OS=Homo sapiens OX=9606 G	3	6	6	6	5	4	5	4	2	5	2	5	4	5	4	2	5	2	5	4	5	4	2	5	2	28	28	28	35.54	322	322;284;86	0	18.752	0.24664	0.79730999999999996	9.8821999999999992	53	25
CDC37	0.730549	0.796932	0.159613	Q16543;K7EQA9;K7EKQ2;K7EIU0;K7EL68	Q16543;K7EQA9;K7EKQ2	6;5;3;2;2	6;5;3;2;2	6;5;3;2;2	Hsp90 co-chaperone Cdc37;Hsp90 co-chaperone Cdc37, N-terminally processed	CDC37	sp|Q16543|CDC37_HUMAN Hsp90 co-chaperone Cdc37 OS=Homo sapiens OX=9606 GN=CDC37 PE=1 SV=1;tr|K7EQA9|K7EQA9_HUMAN Hsp90 co-chaperone Cdc37 (Fragment) OS=Homo sapiens OX=9606 GN=CDC37 PE=1 SV=1;tr|K7EKQ2|K7EKQ2_HUMAN Hsp90 co-chaperone Cdc37 (Fragment) OS=Ho	5	6	6	6	3	3	4	2	1	2	2	3	3	4	2	1	2	2	3	3	4	2	1	2	2	19.6	19.6	19.6	44.468	378	378;230;353;104;184	0	14.46	0.32466	0.97260999999999997	14.685	31	21
HEXB	0.829391	0.79687	0.159636	P07686;Q5URX0;H0YA83;H0Y9B6;D6REQ8	P07686;Q5URX0	10;10;4;4;1	10;10;4;4;1	10;10;4;4;1	Beta-hexosaminidase subunit beta;Beta-hexosaminidase subunit beta chain B;Beta-hexosaminidase subunit beta chain A	HEXB	sp|P07686|HEXB_HUMAN Beta-hexosaminidase subunit beta OS=Homo sapiens OX=9606 GN=HEXB PE=1 SV=3;tr|Q5URX0|Q5URX0_HUMAN Beta-hexosaminidase subunit beta OS=Homo sapiens OX=9606 GN=HEXB PE=1 SV=1	5	10	10	10	3	4	4	4	1	2	1	3	4	4	4	1	2	1	3	4	4	4	1	2	1	26.4	26.4	26.4	63.111	556	556;331;170;202;35	0	10.271	0.41516999999999998	1.0085999999999999	53.360999999999997	29	20
SCFD1	-0.583309	0.794803	0.160397	Q8WVM8;J3KNG4;G3V2M8;G3V4I1;G3V5F3;G3V3K9;G3V363;H0YJS6;H0YJY1	Q8WVM8	16;5;4;3;3;2;2;2;1	16;5;4;3;3;2;2;2;1	16;5;4;3;3;2;2;2;1	Sec1 family domain-containing protein 1	SCFD1	sp|Q8WVM8|SCFD1_HUMAN Sec1 family domain-containing protein 1 OS=Homo sapiens OX=9606 GN=SCFD1 PE=1 SV=4	9	16	16	16	8	10	12	9	4	14	10	8	10	12	9	4	14	10	8	10	12	9	4	14	10	43	43	43	72.379	642	642;163;198;75;121;48;92;102;144	0	60.549	0.30965999999999999	0.84902999999999995	14.746	135	70
FH	0.520785	0.794123	0.160649	P07954	P07954	18	18	18	Fumarate hydratase, mitochondrial	FH	sp|P07954|FUMH_HUMAN Fumarate hydratase, mitochondrial OS=Homo sapiens OX=9606 GN=FH PE=1 SV=3	1	18	18	18	12	13	10	10	4	6	6	12	13	10	10	4	6	6	12	13	10	10	4	6	6	55.9	55.9	55.9	54.636	510	510	0	44.203	0.28826000000000002	0.91598000000000002	14.034000000000001	139	52
IMP3	-0.421219	0.79165	0.161566	Q9NV31	Q9NV31	6	6	6	U3 small nucleolar ribonucleoprotein protein IMP3	IMP3	sp|Q9NV31|IMP3_HUMAN U3 small nucleolar ribonucleoprotein protein IMP3 OS=Homo sapiens OX=9606 GN=IMP3 PE=1 SV=1	1	6	6	6	2	3	4	2	2	5	3	2	3	4	2	2	5	3	2	3	4	2	2	5	3	44.6	44.6	44.6	21.85	184	184	0	27.134	0.28932000000000002	1.3695999999999999	49.667000000000002	38	10
FLOT1	0.374113	0.785596	0.163834	O75955;A0A140T9R1;A0A140T9W4;A2AB13;A2AB11;A0A0G2JJQ6;A2AB12;A2AB10;A0A140T974;A0A140T9X0;A2AB09;A0A140T957;A0A140T910;A0A140T9C3;A0A140T959;A0A140T9B1;A0A140T907	O75955;A0A140T9R1;A0A140T9W4	9;7;5;4;4;4;4;4;3;3;3;2;2;2;2;2;1	9;7;5;4;4;4;4;4;3;3;3;2;2;2;2;2;1	9;7;5;4;4;4;4;4;3;3;3;2;2;2;2;2;1	Flotillin-1	FLOT1	sp|O75955|FLOT1_HUMAN Flotillin-1 OS=Homo sapiens OX=9606 GN=FLOT1 PE=1 SV=3;tr|A0A140T9R1|A0A140T9R1_HUMAN Flotillin (Fragment) OS=Homo sapiens OX=9606 GN=FLOT1 PE=1 SV=1;tr|A0A140T9W4|A0A140T9W4_HUMAN Flotillin (Fragment) OS=Homo sapiens OX=9606 GN=FLOT1	17	9	9	9	5	4	6	5	2	5	3	5	4	6	5	2	5	3	5	4	6	5	2	5	3	27.4	27.4	27.4	47.355	427	427;357;186;185;192;210;235;252;90;231;238;138;147;165;182;115;60	0	20.298	0.37845000000000001	0.88226000000000004	25.736000000000001	59	21
APOBEC3B	-0.625473	0.784491	0.164251	Q9UH17;B0QYD3;P31941	Q9UH17;B0QYD3	16;16;5	16;16;5	11;11;5	DNA dC->dU-editing enzyme APOBEC-3B	APOBEC3B	sp|Q9UH17|ABC3B_HUMAN DNA dC->dU-editing enzyme APOBEC-3B OS=Homo sapiens OX=9606 GN=APOBEC3B PE=1 SV=1;tr|B0QYD3|B0QYD3_HUMAN DNA dC->dU-editing enzyme APOBEC-3B OS=Homo sapiens OX=9606 GN=APOBEC3B PE=1 SV=1	3	16	16	11	6	6	8	5	3	12	9	6	6	8	5	3	12	9	4	4	5	3	2	7	7	47.6	47.6	35.3	45.924	382	382;490;199	0	17.891	0.33395000000000002	1.4666999999999999	59.573	81	33
GORASP2	0.591713	0.784343	0.164308	Q9H8Y8	Q9H8Y8	3	3	3	Golgi reassembly-stacking protein 2	GORASP2	sp|Q9H8Y8|GORS2_HUMAN Golgi reassembly-stacking protein 2 OS=Homo sapiens OX=9606 GN=GORASP2 PE=1 SV=3	1	3	3	3	2	2	2	1	0	1	1	2	2	2	1	0	1	1	2	2	2	1	0	1	1	14.4	14.4	14.4	47.145	452	452	0.0010799	2.4771	0.31433	0.76132	6.8367000000000004	22	12
ACAA2	0.554627	0.784051	0.164418	P42765;A0A0B4J2A4;K7EME0;K7EJB1;K7EJ68;K7ER88	P42765;A0A0B4J2A4;K7EME0	18;17;13;2;2;1	18;17;13;2;2;1	18;17;13;2;2;1	3-ketoacyl-CoA thiolase, mitochondrial	ACAA2	sp|P42765|THIM_HUMAN 3-ketoacyl-CoA thiolase, mitochondrial OS=Homo sapiens OX=9606 GN=ACAA2 PE=1 SV=2;tr|A0A0B4J2A4|A0A0B4J2A4_HUMAN 3-ketoacyl-CoA thiolase, mitochondrial OS=Homo sapiens OX=9606 GN=ACAA2 PE=1 SV=1;tr|K7EME0|K7EME0_HUMAN 3-ketoacyl-CoA th	6	18	18	18	10	9	10	12	4	13	5	10	9	10	12	4	13	5	10	9	10	12	4	13	5	64	64	64	41.924	397	397;394;342;84;124;72	0	47.27	0.29676999999999998	0.81030999999999997	75.471999999999994	125	68
DLST	-0.851642	0.783254	0.16472	P36957;Q86SW4;H0YJF9;G3V5M3;G3V3F0	P36957	12;5;2;2;2	12;5;2;2;2	12;5;2;2;2	Dihydrolipoyllysine-residue succinyltransferase component of 2-oxoglutarate dehydrogenase complex, mitochondrial	DLST	sp|P36957|ODO2_HUMAN Dihydrolipoyllysine-residue succinyltransferase component of 2-oxoglutarate dehydrogenase complex, mitochondrial OS=Homo sapiens OX=9606 GN=DLST PE=1 SV=4	5	12	12	12	6	7	7	9	5	8	6	6	7	7	9	5	8	6	6	7	7	9	5	8	6	29.4	29.4	29.4	48.755	453	453;279;74;83;104	0	56.763	0.28645999999999999	0.91303000000000001	29.216999999999999	119	37
PEPD	0.693427	0.78094	0.1656	P12955;K7ES25;A0A494C165;A0A494C194	P12955;K7ES25;A0A494C165;A0A494C194	4;3;3;2	4;3;3;2	4;3;3;2	Xaa-Pro dipeptidase	PEPD	sp|P12955|PEPD_HUMAN Xaa-Pro dipeptidase OS=Homo sapiens OX=9606 GN=PEPD PE=1 SV=3;tr|K7ES25|K7ES25_HUMAN Xaa-Pro dipeptidase (Fragment) OS=Homo sapiens OX=9606 GN=PEPD PE=1 SV=3;tr|A0A494C165|A0A494C165_HUMAN Xaa-Pro dipeptidase (Fragment) OS=Homo sapiens	4	4	4	4	3	2	2	2	1	1	1	3	2	2	2	1	1	1	3	2	2	2	1	1	1	8.9	8.9	8.9	54.548	493	493;512;522;224	0	13.252	0.188	0.98612	55.686999999999998	19	5
TNPO1	0.4339	0.77917	0.166276	Q92973;O14787;E7EW37;S4R398;A0A075B780;K7ENW1;K7ESC1;K7ESG1	Q92973	21;4;4;4;2;1;1;1	21;4;4;4;2;1;1;1	21;4;4;4;2;1;1;1	Transportin-1	TNPO1	sp|Q92973|TNPO1_HUMAN Transportin-1 OS=Homo sapiens OX=9606 GN=TNPO1 PE=1 SV=2	8	21	21	21	14	11	12	10	5	10	5	14	11	12	10	5	10	5	14	11	12	10	5	10	5	33.2	33.2	33.2	102.35	898	898;897;136;193;766;85;109;117	0	29.969	0.27524999999999999	0.90400999999999998	27.902999999999999	125	52
SON	0.657282	0.778906	0.166377	P18583;J3QSZ5	P18583	14;5	14;5	5;2	Protein SON	SON	sp|P18583|SON_HUMAN Protein SON OS=Homo sapiens OX=9606 GN=SON PE=1 SV=4	2	14	14	5	10	7	7	7	2	8	6	10	7	7	7	2	8	6	2	2	3	2	1	3	2	10	10	3.3	263.83	2426	2426;454	0	23.611	0.52229000000000003	1.4487000000000001	12.85	89	29
HIST1H1C	1.45484	0.778756	0.166435	P16403	P16403	20	3	3	Histone H1.2	HIST1H1C	sp|P16403|H12_HUMAN Histone H1.2 OS=Homo sapiens OX=9606 GN=H1-2 PE=1 SV=2	1	20	3	3	17	19	12	16	12	9	12	2	3	3	3	1	0	1	2	3	3	3	1	0	1	43.2	9.9	9.9	21.364	213	213	0	72.672	0.68476999999999999	2.0007999999999999	19.062999999999999	34	18
NOP58	-0.426006	0.776658	0.167241	Q9Y2X3;H7BZ72	Q9Y2X3	16;6	16;6	16;6	Nucleolar protein 58	NOP58	sp|Q9Y2X3|NOP58_HUMAN Nucleolar protein 58 OS=Homo sapiens OX=9606 GN=NOP58 PE=1 SV=1	2	16	16	16	12	10	13	12	8	13	14	12	10	13	12	8	13	14	12	10	13	12	8	13	14	40.8	40.8	40.8	59.578	529	529;187	0	113.55	0.26423000000000002	0.88912999999999998	33.335000000000001	227	84
TCEA1	0.547813	0.77633	0.167367	P23193;A0A1W2PPZ5;A0A1W2PRL9;E5RJ93;E5RIS7;B7Z4S1;Q15560;A0A0A0MT58;E5RK46;A0A1W2PS15;E5RFI1;A0A1W2PPV7;Q5JRI7	P23193;A0A1W2PPZ5;A0A1W2PRL9	7;7;5;3;3;3;2;2;1;1;1;1;1	7;7;5;3;3;3;2;2;1;1;1;1;1	7;7;5;3;3;3;2;2;1;1;1;1;1	Transcription elongation factor A protein 1	TCEA1	sp|P23193|TCEA1_HUMAN Transcription elongation factor A protein 1 OS=Homo sapiens OX=9606 GN=TCEA1 PE=1 SV=2;tr|A0A1W2PPZ5|A0A1W2PPZ5_HUMAN Transcription elongation factor A protein 1 OS=Homo sapiens OX=9606 GN=TCEA1 PE=1 SV=1;tr|A0A1W2PRL9|A0A1W2PRL9_HUMA	13	7	7	7	5	4	5	3	3	4	1	5	4	5	3	3	4	1	5	4	5	3	3	4	1	23.9	23.9	23.9	33.969	301	301;301;280;90;111;117;299;270;45;45;47;47;246	0	18.431	0.58240999999999998	1.6816	23.498000000000001	40	26
HMGCS1	0.613708	0.775525	0.167677	Q01581;D6RIW1;P54868	Q01581	24;5;1	24;5;1	24;5;1	Hydroxymethylglutaryl-CoA synthase, cytoplasmic	HMGCS1	sp|Q01581|HMCS1_HUMAN Hydroxymethylglutaryl-CoA synthase, cytoplasmic OS=Homo sapiens OX=9606 GN=HMGCS1 PE=1 SV=2	3	24	24	24	20	17	17	19	10	11	9	20	17	17	19	10	11	9	20	17	17	19	10	11	9	73.1	73.1	73.1	57.293	520	520;95;508	0	125.33	0.28023999999999999	1.2235	27.931000000000001	228	55
TIMM13	0.657708	0.773901	0.168306	Q9Y5L4;K7EIT2	Q9Y5L4;K7EIT2	4;2	4;2	4;2	Mitochondrial import inner membrane translocase subunit Tim13	TIMM13	sp|Q9Y5L4|TIM13_HUMAN Mitochondrial import inner membrane translocase subunit Tim13 OS=Homo sapiens OX=9606 GN=TIMM13 PE=1 SV=1;tr|K7EIT2|K7EIT2_HUMAN Mitochondrial import inner membrane translocase subunit OS=Homo sapiens OX=9606 GN=TIMM13 PE=1 SV=1	2	4	4	4	2	2	3	3	1	3	2	2	2	3	3	1	3	2	2	2	3	3	1	3	2	52.6	52.6	52.6	10.5	95	95;80	0	48.181	0.19991999999999999	1.177	6.6021000000000001	38	4
BOP1	-0.356853	0.771928	0.169072	Q14137;A0A075B729	Q14137	18;5	18;5	18;5	Ribosome biogenesis protein BOP1	BOP1	sp|Q14137|BOP1_HUMAN Ribosome biogenesis protein BOP1 OS=Homo sapiens OX=9606 GN=BOP1 PE=1 SV=2	2	18	18	18	8	12	11	9	6	10	6	8	12	11	9	6	10	6	8	12	11	9	6	10	6	34.9	34.9	34.9	83.629	746	746;217	0	53.671	0.40454000000000001	1.4112	34.454000000000001	136	45
AHSA1	0.767254	0.771248	0.169337	O95433;G3V438;H0YJG7;H0YJ63;G3V3W9;H0YJU2	O95433;G3V438;H0YJG7	9;6;5;4;3;2	9;6;5;4;3;2	9;6;5;4;3;2	Activator of 90 kDa heat shock protein ATPase homolog 1	AHSA1	sp|O95433|AHSA1_HUMAN Activator of 90 kDa heat shock protein ATPase homolog 1 OS=Homo sapiens OX=9606 GN=AHSA1 PE=1 SV=1;tr|G3V438|G3V438_HUMAN Activator of 90 kDa heat shock protein ATPase homolog 1 (Fragment) OS=Homo sapiens OX=9606 GN=AHSA1 PE=1 SV=1;tr	6	9	9	9	8	8	6	6	4	4	3	8	8	6	6	4	4	3	8	8	6	6	4	4	3	32.2	32.2	32.2	38.274	338	338;203;216;90;100;133	0	24.811	0.35327999999999998	1.0980000000000001	40.295999999999999	80	25
GGH	0.483753	0.769875	0.169873	Q92820	Q92820	12	12	12	Gamma-glutamyl hydrolase	GGH	sp|Q92820|GGH_HUMAN Gamma-glutamyl hydrolase OS=Homo sapiens OX=9606 GN=GGH PE=1 SV=2	1	12	12	12	6	6	8	9	3	7	3	6	6	8	9	3	7	3	6	6	8	9	3	7	3	43.7	43.7	43.7	35.964	318	318	0	36.711	0.35576999999999998	1.0575000000000001	19.04	86	51
NCAPG	0.439374	0.768475	0.170422	Q9BPX3;D6RA93;H0Y9Z8	Q9BPX3	10;2;2	10;2;2	10;2;2	Condensin complex subunit 3	NCAPG	sp|Q9BPX3|CND3_HUMAN Condensin complex subunit 3 OS=Homo sapiens OX=9606 GN=NCAPG PE=1 SV=1	3	10	10	10	4	4	8	2	2	4	2	4	4	8	2	2	4	2	4	4	8	2	2	4	2	12.3	12.3	12.3	114.33	1015	1015;232;269	0	16.691	0.38969999999999999	0.89593999999999996	17.353999999999999	41	25
BAG6;BAT3	0.759105	0.768018	0.170601	P46379;A0A0G2JK23;A0A024RCR6;A0A0G2JL47;A0A0G2JJM1;X6REW1;F6S6P2;F6X9W3;F6U341;H0Y4L1;F6UR09;F6WML8;A0A1B0GX79;A0A0G2JJR8;H0Y710;F6XTU0;F6U1F2;F6VEM6	P46379;A0A0G2JK23;A0A024RCR6;A0A0G2JL47	9;9;9;9;4;4;4;1;1;1;1;1;1;1;1;1;1;1	9;9;9;9;4;4;4;1;1;1;1;1;1;1;1;1;1;1	9;9;9;9;4;4;4;1;1;1;1;1;1;1;1;1;1;1	Large proline-rich protein BAG6	BAG6;BAT3	sp|P46379|BAG6_HUMAN Large proline-rich protein BAG6 OS=Homo sapiens OX=9606 GN=BAG6 PE=1 SV=2;tr|A0A0G2JK23|A0A0G2JK23_HUMAN Large proline-rich protein BAG6 OS=Homo sapiens OX=9606 GN=BAG6 PE=1 SV=1;tr|A0A024RCR6|A0A024RCR6_HUMAN BAG6 OS=Homo sapiens OX=9	18	9	9	9	4	4	6	5	3	2	1	4	4	6	5	3	2	1	4	4	6	5	3	2	1	11.6	11.6	11.6	119.41	1132	1132;1132;1126;1077;742;742;515;259;262;136;197;244;243;232;226;215;206;258	0	13.914	0.46838999999999997	1.5167999999999999	58.457999999999998	42	19
GLS	-0.389219	0.767946	0.170629	O94925;H7BZD1;C9JIJ6;B7Z509;H7C201	O94925	30;7;3;2;2	30;7;3;2;2	28;7;1;1;1	Glutaminase kidney isoform, mitochondrial	GLS	sp|O94925|GLSK_HUMAN Glutaminase kidney isoform, mitochondrial OS=Homo sapiens OX=9606 GN=GLS PE=1 SV=1	5	30	30	28	20	25	19	22	13	23	17	20	25	19	22	13	23	17	18	23	17	20	11	21	15	51.6	51.6	47.2	73.46	669	669;114;164;174;182	0	234.82	0.33804000000000001	1.1216999999999999	22.361000000000001	326	85
PSME2	0.41593	0.767695	0.170728	Q9UL46;A0A087X1Z3;H0YM70;H0YKU2	Q9UL46;A0A087X1Z3;H0YM70	7;7;6;1	7;7;6;1	7;7;6;1	Proteasome activator complex subunit 2	PSME2	sp|Q9UL46|PSME2_HUMAN Proteasome activator complex subunit 2 OS=Homo sapiens OX=9606 GN=PSME2 PE=1 SV=4;tr|A0A087X1Z3|A0A087X1Z3_HUMAN Proteasome activator complex subunit 2 OS=Homo sapiens OX=9606 GN=PSME2 PE=1 SV=1;tr|H0YM70|H0YM70_HUMAN Proteasome activ	4	7	7	7	7	6	6	7	5	6	5	7	6	6	7	5	6	5	7	6	6	7	5	6	5	42.3	42.3	42.3	27.401	239	239;254;228;85	0	68.391	0.31380999999999998	0.90476000000000001	24.439	115	39
MCM5	-0.347739	0.767224	0.170913	P33992;B1AHB1;B1AHB2;B1AHA9	P33992;B1AHB1	31;28;7;5	31;28;7;5	31;28;7;5	DNA replication licensing factor MCM5;DNA helicase	MCM5	sp|P33992|MCM5_HUMAN DNA replication licensing factor MCM5 OS=Homo sapiens OX=9606 GN=MCM5 PE=1 SV=5;tr|B1AHB1|B1AHB1_HUMAN DNA helicase OS=Homo sapiens OX=9606 GN=MCM5 PE=1 SV=1	4	31	31	31	20	22	17	17	11	18	15	20	22	17	17	11	18	15	20	22	17	17	11	18	15	49.7	49.7	49.7	82.285	734	734;691;150;230	0	151.51	0.36853000000000002	0.98414000000000001	33.853999999999999	257	119
ANP32E	0.632523	0.766921	0.171033	Q9BTT0;E9PPH5;Q5TB19;E9PLC4	Q9BTT0;E9PPH5	5;4;2;2	5;4;2;2	5;4;2;2	Acidic leucine-rich nuclear phosphoprotein 32 family member E	ANP32E	sp|Q9BTT0|AN32E_HUMAN Acidic leucine-rich nuclear phosphoprotein 32 family member E OS=Homo sapiens OX=9606 GN=ANP32E PE=1 SV=1;tr|E9PPH5|E9PPH5_HUMAN Acidic leucine-rich nuclear phosphoprotein 32 family member E (Fragment) OS=Homo sapiens OX=9606 GN=ANP32	4	5	5	5	3	3	2	3	0	4	1	3	3	2	3	0	4	1	3	3	2	3	0	4	1	23.1	23.1	23.1	30.692	268	268;114;149;165	0	14.25	0.30887999999999999	0.80318000000000001	12.917	36	25
SLC9A3R2	-1.43341	0.766358	0.171254	Q15599;H3BMF5;H3BUQ9;H3BN50;H3BQS0	Q15599	5;2;2;2;2	5;2;2;2;2	5;2;2;2;2	Na(+)/H(+) exchange regulatory cofactor NHE-RF2	SLC9A3R2	sp|Q15599|NHRF2_HUMAN Na(+)/H(+) exchange regulatory cofactor NHE-RF2 OS=Homo sapiens OX=9606 GN=SLC9A3R2 PE=1 SV=2	5	5	5	5	1	2	2	2	0	3	1	1	2	2	2	0	3	1	1	2	2	2	0	3	1	19.9	19.9	19.9	37.413	337	337;151;166;223;231	0	4.7356	0.55335000000000001	1.2468999999999999	69.555999999999997	23	14
PRKACA;PRKACB	0.410273	0.766169	0.171329	P17612;P22694;A0A087WVC4;A0A0A0MS54;Q15136;K7ERP6	P17612;P22694;A0A087WVC4;A0A0A0MS54	4;3;3;3;1;1	4;3;3;3;1;1	4;3;3;3;1;1	cAMP-dependent protein kinase catalytic subunit alpha;cAMP-dependent protein kinase catalytic subunit beta	PRKACA;PRKACB	sp|P17612|KAPCA_HUMAN cAMP-dependent protein kinase catalytic subunit alpha OS=Homo sapiens OX=9606 GN=PRKACA PE=1 SV=2;sp|P22694|KAPCB_HUMAN cAMP-dependent protein kinase catalytic subunit beta OS=Homo sapiens OX=9606 GN=PRKACB PE=1 SV=2;tr|A0A087WVC4|A0A	6	4	4	4	2	2	3	2	1	2	0	2	2	3	2	1	2	0	2	2	3	2	1	2	0	14.5	14.5	14.5	40.589	351	351;351;338;357;207;251	0	10.661	0.3826	1.0474000000000001	6.5031999999999996	24	10
YLPM1	-0.539238	0.764731	0.171897	P49750;F8VU51;H0YIQ2;H0YI23	P49750;F8VU51;H0YIQ2;H0YI23	6;5;4;3	6;5;4;3	6;5;4;3	YLP motif-containing protein 1	YLPM1	sp|P49750|YLPM1_HUMAN YLP motif-containing protein 1 OS=Homo sapiens OX=9606 GN=YLPM1 PE=1 SV=4;tr|F8VU51|F8VU51_HUMAN YLP motif-containing protein 1 OS=Homo sapiens OX=9606 GN=YLPM1 PE=1 SV=1;tr|H0YIQ2|H0YIQ2_HUMAN YLP motif-containing protein 1 (Fragment	4	6	6	6	1	2	2	2	2	6	2	1	2	2	2	2	6	2	1	2	2	2	2	6	2	4.4	4.4	4.4	241.64	2146	2146;1440;1595;466	0	9.2447	0.26240000000000002	0.80064000000000002	28.17	28	21
MLEC	0.4731	0.7637	0.172306	Q14165;F5H1S8;H0YG07;F5GX14	Q14165;F5H1S8;H0YG07	5;5;3;2	5;5;3;2	5;5;3;2	Malectin	MLEC	sp|Q14165|MLEC_HUMAN Malectin OS=Homo sapiens OX=9606 GN=MLEC PE=1 SV=1;tr|F5H1S8|F5H1S8_HUMAN Malectin (Fragment) OS=Homo sapiens OX=9606 GN=MLEC PE=1 SV=1;tr|H0YG07|H0YG07_HUMAN Malectin (Fragment) OS=Homo sapiens OX=9606 GN=MLEC PE=1 SV=1	4	5	5	5	3	3	3	3	1	2	2	3	3	3	3	1	2	2	3	3	3	3	1	2	2	21.9	21.9	21.9	32.233	292	292;146;173;217	0	15.416	0.42684	1.1805000000000001	14.598000000000001	35	21
CSE1L	-0.511222	0.762835	0.172649	P55060	P55060	31	31	31	Exportin-2	CSE1L	sp|P55060|XPO2_HUMAN Exportin-2 OS=Homo sapiens OX=9606 GN=CSE1L PE=1 SV=3	1	31	31	31	20	18	20	15	8	19	17	20	18	20	15	8	19	17	20	18	20	15	8	19	17	41.6	41.6	41.6	110.42	971	971	0	212.06	0.28500999999999999	0.85840000000000005	26.975000000000001	284	119
PIGT	-0.414023	0.762816	0.172657	Q969N2;A0A1W2PPR6;A0A1W2PPS0;A0A1W2PNP0;A0A1W2PPC3;A0A1W2PP57;A0A1W2PQN1;A0A1W2PP53;A0A1W2PQY1;A0A1W2PPQ7;A0A1W2PRZ8;A0A1W2PQ52;A0A1W2PPK4;A0A1W2PP13;A0A1W2PR92;A0A1W2PSC5;A0A1W2PRH2;A0A1W2PPI8;A0A1W2PQ29;H7C2Y2;A0A1W2PNW9;A0A1W2PRG1;A0A1W2PRH8;A0A1W2PQL3;A0A1W2PRV7;A0A1W2PP98;A0A1W2PQA4;A0A1W2PPU8;A0A1W2PNS2;A0A1W2PNZ5;A0A1W2PR73;A0A1W2PP03;B7Z7C5;A0A1W2PR22;A0A1W2PP91	Q969N2;A0A1W2PPR6;A0A1W2PPS0;A0A1W2PNP0;A0A1W2PPC3;A0A1W2PP57;A0A1W2PQN1;A0A1W2PP53;A0A1W2PQY1;A0A1W2PPQ7;A0A1W2PRZ8;A0A1W2PQ52;A0A1W2PPK4;A0A1W2PP13;A0A1W2PR92;A0A1W2PSC5	8;8;8;8;8;8;7;7;6;6;5;5;5;4;4;4;2;2;2;2;1;1;1;1;1;1;1;1;1;1;1;1;1;1;1	8;8;8;8;8;8;7;7;6;6;5;5;5;4;4;4;2;2;2;2;1;1;1;1;1;1;1;1;1;1;1;1;1;1;1	8;8;8;8;8;8;7;7;6;6;5;5;5;4;4;4;2;2;2;2;1;1;1;1;1;1;1;1;1;1;1;1;1;1;1	GPI transamidase component PIG-T	PIGT	sp|Q969N2|PIGT_HUMAN GPI transamidase component PIG-T OS=Homo sapiens OX=9606 GN=PIGT PE=1 SV=1;tr|A0A1W2PPR6|A0A1W2PPR6_HUMAN GPI transamidase component PIG-T (Fragment) OS=Homo sapiens OX=9606 GN=PIGT PE=1 SV=1;tr|A0A1W2PPS0|A0A1W2PPS0_HUMAN GPI transami	35	8	8	8	3	3	4	4	2	5	3	3	3	4	4	2	5	3	3	3	4	4	2	5	3	23	23	23	65.699	578	578;532;505;580;499;495;329;441;213;393;429;318;144;354;432;128;316;314;300;275;240;232;203;198;331;191;78;242;183;140;136;128;123;116;77	0	21.408	0.47452	1.2016	19.114000000000001	49	8
MSH2	-0.464532	0.762191	0.172906	P43246;A0A2R8YFH0;E9PHA6;A0A2R8Y6P0;A0A2R8YG02;A0A2R8Y7S8;A0A2R8Y713	P43246;A0A2R8YFH0;E9PHA6;A0A2R8Y6P0;A0A2R8YG02;A0A2R8Y7S8	15;14;14;14;14;12;2	15;14;14;14;14;12;2	15;14;14;14;14;12;2	DNA mismatch repair protein Msh2	MSH2	sp|P43246|MSH2_HUMAN DNA mismatch repair protein Msh2 OS=Homo sapiens OX=9606 GN=MSH2 PE=1 SV=1;tr|A0A2R8YFH0|A0A2R8YFH0_HUMAN DNA mismatch repair protein OS=Homo sapiens OX=9606 GN=MSH2 PE=1 SV=1;tr|E9PHA6|E9PHA6_HUMAN DNA mismatch repair protein OS=Homo	7	15	15	15	10	8	7	6	8	10	6	10	8	7	6	8	10	6	10	8	7	6	8	10	6	24.3	24.3	24.3	104.74	934	934;918;921;924;938;558;168	0	32.67	0.33145000000000002	0.8175	19.181000000000001	109	77
CIAPIN1	0.830985	0.761094	0.173343	Q6FI81;H3BV90;H3BUG4;H3BT65;H3BQ23;H3BPG7	Q6FI81;H3BV90;H3BUG4;H3BT65	5;4;3;3;2;1	5;4;3;3;2;1	5;4;3;3;2;1	Anamorsin	CIAPIN1	sp|Q6FI81|CPIN1_HUMAN Anamorsin OS=Homo sapiens OX=9606 GN=CIAPIN1 PE=1 SV=2;tr|H3BV90|H3BV90_HUMAN Fe-S cluster assembly protein DRE2 OS=Homo sapiens OX=9606 GN=CIAPIN1 PE=1 SV=1;tr|H3BUG4|H3BUG4_HUMAN Anamorsin OS=Homo sapiens OX=9606 GN=CIAPIN1 PE=1 SV=	6	5	5	5	3	4	5	4	2	2	1	3	4	5	4	2	2	1	3	4	5	4	2	2	1	25	25	25	33.582	312	312;246;188;266;129;239	0	11.422	0.38838	1.6174999999999999	42.765999999999998	22	9
HSPH1	0.412572	0.760923	0.173411	Q92598;R4GN69	Q92598	41;6	36;6	8;1	Heat shock protein 105 kDa	HSPH1	sp|Q92598|HS105_HUMAN Heat shock protein 105 kDa OS=Homo sapiens OX=9606 GN=HSPH1 PE=1 SV=1	2	41	36	8	31	21	29	25	19	23	16	27	19	27	23	18	21	15	6	3	5	4	3	3	2	52.9	49.8	10.6	96.864	858	858;115	0	323.31	0.27056000000000002	0.81513000000000002	37.719000000000001	350	166
SPCS2	-0.519987	0.759553	0.173959	Q15005;E9PL01;A0A087WUC6;E9PI68;E9PRB9;H0YE04	Q15005;E9PL01;A0A087WUC6;E9PI68;E9PRB9	6;6;6;6;4;2	6;6;6;6;4;2	6;6;6;6;4;2	Signal peptidase complex subunit 2	SPCS2	sp|Q15005|SPCS2_HUMAN Signal peptidase complex subunit 2 OS=Homo sapiens OX=9606 GN=SPCS2 PE=1 SV=3;tr|E9PL01|E9PL01_HUMAN Signal peptidase complex subunit 2 OS=Homo sapiens OX=9606 GN=SPCS2 PE=1 SV=1;tr|A0A087WUC6|A0A087WUC6_HUMAN Signal peptidase complex	6	6	6	6	2	3	2	2	1	2	3	2	3	2	2	1	2	3	2	3	2	2	1	2	3	27.9	27.9	27.9	25.003	226	226;157;227;257;87;166	0	5.5258	0.44739000000000001	1.2243999999999999	35.777999999999999	24	10
PDS5B	-0.965428	0.758027	0.174572	Q9NTI5;A9IYQ1	Q9NTI5	12;2	10;2	10;2	Sister chromatid cohesion protein PDS5 homolog B	PDS5B	sp|Q9NTI5|PDS5B_HUMAN Sister chromatid cohesion protein PDS5 homolog B OS=Homo sapiens OX=9606 GN=PDS5B PE=1 SV=1	2	12	10	10	3	7	7	5	0	10	4	2	6	6	4	0	8	3	2	6	6	4	0	8	3	13.1	11.3	11.3	164.67	1447	1447;302	0	17.246	0.27972000000000002	0.76727999999999996	12.9	57	20
CCDC86	0.771213	0.756688	0.17511	Q9H6F5	Q9H6F5	5	5	5	Coiled-coil domain-containing protein 86	CCDC86	sp|Q9H6F5|CCD86_HUMAN Coiled-coil domain-containing protein 86 OS=Homo sapiens OX=9606 GN=CCDC86 PE=1 SV=1	1	5	5	5	4	3	3	3	1	4	1	4	3	3	3	1	4	1	4	3	3	3	1	4	1	17.2	17.2	17.2	40.235	360	360	0	7.0271	0.29185	1.4978	66.003	29	11
SUCLG2	0.654992	0.755176	0.175721	Q96I99;E9PDQ8	Q96I99;E9PDQ8	12;10	12;10	6;6	Succinyl-CoA ligase [GDP-forming] subunit beta, mitochondrial	SUCLG2	sp|Q96I99|SUCB2_HUMAN Succinate--CoA ligase [GDP-forming] subunit beta, mitochondrial OS=Homo sapiens OX=9606 GN=SUCLG2 PE=1 SV=2;tr|E9PDQ8|E9PDQ8_HUMAN Succinate--CoA ligase [GDP-forming] subunit beta, mitochondrial OS=Homo sapiens OX=9606 GN=SUCLG2 PE=1	2	12	12	6	10	9	10	9	5	11	2	10	9	10	9	5	11	2	5	5	4	4	2	6	1	32.4	32.4	13.7	46.51	432	432;379	0	61.635	0.30237999999999998	0.83167000000000002	11.73	108	60
NOP2	-0.362868	0.754795	0.175875	P46087;F5GWB7;F5H709;F5H5X6;F5GYR3;F5H359	P46087	28;6;6;6;6;3	28;6;6;6;6;3	27;5;5;5;6;2	Probable 28S rRNA (cytosine(4447)-C(5))-methyltransferase	NOP2	sp|P46087|NOP2_HUMAN Probable 28S rRNA (cytosine(4447)-C(5))-methyltransferase OS=Homo sapiens OX=9606 GN=NOP2 PE=1 SV=2	6	28	28	27	19	21	16	17	13	17	16	19	21	16	17	13	17	16	18	20	15	17	12	17	15	38.8	38.8	37.3	89.301	812	812;159;176;250;275;81	0	191.53	0.30256	1.0364	27.279	287	96
STAT1	0.819006	0.749432	0.178061	P42224;J3KPM9;A0A669KBI6;A0A669KB68;A0A669KB56;A0A669KBA4;A0A669KB53;A0A669KB52;A0A669KB75;E7EPD2;D2KFR9;A0A669KB17;E7ENM1;E9PH66;Q67C41	P42224;J3KPM9;A0A669KBI6;A0A669KB68;A0A669KB56;A0A669KBA4;A0A669KB53;A0A669KB52;A0A669KB75	13;13;13;13;13;13;13;10;9;6;5;5;4;2;1	13;13;13;13;13;13;13;10;9;6;5;5;4;2;1	13;13;13;13;13;13;13;10;9;6;5;5;4;2;1	Signal transducer and activator of transcription 1-alpha/beta;Signal transducer and activator of transcription	STAT1	sp|P42224|STAT1_HUMAN Signal transducer and activator of transcription 1-alpha/beta OS=Homo sapiens OX=9606 GN=STAT1 PE=1 SV=2;tr|J3KPM9|J3KPM9_HUMAN Signal transducer and activator of transcription OS=Homo sapiens OX=9606 GN=STAT1 PE=1 SV=1;tr|A0A669KBI6|	15	13	13	13	8	5	10	3	2	5	2	8	5	10	3	2	5	2	8	5	10	3	2	5	2	23.6	23.6	23.6	87.334	750	750;714;716;748;748;779;791;636;572;377;193;273;150;69;42	0	21.116	0.38801000000000002	1.0466	17.635999999999999	62	39
PMPCA	0.367215	0.749258	0.178132	Q10713;Q5SXN9	Q10713	17;4	17;4	17;4	Mitochondrial-processing peptidase subunit alpha	PMPCA	sp|Q10713|MPPA_HUMAN Mitochondrial-processing peptidase subunit alpha OS=Homo sapiens OX=9606 GN=PMPCA PE=1 SV=2	2	17	17	17	11	9	10	13	6	11	8	11	9	10	13	6	11	8	11	9	10	13	6	11	8	43.2	43.2	43.2	58.252	525	525;271	0	68.027	0.39076	1.3419000000000001	26.962	151	42
FOXK1	1.12014	0.747223	0.178969	P85037;U3KQ26;Q01167;E9PM37;E9PPI7	P85037	11;2;1;1;1	11;2;1;1;1	11;2;1;1;1	Forkhead box protein K1	FOXK1	sp|P85037|FOXK1_HUMAN Forkhead box protein K1 OS=Homo sapiens OX=9606 GN=FOXK1 PE=1 SV=1	5	11	11	11	4	6	4	6	2	3	1	4	6	4	6	2	3	1	4	6	4	6	2	3	1	17.5	17.5	17.5	75.456	733	733;109;660;172;253	0	12.012	0.29804999999999998	1.0865	122.02	37	24
CTCF	-0.532085	0.746977	0.17907	P49711;A0A2R8Y595;A0A2R8YFL0;Q8NI51;V9GY73	P49711;A0A2R8Y595;A0A2R8YFL0	5;5;5;1;1	5;5;5;1;1	5;5;5;1;1	Transcriptional repressor CTCF	CTCF	sp|P49711|CTCF_HUMAN Transcriptional repressor CTCF OS=Homo sapiens OX=9606 GN=CTCF PE=1 SV=1;tr|A0A2R8Y595|A0A2R8Y595_HUMAN Transcriptional repressor CTCF OS=Homo sapiens OX=9606 GN=CTCF PE=1 SV=1;tr|A0A2R8YFL0|A0A2R8YFL0_HUMAN Transcriptional repressor C	5	5	5	5	2	3	3	1	1	4	2	2	3	3	1	1	4	2	2	3	3	1	1	4	2	9.5	9.5	9.5	82.785	727	727;638;725;663;627	0	23.521	0.41658000000000001	1.0287999999999999	9.7117000000000004	33	15
EIF3I	0.38856	0.746674	0.179195	Q13347;Q5TFK1	Q13347	16;5	16;5	16;5	Eukaryotic translation initiation factor 3 subunit I	EIF3I	sp|Q13347|EIF3I_HUMAN Eukaryotic translation initiation factor 3 subunit I OS=Homo sapiens OX=9606 GN=EIF3I PE=1 SV=1	2	16	16	16	12	11	10	10	6	11	7	12	11	10	10	6	11	7	12	11	10	10	6	11	7	67.4	67.4	67.4	36.501	325	325;125	0	66.879	0.51766000000000001	1.5232000000000001	7.0861000000000001	130	47
PHB2	-0.378383	0.744577	0.180062	Q99623;J3KPX7;F5GY37;F5GWA7;F5H3X6;F5H0C5;F5H2D2;U3KPZ5	Q99623;J3KPX7;F5GY37;F5GWA7;F5H3X6	28;28;27;19;15;9;7;2	28;28;27;19;15;9;7;2	28;28;27;19;15;9;7;2	Prohibitin-2	PHB2	sp|Q99623|PHB2_HUMAN Prohibitin-2 OS=Homo sapiens OX=9606 GN=PHB2 PE=1 SV=2;tr|J3KPX7|J3KPX7_HUMAN Prohibitin OS=Homo sapiens OX=9606 GN=PHB2 PE=1 SV=2;tr|F5GY37|F5GY37_HUMAN Prohibitin OS=Homo sapiens OX=9606 GN=PHB2 PE=1 SV=1;tr|F5GWA7|F5GWA7_HUMAN Prohi	8	28	28	28	19	24	14	17	15	19	17	19	24	14	17	15	19	17	19	24	14	17	15	19	17	79.3	79.3	79.3	33.296	299	299;298;267;261;213;112;87;103	0	323.31	0.32923999999999998	0.99082000000000003	24.341000000000001	359	108
ATP1B1	0.383082	0.743953	0.180321	P05026;V9GYR2	P05026	5;2	5;2	5;2	Sodium/potassium-transporting ATPase subunit beta-1	ATP1B1	sp|P05026|AT1B1_HUMAN Sodium/potassium-transporting ATPase subunit beta-1 OS=Homo sapiens OX=9606 GN=ATP1B1 PE=1 SV=1	2	5	5	5	4	4	4	4	1	3	2	4	4	4	4	1	3	2	4	4	4	4	1	3	2	17.2	17.2	17.2	35.061	303	303;130	0	51.13	0.27840999999999999	0.95648	28.885000000000002	52	19
CHD4	-0.355196	0.743747	0.180407	Q14839;A0A0C4DGG9;A0A2R8Y521;A0A2R8Y212;F5GWX5;A0A2R8YFD8;A0A2U3TZM0;A0A2R8YFK9;A0A2R8Y5J0;A0A2R8Y425;A0A2R8YDJ9;A0A2R8YD40;A0A2R8Y4X2;A0A2R8YDW2;A0A2R8YER1;A0A2R8Y8C1;A0A2R8Y445;A0A2R8Y8B3;Q8TDI0;A0A2R8Y7M9;A0A2R8Y7I0;K7EMY3;A0A2R8Y5M9;A0A2R8YE38;F2Z2R5;F5H6N4;H7C3H7;I3L229;H7C0J3;F6T542	Q14839;A0A0C4DGG9;A0A2R8Y521;A0A2R8Y212;F5GWX5;A0A2R8YFD8;A0A2U3TZM0;A0A2R8YFK9;A0A2R8Y5J0;A0A2R8Y425;A0A2R8YDJ9;A0A2R8YD40;A0A2R8Y4X2;A0A2R8YDW2;A0A2R8YER1;A0A2R8Y8C1;A0A2R8Y445;A0A2R8Y8B3	36;36;36;36;36;36;36;36;36;36;33;33;32;31;29;29;29;20;13;12;12;10;8;6;5;3;1;1;1;1	36;36;36;36;36;36;36;36;36;36;33;33;32;31;29;29;29;20;13;12;12;10;8;6;5;3;1;1;1;1	10;10;10;10;10;10;10;10;10;10;10;10;10;9;4;4;4;0;4;10;10;3;4;4;0;0;0;0;0;0	Chromodomain-helicase-DNA-binding protein 4	CHD4	sp|Q14839|CHD4_HUMAN Chromodomain-helicase-DNA-binding protein 4 OS=Homo sapiens OX=9606 GN=CHD4 PE=1 SV=2;tr|A0A0C4DGG9|A0A0C4DGG9_HUMAN Chromodomain-helicase-DNA-binding protein 4 OS=Homo sapiens OX=9606 GN=CHD4 PE=1 SV=1;tr|A0A2R8Y521|A0A2R8Y521_HUMAN C	30	36	36	10	20	20	21	18	11	24	15	20	20	21	18	11	24	15	8	7	7	5	6	9	6	26	26	7.6	218	1912	1912;1937;1920;1914;1905;1903;1902;1899;1892;1889;1554;1484;1262;1215;1645;1669;1671;1147;1954;560;605;1060;554;458;1225;354;277;249;383;110	0	129.35	0.58367999999999998	2.2875999999999999	48.917999999999999	265	53
NIP7	-0.373104	0.743649	0.180448	Q9Y221;J3QRD6;J3QRR4;J3QLW7	Q9Y221	7;3;3;3	7;3;3;3	7;3;3;3	60S ribosome subunit biogenesis protein NIP7 homolog	NIP7	sp|Q9Y221|NIP7_HUMAN 60S ribosome subunit biogenesis protein NIP7 homolog OS=Homo sapiens OX=9606 GN=NIP7 PE=1 SV=1	4	7	7	7	4	5	6	4	4	4	3	4	5	6	4	4	4	3	4	5	6	4	4	4	3	62.8	62.8	62.8	20.462	180	180;70;79;110	0	52.048	0.21984999999999999	0.92149000000000003	16.943999999999999	89	35
CDK1;CDC2	0.49766	0.743207	0.180631	P06493;A0A024QZP7;A0A087WZZ9;E5RIU6;Q14004;F8VTV8;A0A2R8Y4Z0;A0A2R8Y7W5;A0A2R8YF61;F5H6Z0;A0A2R8YD28;A0A087X209;E7EUK8;A0A2R8YEB7;Q9BVE2;F8VWX7;F8VXD2;F8VYH9;F8VZZ0;F8VZ51;Q96Q40;P11802;Q00535;Q07002;O94921;Q00537;Q00534;A0A2R8Y644	P06493;A0A024QZP7;A0A087WZZ9;E5RIU6	15;14;10;9;1;1;1;1;1;1;1;1;1;1;1;1;1;1;1;1;1;1;1;1;1;1;1;1	15;14;10;9;1;1;1;1;1;1;1;1;1;1;1;1;1;1;1;1;1;1;1;1;1;1;1;1	13;12;8;7;0;0;0;0;0;0;0;0;0;0;0;0;0;0;0;0;0;0;0;0;0;0;0;0	Cyclin-dependent kinase 1	CDK1;CDC2	sp|P06493|CDK1_HUMAN Cyclin-dependent kinase 1 OS=Homo sapiens OX=9606 GN=CDK1 PE=1 SV=3;tr|A0A024QZP7|A0A024QZP7_HUMAN Cell division cycle 2, G1 to S and G2 to M, isoform CRA_a OS=Homo sapiens OX=9606 GN=CDK1 PE=1 SV=1;tr|A0A087WZZ9|A0A087WZZ9_HUMAN Cycli	28	15	15	13	10	9	8	8	5	7	4	10	9	8	8	5	7	4	8	7	6	7	3	6	3	66.7	66.7	60.3	34.095	297	297;297;224;189;1512;201;1308;1099;915;470;456;418;340;143;324;203;132;170;186;208;435;303;292;474;469;523;326;239	0	23.597	0.57008999999999999	1.6681999999999999	39.258000000000003	111	36
PDLIM7	0.399721	0.743007	0.180715	Q9NR12;D6RF83;H7BYK4;D6RH06;D6RAN1;H0Y8W6	Q9NR12;D6RF83;H7BYK4;D6RH06;D6RAN1	6;5;5;5;3;1	6;5;5;5;3;1	6;5;5;5;3;1	PDZ and LIM domain protein 7	PDLIM7	sp|Q9NR12|PDLI7_HUMAN PDZ and LIM domain protein 7 OS=Homo sapiens OX=9606 GN=PDLIM7 PE=1 SV=1;tr|D6RF83|D6RF83_HUMAN PDZ and LIM domain protein 7 (Fragment) OS=Homo sapiens OX=9606 GN=PDLIM7 PE=1 SV=1;tr|H7BYK4|H7BYK4_HUMAN PDZ and LIM domain protein 7 (F	6	6	6	6	4	4	3	4	1	2	2	4	4	3	4	1	2	2	4	4	3	4	1	2	2	16.4	16.4	16.4	49.844	457	457;173;195;287;90;120	0	17.42	0.31839000000000001	1.2844	26.684000000000001	41	8
TMSB10	1.24082	0.742983	0.180724	P63313;CON__P21752	P63313	3;1	3;1	3;1	Thymosin beta-10	TMSB10	sp|P63313|TYB10_HUMAN Thymosin beta-10 OS=Homo sapiens OX=9606 GN=TMSB10 PE=1 SV=2	2	3	3	3	2	3	3	3	1	2	1	2	3	3	3	1	2	1	2	3	3	3	1	2	1	63.6	63.6	63.6	5.0256	44	44;42	0	47.047	0.41781000000000001	1.2990999999999999	2.0486	38	10
EWSR1	0.907884	0.74294	0.180742	Q01844;B0QYK0;A0A0D9SFL3;C9JGE3;H7BY36	Q01844;B0QYK0;A0A0D9SFL3;C9JGE3;H7BY36	6;6;5;5;4	6;6;5;5;4	6;6;5;5;4	RNA-binding protein EWS	EWSR1	sp|Q01844|EWS_HUMAN RNA-binding protein EWS OS=Homo sapiens OX=9606 GN=EWSR1 PE=1 SV=1;tr|B0QYK0|B0QYK0_HUMAN RNA-binding protein EWS OS=Homo sapiens OX=9606 GN=EWSR1 PE=1 SV=1;tr|A0A0D9SFL3|A0A0D9SFL3_HUMAN RNA-binding protein EWS OS=Homo sapiens OX=9606	5	6	6	6	4	4	4	3	1	4	1	4	4	4	3	1	4	1	4	4	4	3	1	4	1	16	16	16	68.477	656	656;618;584;620;308	0	16.55	0.29252	0.86453999999999998	63.329000000000001	44	18
SCRN1	0.648336	0.742226	0.18104	Q12765	Q12765	2	2	2	Secernin-1	SCRN1	sp|Q12765|SCRN1_HUMAN Secernin-1 OS=Homo sapiens OX=9606 GN=SCRN1 PE=1 SV=2	1	2	2	2	2	1	2	1	1	1	0	2	1	2	1	1	1	0	2	1	2	1	1	1	0	7	7	7	46.382	414	414	0	3.9915	0.34806999999999999	0.86280000000000001	6.4897999999999998	18	6
15 kDa selenoprotein	-0.400148	0.741676	0.181269	O60613;A0A087X1G7;A0A0J9YX89;A0A3B3IT39	O60613;A0A087X1G7;A0A0J9YX89;A0A3B3IT39	2;2;1;1	2;2;1;1	2;2;1;1	15 kDa selenoprotein	15 kDa selenoprotein	sp|O60613|SEP15_HUMAN Selenoprotein F OS=Homo sapiens OX=9606 GN=SELENOF PE=1 SV=4;tr|A0A087X1G7|A0A087X1G7_HUMAN Selenoprotein F OS=Homo sapiens OX=9606 GN=SELENOF PE=1 SV=1;tr|A0A0J9YX89|A0A0J9YX89_HUMAN Selenoprotein F (Fragment) OS=Homo sapiens OX=9606	4	2	2	2	1	1	1	1	1	2	0	1	1	1	1	1	2	0	1	1	1	1	1	2	0	17	17	17	18.092	165	165;164;88;126	0	3.5327	0.25881999999999999	0.97572999999999999	30.472000000000001	11	8
BLMH	0.822492	0.740751	0.181656	Q13867;K7ES02;K7ESE8;J3KSD8;J3KS79;K7ENH5	Q13867;K7ES02;K7ESE8;J3KSD8	6;5;4;4;2;2	6;5;4;4;2;2	6;5;4;4;2;2	Bleomycin hydrolase	BLMH	sp|Q13867|BLMH_HUMAN Bleomycin hydrolase OS=Homo sapiens OX=9606 GN=BLMH PE=1 SV=1;tr|K7ES02|K7ES02_HUMAN Bleomycin hydrolase (Fragment) OS=Homo sapiens OX=9606 GN=BLMH PE=1 SV=1;tr|K7ESE8|K7ESE8_HUMAN Bleomycin hydrolase (Fragment) OS=Homo sapiens OX=9606	6	6	6	6	4	3	3	2	1	0	1	4	3	3	2	1	0	1	4	3	3	2	1	0	1	20.2	20.2	20.2	52.562	455	455;318;231;262;71;93	0	11.013	0.25717000000000001	0.76126000000000005	24.423999999999999	24	17
MOCS2	0.637947	0.740006	0.181968	O96007	O96007	2	2	2	Molybdopterin synthase catalytic subunit	MOCS2	sp|O96007|MOC2B_HUMAN Molybdopterin synthase catalytic subunit OS=Homo sapiens OX=9606 GN=MOCS2 PE=1 SV=1	1	2	2	2	2	1	1	1	1	1	0	2	1	1	1	1	1	0	2	1	1	1	1	1	0	18.6	18.6	18.6	20.944	188	188	0	4.3282	0.52664999999999995	1.3103	57.789000000000001	13	6
ABCF2	-0.433521	0.738365	0.182657	Q9UG63;C9JHK9;C9JZV3	Q9UG63;C9JHK9;C9JZV3	10;5;5	10;5;5	10;5;5	ATP-binding cassette sub-family F member 2	ABCF2	sp|Q9UG63|ABCF2_HUMAN ATP-binding cassette sub-family F member 2 OS=Homo sapiens OX=9606 GN=ABCF2 PE=1 SV=2;tr|C9JHK9|C9JHK9_HUMAN ATP-binding cassette sub-family F member 2 (Fragment) OS=Homo sapiens OX=9606 GN=ABCF2 PE=1 SV=1;tr|C9JZV3|C9JZV3_HUMAN ATP-b	3	10	10	10	2	4	5	4	2	5	3	2	4	5	4	2	5	3	2	4	5	4	2	5	3	17.5	17.5	17.5	71.289	623	623;240;287	0	17.387	0.27337	1.0703	19.667999999999999	39	21
DNAJC11	-1.19211	0.734936	0.184104	Q9NVH1;Q5TH61;B1AK20	Q9NVH1;Q5TH61	7;5;3	7;5;3	7;5;3	DnaJ homolog subfamily C member 11	DNAJC11	sp|Q9NVH1|DJC11_HUMAN DnaJ homolog subfamily C member 11 OS=Homo sapiens OX=9606 GN=DNAJC11 PE=1 SV=2;tr|Q5TH61|Q5TH61_HUMAN DnaJ homolog subfamily C member 11 (Fragment) OS=Homo sapiens OX=9606 GN=DNAJC11 PE=1 SV=1	3	7	7	7	1	1	4	4	2	4	2	1	1	4	4	2	4	2	1	1	4	4	2	4	2	18.1	18.1	18.1	63.277	559	559;332;324	0	8.9444	0.31841999999999998	1.1423000000000001	41.238	30	19
GBAS	-1.04427	0.73409	0.184464	O75323;H7C333;C9K068;C9J7B1;F8WBI5	O75323;H7C333	8;4;3;2;1	8;4;3;2;1	8;4;3;2;1	Protein NipSnap homolog 2	GBAS	sp|O75323|NIPS2_HUMAN Protein NipSnap homolog 2 OS=Homo sapiens OX=9606 GN=NIPSNAP2 PE=1 SV=1;tr|H7C333|H7C333_HUMAN Protein NipSnap homolog 2 (Fragment) OS=Homo sapiens OX=9606 GN=NIPSNAP2 PE=1 SV=1	5	8	8	8	3	3	1	3	3	2	3	3	3	1	3	3	2	3	3	3	1	3	3	2	3	53.5	53.5	53.5	33.742	286	286;114;80;65;145	0	17.086	0.29031000000000001	0.87429999999999997	12.715	41	17
SSR4	-0.457837	0.733738	0.184613	P51571;A6NLM8	P51571;A6NLM8	6;4	6;4	6;4	Translocon-associated protein subunit delta	SSR4	sp|P51571|SSRD_HUMAN Translocon-associated protein subunit delta OS=Homo sapiens OX=9606 GN=SSR4 PE=1 SV=1;tr|A6NLM8|A6NLM8_HUMAN Translocon-associated protein subunit delta OS=Homo sapiens OX=9606 GN=SSR4 PE=1 SV=1	2	6	6	6	4	5	5	5	4	4	5	4	5	5	5	4	4	5	4	5	5	5	4	4	5	37	37	37	18.998	173	173;148	0	59.287	0.52363999999999999	1.7099	49.2	90	35
SEPTIN2	0.439945	0.733656	0.184648	Q15019;B5MCX3;H7C2Y0;C9J2Q4;C9JB25;C9J938;H7C310;C9IZU3;C9IY94;C9JQJ4;C9JZI2;B5MD47;F8WB65;C9JFT1;A0A1B0GXJ2;C9JT15;C9JSE7;H7C1T1	Q15019;B5MCX3;H7C2Y0	14;13;8;6;5;4;4;4;3;3;2;2;2;2;2;1;1;1	14;13;8;6;5;4;4;4;3;3;2;2;2;2;2;1;1;1	14;13;8;6;5;4;4;4;3;3;2;2;2;2;2;1;1;1	Septin-2	SEPTIN2	sp|Q15019|SEPT2_HUMAN Septin-2 OS=Homo sapiens OX=9606 GN=SEPTIN2 PE=1 SV=1;tr|B5MCX3|B5MCX3_HUMAN Septin-2 OS=Homo sapiens OX=9606 GN=SEPTIN2 PE=1 SV=1;tr|H7C2Y0|H7C2Y0_HUMAN Septin-2 (Fragment) OS=Homo sapiens OX=9606 GN=SEPTIN2 PE=1 SV=1	18	14	14	14	12	9	8	9	5	9	5	12	9	8	9	5	9	5	12	9	8	9	5	9	5	61.2	61.2	61.2	41.487	361	361;321;188;184;173;148;161;131;121;147;105;94;80;72;71;50;52;29	0	75.243	0.31047000000000002	1.0035000000000001	11.797000000000001	131	29
RPN1	-0.352684	0.733422	0.184747	P04843;B7Z4L4;F8WF32	P04843;B7Z4L4	30;21;5	30;21;5	30;21;5	Dolichyl-diphosphooligosaccharide--protein glycosyltransferase subunit 1	RPN1	sp|P04843|RPN1_HUMAN Dolichyl-diphosphooligosaccharide--protein glycosyltransferase subunit 1 OS=Homo sapiens OX=9606 GN=RPN1 PE=1 SV=1;tr|B7Z4L4|B7Z4L4_HUMAN Dolichyl-diphosphooligosaccharide--protein glycosyltransferase subunit 1 OS=Homo sapiens OX=9606	3	30	30	30	21	25	19	18	16	20	21	21	25	19	18	16	20	21	21	25	19	18	16	20	21	56.2	56.2	56.2	68.569	607	607;435;121	0	323.31	0.36058000000000001	1.1176999999999999	45.683	362	116
FLNA	0.35588	0.733226	0.184831	Q60FE5;P21333;A0A087WWY3;F8WE98;H0Y5C6;H0Y5F3;A0A669KBC6;H7C2E7	Q60FE5;P21333;A0A087WWY3	95;94;82;19;9;5;2;2	90;89;78;15;8;5;2;2	89;88;77;14;8;5;2;2	Filamin-A	FLNA	tr|Q60FE5|Q60FE5_HUMAN Filamin-A OS=Homo sapiens OX=9606 GN=FLNA PE=1 SV=1;sp|P21333|FLNA_HUMAN Filamin-A OS=Homo sapiens OX=9606 GN=FLNA PE=1 SV=4;tr|A0A087WWY3|A0A087WWY3_HUMAN Filamin-A OS=Homo sapiens OX=9606 GN=FLNA PE=1 SV=1	8	95	90	89	65	68	61	62	37	52	35	60	63	57	57	33	48	32	59	62	57	57	33	48	32	49.7	49	48.3	278.22	2620	2620;2647;2315;604;281;232;73;90	0	323.31	0.32872000000000001	1.0446	26.311	867	293
PPOX	-0.75533	0.73186	0.185413	P50336;A0A494C146;H0YFP3;A0A494C0D4;A0A494C0M9;A0A494C134;D3DVG2;A0A1W2PRF9;A0A1W2PQM0;H0YFE1;F5GZT7	P50336;A0A494C146;H0YFP3;A0A494C0D4	5;5;3;3;2;2;2;2;1;1;1	5;5;3;3;2;2;2;2;1;1;1	5;5;3;3;2;2;2;2;1;1;1	Protoporphyrinogen oxidase	PPOX	sp|P50336|PPOX_HUMAN Protoporphyrinogen oxidase OS=Homo sapiens OX=9606 GN=PPOX PE=1 SV=1;tr|A0A494C146|A0A494C146_HUMAN Protoporphyrinogen oxidase (Fragment) OS=Homo sapiens OX=9606 GN=PPOX PE=1 SV=1;tr|H0YFP3|H0YFP3_HUMAN Protoporphyrinogen oxidase (Frag	11	5	5	5	2	2	3	2	2	4	3	2	2	3	2	2	4	3	2	2	3	2	2	4	3	16.1	16.1	16.1	50.765	477	477;435;230;379;146;151;158;184;140;161;185	0	9.8467	0.37554999999999999	0.93472999999999995	21.856999999999999	36	19
KIF23	0.387446	0.731798	0.185439	Q02241;A0A2U3TZL8;H7BYN4;A0A2R8Y531;H0YMJ4	Q02241;A0A2U3TZL8;H7BYN4	6;6;6;2;1	6;6;6;2;1	4;4;4;0;0	Kinesin-like protein KIF23;Kinesin-like protein	KIF23	sp|Q02241|KIF23_HUMAN Kinesin-like protein KIF23 OS=Homo sapiens OX=9606 GN=KIF23 PE=1 SV=3;tr|A0A2U3TZL8|A0A2U3TZL8_HUMAN Kinesin-like protein OS=Homo sapiens OX=9606 GN=KIF23 PE=1 SV=1;tr|H7BYN4|H7BYN4_HUMAN Kinesin-like protein OS=Homo sapiens OX=9606 G	5	6	6	4	4	2	4	4	0	4	4	4	2	4	4	0	4	4	2	1	3	2	0	2	3	8.5	8.5	5.2	110.06	960	960;810;952;283;109	0	11.929	0.66644000000000003	2.637	44.42	39	14
TPM4	0.926014	0.731778	0.185448	P67936;A0A2R8YGX3;A0A2R8Y5V9;A0A2R8YE05;K7ENT6;A0A2R8YEU4;A0A2R8YH90;A0A2R8YHD2;A0A590UJB9;A0A590UK79;A0A5F9UN72;K7EPB9	P67936;A0A2R8YGX3;A0A2R8Y5V9;A0A2R8YE05;K7ENT6;A0A2R8YEU4;A0A2R8YH90;A0A2R8YHD2	16;15;15;11;11;10;10;10;5;5;5;1	7;6;6;2;2;1;1;1;5;5;2;1	7;6;6;2;2;1;1;1;5;5;2;1	Tropomyosin alpha-4 chain	TPM4	sp|P67936|TPM4_HUMAN Tropomyosin alpha-4 chain OS=Homo sapiens OX=9606 GN=TPM4 PE=1 SV=3;tr|A0A2R8YGX3|A0A2R8YGX3_HUMAN Tropomyosin alpha-4 chain OS=Homo sapiens OX=9606 GN=TPM4 PE=1 SV=1;tr|A0A2R8Y5V9|A0A2R8Y5V9_HUMAN Tropomyosin alpha-4 chain OS=Homo sap	12	16	7	7	12	12	10	11	6	8	4	4	4	3	4	1	1	1	4	4	3	4	1	1	1	49.2	29	29	28.521	248	248;183;248;226;245;173;220;248;44;56;158;110	0	53.963	0.52059	1.4157999999999999	10.385	40	11
GLOD4	0.644114	0.729456	0.186442	Q9HC38;F6TLX2;I3L3Q4;I3L1I0	Q9HC38;F6TLX2;I3L3Q4	4;4;3;1	4;4;3;1	4;4;3;1	Glyoxalase domain-containing protein 4	GLOD4	sp|Q9HC38|GLOD4_HUMAN Glyoxalase domain-containing protein 4 OS=Homo sapiens OX=9606 GN=GLOD4 PE=1 SV=1;tr|F6TLX2|F6TLX2_HUMAN Glyoxalase domain-containing protein 4 OS=Homo sapiens OX=9606 GN=GLOD4 PE=1 SV=1;tr|I3L3Q4|I3L3Q4_HUMAN Glyoxalase domain-contai	4	4	4	4	4	2	3	2	1	2	1	4	2	3	2	1	2	1	4	2	3	2	1	2	1	13.7	13.7	13.7	34.793	313	313;502;227;115	0	18.904	0.27803	0.70233000000000001	53.984999999999999	25	19
ARPC1B	0.513522	0.728969	0.186651	O15143;C9JEY1;C9K057;F8VXW2;C9JBJ7;C9JTT6;C9JM51;F8WEB3	O15143;C9JEY1;C9K057;F8VXW2;C9JBJ7	10;9;9;6;5;4;2;2	10;9;9;6;5;4;2;2	3;2;2;2;2;2;2;2	Actin-related protein 2/3 complex subunit 1B	ARPC1B	sp|O15143|ARC1B_HUMAN Actin-related protein 2/3 complex subunit 1B OS=Homo sapiens OX=9606 GN=ARPC1B PE=1 SV=3;tr|C9JEY1|C9JEY1_HUMAN Actin-related protein 2/3 complex subunit 1B (Fragment) OS=Homo sapiens OX=9606 GN=ARPC1B PE=1 SV=2;tr|C9K057|C9K057_HUMAN	8	10	10	3	7	7	6	5	2	5	4	7	7	6	5	2	5	4	2	2	1	1	0	1	0	37.9	37.9	8.6	40.949	372	372;334;352;130;102;82;30;32	0	28.899	0.43141000000000002	1.3547	15.318	75	26
DDT;DDTL	0.383244	0.728758	0.186742	P30046;J3KQ18;A6NHG4;B5MC82;H7C342	P30046;J3KQ18;A6NHG4;B5MC82	6;5;4;4;2	6;5;4;4;2	6;5;4;4;2	D-dopachrome decarboxylase;D-dopachrome decarboxylase-like protein	DDT;DDTL	sp|P30046|DOPD_HUMAN D-dopachrome decarboxylase OS=Homo sapiens OX=9606 GN=DDT PE=1 SV=3;tr|J3KQ18|J3KQ18_HUMAN D-dopachrome decarboxylase OS=Homo sapiens OX=9606 GN=DDT PE=1 SV=1;sp|A6NHG4|DDTL_HUMAN D-dopachrome decarboxylase-like protein OS=Homo sapiens	5	6	6	6	4	4	4	4	2	1	2	4	4	4	4	2	1	2	4	4	4	4	2	1	2	56.8	56.8	56.8	12.712	118	118;132;134;166;50	0	124.32	0.33432000000000001	0.94516	34.213000000000001	32	22
CUTA	0.743416	0.728629	0.186797	O60888;C9IZG4;C9IZQ5	O60888;C9IZG4	3;2;1	3;2;1	3;2;1	Protein CutA	CUTA	sp|O60888|CUTA_HUMAN Protein CutA OS=Homo sapiens OX=9606 GN=CUTA PE=1 SV=2;tr|C9IZG4|C9IZG4_HUMAN Protein CutA OS=Homo sapiens OX=9606 GN=CUTA PE=1 SV=1	3	3	3	3	2	3	3	2	2	2	1	2	3	3	2	2	2	1	2	3	3	2	2	2	1	33	33	33	19.116	179	179;135;155	0	21.224	0.18786	1.1312	34.46	34	5
USMG5	0.454609	0.727886	0.187117	Q96IX5	Q96IX5	3	3	3	Up-regulated during skeletal muscle growth protein 5	USMG5	sp|Q96IX5|ATPMD_HUMAN ATP synthase membrane subunit DAPIT, mitochondrial OS=Homo sapiens OX=9606 GN=ATP5MD PE=1 SV=1	1	3	3	3	3	3	2	3	1	2	1	3	3	2	3	1	2	1	3	3	2	3	1	2	1	44.8	44.8	44.8	6.4575	58	58	0	7.4157	0.60036	2.4519000000000002	30.654	27	7
PPAN;PPAN-P2RY11	-0.393101	0.727863	0.187127	Q9NQ55;A0A0A6YYI3;A0A0B4J1V8;A8MV53;H7C446;C9J3W3	Q9NQ55;A0A0A6YYI3;A0A0B4J1V8;A8MV53	5;5;5;3;2;1	5;5;5;3;2;1	5;5;5;3;2;1	Suppressor of SWI4 1 homolog	PPAN;PPAN-P2RY11	sp|Q9NQ55|SSF1_HUMAN Suppressor of SWI4 1 homolog OS=Homo sapiens OX=9606 GN=PPAN PE=2 SV=1;tr|A0A0A6YYI3|A0A0A6YYI3_HUMAN Protein PPAN-P2RY11 OS=Homo sapiens OX=9606 GN=PPAN-P2RY11 PE=4 SV=1;tr|A0A0B4J1V8|A0A0B4J1V8_HUMAN HCG2039996 OS=Homo sapiens OX=960	6	5	5	5	2	4	3	4	2	4	2	2	4	3	4	2	4	2	2	4	3	4	2	4	2	14.8	14.8	14.8	53.193	473	473;520;794;420;208;210	0	22.284	0.36092000000000002	1.1825000000000001	21.917999999999999	35	18
NOL9	1.34653	0.727312	0.187365	Q5SY16	Q5SY16	13	13	13	Polynucleotide 5-hydroxyl-kinase NOL9	NOL9	sp|Q5SY16|NOL9_HUMAN Polynucleotide 5-hydroxyl-kinase NOL9 OS=Homo sapiens OX=9606 GN=NOL9 PE=1 SV=1	1	13	13	13	4	4	8	5	1	6	2	4	4	8	5	1	6	2	4	4	8	5	1	6	2	26.1	26.1	26.1	79.322	702	702	0	20.293	0.32411000000000001	1.0052000000000001	44.124000000000002	62	20
PSMC2	-0.392845	0.72721	0.187409	P35998;C9JLS9	P35998	15;4	15;4	15;4	26S protease regulatory subunit 7	PSMC2	sp|P35998|PRS7_HUMAN 26S proteasome regulatory subunit 7 OS=Homo sapiens OX=9606 GN=PSMC2 PE=1 SV=3	2	15	15	15	7	6	7	6	5	8	7	7	6	7	6	5	8	7	7	6	7	6	5	8	7	40.2	40.2	40.2	48.633	433	433;130	0	49.59	0.31946999999999998	0.85362000000000005	40.558999999999997	90	55
MRPL17	-0.48131	0.727092	0.18746	Q9NRX2;E9PKV2	Q9NRX2;E9PKV2	6;6	6;6	6;6	39S ribosomal protein L17, mitochondrial	MRPL17	sp|Q9NRX2|RM17_HUMAN 39S ribosomal protein L17, mitochondrial OS=Homo sapiens OX=9606 GN=MRPL17 PE=1 SV=1;tr|E9PKV2|E9PKV2_HUMAN 39S ribosomal protein L17, mitochondrial (Fragment) OS=Homo sapiens OX=9606 GN=MRPL17 PE=1 SV=1	2	6	6	6	3	4	4	4	3	4	5	3	4	4	4	3	4	5	3	4	4	4	3	4	5	26.3	26.3	26.3	20.05	175	175;142	0	76.396	0.32596000000000003	0.97602999999999995	10.304	70	23
TUBB3	0.619693	0.726828	0.187574	Q13509;A0A0B4J269;G3V2A3;G3V5W4;G3V2R8;G3V3R4;G3V2N6;G3V542	Q13509;A0A0B4J269	21;21;7;2;2;2;2;1	4;4;2;1;1;1;1;1	4;4;2;1;1;1;1;1	Tubulin beta-3 chain	TUBB3	sp|Q13509|TBB3_HUMAN Tubulin beta-3 chain OS=Homo sapiens OX=9606 GN=TUBB3 PE=1 SV=2;tr|A0A0B4J269|A0A0B4J269_HUMAN G_PROTEIN_RECEP_F1_2 domain-containing protein OS=Homo sapiens OX=9606 PE=1 SV=1	8	21	4	4	20	20	17	17	16	15	17	4	4	3	3	1	2	3	4	4	3	3	1	2	3	49.8	17.1	17.1	50.432	450	450;797;189;97;118;148;164;46	0	26.7	0.26791999999999999	0.78888000000000003	11.888999999999999	43	25
SLC39A14	-0.671032	0.726776	0.187596	Q15043;E5RIP4;E5RFZ8;E5RGA7;E5RJ40;E5RJG5	Q15043;E5RIP4;E5RFZ8;E5RGA7;E5RJ40;E5RJG5	3;3;2;2;2;2	3;3;2;2;2;2	3;3;2;2;2;2	Zinc transporter ZIP14	SLC39A14	sp|Q15043|S39AE_HUMAN Metal cation symporter ZIP14 OS=Homo sapiens OX=9606 GN=SLC39A14 PE=1 SV=3;tr|E5RIP4|E5RIP4_HUMAN Metal cation symporter ZIP14 (Fragment) OS=Homo sapiens OX=9606 GN=SLC39A14 PE=1 SV=2;tr|E5RFZ8|E5RFZ8_HUMAN Metal cation symporter ZIP1	6	3	3	3	2	3	3	3	2	3	2	2	3	3	3	2	3	2	2	3	3	3	2	3	2	9.1	9.1	9.1	54.212	492	492;155;89;90;122;127	0	22.975	0.5615	2.6987000000000001	3.6111	44	12
ARHGEF2	0.713125	0.726045	0.187912	Q92974;V9GYM8;A0A5F9ZI21;V9GZ14;Q5VY93;V9GZ58;V9GYF5;V9GYG5;V9GYF0	Q92974;V9GYM8;A0A5F9ZI21	5;5;5;2;2;1;1;1;1	5;5;5;2;2;1;1;1;1	5;5;5;2;2;1;1;1;1	Rho guanine nucleotide exchange factor 2	ARHGEF2	sp|Q92974|ARHG2_HUMAN Rho guanine nucleotide exchange factor 2 OS=Homo sapiens OX=9606 GN=ARHGEF2 PE=1 SV=4;tr|V9GYM8|V9GYM8_HUMAN Rho guanine nucleotide exchange factor 2 OS=Homo sapiens OX=9606 GN=ARHGEF2 PE=1 SV=1;tr|A0A5F9ZI21|A0A5F9ZI21_HUMAN Rho guan	9	5	5	5	4	3	4	2	0	1	1	4	3	4	2	0	1	1	4	3	4	2	0	1	1	9.9	9.9	9.9	111.54	986	986;1031;1129;229;264;59;178;214;263	0	5.718	0.61399000000000004	1.4882	31.896999999999998	25	15
GATAD2A	0.665637	0.725745	0.188042	Q86YP4	Q86YP4	6	6	6	Transcriptional repressor p66-alpha	GATAD2A	sp|Q86YP4|P66A_HUMAN Transcriptional repressor p66-alpha OS=Homo sapiens OX=9606 GN=GATAD2A PE=1 SV=1	1	6	6	6	2	2	3	3	1	3	1	2	2	3	3	1	3	1	2	2	3	3	1	3	1	12.6	12.6	12.6	68.062	633	633	0	7.0093	0.61556	1.1382000000000001	52.436999999999998	21	14
MCCC2	0.587876	0.725675	0.188072	Q9HCC0;D6RD67;D6R9R1;D6RDF7;A0A0G2JM88	Q9HCC0;D6RD67	9;5;4;4;3	9;5;4;4;3	9;5;4;4;3	Methylcrotonoyl-CoA carboxylase beta chain, mitochondrial	MCCC2	sp|Q9HCC0|MCCB_HUMAN Methylcrotonoyl-CoA carboxylase beta chain, mitochondrial OS=Homo sapiens OX=9606 GN=MCCC2 PE=1 SV=1;tr|D6RD67|D6RD67_HUMAN Methylcrotonoyl-CoA carboxylase beta chain, mitochondrial (Fragment) OS=Homo sapiens OX=9606 GN=MCCC2 PE=1 SV=2	5	9	9	9	3	5	5	5	1	4	3	3	5	5	5	1	4	3	3	5	5	5	1	4	3	22.2	22.2	22.2	61.332	563	563;286;329;363;208	0	15.52	0.43558999999999998	1.1212	54.185000000000002	58	38
SEC23B	0.423818	0.725186	0.188284	Q15437;A0A2R8YFH5;Q5QPE2;Q5QPE1;A0A2R8Y633;A0A2R8Y7S7;A0A2R8YF30	Q15437;A0A2R8YFH5;Q5QPE2	13;13;7;3;2;2;1	10;10;4;3;1;1;0	10;10;4;3;1;1;0	Protein transport protein Sec23B	SEC23B	sp|Q15437|SC23B_HUMAN Protein transport protein Sec23B OS=Homo sapiens OX=9606 GN=SEC23B PE=1 SV=2;tr|A0A2R8YFH5|A0A2R8YFH5_HUMAN Protein transport protein SEC23 OS=Homo sapiens OX=9606 GN=SEC23B PE=1 SV=1;tr|Q5QPE2|Q5QPE2_HUMAN Protein transport protein S	7	13	10	10	8	6	8	5	4	5	4	6	4	6	3	2	4	2	6	4	6	3	2	4	2	27.9	23.2	23.2	86.478	767	767;749;331;246;52;59;32	0	23.803	0.39795000000000003	1.0319	83.912000000000006	56	19
ANKLE2	-1.41991	0.724789	0.188457	Q86XL3;F5H1D4	Q86XL3	3;1	3;1	3;1	Ankyrin repeat and LEM domain-containing protein 2	ANKLE2	sp|Q86XL3|ANKL2_HUMAN Ankyrin repeat and LEM domain-containing protein 2 OS=Homo sapiens OX=9606 GN=ANKLE2 PE=1 SV=4	2	3	3	3	1	1	1	0	1	1	1	1	1	1	0	1	1	1	1	1	1	0	1	1	1	3.4	3.4	3.4	104.11	938	938;258	0.014645	1.5726	0.16572999999999999	0.46238000000000001	81.171999999999997	9	9
PFDN5	0.52625	0.724435	0.18861	Q99471;H3BMQ1;H3BPF6;F8VNW6;F8VQZ2	Q99471;H3BMQ1;H3BPF6	4;2;2;1;1	4;2;2;1;1	4;2;2;1;1	Prefoldin subunit 5	PFDN5	sp|Q99471|PFD5_HUMAN Prefoldin subunit 5 OS=Homo sapiens OX=9606 GN=PFDN5 PE=1 SV=2;tr|H3BMQ1|H3BMQ1_HUMAN Prefoldin subunit 5 OS=Homo sapiens OX=9606 GN=PFDN5 PE=1 SV=1;tr|H3BPF6|H3BPF6_HUMAN Prefoldin subunit 5 (Fragment) OS=Homo sapiens OX=9606 GN=PFDN5	5	4	4	4	3	3	3	3	2	3	1	3	3	3	3	2	3	1	3	3	3	3	2	3	1	42.9	42.9	42.9	17.328	154	154;84;152;29;37	0	16.067	0.41988999999999999	1.1689000000000001	2.2336	35	13
VWA8	0.937782	0.724033	0.188785	A3KMH1	A3KMH1	4	4	4	von Willebrand factor A domain-containing protein 8	VWA8	sp|A3KMH1|VWA8_HUMAN von Willebrand factor A domain-containing protein 8 OS=Homo sapiens OX=9606 GN=VWA8 PE=1 SV=2	1	4	4	4	2	1	1	0	0	1	2	2	1	1	0	0	1	2	2	1	1	0	0	1	2	4	4	4	214.82	1905	1905	0.009373	1.6861	0.34641	1.0663	129.80000000000001	12	7
SNX8	0.694268	0.722872	0.18929	Q9Y5X2;C9J014;C9J271;C9J8E6;C9JCB9;C9IYC5	Q9Y5X2;C9J014;C9J271;C9J8E6	6;4;4;3;2;1	6;4;4;3;2;1	6;4;4;3;2;1	Sorting nexin-8	SNX8	sp|Q9Y5X2|SNX8_HUMAN Sorting nexin-8 OS=Homo sapiens OX=9606 GN=SNX8 PE=1 SV=1;tr|C9J014|C9J014_HUMAN Sorting nexin-8 (Fragment) OS=Homo sapiens OX=9606 GN=SNX8 PE=1 SV=1;tr|C9J271|C9J271_HUMAN Sorting nexin-8 (Fragment) OS=Homo sapiens OX=9606 GN=SNX8 PE=	6	6	6	6	4	4	4	3	3	2	1	4	4	4	3	3	2	1	4	4	4	3	3	2	1	22.6	22.6	22.6	52.569	465	465;176;224;160;85;42	0	10.816	0.54344999999999999	1.5277000000000001	15.137	39	18
CYFIP1	-0.570098	0.721398	0.189934	Q7L576;A0A0G2JR96;A0A0G2JQT1;A0A0G2JRX2;A0A087WU52;A0A0G2JRV9;A0A087WWL1;A0A0G2JQH3;A0A087WVZ5	Q7L576;A0A0G2JR96;A0A0G2JQT1	16;10;10;2;2;2;2;1;1	16;10;10;2;2;2;2;1;1	6;2;2;1;1;1;1;1;1	Cytoplasmic FMR1-interacting protein 1	CYFIP1	sp|Q7L576|CYFP1_HUMAN Cytoplasmic FMR1-interacting protein 1 OS=Homo sapiens OX=9606 GN=CYFIP1 PE=1 SV=1;tr|A0A0G2JR96|A0A0G2JR96_HUMAN Cytoplasmic FMR1-interacting protein 1 (Fragment) OS=Homo sapiens OX=9606 GN=CYFIP1 PE=1 SV=4;tr|A0A0G2JQT1|A0A0G2JQT1_H	9	16	16	6	7	8	8	7	3	9	7	7	8	8	7	3	9	7	4	4	3	2	0	4	3	14.1	14.1	5.7	145.18	1253	1253;862;862;151;151;161;161;185;185	0	35.082	0.35364000000000001	0.89905000000000002	16.331	97	45
ETFA	1.01247	0.719232	0.190883	P13804;H0YLU7;H0YK49;H0YL12;H0YNX6;H0YKF0;H0YL83;H0YM12;J3KN60	P13804;H0YLU7;H0YK49;H0YL12;H0YNX6;H0YKF0	17;15;12;12;12;11;4;2;1	17;15;12;12;12;11;4;2;1	17;15;12;12;12;11;4;2;1	Electron transfer flavoprotein subunit alpha, mitochondrial	ETFA	sp|P13804|ETFA_HUMAN Electron transfer flavoprotein subunit alpha, mitochondrial OS=Homo sapiens OX=9606 GN=ETFA PE=1 SV=1;tr|H0YLU7|H0YLU7_HUMAN Electron transfer flavoprotein subunit alpha, mitochondrial (Fragment) OS=Homo sapiens OX=9606 GN=ETFA PE=1 SV	9	17	17	17	8	9	11	11	1	11	6	8	9	11	11	1	11	6	8	9	11	11	1	11	6	67.3	67.3	67.3	35.079	333	333;303;229;239;254;289;73;39;64	0	129.68	0.29271999999999998	0.92937999999999998	23.466999999999999	140	57
S100A11	-0.401895	0.717488	0.191651	P31949	P31949	6	6	6	Protein S100-A11;Protein S100-A11, N-terminally processed	S100A11	sp|P31949|S10AB_HUMAN Protein S100-A11 OS=Homo sapiens OX=9606 GN=S100A11 PE=1 SV=2	1	6	6	6	3	4	3	4	2	4	3	3	4	3	4	2	4	3	3	4	3	4	2	4	3	77.1	77.1	77.1	11.74	105	105	0	57.518	0.27866999999999997	1.0626	16.600999999999999	64	26
ETHE1	0.382433	0.715941	0.192335	O95571;M0QXB5;M0QY80;M0QX80	O95571;M0QXB5	9;8;2;1	9;8;2;1	9;8;2;1	Persulfide dioxygenase ETHE1, mitochondrial	ETHE1	sp|O95571|ETHE1_HUMAN Persulfide dioxygenase ETHE1, mitochondrial OS=Homo sapiens OX=9606 GN=ETHE1 PE=1 SV=2;tr|M0QXB5|M0QXB5_HUMAN Persulfide dioxygenase ETHE1, mitochondrial OS=Homo sapiens OX=9606 GN=ETHE1 PE=1 SV=1	4	9	9	9	6	6	7	6	5	6	4	6	6	7	6	5	6	4	6	6	7	6	5	6	4	64.2	64.2	64.2	27.873	254	254;260;95;51	0	29.708	0.31403999999999999	0.91395000000000004	15.932	91	28
GSPT1	0.473799	0.715209	0.19266	P15170;H3BR35;H3BSV8	P15170;H3BR35	12;12;3	12;12;3	5;5;2	Eukaryotic peptide chain release factor GTP-binding subunit ERF3A	GSPT1	sp|P15170|ERF3A_HUMAN Eukaryotic peptide chain release factor GTP-binding subunit ERF3A OS=Homo sapiens OX=9606 GN=GSPT1 PE=1 SV=1;tr|H3BR35|H3BR35_HUMAN Eukaryotic peptide chain release factor GTP-binding subunit ERF3A (Fragment) OS=Homo sapiens OX=9606 G	3	12	12	5	5	4	6	6	5	3	3	5	4	6	6	5	3	3	2	2	3	2	2	1	2	36.7	36.7	21	55.755	499	499;475;199	0	28.652	0.34945999999999999	0.88438000000000005	15.497	70	37
DHX38	-0.441819	0.714837	0.192825	Q92620;H3BV01;H3BQT9;J3KRT1;J3KTG2	Q92620	5;2;2;2;1	5;2;2;2;1	5;2;2;2;1	Pre-mRNA-splicing factor ATP-dependent RNA helicase PRP16	DHX38	sp|Q92620|PRP16_HUMAN Pre-mRNA-splicing factor ATP-dependent RNA helicase PRP16 OS=Homo sapiens OX=9606 GN=DHX38 PE=1 SV=2	5	5	5	5	4	4	4	3	2	4	4	4	4	4	3	2	4	4	4	4	4	3	2	4	4	4.6	4.6	4.6	140.5	1227	1227;123;138;142;128	0	14.046	0.34039000000000003	1.1993	45.877000000000002	47	23
ABCB7	-0.760836	0.714747	0.192865	O75027;A0A590UJS8;A0A5F9ZA98;B4DGL8;A0A2R8Y473;A0A087WW65;E9PJR8;E9PNQ5;A0A2R8Y3N2	O75027;A0A590UJS8;A0A5F9ZA98;B4DGL8;A0A2R8Y473;A0A087WW65	10;10;10;9;8;7;3;1;1	10;10;10;9;8;7;3;1;1	10;10;10;9;8;7;3;1;1	ATP-binding cassette sub-family B member 7, mitochondrial	ABCB7	sp|O75027|ABCB7_HUMAN ATP-binding cassette sub-family B member 7, mitochondrial OS=Homo sapiens OX=9606 GN=ABCB7 PE=1 SV=2;tr|A0A590UJS8|A0A590UJS8_HUMAN ATP-binding cassette sub-family B member 7, mitochondrial OS=Homo sapiens OX=9606 GN=ABCB7 PE=1 SV=1;t	9	10	10	10	1	3	5	3	2	6	3	1	3	5	3	2	6	3	1	3	5	3	2	6	3	19.8	19.8	19.8	82.64	752	752;693;757;702;651;713;188;159;159	0	16.803	0.39992	0.95155999999999996	16.295999999999999	46	31
CLASP2	0.551771	0.714679	0.192895	O75122;E3W994;J3KR49;A0A0U1RQI6;E7ERI8;E7EW49;B3KR06;E7ENG2;C9J668;D6RBU8	O75122;E3W994;J3KR49;A0A0U1RQI6;E7ERI8;E7EW49;B3KR06;E7ENG2	4;4;4;4;4;4;2;2;1;1	4;4;4;4;4;4;2;2;1;1	3;3;3;3;3;3;2;2;1;1	CLIP-associating protein 2	CLASP2	sp|O75122|CLAP2_HUMAN CLIP-associating protein 2 OS=Homo sapiens OX=9606 GN=CLASP2 PE=1 SV=3;tr|E3W994|E3W994_HUMAN CLIP-associating protein 2 OS=Homo sapiens OX=9606 GN=CLASP2 PE=1 SV=2;tr|J3KR49|J3KR49_HUMAN CLIP-associating protein 2 OS=Homo sapiens OX=	10	4	4	3	2	1	2	1	1	1	0	2	1	2	1	1	1	0	1	0	1	0	0	0	0	3.8	3.8	2.9	141.06	1294	1294;1273;1293;1304;1513;1514;454;458;178;233	0	5.2105	0.50768000000000002	0.98119000000000001	5.1479999999999997	15	6
KIF2C	-0.882034	0.713891	0.193246	Q99661;Q5JR91;Q5JR89;H0Y5Z9	Q99661;Q5JR91	10;7;4;1	10;7;4;1	9;7;4;1	Kinesin-like protein KIF2C;Kinesin-like protein	KIF2C	sp|Q99661|KIF2C_HUMAN Kinesin-like protein KIF2C OS=Homo sapiens OX=9606 GN=KIF2C PE=1 SV=2;tr|Q5JR91|Q5JR91_HUMAN Kinesin-like protein KIF2C (Fragment) OS=Homo sapiens OX=9606 GN=KIF2C PE=1 SV=1	4	10	10	9	1	3	2	2	2	5	1	1	3	2	2	2	5	1	1	3	2	2	2	5	1	18.3	18.3	16.8	81.312	725	725;336;287;107	0	8.1251	0.73523000000000005	2.2957000000000001	38.167000000000002	32	11
MPST	0.656104	0.712525	0.193854	P25325;B1AH49	P25325;B1AH49	5;5	5;5	5;5	3-mercaptopyruvate sulfurtransferase;Sulfurtransferase	MPST	sp|P25325|THTM_HUMAN 3-mercaptopyruvate sulfurtransferase OS=Homo sapiens OX=9606 GN=MPST PE=1 SV=3;tr|B1AH49|B1AH49_HUMAN 3-mercaptopyruvate sulfurtransferase OS=Homo sapiens OX=9606 GN=MPST PE=1 SV=1	2	5	5	5	5	4	2	2	1	2	1	5	4	2	2	1	2	1	5	4	2	2	1	2	1	24.6	24.6	24.6	33.178	297	297;224	0	21.671	0.31339	0.94349000000000005	17.66	32	21
KRI1	-1.1841	0.709975	0.194996	A0A494C108;Q8N9T8;H0YG91;H0YH26;H0YFD2	A0A494C108;Q8N9T8	5;4;2;2;1	5;4;2;2;1	5;4;2;2;1	Protein KRI1 homolog	KRI1	tr|A0A494C108|A0A494C108_HUMAN Protein KRI1 homolog OS=Homo sapiens OX=9606 GN=KRI1 PE=1 SV=1;sp|Q8N9T8|KRI1_HUMAN Protein KRI1 homolog OS=Homo sapiens OX=9606 GN=KRI1 PE=1 SV=3	5	5	5	5	0	0	1	3	2	1	2	0	0	1	3	2	1	2	0	0	1	3	2	1	2	8.2	8.2	8.2	83.251	709	709;703;112;194;186	0.0010917	2.5483	0.19001000000000001	0.75876999999999994	78.31	14	11
GTF3C4	0.425944	0.708694	0.195572	Q9UKN8;F2Z356	Q9UKN8	11;3	11;3	11;3	General transcription factor 3C polypeptide 4	GTF3C4	sp|Q9UKN8|TF3C4_HUMAN General transcription factor 3C polypeptide 4 OS=Homo sapiens OX=9606 GN=GTF3C4 PE=1 SV=2	2	11	11	11	6	4	5	3	2	4	4	6	4	5	3	2	4	4	6	4	5	3	2	4	4	20.6	20.6	20.6	91.981	822	822;149	0	13.157	0.41303000000000001	0.88112999999999997	27.443000000000001	46	31
SLC30A7	-1.39898	0.707546	0.196089	Q8NEW0;H0Y362	Q8NEW0	3;1	3;1	3;1	Zinc transporter 7	SLC30A7	sp|Q8NEW0|ZNT7_HUMAN Zinc transporter 7 OS=Homo sapiens OX=9606 GN=SLC30A7 PE=2 SV=1	2	3	3	3	1	1	2	1	0	2	1	1	1	2	1	0	2	1	1	1	2	1	0	2	1	11.4	11.4	11.4	41.625	376	376;87	0	4.9418	0.43234	1.1469	3.0727000000000002	16	7
PPP1R7	0.694046	0.706802	0.196425	Q15435;C9JD73;C9J177;H7C003;B5MBZ8	Q15435;C9JD73;C9J177;H7C003;B5MBZ8	4;4;4;4;3	4;4;4;4;3	4;4;4;4;3	Protein phosphatase 1 regulatory subunit 7	PPP1R7	sp|Q15435|PP1R7_HUMAN Protein phosphatase 1 regulatory subunit 7 OS=Homo sapiens OX=9606 GN=PPP1R7 PE=1 SV=1;tr|C9JD73|C9JD73_HUMAN Protein phosphatase 1 regulatory subunit 7 (Fragment) OS=Homo sapiens OX=9606 GN=PPP1R7 PE=1 SV=1;tr|C9J177|C9J177_HUMAN Pro	5	4	4	4	2	3	2	4	1	3	1	2	3	2	4	1	3	1	2	3	2	4	1	3	1	18.9	18.9	18.9	41.564	360	360;282;289;335;274	0	12.668	0.52915999999999996	1.3144	98.070999999999998	28	16
MYADM	-0.364253	0.706701	0.196471	Q96S97;A0A494C017;C9JJV6;C9JZL8;A0A499FIY8;C9JC07	Q96S97;A0A494C017;C9JJV6;C9JZL8;A0A499FIY8;C9JC07	2;2;2;2;2;2	2;2;2;2;2;2	2;2;2;2;2;2	Myeloid-associated differentiation marker	MYADM	sp|Q96S97|MYADM_HUMAN Myeloid-associated differentiation marker OS=Homo sapiens OX=9606 GN=MYADM PE=1 SV=2;tr|A0A494C017|A0A494C017_HUMAN Myeloid-associated differentiation marker (Fragment) OS=Homo sapiens OX=9606 GN=MYADM PE=1 SV=1;tr|C9JJV6|C9JJV6_HUMAN	6	2	2	2	2	2	2	2	0	2	2	2	2	2	2	0	2	2	2	2	2	2	0	2	2	10.2	10.2	10.2	35.273	322	322;122;146;188;203;259	0	8.2913	0.35447000000000001	0.97484000000000004	5.8655999999999997	27	9
MCM3	-0.319892	0.705338	0.197089	P25205;J3KQ69;A0A499FHX9;Q7Z6P5	P25205;J3KQ69;A0A499FHX9	35;28;28;4	35;28;28;4	35;28;28;4	DNA replication licensing factor MCM3	MCM3	sp|P25205|MCM3_HUMAN DNA replication licensing factor MCM3 OS=Homo sapiens OX=9606 GN=MCM3 PE=1 SV=3;tr|J3KQ69|J3KQ69_HUMAN DNA replication licensing factor MCM3 OS=Homo sapiens OX=9606 GN=MCM3 PE=1 SV=3;tr|A0A499FHX9|A0A499FHX9_HUMAN DNA replication licen	4	35	35	35	21	24	21	19	13	24	20	21	24	21	19	13	24	20	21	24	21	19	13	24	20	46.7	46.7	46.7	90.98	808	808;762;818;328	0	136.31	0.30296000000000001	0.79340999999999995	34.688000000000002	318	186
ATP6V1B2	0.622211	0.704661	0.197396	P21281;H0YC04;P15313;C9JL73;E5RGH6;C9JNS9;H0YAT8	P21281;H0YC04	14;7;4;4;3;3;2	14;7;4;4;3;3;2	14;7;4;4;3;3;2	V-type proton ATPase subunit B, brain isoform	ATP6V1B2	sp|P21281|VATB2_HUMAN V-type proton ATPase subunit B, brain isoform OS=Homo sapiens OX=9606 GN=ATP6V1B2 PE=1 SV=3;tr|H0YC04|H0YC04_HUMAN V-type proton ATPase subunit B, brain isoform (Fragment) OS=Homo sapiens OX=9606 GN=ATP6V1B2 PE=1 SV=1	7	14	14	14	12	8	8	5	2	4	2	12	8	8	5	2	4	2	12	8	8	5	2	4	2	40.3	40.3	40.3	56.5	511	511;199;513;496;66;310;56	0	42.578	0.44972000000000001	1.1916	55.168999999999997	73	37
PPIH	0.354931	0.704337	0.197544	O43447;C9JQD4;H0YEL5;A6NM32	O43447;C9JQD4;H0YEL5	5;4;3;1	5;4;3;1	5;4;3;1	Peptidyl-prolyl cis-trans isomerase H;Peptidyl-prolyl cis-trans isomerase	PPIH	sp|O43447|PPIH_HUMAN Peptidyl-prolyl cis-trans isomerase H OS=Homo sapiens OX=9606 GN=PPIH PE=1 SV=1;tr|C9JQD4|C9JQD4_HUMAN Peptidyl-prolyl cis-trans isomerase (Fragment) OS=Homo sapiens OX=9606 GN=PPIH PE=1 SV=1;tr|H0YEL5|H0YEL5_HUMAN Peptidyl-prolyl cis-	4	5	5	5	4	4	4	4	1	4	2	4	4	4	4	1	4	2	4	4	4	4	1	4	2	47.5	47.5	47.5	19.208	177	177;144;96;57	0	9.1263	0.36263000000000001	1.0236000000000001	6.7032999999999996	33	18
PSMB8;PSM8	0.731447	0.704099	0.197652	P28062;X5D2R7;Q5JNW7;A0A140T998	P28062;X5D2R7;Q5JNW7;A0A140T998	5;5;4;4	5;5;4;4	5;5;4;4	Proteasome subunit beta type-8;Proteasome subunit beta type	PSMB8;PSM8	sp|P28062|PSB8_HUMAN Proteasome subunit beta type-8 OS=Homo sapiens OX=9606 GN=PSMB8 PE=1 SV=3;tr|X5D2R7|X5D2R7_HUMAN Proteasome subunit beta OS=Homo sapiens OX=9606 GN=PSMB8 PE=1 SV=1;tr|Q5JNW7|Q5JNW7_HUMAN Proteasome subunit beta type-8 OS=Homo sapiens O	4	5	5	5	4	4	2	4	2	3	1	4	4	2	4	2	3	1	4	4	2	4	2	3	1	22.1	22.1	22.1	30.354	276	276;276;252;252	0	14.166	0.37534000000000001	0.91673000000000004	22.501999999999999	32	27
SART3	-0.483202	0.704052	0.197673	Q15020;A0A499FI31;F8VVK9;F8VZM2;A0A494C0L2;F8W667;H0YHU8	Q15020;A0A499FI31	9;9;2;2;2;2;1	9;9;2;2;2;2;1	9;9;2;2;2;2;1	Squamous cell carcinoma antigen recognized by T-cells 3	SART3	sp|Q15020|SART3_HUMAN Squamous cell carcinoma antigen recognized by T-cells 3 OS=Homo sapiens OX=9606 GN=SART3 PE=1 SV=1;tr|A0A499FI31|A0A499FI31_HUMAN Squamous cell carcinoma antigen recognized by T-cells 3 OS=Homo sapiens OX=9606 GN=SART3 PE=1 SV=1	7	9	9	9	3	2	5	5	3	8	2	3	2	5	5	3	8	2	3	2	5	5	3	8	2	11.6	11.6	11.6	109.93	963	963;981;111;156;263;305;144	0	22.291	0.34115000000000001	0.76568999999999998	39.761000000000003	43	20
DDX39B	-0.327916	0.703488	0.19793	Q13838;Q5STU3;A0A0G2JJZ9;A0A140T9X3;F6WLT2;A0A140TA18;A0A140T9X9;A0A0A0MT12;F6TRA5;F6UJC5;A0A140T996;F6S4E6;A0A140T973;A0A140T9K1;A0A140T9L4;H0Y400;F6R6M7;A0A0G2JJL7;F6QYI9;H0YCC6;A0A140T9N3;A0A140T9K2	Q13838;Q5STU3;A0A0G2JJZ9;A0A140T9X3;F6WLT2;A0A140TA18;A0A140T9X9;A0A0A0MT12;F6TRA5;F6UJC5;A0A140T996;F6S4E6	26;25;22;21;19;16;16;16;16;16;15;15;12;12;11;8;7;7;7;6;3;3	26;25;22;21;19;16;16;16;16;16;15;15;12;12;11;8;7;7;7;6;3;3	13;13;13;13;10;12;12;8;8;12;10;7;8;8;7;3;2;2;2;5;2;2	Spliceosome RNA helicase DDX39B	DDX39B	sp|Q13838|DX39B_HUMAN Spliceosome RNA helicase DDX39B OS=Homo sapiens OX=9606 GN=DDX39B PE=1 SV=1;tr|Q5STU3|Q5STU3_HUMAN Spliceosome RNA helicase DDX39B OS=Homo sapiens OX=9606 GN=DDX39B PE=1 SV=2;tr|A0A0G2JJZ9|A0A0G2JJZ9_HUMAN Spliceosome RNA helicase DDX	22	26	26	13	19	22	17	17	11	19	16	19	22	17	17	11	19	16	8	11	8	7	5	10	7	58.6	58.6	34.6	48.991	428	428;425;328;325;289;247;179;235;238;245;189;231;135;138;131;187;197;187;187;141;97;64	0	242.62	0.27159	0.90842000000000001	11.16	348	106
SMU1	-0.397909	0.702742	0.19827	Q2TAY7	Q2TAY7	12	12	12	WD40 repeat-containing protein SMU1;WD40 repeat-containing protein SMU1, N-terminally processed	SMU1	sp|Q2TAY7|SMU1_HUMAN WD40 repeat-containing protein SMU1 OS=Homo sapiens OX=9606 GN=SMU1 PE=1 SV=2	1	12	12	12	9	11	9	10	5	9	11	9	11	9	10	5	9	11	9	11	9	10	5	9	11	31.6	31.6	31.6	57.543	513	513	0	43.173	0.52868000000000004	1.4997	15.946	140	57
ADNP	0.706895	0.702677	0.1983	Q9H2P0;A0A669KBJ7;A0A2R8Y6X0	Q9H2P0;A0A669KBJ7;A0A2R8Y6X0	9;9;8	9;9;8	9;9;8	Activity-dependent neuroprotector homeobox protein	ADNP	sp|Q9H2P0|ADNP_HUMAN Activity-dependent neuroprotector homeobox protein OS=Homo sapiens OX=9606 GN=ADNP PE=1 SV=1;tr|A0A669KBJ7|A0A669KBJ7_HUMAN Activity-dependent neuroprotector homeobox protein OS=Homo sapiens OX=9606 GN=ADNP PE=4 SV=1;tr|A0A2R8Y6X0|A0A2	3	9	9	9	3	3	4	4	1	5	1	3	3	4	4	1	5	1	3	3	4	4	1	5	1	10.3	10.3	10.3	123.56	1102	1102;1174;874	0	18.241	0.54759000000000002	1.4523999999999999	62.338999999999999	44	17
TK1	0.546219	0.702265	0.198489	P04183;K7ERV3;K7ES52;K7ERJ1;K7ENW5	P04183;K7ERV3;K7ES52;K7ERJ1	8;8;6;6;2	8;8;6;6;2	8;8;6;6;2	Thymidine kinase, cytosolic;Thymidine kinase	TK1	sp|P04183|KITH_HUMAN Thymidine kinase, cytosolic OS=Homo sapiens OX=9606 GN=TK1 PE=1 SV=2;tr|K7ERV3|K7ERV3_HUMAN Thymidine kinase OS=Homo sapiens OX=9606 GN=TK1 PE=1 SV=1;tr|K7ES52|K7ES52_HUMAN Thymidine kinase OS=Homo sapiens OX=9606 GN=TK1 PE=1 SV=1;tr|K	5	8	8	8	7	6	8	6	4	3	3	7	6	8	6	4	3	3	7	6	8	6	4	3	3	53	53	53	25.468	234	234;267;180;187;87	0	32.075	0.75541000000000003	2.5920000000000001	47.856000000000002	71	15
NT5DC2	-0.594365	0.700115	0.199474	Q9H857;H7C519;H7C4G8	Q9H857;H7C519	4;2;1	4;2;1	4;2;1	5-nucleotidase domain-containing protein 2	NT5DC2	sp|Q9H857|NT5D2_HUMAN 5-nucleotidase domain-containing protein 2 OS=Homo sapiens OX=9606 GN=NT5DC2 PE=1 SV=1;tr|H7C519|H7C519_HUMAN 5-nucleotidase domain-containing protein 2 (Fragment) OS=Homo sapiens OX=9606 GN=NT5DC2 PE=1 SV=1	3	4	4	4	1	2	1	2	0	3	1	1	2	1	2	0	3	1	1	2	1	2	0	3	1	13.1	13.1	13.1	60.718	520	520;194;258	0	4.382	0.50417000000000001	1.8517999999999999	44.402000000000001	21	5
UAP1	-0.605384	0.697442	0.200705	Q16222;Q3KQV9	Q16222	9;1	9;1	9;1	UDP-N-acetylhexosamine pyrophosphorylase;UDP-N-acetylgalactosamine pyrophosphorylase;UDP-N-acetylglucosamine pyrophosphorylase	UAP1	sp|Q16222|UAP1_HUMAN UDP-N-acetylhexosamine pyrophosphorylase OS=Homo sapiens OX=9606 GN=UAP1 PE=1 SV=3	2	9	9	9	7	8	4	4	5	4	4	7	8	4	4	5	4	4	7	8	4	4	5	4	4	23.6	23.6	23.6	58.768	522	522;507	0	23.848	0.39428999999999997	1.458	15.986000000000001	68	18
PRPF31	0.476607	0.696822	0.200992	Q8WWY3;E7EVX8;E7EU94;E7ESX0;E7EN72	Q8WWY3;E7EVX8;E7EU94;E7ESX0;E7EN72	10;10;8;8;8	10;10;8;8;8	10;10;8;8;8	U4/U6 small nuclear ribonucleoprotein Prp31	PRPF31	sp|Q8WWY3|PRP31_HUMAN U4/U6 small nuclear ribonucleoprotein Prp31 OS=Homo sapiens OX=9606 GN=PRPF31 PE=1 SV=2;tr|E7EVX8|E7EVX8_HUMAN U4/U6 small nuclear ribonucleoprotein Prp31 OS=Homo sapiens OX=9606 GN=PRPF31 PE=1 SV=1;tr|E7EU94|E7EU94_HUMAN U4/U6 small	5	10	10	10	5	5	5	5	1	5	2	5	5	5	5	1	5	2	5	5	5	5	1	5	2	27.9	27.9	27.9	55.455	499	499;493;260;276;284	0	15.994	0.73882000000000003	2.024	28.882999999999999	58	21
SPATS2L	0.575171	0.696444	0.201167	Q9NUQ6;B8ZZZ7;F8W6C2;C9IZC3;C9J8M7;F2Z2S1;C9JKE4;F8VZ02;F8VT91;C9JGM8;Q4ZFW0;F8WAV0;C9JW67	Q9NUQ6;B8ZZZ7;F8W6C2	6;4;3;2;2;2;2;2;2;2;1;1;1	6;4;3;2;2;2;2;2;2;2;1;1;1	6;4;3;2;2;2;2;2;2;2;1;1;1	SPATS2-like protein	SPATS2L	sp|Q9NUQ6|SPS2L_HUMAN SPATS2-like protein OS=Homo sapiens OX=9606 GN=SPATS2L PE=1 SV=2;tr|B8ZZZ7|B8ZZZ7_HUMAN DNA polymerase-transactivated protein 6, isoform CRA_b OS=Homo sapiens OX=9606 GN=SPATS2L PE=1 SV=1;tr|F8W6C2|F8W6C2_HUMAN SPATS2-like protein (Fr	13	6	6	6	4	3	4	5	2	3	2	4	3	4	5	2	3	2	4	3	4	5	2	3	2	15.1	15.1	15.1	61.728	558	558;498;265;94;115;139;154;173;188;193;13;23;238	0	10.159	0.34314	1.0172000000000001	56.786999999999999	33	19
AIFM2	-0.418397	0.694214	0.202202	Q9BRQ8	Q9BRQ8	6	6	6	Apoptosis-inducing factor 2	AIFM2	sp|Q9BRQ8|FSP1_HUMAN Ferroptosis suppressor protein 1 OS=Homo sapiens OX=9606 GN=AIFM2 PE=1 SV=1	1	6	6	6	2	3	2	2	0	2	3	2	3	2	2	0	2	3	2	3	2	2	0	2	3	31.4	31.4	31.4	40.526	373	373	0	3.5252	0.47502	1.2149000000000001	39.716999999999999	22	15
PPM1G	0.467627	0.694116	0.202248	O15355	O15355	12	12	12	Protein phosphatase 1G	PPM1G	sp|O15355|PPM1G_HUMAN Protein phosphatase 1G OS=Homo sapiens OX=9606 GN=PPM1G PE=1 SV=1	1	12	12	12	8	6	7	4	4	6	4	8	6	7	4	4	6	4	8	6	7	4	4	6	4	26.4	26.4	26.4	59.271	546	546	0	38.577	0.44564999999999999	1.1259999999999999	26.492999999999999	75	48
CHTF18	0.824415	0.694018	0.202294	Q8WVB6;E7EXA6;A0A0D9SF58;H0Y7D3;F8WCC1	Q8WVB6;E7EXA6;A0A0D9SF58	5;5;5;1;1	5;5;5;1;1	5;5;5;1;1	Chromosome transmission fidelity protein 18 homolog	CHTF18	sp|Q8WVB6|CTF18_HUMAN Chromosome transmission fidelity protein 18 homolog OS=Homo sapiens OX=9606 GN=CHTF18 PE=1 SV=1;tr|E7EXA6|E7EXA6_HUMAN Chromosome transmission fidelity protein 18 homolog OS=Homo sapiens OX=9606 GN=CHTF18 PE=1 SV=2;tr|A0A0D9SF58|A0A0D	5	5	5	5	3	2	4	1	0	3	1	3	2	4	1	0	3	1	3	2	4	1	0	3	1	8.1	8.1	8.1	107.38	975	975;975;1184;264;456	0	8.4168	0.39793000000000001	0.92744000000000004	26.913	21	16
DDOST	-0.356655	0.693985	0.202309	P39656;A0A0C4DGS1;U3KQ84	P39656;A0A0C4DGS1	16;16;7	16;16;7	16;16;7	Dolichyl-diphosphooligosaccharide--protein glycosyltransferase 48 kDa subunit	DDOST	sp|P39656|OST48_HUMAN Dolichyl-diphosphooligosaccharide--protein glycosyltransferase 48 kDa subunit OS=Homo sapiens OX=9606 GN=DDOST PE=1 SV=4;tr|A0A0C4DGS1|A0A0C4DGS1_HUMAN Dolichyl-diphosphooligosaccharide--protein glycosyltransferase 48 kDa subunit OS=H	3	16	16	16	12	14	10	12	8	12	9	12	14	10	12	8	12	9	12	14	10	12	8	12	9	56.8	56.8	56.8	50.8	456	456;439;154	0	110.54	0.36168	1.0306999999999999	12.776	200	71
MCM4	-0.317951	0.691666	0.203392	P33991;A0A3B3IU45;E5RG31;A0A3B3ITP6	P33991;A0A3B3IU45;E5RG31;A0A3B3ITP6	33;33;27;27	33;33;27;27	2;2;2;2	DNA replication licensing factor MCM4	MCM4	sp|P33991|MCM4_HUMAN DNA replication licensing factor MCM4 OS=Homo sapiens OX=9606 GN=MCM4 PE=1 SV=5;tr|A0A3B3IU45|A0A3B3IU45_HUMAN DNA helicase OS=Homo sapiens OX=9606 GN=MCM4 PE=1 SV=1;tr|E5RG31|E5RG31_HUMAN DNA replication licensing factor MCM4 (Fragmen	4	33	33	2	22	25	21	19	16	22	18	22	25	21	19	16	22	18	1	1	1	0	1	1	1	49.4	49.4	1.6	96.557	863	863;813;582;742	0	223.59	0.35159000000000001	1.0568	14.968	355	141
RBFOX2;RBFOX1	-0.530098	0.690636	0.203875	O43251;B0QYV1;A0A0G2JRA5;B7Z1U7;A0A286YEU2;I3L1D4;B0QYY7;A0A0G2JRD1;S4R3K7;F8VR27;F8VZY7;Q9NWB1;F8VZG9;A0A0G2JSB3;J3KNW3;B0QYY4;A0A087X2B1;S4R469;F8VRS4;B0QYY6;J3QRF4;J3QQZ2;A6NFN3;A0A3B3ITL7	O43251;B0QYV1;A0A0G2JRA5;B7Z1U7;A0A286YEU2;I3L1D4;B0QYY7;A0A0G2JRD1;S4R3K7;F8VR27;F8VZY7;Q9NWB1;F8VZG9;A0A0G2JSB3;J3KNW3;B0QYY4;A0A087X2B1;S4R469	3;3;3;2;2;2;2;2;2;2;2;2;2;2;2;2;2;2;1;1;1;1;1;1	3;3;3;2;2;2;2;2;2;2;2;2;2;2;2;2;2;2;1;1;1;1;1;1	3;3;3;2;2;2;2;2;2;2;2;2;2;2;2;2;2;2;1;1;1;1;1;1	RNA binding protein fox-1 homolog 2;RNA binding protein fox-1 homolog;RNA binding protein fox-1 homolog 1	RBFOX2;RBFOX1	sp|O43251|RFOX2_HUMAN RNA binding protein fox-1 homolog 2 OS=Homo sapiens OX=9606 GN=RBFOX2 PE=1 SV=3;tr|B0QYV1|B0QYV1_HUMAN RNA binding protein fox-1 homolog 2 OS=Homo sapiens OX=9606 GN=RBFOX2 PE=1 SV=1;tr|A0A0G2JRA5|A0A0G2JRA5_HUMAN RNA-binding protein	24	3	3	3	1	1	2	1	0	2	2	1	1	2	1	0	2	2	1	1	2	1	0	2	2	13.1	13.1	13.1	41.373	390	390;357;389;425;582;189;200;227;230;262;263;397;466;186;402;370;375;234;391;128;358;328;312;314	0	6.3405	0.50321000000000005	1.8361000000000001	43.886000000000003	17	7
RPS23	-0.418569	0.690606	0.203889	P62266;D6RD47;D6RIX0;D6R9I7;D6RDJ2	P62266;D6RD47	9;7;3;3;2	9;7;3;3;2	9;7;3;3;2	40S ribosomal protein S23	RPS23	sp|P62266|RS23_HUMAN 40S ribosomal protein S23 OS=Homo sapiens OX=9606 GN=RPS23 PE=1 SV=3;tr|D6RD47|D6RD47_HUMAN 40S ribosomal protein S23 OS=Homo sapiens OX=9606 GN=RPS23 PE=1 SV=1	5	9	9	9	6	6	5	9	7	5	5	6	6	5	9	7	5	5	6	6	5	9	7	5	5	58.7	58.7	58.7	15.807	143	143;134;85;123;55	0	47.964	0.22786000000000001	0.91237999999999997	24.67	132	40
SNRPF	1.09703	0.690023	0.204163	P62306;A0A0B4J254;F8W0W6	P62306;A0A0B4J254;F8W0W6	3;2;2	3;2;2	3;2;2	Small nuclear ribonucleoprotein F	SNRPF	sp|P62306|RUXF_HUMAN Small nuclear ribonucleoprotein F OS=Homo sapiens OX=9606 GN=SNRPF PE=1 SV=1;tr|A0A0B4J254|A0A0B4J254_HUMAN Small nuclear ribonucleoprotein F OS=Homo sapiens OX=9606 GN=SNRPF PE=1 SV=1;tr|F8W0W6|F8W0W6_HUMAN Small nuclear ribonucleopro	3	3	3	3	3	3	3	2	2	3	1	3	3	3	2	2	3	1	3	3	3	2	2	3	1	43	43	43	9.7251	86	86;67;127	0	44.086	0.12827	0.64176	29.861000000000001	43	19
ASPH	0.452772	0.689278	0.204513	Q12797;E5RHJ2;E5RHK2;G3XAN5;E5RG29;E5RG56	Q12797	12;1;1;1;1;1	12;1;1;1;1;1	12;1;1;1;1;1	Aspartyl/asparaginyl beta-hydroxylase	ASPH	sp|Q12797|ASPH_HUMAN Aspartyl/asparaginyl beta-hydroxylase OS=Homo sapiens OX=9606 GN=ASPH PE=1 SV=3	6	12	12	12	2	2	4	4	0	3	2	2	2	4	4	0	3	2	2	2	4	4	0	3	2	20.8	20.8	20.8	85.862	758	758;113;136;174;198;327	0	12.334	0.38094	0.93789	58.573	39	20
ERLIN2	-0.435809	0.688296	0.204976	O94905;E5RHW4;E5RJ09	O94905;E5RHW4;E5RJ09	6;6;3	3;3;2	3;3;2	Erlin-2	ERLIN2	sp|O94905|ERLN2_HUMAN Erlin-2 OS=Homo sapiens OX=9606 GN=ERLIN2 PE=1 SV=1;tr|E5RHW4|E5RHW4_HUMAN Erlin-2 (Fragment) OS=Homo sapiens OX=9606 GN=ERLIN2 PE=1 SV=1;tr|E5RJ09|E5RJ09_HUMAN Erlin-2 (Fragment) OS=Homo sapiens OX=9606 GN=ERLIN2 PE=1 SV=1	3	6	3	3	5	6	5	3	2	4	5	2	3	3	2	1	2	2	2	3	3	2	1	2	2	25.7	16.5	16.5	37.839	339	339;338;197	0	7.3114	0.29492000000000002	1.0281	5.4432	28	12
EXOC7	0.4968	0.684478	0.206786	Q9UPT5;A0A0A0MSB8;B5MCY9;K7ERQ5;A0A0A0MRE1;B4DJ07	Q9UPT5;A0A0A0MSB8;B5MCY9;K7ERQ5;A0A0A0MRE1;B4DJ07	4;4;2;2;2;2	4;4;2;2;2;2	4;4;2;2;2;2	Exocyst complex component 7	EXOC7	sp|Q9UPT5|EXOC7_HUMAN Exocyst complex component 7 OS=Homo sapiens OX=9606 GN=EXOC7 PE=1 SV=3;tr|A0A0A0MSB8|A0A0A0MSB8_HUMAN Exocyst complex component 7 OS=Homo sapiens OX=9606 GN=EXOC7 PE=1 SV=1;tr|B5MCY9|B5MCY9_HUMAN Exocyst complex component 7 OS=Homo sa	6	4	4	4	1	0	2	2	1	1	1	1	0	2	2	1	1	1	1	0	2	2	1	1	1	6.5	6.5	6.5	83.381	735	735;693;159;168;617;656	0	3.009	0.65502000000000005	1.4125000000000001	66.447999999999993	12	1
SEPHS1	0.463243	0.683025	0.207479	P49903;Q5T5U6	P49903	5;1	5;1	5;1	Selenide, water dikinase 1	SEPHS1	sp|P49903|SPS1_HUMAN Selenide, water dikinase 1 OS=Homo sapiens OX=9606 GN=SEPHS1 PE=1 SV=2	2	5	5	5	4	3	3	3	1	3	2	4	3	3	3	1	3	2	4	3	3	3	1	3	2	25.5	25.5	25.5	42.91	392	392;166	0	10.963	0.27811000000000002	0.78186999999999995	13.458	42	26
DENND2A	-0.824875	0.681968	0.207985	Q9ULE3;F8WAT8;C9IYZ8;C9JAA0;C9IY76;H7C5K8	Q9ULE3;F8WAT8;C9IYZ8;C9JAA0;C9IY76;H7C5K8	2;2;1;1;1;1	2;2;1;1;1;1	2;2;1;1;1;1	DENN domain-containing protein 2A	DENND2A	sp|Q9ULE3|DEN2A_HUMAN DENN domain-containing protein 2A OS=Homo sapiens OX=9606 GN=DENND2A PE=1 SV=4;tr|F8WAT8|F8WAT8_HUMAN DENN domain-containing protein 2A OS=Homo sapiens OX=9606 GN=DENND2A PE=1 SV=1;tr|C9IYZ8|C9IYZ8_HUMAN DENN domain-containing protein	6	2	2	2	0	1	1	1	0	2	1	0	1	1	1	0	2	1	0	1	1	1	0	2	1	3	3	3	113.85	1009	1009;864;78;90;157;163	0.038996	1.1873	0.21099000000000001	1.0339	21.311	12	3
NUP214	0.605218	0.681695	0.208116	P35658;A0A494C1F2;A0A0A0MSW3;H0Y837;H0YF36;E9PKD2;A0A494BZU9;B7ZAV2;A0A494C104	P35658;A0A494C1F2;A0A0A0MSW3	14;14;13;4;3;3;3;3;1	14;14;13;4;3;3;3;3;1	14;14;13;4;3;3;3;3;1	Nuclear pore complex protein Nup214	NUP214	sp|P35658|NU214_HUMAN Nuclear pore complex protein Nup214 OS=Homo sapiens OX=9606 GN=NUP214 PE=1 SV=2;tr|A0A494C1F2|A0A494C1F2_HUMAN Nuclear pore complex protein Nup214 OS=Homo sapiens OX=9606 GN=NUP214 PE=1 SV=1;tr|A0A0A0MSW3|A0A0A0MSW3_HUMAN Nuclear pore	9	14	14	14	7	7	8	11	2	8	4	7	7	8	11	2	8	4	7	7	8	11	2	8	4	10.2	10.2	10.2	213.62	2090	2090;2078;1519;967;140;495;720;916;203	0	27.931	0.33946999999999999	0.82359000000000004	51.686	92	53
ARPC2	0.571778	0.681454	0.208231	O15144;H7C3F9;C9JTV5;G5E9J0;G5E9S7	O15144	13;5;3;3;2	13;5;3;3;2	13;5;3;3;2	Actin-related protein 2/3 complex subunit 2	ARPC2	sp|O15144|ARPC2_HUMAN Actin-related protein 2/3 complex subunit 2 OS=Homo sapiens OX=9606 GN=ARPC2 PE=1 SV=1	5	13	13	13	6	8	7	7	3	6	2	6	8	7	7	3	6	2	6	8	7	7	3	6	2	53.7	53.7	53.7	34.333	300	300;165;89;91;38	0	16.382	0.26568999999999998	0.78742000000000001	24.614000000000001	81	53
LARS	0.346205	0.681247	0.208331	Q9P2J5;A0A087WXY1	Q9P2J5	34;4	34;4	34;4	Leucine--tRNA ligase, cytoplasmic	LARS	sp|Q9P2J5|SYLC_HUMAN Leucine--tRNA ligase, cytoplasmic OS=Homo sapiens OX=9606 GN=LARS1 PE=1 SV=2	2	34	34	34	22	20	18	19	7	17	9	22	20	18	19	7	17	9	22	20	18	19	7	17	9	39.1	39.1	39.1	134.46	1176	1176;160	0	83.371	0.37222	1.0418000000000001	30.131	211	95
RCN3	-0.624869	0.680972	0.208462	Q96D15;M0QYB8;M0QZH0	Q96D15;M0QYB8;M0QZH0	3;2;2	3;2;2	3;2;2	Reticulocalbin-3	RCN3	sp|Q96D15|RCN3_HUMAN Reticulocalbin-3 OS=Homo sapiens OX=9606 GN=RCN3 PE=1 SV=1;tr|M0QYB8|M0QYB8_HUMAN Reticulocalbin-3 (Fragment) OS=Homo sapiens OX=9606 GN=RCN3 PE=1 SV=1;tr|M0QZH0|M0QZH0_HUMAN Reticulocalbin-3 (Fragment) OS=Homo sapiens OX=9606 GN=RCN3	3	3	3	3	0	2	1	1	0	2	1	0	2	1	1	0	2	1	0	2	1	1	0	2	1	15.2	15.2	15.2	37.493	328	328;150;169	0	3.4398	0.39766000000000001	2.2368000000000001	122.8	10	6
LYPLA1	1.04582	0.680837	0.208527	O75608;E5RGR0;A0A087X1K9;E5RJ48;B4DP64	O75608;E5RGR0;A0A087X1K9	5;5;4;2;2	5;5;4;2;2	5;5;4;2;2	Acyl-protein thioesterase 1	LYPLA1	sp|O75608|LYPA1_HUMAN Acyl-protein thioesterase 1 OS=Homo sapiens OX=9606 GN=LYPLA1 PE=1 SV=1;tr|E5RGR0|E5RGR0_HUMAN Acyl-protein thioesterase 1 (Fragment) OS=Homo sapiens OX=9606 GN=LYPLA1 PE=1 SV=1;tr|A0A087X1K9|A0A087X1K9_HUMAN Acyl-protein thioesterase	5	5	5	5	3	1	3	1	1	1	0	3	1	3	1	1	1	0	3	1	3	1	1	1	0	38.3	38.3	38.3	24.669	230	230;197;166;90;196	0	7.5271	0.36348999999999998	0.76354999999999995	18.177	30	17
SMARCD2	0.552188	0.680707	0.20859	Q92925;J3KMX2;B9EGA3;J3QWB6;Q6STE5;J3QQL7;F8VW95;C9JYI7;F8VZ70;F8VUB0	Q92925;J3KMX2;B9EGA3;J3QWB6	9;9;9;5;2;1;1;1;1;1	9;9;9;5;2;1;1;1;1;1	8;8;8;5;1;1;0;0;0;0	SWI/SNF-related matrix-associated actin-dependent regulator of chromatin subfamily D member 2	SMARCD2	sp|Q92925|SMRD2_HUMAN SWI/SNF-related matrix-associated actin-dependent regulator of chromatin subfamily D member 2 OS=Homo sapiens OX=9606 GN=SMARCD2 PE=1 SV=3;tr|J3KMX2|J3KMX2_HUMAN SWI/SNF-related matrix-associated actin-dependent regulator of chromatin	10	9	9	8	7	3	6	5	2	7	2	7	3	6	5	2	7	2	7	3	5	5	2	6	2	27.1	27.1	23.5	58.92	531	531;456;494;231;483;109;113;139;278;289	0	14.248	0.40662999999999999	1.1972	25.088999999999999	51	32
B2M	-0.397738	0.680178	0.208844	P61769;F5H6I0;H0YLF3	P61769;F5H6I0;H0YLF3	6;5;4	6;5;4	6;5;4	Beta-2-microglobulin;Beta-2-microglobulin form pI 5.3	B2M	sp|P61769|B2MG_HUMAN Beta-2-microglobulin OS=Homo sapiens OX=9606 GN=B2M PE=1 SV=1;tr|F5H6I0|F5H6I0_HUMAN Beta-2-microglobulin OS=Homo sapiens OX=9606 GN=B2M PE=1 SV=2;tr|H0YLF3|H0YLF3_HUMAN Beta-2-microglobulin (Fragment) OS=Homo sapiens OX=9606 GN=B2M PE	3	6	6	6	2	4	1	3	2	2	3	2	4	1	3	2	2	3	2	4	1	3	2	2	3	47.9	47.9	47.9	13.714	119	119;101;71	0	21.389	0.90112000000000003	4.0350999999999999	44.746000000000002	44	4
PTDSS1	0.45961	0.679746	0.209052	P48651	P48651	2	2	2	Phosphatidylserine synthase 1	PTDSS1	sp|P48651|PTSS1_HUMAN Phosphatidylserine synthase 1 OS=Homo sapiens OX=9606 GN=PTDSS1 PE=1 SV=1	1	2	2	2	1	1	2	2	0	2	1	1	1	2	2	0	2	1	1	1	2	2	0	2	1	5.7	5.7	5.7	55.527	473	473	0	5.5718	0.35615000000000002	1.0214000000000001	23.641999999999999	15	10
MRPS25	-0.704467	0.679272	0.20928	P82663;E7EPW2	P82663;E7EPW2	6;5	6;5	6;5	28S ribosomal protein S25, mitochondrial	MRPS25	sp|P82663|RT25_HUMAN 28S ribosomal protein S25, mitochondrial OS=Homo sapiens OX=9606 GN=MRPS25 PE=1 SV=1;tr|E7EPW2|E7EPW2_HUMAN 28S ribosomal protein S25, mitochondrial OS=Homo sapiens OX=9606 GN=MRPS25 PE=1 SV=1	2	6	6	6	3	3	2	3	1	5	5	3	3	2	3	1	5	5	3	3	2	3	1	5	5	34.7	34.7	34.7	20.116	173	173;110	0	17.359	0.29006999999999999	1.0109999999999999	11.135999999999999	42	23
SMC2	0.46201	0.679171	0.209329	O95347;Q5T821;A0A0C4DGE5	O95347	13;1;1	13;1;1	13;1;1	Structural maintenance of chromosomes protein 2	SMC2	sp|O95347|SMC2_HUMAN Structural maintenance of chromosomes protein 2 OS=Homo sapiens OX=9606 GN=SMC2 PE=1 SV=2	3	13	13	13	11	8	9	8	3	7	6	11	8	9	8	3	7	6	11	8	9	8	3	7	6	15	15	15	135.65	1197	1197;145;166	0	24.922	0.34605000000000002	0.90976000000000001	16.472000000000001	102	57
XRCC1	0.536889	0.679106	0.20936	P18887;F5H8D7;M0QZ96;M0R0D2;M0R1U8;M0QYS5	P18887;F5H8D7	5;5;1;1;1;1	5;5;1;1;1;1	5;5;1;1;1;1	DNA repair protein XRCC1	XRCC1	sp|P18887|XRCC1_HUMAN DNA repair protein XRCC1 OS=Homo sapiens OX=9606 GN=XRCC1 PE=1 SV=2;tr|F5H8D7|F5H8D7_HUMAN DNA repair protein XRCC1 OS=Homo sapiens OX=9606 GN=XRCC1 PE=1 SV=2	6	5	5	5	2	2	4	3	0	2	1	2	2	4	3	0	2	1	2	2	4	3	0	2	1	10.1	10.1	10.1	69.476	633	633;602;165;172;210;292	0	9.0016	0.47849999999999998	1.1586000000000001	9.3796999999999997	28	10
SRI	0.377882	0.678708	0.209552	P30626;C9J0K6;B4DHQ6	P30626;C9J0K6	6;6;2	6;6;2	6;6;2	Sorcin	SRI	sp|P30626|SORCN_HUMAN Sorcin OS=Homo sapiens OX=9606 GN=SRI PE=1 SV=1;tr|C9J0K6|C9J0K6_HUMAN Sorcin OS=Homo sapiens OX=9606 GN=SRI PE=1 SV=1	3	6	6	6	5	5	5	4	3	5	3	5	5	5	4	3	5	3	5	5	5	4	3	5	3	31.3	31.3	31.3	21.676	198	198;155;158	0	13.815	0.38989000000000001	0.99094000000000004	17.035	62	32
ALDOA	0.433752	0.678677	0.209567	P04075;J3KPS3;H3BQN4;H3BPS8;H3BUH7;H3BR04;H3BMQ8;H3BU78;H3BR68;P05062;A0A087WXX2;A0A3B3IS80	P04075;J3KPS3;H3BQN4;H3BPS8;H3BUH7;H3BR04	26;25;24;15;14;13;12;11;8;1;1;1	26;25;24;15;14;13;12;11;8;1;1;1	24;24;22;13;14;13;12;11;8;0;0;0	Fructose-bisphosphate aldolase A;Fructose-bisphosphate aldolase	ALDOA	sp|P04075|ALDOA_HUMAN Fructose-bisphosphate aldolase A OS=Homo sapiens OX=9606 GN=ALDOA PE=1 SV=2;tr|J3KPS3|J3KPS3_HUMAN Fructose-bisphosphate aldolase OS=Homo sapiens OX=9606 GN=ALDOA PE=1 SV=1;tr|H3BQN4|H3BQN4_HUMAN Fructose-bisphosphate aldolase OS=Homo	12	26	26	24	23	20	19	20	14	16	16	23	20	19	20	14	16	16	21	18	17	18	13	14	15	81.3	81.3	71.7	39.42	364	364;368;361;278;155;162;140;204;130;364;316;342	0	323.31	0.36808999999999997	1.1969000000000001	19.094000000000001	333	70
PCK2	-0.64416	0.67818	0.209807	Q16822;H0YML5;H0YM31;H0YMA5;P35558;H0YNG4;H0YMU6	Q16822;H0YML5;H0YM31	20;14;14;4;3;2;1	20;14;14;4;3;2;1	20;14;14;4;3;2;1	Phosphoenolpyruvate carboxykinase [GTP], mitochondrial	PCK2	sp|Q16822|PCKGM_HUMAN Phosphoenolpyruvate carboxykinase [GTP], mitochondrial OS=Homo sapiens OX=9606 GN=PCK2 PE=1 SV=4;tr|H0YML5|H0YML5_HUMAN Phosphoenolpyruvate carboxykinase [GTP], mitochondrial OS=Homo sapiens OX=9606 GN=PCK2 PE=1 SV=1;tr|H0YM31|H0YM31_	7	20	20	20	5	8	4	5	2	12	4	5	8	4	5	2	12	4	5	8	4	5	2	12	4	34.5	34.5	34.5	70.698	640	640;474;509;122;622;113;107	0	42.224	0.73063	2.0548999999999999	24.356999999999999	105	48
P4HB	-0.304486	0.677684	0.210047	P07237;H7BZ94;H0Y3Z3;I3L398;I3L312;I3L4M2;I3L0S0;I3NI03;I3L3U6;I3L3P5;I3L514;I3L1Y5	P07237;H7BZ94;H0Y3Z3	39;36;21;18;15;10;10;10;9;5;4;2	39;36;21;18;15;10;10;10;9;5;4;2	39;36;21;18;15;10;10;10;9;5;4;2	Protein disulfide-isomerase	P4HB	sp|P07237|PDIA1_HUMAN Protein disulfide-isomerase OS=Homo sapiens OX=9606 GN=P4HB PE=1 SV=3;tr|H7BZ94|H7BZ94_HUMAN Protein disulfide-isomerase OS=Homo sapiens OX=9606 GN=P4HB PE=1 SV=2;tr|H0Y3Z3|H0Y3Z3_HUMAN Protein disulfide-isomerase (Fragment) OS=Homo s	12	39	39	39	29	31	27	32	27	29	24	29	31	27	32	27	29	24	29	31	27	32	27	29	24	63.6	63.6	63.6	57.116	508	508;464;274;200;208;117;148;166;188;156;106;54	0	323.31	0.35182999999999998	1.0863	13.478	561	192
OXSR1	0.626538	0.677084	0.210337	O95747;C9JIG9	O95747;C9JIG9	3;2	3;2	3;2	Serine/threonine-protein kinase OSR1	OXSR1	sp|O95747|OXSR1_HUMAN Serine/threonine-protein kinase OSR1 OS=Homo sapiens OX=9606 GN=OXSR1 PE=1 SV=1;tr|C9JIG9|C9JIG9_HUMAN Serine/threonine-protein kinase OSR1 OS=Homo sapiens OX=9606 GN=OXSR1 PE=1 SV=1	2	3	3	3	1	1	3	1	1	1	1	1	1	3	1	1	1	1	1	1	3	1	1	1	1	6.3	6.3	6.3	58.022	527	527;468	0	4.1344	0.15236	0.81610000000000005	65.41	16	5
PARK7	0.509084	0.674339	0.211671	Q99497;K7ELW0;K7EN27	Q99497;K7ELW0;K7EN27	12;10;8	12;10;8	12;10;8	Protein deglycase DJ-1	PARK7	sp|Q99497|PARK7_HUMAN Parkinson disease protein 7 OS=Homo sapiens OX=9606 GN=PARK7 PE=1 SV=2;tr|K7ELW0|K7ELW0_HUMAN Parkinson disease protein 7 OS=Homo sapiens OX=9606 GN=PARK7 PE=1 SV=1;tr|K7EN27|K7EN27_HUMAN Parkinson disease protein 7 (Fragment) OS=Homo	3	12	12	12	7	7	4	8	3	4	3	7	7	4	8	3	4	3	7	7	4	8	3	4	3	84.7	84.7	84.7	19.891	189	189;169;160	0	75.438	0.29693000000000003	0.89097999999999999	23.518999999999998	100	25
VAT1	0.319728	0.674115	0.21178	Q99536;K7ESA3;K7ERT7;K7ENX2;K7EM19;K7EJM4;K7ER81	Q99536;K7ESA3	14;7;5;3;3;1;1	14;7;5;3;3;1;1	14;7;5;3;3;1;1	Synaptic vesicle membrane protein VAT-1 homolog	VAT1	sp|Q99536|VAT1_HUMAN Synaptic vesicle membrane protein VAT-1 homolog OS=Homo sapiens OX=9606 GN=VAT1 PE=1 SV=2;tr|K7ESA3|K7ESA3_HUMAN Synaptic vesicle membrane protein VAT-1 homolog (Fragment) OS=Homo sapiens OX=9606 GN=VAT1 PE=1 SV=1	7	14	14	14	11	11	13	9	7	10	8	11	11	13	9	7	10	8	11	11	13	9	7	10	8	46.8	46.8	46.8	41.92	393	393;125;146;151;154;30;92	0	89.801	0.34551999999999999	1.012	31.664999999999999	167	71
DNAJC13	-0.901207	0.671378	0.213119	O75165;A0A3B3IRM0	O75165;A0A3B3IRM0	6;3	6;3	6;3	DnaJ homolog subfamily C member 13	DNAJC13	sp|O75165|DJC13_HUMAN DnaJ homolog subfamily C member 13 OS=Homo sapiens OX=9606 GN=DNAJC13 PE=1 SV=5;tr|A0A3B3IRM0|A0A3B3IRM0_HUMAN DnaJ homolog subfamily C member 13 OS=Homo sapiens OX=9606 GN=DNAJC13 PE=1 SV=1	2	6	6	6	3	3	4	2	0	5	1	3	3	4	2	0	5	1	3	3	4	2	0	5	1	4.1	4.1	4.1	254.41	2243	2243;631	0	8.3664	0.38006000000000001	0.87038000000000004	26.913	34	20
NDUFA8	0.674314	0.670725	0.213439	P51970	P51970	7	7	7	NADH dehydrogenase [ubiquinone] 1 alpha subcomplex subunit 8	NDUFA8	sp|P51970|NDUA8_HUMAN NADH dehydrogenase [ubiquinone] 1 alpha subcomplex subunit 8 OS=Homo sapiens OX=9606 GN=NDUFA8 PE=1 SV=3	1	7	7	7	3	4	5	2	1	2	2	3	4	5	2	1	2	2	3	4	5	2	1	2	2	68.6	68.6	68.6	20.105	172	172	0	16.142	0.33650999999999998	1.0061	18.809999999999999	35	7
SSSCA1	-0.574358	0.669637	0.213975	O60232;H0YEB6;E9PK41;H0YEK1;G3V1B8	O60232;H0YEB6;E9PK41;H0YEK1;G3V1B8	2;2;1;1;1	2;2;1;1;1	2;2;1;1;1	Sjoegren syndrome/scleroderma autoantigen 1	SSSCA1	sp|O60232|ZNRD2_HUMAN Protein ZNRD2 OS=Homo sapiens OX=9606 GN=ZNRD2 PE=1 SV=1;tr|H0YEB6|H0YEB6_HUMAN Protein ZNRD2 (Fragment) OS=Homo sapiens OX=9606 GN=ZNRD2 PE=1 SV=1;tr|E9PK41|E9PK41_HUMAN Protein ZNRD2 OS=Homo sapiens OX=9606 GN=ZNRD2 PE=1 SV=1;tr|H0Y	5	2	2	2	1	1	1	1	1	1	1	1	1	1	1	1	1	1	1	1	1	1	1	1	1	19.1	19.1	19.1	21.474	199	199;193;81;107;162	0.027557	1.3491	0.36671999999999999	1.1107	56.664000000000001	12	6
CENPH	-0.571492	0.668834	0.214371	Q9H3R5;B3KVZ3;D6RBJ6;H0Y9E6	Q9H3R5;B3KVZ3;D6RBJ6;H0Y9E6	2;2;1;1	2;2;1;1	2;2;1;1	Centromere protein H	CENPH	sp|Q9H3R5|CENPH_HUMAN Centromere protein H OS=Homo sapiens OX=9606 GN=CENPH PE=1 SV=1;tr|B3KVZ3|B3KVZ3_HUMAN Centromere protein H OS=Homo sapiens OX=9606 GN=CENPH PE=1 SV=1;tr|D6RBJ6|D6RBJ6_HUMAN Centromere protein H OS=Homo sapiens OX=9606 GN=CENPH PE=1 S	4	2	2	2	1	1	1	1	1	2	1	1	1	1	1	1	2	1	1	1	1	1	1	2	1	16.6	16.6	16.6	28.481	247	247;228;98;187	0.016815	1.5385	0.45429999999999998	1.232	66.123999999999995	12	4
GOLGA2	0.316899	0.667706	0.214928	Q08379;A0A2Q2TH77;A0A087WYC0;B7ZC06	Q08379;A0A2Q2TH77;A0A087WYC0	4;4;3;1	4;4;3;1	4;4;3;1	Golgin subfamily A member 2	GOLGA2	sp|Q08379|GOGA2_HUMAN Golgin subfamily A member 2 OS=Homo sapiens OX=9606 GN=GOLGA2 PE=1 SV=3;tr|A0A2Q2TH77|A0A2Q2TH77_HUMAN Golgin subfamily A member 2 OS=Homo sapiens OX=9606 GN=GOLGA2 PE=1 SV=1;tr|A0A087WYC0|A0A087WYC0_HUMAN Golgin subfamily A member 2	4	4	4	4	3	2	2	2	0	2	1	3	2	2	2	0	2	1	3	2	2	2	0	2	1	5.4	5.4	5.4	113.08	1002	1002;990;286;473	0	8.1112	0.66408	2.2284999999999999	19.824999999999999	18	8
HADH	-0.632639	0.666638	0.215458	Q16836;A0A0A0MSE2;E9PF18;A0A1W2PQV5;A0A1W2PNM1;A0A0D9SFP2;A0A1W2PQ78;A0A1W2PQC2;A0A1W2PRT2;A0A1W2PP40	Q16836;A0A0A0MSE2;E9PF18;A0A1W2PQV5;A0A1W2PNM1;A0A0D9SFP2;A0A1W2PQ78	6;6;6;5;5;5;4;2;2;1	6;6;6;5;5;5;4;2;2;1	6;6;6;5;5;5;4;2;2;1	Hydroxyacyl-coenzyme A dehydrogenase, mitochondrial	HADH	sp|Q16836|HCDH_HUMAN Hydroxyacyl-coenzyme A dehydrogenase, mitochondrial OS=Homo sapiens OX=9606 GN=HADH PE=1 SV=3;tr|A0A0A0MSE2|A0A0A0MSE2_HUMAN Hydroxyacyl-coenzyme A dehydrogenase, mitochondrial OS=Homo sapiens OX=9606 GN=HADH PE=1 SV=2;tr|E9PF18|E9PF18	10	6	6	6	2	2	4	3	2	6	2	2	2	4	3	2	6	2	2	2	4	3	2	6	2	36.6	36.6	36.6	34.293	314	314;317;390;245;267;318;176;165;183;145	0	14.696	0.20813000000000001	0.75741000000000003	12.991	37	9
HPRT1	0.729988	0.666497	0.215528	P00492	P00492	8	8	8	Hypoxanthine-guanine phosphoribosyltransferase	HPRT1	sp|P00492|HPRT_HUMAN Hypoxanthine-guanine phosphoribosyltransferase OS=Homo sapiens OX=9606 GN=HPRT1 PE=1 SV=2	1	8	8	8	4	1	3	1	2	2	1	4	1	3	1	2	2	1	4	1	3	1	2	2	1	50.5	50.5	50.5	24.579	218	218	0	9.9292	0.44270999999999999	0.98524999999999996	29.731999999999999	25	11
IMPDH2	0.372634	0.665503	0.216021	P12268;H0Y4R1;E7ETK5	P12268;H0Y4R1	28;27;12	28;27;12	27;26;11	Inosine-5-monophosphate dehydrogenase 2	IMPDH2	sp|P12268|IMDH2_HUMAN Inosine-5-monophosphate dehydrogenase 2 OS=Homo sapiens OX=9606 GN=IMPDH2 PE=1 SV=2;tr|H0Y4R1|H0Y4R1_HUMAN Inosine-5-monophosphate dehydrogenase 2 (Fragment) OS=Homo sapiens OX=9606 GN=IMPDH2 PE=1 SV=1	3	28	28	27	25	22	24	21	15	23	15	25	22	24	21	15	23	15	25	21	24	21	15	23	15	56.4	56.4	54.9	55.804	514	514;470;279	0	236.22	0.2883	0.88392999999999999	17.905999999999999	382	148
PPID	0.718495	0.665378	0.216084	Q08752	Q08752	6	6	6	Peptidyl-prolyl cis-trans isomerase D	PPID	sp|Q08752|PPID_HUMAN Peptidyl-prolyl cis-trans isomerase D OS=Homo sapiens OX=9606 GN=PPID PE=1 SV=3	1	6	6	6	3	2	6	1	1	2	2	3	2	6	1	1	2	2	3	2	6	1	1	2	2	18.4	18.4	18.4	40.763	370	370	0	10.541	0.33473000000000003	0.87487000000000004	62.052	34	20
CLN6	-0.733781	0.665164	0.21619	Q9NWW5;H3BTY4;A0A0S2Z5D0;H3BUV4;A0A1B0GUD2;H3BUT1;A0A1B0GTU6;A0A1B0GW73;H3BRN7;H3BNF1;A0A1B0GTV3	Q9NWW5;H3BTY4;A0A0S2Z5D0;H3BUV4;A0A1B0GUD2;H3BUT1;A0A1B0GTU6;A0A1B0GW73;H3BRN7;H3BNF1;A0A1B0GTV3	4;3;3;3;3;3;3;2;2;2;2	4;3;3;3;3;3;3;2;2;2;2	4;3;3;3;3;3;3;2;2;2;2	Ceroid-lipofuscinosis neuronal protein 6	CLN6	sp|Q9NWW5|CLN6_HUMAN Ceroid-lipofuscinosis neuronal protein 6 OS=Homo sapiens OX=9606 GN=CLN6 PE=1 SV=1;tr|H3BTY4|H3BTY4_HUMAN Ceroid-lipofuscinosis neuronal protein 6 OS=Homo sapiens OX=9606 GN=CLN6 PE=1 SV=1;tr|A0A0S2Z5D0|A0A0S2Z5D0_HUMAN Ceroid-lipofusc	11	4	4	4	2	3	1	1	1	2	3	2	3	1	1	1	2	3	2	3	1	1	1	2	3	18	18	18	35.919	311	311;158;171;213;215;248;251;77;92;105;108	0	15.306	0.39983000000000002	1.5967	42.673000000000002	33	11
UQCRB	0.359616	0.664836	0.216354	P14927;B7Z2R2;E5RHG9	P14927;B7Z2R2	7;5;2	7;5;2	7;5;2	Cytochrome b-c1 complex subunit 7	UQCRB	sp|P14927|QCR7_HUMAN Cytochrome b-c1 complex subunit 7 OS=Homo sapiens OX=9606 GN=UQCRB PE=1 SV=2;tr|B7Z2R2|B7Z2R2_HUMAN Cytochrome b-c1 complex subunit 7 OS=Homo sapiens OX=9606 GN=UQCRB PE=1 SV=1	3	7	7	7	6	5	6	5	4	5	3	6	5	6	5	4	5	3	6	5	6	5	4	5	3	59.5	59.5	59.5	13.53	111	111;161;76	0	22.292	0.13578999999999999	0.45001000000000002	33.226999999999997	61	46
NPEPPS	0.487646	0.66258	0.21748	P55786;E9PLK3;A6NEC2;H0YDG0;H0YCQ5;E9PJY4;E9PPD4;E9PJ74;E9PRQ5	P55786;E9PLK3	26;26;10;7;2;2;2;1;1	26;26;10;7;2;2;2;1;1	21;21;5;7;2;0;0;1;1	Puromycin-sensitive aminopeptidase	NPEPPS	sp|P55786|PSA_HUMAN Puromycin-sensitive aminopeptidase OS=Homo sapiens OX=9606 GN=NPEPPS PE=1 SV=2;tr|E9PLK3|E9PLK3_HUMAN Aminopeptidase OS=Homo sapiens OX=9606 GN=NPEPPS PE=1 SV=1	9	26	26	21	18	16	18	15	11	13	8	18	16	18	15	11	13	8	15	14	14	11	10	10	8	36.9	36.9	31.2	103.28	919	919;915;478;169;65;141;163;158;172	0	142.08	0.25706000000000001	0.77358000000000005	20.137	205	119
IFI30	1.09395	0.661011	0.218268	P13284	P13284	3	3	3	Gamma-interferon-inducible lysosomal thiol reductase	IFI30	sp|P13284|GILT_HUMAN Gamma-interferon-inducible lysosomal thiol reductase OS=Homo sapiens OX=9606 GN=IFI30 PE=1 SV=3	1	3	3	3	1	1	2	2	1	3	1	1	1	2	2	1	3	1	1	1	2	2	1	3	1	30	30	30	27.963	250	250	0	4.6916	0.41242000000000001	0.91842999999999997	7.5121000000000002	22	10
ERP29	-0.35434	0.659497	0.21903	P30040;F8VY02;F8W1G0	P30040;F8VY02	14;10;3	14;10;3	14;10;3	Endoplasmic reticulum resident protein 29	ERP29	sp|P30040|ERP29_HUMAN Endoplasmic reticulum resident protein 29 OS=Homo sapiens OX=9606 GN=ERP29 PE=1 SV=4;tr|F8VY02|F8VY02_HUMAN Endoplasmic reticulum resident protein 29 OS=Homo sapiens OX=9606 GN=ERP29 PE=1 SV=1	3	14	14	14	11	10	10	14	9	7	11	11	10	10	14	9	7	11	11	10	10	14	9	7	11	48.3	48.3	48.3	28.993	261	261;160;95	0	101.17	0.34605999999999998	0.97877000000000003	16.29	182	66
PLS3	0.440102	0.659246	0.219157	P13797;A0A0A0MSQ0;H7C4N2;U3KQI3;Q5TBN3;C9JAM8	P13797;A0A0A0MSQ0	15;14;6;4;1;1	15;14;6;4;1;1	13;12;5;3;0;0	Plastin-3	PLS3	sp|P13797|PLST_HUMAN Plastin-3 OS=Homo sapiens OX=9606 GN=PLS3 PE=1 SV=4;tr|A0A0A0MSQ0|A0A0A0MSQ0_HUMAN Plastin-3 OS=Homo sapiens OX=9606 GN=PLS3 PE=1 SV=1	6	15	15	13	13	8	10	9	4	9	4	13	8	10	9	4	9	4	11	6	8	8	2	7	3	37.5	37.5	33.5	70.81	630	630;617;190;164;246;266	0	45.717	0.42101	1.2432000000000001	50.72	116	58
APEH	0.736889	0.658565	0.2195	P13798;C9JIF9;H7C393;H7C1U0;C9JLK2;H0YFE5;F8WEH5	P13798;C9JIF9	14;14;6;6;3;1;1	14;14;6;6;3;1;1	14;14;6;6;3;1;1	Acylamino-acid-releasing enzyme	APEH	sp|P13798|ACPH_HUMAN Acylamino-acid-releasing enzyme OS=Homo sapiens OX=9606 GN=APEH PE=1 SV=4;tr|C9JIF9|C9JIF9_HUMAN Acylamino-acid-releasing enzyme OS=Homo sapiens OX=9606 GN=APEH PE=1 SV=1	7	14	14	14	9	6	7	6	6	5	5	9	6	7	6	6	5	5	9	6	7	6	6	5	5	27.5	27.5	27.5	81.224	732	732;737;284;308;232;47;50	0	47.523	0.29089999999999999	0.92576999999999998	16.395	81	47
SLC27A4	-0.472984	0.657466	0.220056	Q6P1M0	Q6P1M0	4	4	4	Long-chain fatty acid transport protein 4	SLC27A4	sp|Q6P1M0|S27A4_HUMAN Long-chain fatty acid transport protein 4 OS=Homo sapiens OX=9606 GN=SLC27A4 PE=1 SV=1	1	4	4	4	1	1	2	1	1	3	2	1	1	2	1	1	3	2	1	1	2	1	1	3	2	7.6	7.6	7.6	72.063	643	643	0	7.5671	0.42279	1.1617	35.671999999999997	20	6
TWF1	0.529057	0.655928	0.220837	Q12792;F8VS81;F8VRG3;F8W1Q9	Q12792;F8VS81	6;4;1;1	5;3;1;1	5;3;1;1	Twinfilin-1	TWF1	sp|Q12792|TWF1_HUMAN Twinfilin-1 OS=Homo sapiens OX=9606 GN=TWF1 PE=1 SV=3;tr|F8VS81|F8VS81_HUMAN Twinfilin-1 (Fragment) OS=Homo sapiens OX=9606 GN=TWF1 PE=1 SV=1	4	6	5	5	2	2	3	4	1	2	1	1	1	2	3	1	1	1	1	1	2	3	1	1	1	25.1	23.1	23.1	40.282	350	350;291;59;113	0	13.113	0.37746000000000002	1.2507999999999999	43.825000000000003	23	10
LSS	-0.438961	0.655495	0.221057	P48449;A0A0G2JQD0;C9J315;A0A0G2JS81;H7C3A5	P48449;A0A0G2JQD0	20;15;7;2;2	20;15;7;2;2	20;15;7;2;2	Lanosterol synthase	LSS	sp|P48449|LSS_HUMAN Lanosterol synthase OS=Homo sapiens OX=9606 GN=LSS PE=1 SV=1;tr|A0A0G2JQD0|A0A0G2JQD0_HUMAN Lanosterol synthase (Fragment) OS=Homo sapiens OX=9606 GN=LSS PE=1 SV=1	5	20	20	20	9	8	8	7	8	14	8	9	8	8	7	8	14	8	9	8	8	7	8	14	8	35	35	35	83.308	732	732;549;262;78;136	0	57.548	0.35915999999999998	1.0612999999999999	34.048999999999999	113	55
RRM1	0.754402	0.655171	0.221222	P23921;E9PL69;E9PP77;H0YCY7	P23921;E9PL69	11;9;1;1	11;9;1;1	11;9;1;1	Ribonucleoside-diphosphate reductase large subunit	RRM1	sp|P23921|RIR1_HUMAN Ribonucleoside-diphosphate reductase large subunit OS=Homo sapiens OX=9606 GN=RRM1 PE=1 SV=1;tr|E9PL69|E9PL69_HUMAN Ribonucleoside-diphosphate reductase large subunit OS=Homo sapiens OX=9606 GN=RRM1 PE=1 SV=1	4	11	11	11	9	6	8	4	3	4	2	9	6	8	4	3	4	2	9	6	8	4	3	4	2	20.5	20.5	20.5	90.069	792	792;570;75;130	0	18.286	0.44801000000000002	1.5860000000000001	40.356999999999999	58	23
IMPA1	-0.571085	0.653362	0.222145	P29218;H0YBL1;E5RG94;E5RHE9;E5RI82;E5RIP7;E5RGY4	P29218;H0YBL1;E5RG94;E5RHE9;E5RI82;E5RIP7;E5RGY4	2;2;1;1;1;1;1	2;2;1;1;1;1;1	2;2;1;1;1;1;1	Inositol monophosphatase 1	IMPA1	sp|P29218|IMPA1_HUMAN Inositol monophosphatase 1 OS=Homo sapiens OX=9606 GN=IMPA1 PE=1 SV=1;tr|H0YBL1|H0YBL1_HUMAN Inositol-1-monophosphatase (Fragment) OS=Homo sapiens OX=9606 GN=IMPA1 PE=1 SV=1;tr|E5RG94|E5RG94_HUMAN Inositol monophosphatase 1 OS=Homo sa	7	2	2	2	2	2	1	1	1	0	1	2	2	1	1	1	0	1	2	2	1	1	1	0	1	11.9	11.9	11.9	30.188	277	277;265;101;126;174;180;211	0.0010909	2.5448	0.24732000000000001	0.71565000000000001	52.911999999999999	13	6
METAP1	-0.359622	0.652748	0.22246	P53582;H0Y955;H0Y903;H0YAI3	P53582;H0Y955	12;6;2;1	12;6;2;1	12;6;2;1	Methionine aminopeptidase 1	METAP1	sp|P53582|MAP11_HUMAN Methionine aminopeptidase 1 OS=Homo sapiens OX=9606 GN=METAP1 PE=1 SV=2;tr|H0Y955|H0Y955_HUMAN Methionine aminopeptidase 1 (Fragment) OS=Homo sapiens OX=9606 GN=METAP1 PE=1 SV=1	4	12	12	12	8	8	6	5	5	9	5	8	8	6	5	5	9	5	8	8	6	5	5	9	5	46.6	46.6	46.6	43.215	386	386;170;116;38	0	25.309	0.40395999999999999	1.2019	16.042000000000002	83	45
XPO5	-0.688089	0.6527	0.222485	Q9HAV4;H0Y9I3	Q9HAV4;H0Y9I3	4;2	4;2	4;2	Exportin-5	XPO5	sp|Q9HAV4|XPO5_HUMAN Exportin-5 OS=Homo sapiens OX=9606 GN=XPO5 PE=1 SV=1;tr|H0Y9I3|H0Y9I3_HUMAN Exportin-5 (Fragment) OS=Homo sapiens OX=9606 GN=XPO5 PE=1 SV=1	2	4	4	4	4	2	3	2	0	3	3	4	2	3	2	0	3	3	4	2	3	2	0	3	3	4.5	4.5	4.5	136.31	1204	1204;107	0	7.0356	0.36335000000000001	0.79874999999999996	17.571999999999999	26	10
PLRG1	-0.52138	0.650311	0.223712	O43660;H0YA24;D6RA26;B7Z982;H0YAA2	O43660	11;4;4;2;1	11;4;4;2;1	11;4;4;2;1	Pleiotropic regulator 1	PLRG1	sp|O43660|PLRG1_HUMAN Pleiotropic regulator 1 OS=Homo sapiens OX=9606 GN=PLRG1 PE=1 SV=1	5	11	11	11	9	10	5	6	4	10	5	9	10	5	6	4	10	5	9	10	5	6	4	10	5	31.3	31.3	31.3	57.193	514	514;156;212;131;106	0	59.935	0.62097000000000002	1.6089	43.917999999999999	103	37
ACSL1	0.67191	0.650262	0.223737	P33121;E7EPM6;B7Z3Z9;D6RER0;H0Y9Z9;D6RG07;H0Y9U7	P33121;E7EPM6;B7Z3Z9;D6RER0	9;9;6;5;2;2;1	9;9;6;5;2;2;1	9;9;6;5;2;2;1	Long-chain-fatty-acid--CoA ligase 1	ACSL1	sp|P33121|ACSL1_HUMAN Long-chain-fatty-acid--CoA ligase 1 OS=Homo sapiens OX=9606 GN=ACSL1 PE=1 SV=1;tr|E7EPM6|E7EPM6_HUMAN Long-chain-fatty-acid--CoA ligase 1 OS=Homo sapiens OX=9606 GN=ACSL1 PE=1 SV=1;tr|B7Z3Z9|B7Z3Z9_HUMAN Long-chain-fatty-acid--CoA lig	7	9	9	9	2	2	7	5	2	7	1	2	2	7	5	2	7	1	2	2	7	5	2	7	1	15	15	15	77.942	698	698;664;527;388;94;126;294	0	14.414	0.41807	0.92151000000000005	1.7702	42	33
MRPL49	0.717277	0.650065	0.223839	Q13405;H0YDP7;E9PNF1;E9PI78	Q13405;H0YDP7	5;4;2;1	5;4;2;1	5;4;2;1	39S ribosomal protein L49, mitochondrial	MRPL49	sp|Q13405|RM49_HUMAN 39S ribosomal protein L49, mitochondrial OS=Homo sapiens OX=9606 GN=MRPL49 PE=1 SV=1;tr|H0YDP7|H0YDP7_HUMAN 39S ribosomal protein L49, mitochondrial (Fragment) OS=Homo sapiens OX=9606 GN=MRPL49 PE=1 SV=1	4	5	5	5	4	3	3	3	1	3	1	4	3	3	3	1	3	1	4	3	3	3	1	3	1	34.9	34.9	34.9	19.198	166	166;127;140;99	0	27.023	0.44383	1.1962999999999999	38.228000000000002	38	14
ME2	-0.361878	0.649988	0.223878	P23368;A0A1W2PQT3;A0A1W2PPH1;A0A1W2PQH3;A0A1W2PQY8;A0A1W2PR68;A0A1W2PQF8;A0A1W2PQ37;A0A1W2PRS2;A0A1W2PRY9;A0A1W2PQH4;A0A1W2PPY2;A0A1W2PRH1	P23368;A0A1W2PQT3;A0A1W2PPH1;A0A1W2PQH3;A0A1W2PQY8;A0A1W2PR68;A0A1W2PQF8;A0A1W2PQ37	15;14;14;14;14;13;12;11;3;3;3;2;1	15;14;14;14;14;13;12;11;3;3;3;2;1	15;14;14;14;14;13;12;11;3;3;3;2;1	NAD-dependent malic enzyme, mitochondrial	ME2	sp|P23368|MAOM_HUMAN NAD-dependent malic enzyme, mitochondrial OS=Homo sapiens OX=9606 GN=ME2 PE=1 SV=1;tr|A0A1W2PQT3|A0A1W2PQT3_HUMAN Malic enzyme OS=Homo sapiens OX=9606 GN=ME2 PE=1 SV=1;tr|A0A1W2PPH1|A0A1W2PPH1_HUMAN Malic enzyme OS=Homo sapiens OX=9606	13	15	15	15	8	6	10	8	5	10	6	8	6	10	8	5	10	6	8	6	10	8	5	10	6	38.9	38.9	38.9	65.443	584	584;536;546;547;565;530;480;443;132;133;133;55;83	0	112.86	0.34789999999999999	0.95936999999999995	51.305999999999997	117	48
PSMB4	0.539398	0.648537	0.224627	P28070	P28070	9	9	9	Proteasome subunit beta type-4	PSMB4	sp|P28070|PSB4_HUMAN Proteasome subunit beta type-4 OS=Homo sapiens OX=9606 GN=PSMB4 PE=1 SV=4	1	9	9	9	8	6	5	5	2	3	3	8	6	5	5	2	3	3	8	6	5	5	2	3	3	50.4	50.4	50.4	29.204	264	264	0	14.714	0.32346000000000003	0.84877999999999998	20.262	63	38
FKBP8	0.676619	0.647845	0.224986	Q14318;M0R2K9;U3KQ64;U3KQI1;M0R1Q0;M0R1S6;M0R2Q6;A0A0A0MTJ1	Q14318;M0R2K9	7;4;3;2;2;2;2;2	7;4;3;2;2;2;2;2	7;4;3;2;2;2;2;2	Peptidyl-prolyl cis-trans isomerase FKBP8;Peptidyl-prolyl cis-trans isomerase	FKBP8	sp|Q14318|FKBP8_HUMAN Peptidyl-prolyl cis-trans isomerase FKBP8 OS=Homo sapiens OX=9606 GN=FKBP8 PE=1 SV=2;tr|M0R2K9|M0R2K9_HUMAN Peptidylprolyl isomerase (Fragment) OS=Homo sapiens OX=9606 GN=FKBP8 PE=1 SV=2	8	7	7	7	3	4	5	3	1	3	2	3	4	5	3	1	3	2	3	4	5	3	1	3	2	21.8	21.8	21.8	44.561	412	412;257;182;103;163;167;204;249	0	10.134	0.64844999999999997	1.7546999999999999	56.47	38	14
NOL10	0.552521	0.647414	0.225209	Q9BSC4;H7C1Z3	Q9BSC4	11;2	11;2	11;2	Nucleolar protein 10	NOL10	sp|Q9BSC4|NOL10_HUMAN Nucleolar protein 10 OS=Homo sapiens OX=9606 GN=NOL10 PE=1 SV=1	2	11	11	11	6	3	7	6	1	7	5	6	3	7	6	1	7	5	6	3	7	6	1	7	5	22.4	22.4	22.4	80.301	688	688;252	0	17.831	0.34710000000000002	0.91369	28.687000000000001	62	27
SEPTIN8	0.543849	0.647119	0.225362	Q92599;A0A087X142;A6NMH6;A6NFQ9;F8W8I8;A0A0A0MRP8;C9J4G8	Q92599;A0A087X142;A6NMH6;A6NFQ9;F8W8I8	8;8;8;8;8;1;1	5;5;5;5;5;1;1	3;3;3;3;3;0;0	Septin-8	SEPTIN8	sp|Q92599|SEPT8_HUMAN Septin-8 OS=Homo sapiens OX=9606 GN=SEPTIN8 PE=1 SV=4;tr|A0A087X142|A0A087X142_HUMAN Septin-8 OS=Homo sapiens OX=9606 GN=SEPTIN8 PE=1 SV=1;tr|A6NMH6|A6NMH6_HUMAN Septin-8 OS=Homo sapiens OX=9606 GN=SEPTIN8 PE=1 SV=1;tr|A6NFQ9|A6NFQ9_H	7	8	5	3	2	2	6	4	1	3	2	1	1	4	2	1	1	1	0	1	3	1	1	0	1	24.2	17.2	10.6	55.756	483	483;426;430;440;460;78;97	0	10.096	0.34388000000000002	1.1227	49.03	22	11
CAPN2	0.688593	0.646796	0.22553	P17655	P17655	13	13	13	Calpain-2 catalytic subunit	CAPN2	sp|P17655|CAN2_HUMAN Calpain-2 catalytic subunit OS=Homo sapiens OX=9606 GN=CAPN2 PE=1 SV=6	1	13	13	13	9	7	5	7	3	7	2	9	7	5	7	3	7	2	9	7	5	7	3	7	2	21.7	21.7	21.7	79.994	700	700	0	26.586	0.31335000000000002	0.95384999999999998	21.361999999999998	77	42
PLOD1	-0.296935	0.646795	0.225531	Q02809;Q5JXB8;Q5JXB7	Q02809	19;2;2	19;2;2	19;2;2	Procollagen-lysine,2-oxoglutarate 5-dioxygenase 1	PLOD1	sp|Q02809|PLOD1_HUMAN Procollagen-lysine,2-oxoglutarate 5-dioxygenase 1 OS=Homo sapiens OX=9606 GN=PLOD1 PE=1 SV=2	3	19	19	19	11	13	12	10	8	13	11	11	13	12	10	8	13	11	11	13	12	10	8	13	11	32.7	32.7	32.7	83.549	727	727;225;283	0	50.649	0.68025999999999998	1.9936	41.887	152	51
EXOSC6	-0.556436	0.645921	0.225985	Q5RKV6	Q5RKV6	6	6	6	Exosome complex component MTR3	EXOSC6	sp|Q5RKV6|EXOS6_HUMAN Exosome complex component MTR3 OS=Homo sapiens OX=9606 GN=EXOSC6 PE=1 SV=1	1	6	6	6	4	5	3	2	4	3	2	4	5	3	2	4	3	2	4	5	3	2	4	3	2	33.1	33.1	33.1	28.235	272	272	0	54.699	0.21573000000000001	0.63019000000000003	12.337999999999999	42	24
USP14	0.662397	0.645639	0.226131	P54578;A6NJA2;J3QQT6;J3KS55	P54578;A6NJA2	7;7;1;1	7;7;1;1	7;7;1;1	Ubiquitin carboxyl-terminal hydrolase 14;Ubiquitin carboxyl-terminal hydrolase	USP14	sp|P54578|UBP14_HUMAN Ubiquitin carboxyl-terminal hydrolase 14 OS=Homo sapiens OX=9606 GN=USP14 PE=1 SV=3;tr|A6NJA2|A6NJA2_HUMAN Ubiquitin carboxyl-terminal hydrolase OS=Homo sapiens OX=9606 GN=USP14 PE=1 SV=2	4	7	7	7	4	4	4	4	3	1	3	4	4	4	4	3	1	3	4	4	4	4	3	1	3	19.8	19.8	19.8	56.068	494	494;448;20;28	0	60.991	0.30508999999999997	0.88919000000000004	10.204000000000001	65	26
RRAS	-0.296297	0.645527	0.22619	P10301;E9PQK5;E9PQC5	P10301	6;1;1	6;1;1	4;0;0	Ras-related protein R-Ras	RRAS	sp|P10301|RRAS_HUMAN Ras-related protein R-Ras OS=Homo sapiens OX=9606 GN=RRAS PE=1 SV=1	3	6	6	4	3	4	3	2	2	4	2	3	4	3	2	2	4	2	1	2	2	1	1	3	1	31.2	31.2	18.8	23.48	218	218;47;52	0	5.5085	0.52007999999999999	1.3976	1.6954	34	18
PFN2	0.411379	0.645283	0.226317	C9J0J7;G5E9Q6	C9J0J7;G5E9Q6	5;5	5;5	2;2	Profilin	PFN2	tr|C9J0J7|C9J0J7_HUMAN Profilin OS=Homo sapiens OX=9606 GN=PFN2 PE=1 SV=1;tr|G5E9Q6|G5E9Q6_HUMAN Profilin OS=Homo sapiens OX=9606 GN=PFN2 PE=1 SV=1	2	5	5	2	5	4	4	3	2	4	2	5	4	4	3	2	4	2	2	2	1	1	0	2	1	50.5	50.5	18.7	9.8402	91	91;188	0	31.485	0.35465000000000002	0.97267999999999999	13.042999999999999	46	21
CMAS	0.603314	0.644455	0.226749	Q8NFW8;F5H296;F5GYM0	Q8NFW8	7;2;1	7;2;1	7;2;1	N-acylneuraminate cytidylyltransferase	CMAS	sp|Q8NFW8|NEUA_HUMAN N-acylneuraminate cytidylyltransferase OS=Homo sapiens OX=9606 GN=CMAS PE=1 SV=2	3	7	7	7	5	4	5	3	1	3	2	5	4	5	3	1	3	2	5	4	5	3	1	3	2	25.1	25.1	25.1	48.379	434	434;88;97	0	20.27	0.39604	0.97894000000000003	24.233000000000001	38	21
COX5A	0.589389	0.643719	0.227133	P20674;H3BNX8;H3BRM5;H3BV69;H3BRI0	P20674;H3BNX8;H3BRM5;H3BV69	9;7;5;5;3	9;7;5;5;3	9;7;5;5;3	Cytochrome c oxidase subunit 5A, mitochondrial	COX5A	sp|P20674|COX5A_HUMAN Cytochrome c oxidase subunit 5A, mitochondrial OS=Homo sapiens OX=9606 GN=COX5A PE=1 SV=2;tr|H3BNX8|H3BNX8_HUMAN Cytochrome c oxidase subunit 5A, mitochondrial OS=Homo sapiens OX=9606 GN=COX5A PE=1 SV=1;tr|H3BRM5|H3BRM5_HUMAN Cytochro	5	9	9	9	6	7	7	8	5	6	6	6	7	7	8	5	6	6	6	7	7	8	5	6	6	66	66	66	16.762	150	150;153;69;111;84	0	95.91	0.38954	1.1363000000000001	21.533000000000001	119	44
EIF1;EIF1B	0.735668	0.642908	0.227558	P41567;K7EM18;O60739;K7EQP2	P41567;K7EM18;O60739;K7EQP2	4;4;2;2	4;4;2;2	4;4;2;2	Eukaryotic translation initiation factor 1;Eukaryotic translation initiation factor 1b	EIF1;EIF1B	sp|P41567|EIF1_HUMAN Eukaryotic translation initiation factor 1 OS=Homo sapiens OX=9606 GN=EIF1 PE=1 SV=1;tr|K7EM18|K7EM18_HUMAN Eukaryotic translation initiation factor 1 OS=Homo sapiens OX=9606 GN=EIF1 PE=1 SV=1;sp|O60739|EIF1B_HUMAN Eukaryotic translati	4	4	4	4	2	3	4	3	1	3	1	2	3	4	3	1	3	1	2	3	4	3	1	3	1	38.1	38.1	38.1	12.732	113	113;121;113;53	0	8.8047	0.80325999999999997	3.0388000000000002	103.53	38	12
DNM1L	0.610755	0.642285	0.227884	O00429;F8VZ52;B4DPZ9;F8W1W3;F8VUJ9;B4DDQ3;F8VR28;F8VYL3;H0YHY4;H0YI79	O00429	22;9;8;7;7;6;5;5;2;1	22;9;8;7;7;6;5;5;2;1	22;9;8;7;7;6;5;5;2;1	Dynamin-1-like protein	DNM1L	sp|O00429|DNM1L_HUMAN Dynamin-1-like protein OS=Homo sapiens OX=9606 GN=DNM1L PE=1 SV=2	10	22	22	22	18	15	16	12	9	15	5	18	15	16	12	9	15	5	18	15	16	12	9	15	5	43.6	43.6	43.6	81.876	736	736;261;156;168;172;180;97;117;54;48	0	98.926	0.36214000000000002	0.89019999999999999	16.917000000000002	179	78
SF3B3	-0.320723	0.642208	0.227925	Q15393;J3QL37;I3L4G7;H3BMB0;J3QRB2;J3QKV4	Q15393	42;3;3;2;2;1	42;3;3;2;2;1	42;3;3;2;2;1	Splicing factor 3B subunit 3	SF3B3	sp|Q15393|SF3B3_HUMAN Splicing factor 3B subunit 3 OS=Homo sapiens OX=9606 GN=SF3B3 PE=1 SV=4	6	42	42	42	29	29	28	25	20	27	23	29	29	28	25	20	27	23	29	29	28	25	20	27	23	42.4	42.4	42.4	135.58	1217	1217;57;72;30;31;91	0	198.31	0.30915999999999999	0.86394000000000004	31.129000000000001	438	181
VAMP3;VAMP2	0.632408	0.641786	0.228147	Q15836;P63027;K7ENK9;K7EKX0;J3QRU4;F8WCA0;L7N2F9	Q15836;P63027;K7ENK9;K7EKX0;J3QRU4;F8WCA0;L7N2F9	2;1;1;1;1;1;1	2;1;1;1;1;1;1	2;1;1;1;1;1;1	Vesicle-associated membrane protein 3;Vesicle-associated membrane protein 2	VAMP3;VAMP2	sp|Q15836|VAMP3_HUMAN Vesicle-associated membrane protein 3 OS=Homo sapiens OX=9606 GN=VAMP3 PE=1 SV=3;sp|P63027|VAMP2_HUMAN Vesicle-associated membrane protein 2 OS=Homo sapiens OX=9606 GN=VAMP2 PE=1 SV=3;tr|K7ENK9|K7ENK9_HUMAN Vesicle-associated membrane	7	2	2	2	2	2	2	2	0	2	1	2	2	2	2	0	2	1	2	2	2	2	0	2	1	40	40	40	11.309	100	100;116;68;72;113;118;121	0	5.3674	0.42187000000000002	1.3837999999999999	21.02	21	11
PMPCB	0.529835	0.641696	0.228194	O75439;G3V0E4;F8WAZ6;F8WEA6;F8WBE1	O75439;G3V0E4	15;13;4;2;2	14;12;4;2;2	14;12;4;2;2	Mitochondrial-processing peptidase subunit beta	PMPCB	sp|O75439|MPPB_HUMAN Mitochondrial-processing peptidase subunit beta OS=Homo sapiens OX=9606 GN=PMPCB PE=1 SV=2;tr|G3V0E4|G3V0E4_HUMAN Mitochondrial-processing peptidase subunit beta OS=Homo sapiens OX=9606 GN=PMPCB PE=1 SV=1	5	15	14	14	10	10	9	9	2	12	5	9	9	9	8	2	12	5	9	9	9	8	2	12	5	34.6	33.1	33.1	54.366	489	489;490;202;119;122	0	52.144	0.51480999999999999	1.4039999999999999	48.805999999999997	96	53
EDF1	0.346997	0.641048	0.228535	O60869	O60869	4	4	4	Endothelial differentiation-related factor 1	EDF1	sp|O60869|EDF1_HUMAN Endothelial differentiation-related factor 1 OS=Homo sapiens OX=9606 GN=EDF1 PE=1 SV=1	1	4	4	4	3	3	3	3	1	2	2	3	3	3	3	1	2	2	3	3	3	3	1	2	2	31.8	31.8	31.8	16.368	148	148	0	12.475	0.25133	1.8539000000000001	20.635000000000002	34	16
NNMT	0.866917	0.639951	0.229112	P40261	P40261	5	5	5	Nicotinamide N-methyltransferase	NNMT	sp|P40261|NNMT_HUMAN Nicotinamide N-methyltransferase OS=Homo sapiens OX=9606 GN=NNMT PE=1 SV=1	1	5	5	5	3	3	4	3	2	2	1	3	3	4	3	2	2	1	3	3	4	3	2	2	1	26.1	26.1	26.1	29.574	264	264	0	16.966	0.32555000000000001	0.86346999999999996	11.601000000000001	39	17
HIST1H4A	-0.470391	0.639689	0.229251	P62805	P62805	23	23	23	Histone H4	HIST1H4A	sp|P62805|H4_HUMAN Histone H4 OS=Homo sapiens OX=9606 GN=H4C1 PE=1 SV=2	1	23	23	23	22	22	18	21	18	21	18	22	22	18	21	18	21	18	22	22	18	21	18	21	18	71.8	71.8	71.8	11.367	103	103	0	323.31	0.28989999999999999	0.82252999999999998	50.274999999999999	855	261
ABCD3	0.386595	0.639229	0.229494	P28288;A0A3B3ITW3	P28288;A0A3B3ITW3	16;15	16;15	16;15	ATP-binding cassette sub-family D member 3	ABCD3	sp|P28288|ABCD3_HUMAN ATP-binding cassette sub-family D member 3 OS=Homo sapiens OX=9606 GN=ABCD3 PE=1 SV=1;tr|A0A3B3ITW3|A0A3B3ITW3_HUMAN ATP-binding cassette sub-family D member 3 OS=Homo sapiens OX=9606 GN=ABCD3 PE=1 SV=2	2	16	16	16	8	6	8	9	2	11	4	8	6	8	9	2	11	4	8	6	8	9	2	11	4	29.7	29.7	29.7	75.475	659	659;659	0	26.929	0.33389000000000002	0.90744999999999998	41.000999999999998	88	57
GDI2	0.445891	0.638452	0.229905	P50395;Q5SX87;Q5SX91;V9GYF8;Q5SX90;Q5SX86;V9GYJ7;G5E9U5	P50395;Q5SX87	27;14;10;8;8;7;6;3	27;14;10;8;8;7;6;3	19;8;5;5;5;4;3;0	Rab GDP dissociation inhibitor beta	GDI2	sp|P50395|GDIB_HUMAN Rab GDP dissociation inhibitor beta OS=Homo sapiens OX=9606 GN=GDI2 PE=1 SV=2;tr|Q5SX87|Q5SX87_HUMAN Rab GDP dissociation inhibitor (Fragment) OS=Homo sapiens OX=9606 GN=GDI2 PE=1 SV=1	8	27	27	19	20	20	19	18	14	16	14	20	20	19	18	14	16	14	12	12	14	12	7	11	8	68.5	68.5	50.8	50.663	445	445;263;203;130;148;155;125;147	0	138.43	0.28727999999999998	0.91254000000000002	18.914999999999999	278	124
ADK	0.914619	0.63805	0.230118	P55263;A0A5F9ZHJ1;A0A5K1VW54;A0A5K1VW94;A0A5F9ZGZ8;A0A5F9ZH72;A0A5F9ZH31	P55263;A0A5F9ZHJ1;A0A5K1VW54;A0A5K1VW94;A0A5F9ZGZ8;A0A5F9ZH72;A0A5F9ZH31	6;6;5;5;4;4;4	6;6;5;5;4;4;4	6;6;5;5;4;4;4	Adenosine kinase	ADK	sp|P55263|ADK_HUMAN Adenosine kinase OS=Homo sapiens OX=9606 GN=ADK PE=1 SV=2;tr|A0A5F9ZHJ1|A0A5F9ZHJ1_HUMAN Adenosine kinase OS=Homo sapiens OX=9606 GN=ADK PE=1 SV=1;tr|A0A5K1VW54|A0A5K1VW54_HUMAN Adenosine kinase OS=Homo sapiens OX=9606 GN=ADK PE=1 SV=1;	7	6	6	6	6	5	5	3	2	1	1	6	5	5	3	2	1	1	6	5	5	3	2	1	1	16.9	16.9	16.9	40.545	362	362;270;347;356;179;229;294	0	37.526	0.36242000000000002	0.95621999999999996	77.858999999999995	49	19
TSTA3	0.453313	0.636844	0.230757	Q13630;E9PKL9;E9PP14;A0A0J9YX13;E9PLH9;H0YE90;H0YCP7;E9PP60	Q13630;E9PKL9;E9PP14;A0A0J9YX13;E9PLH9	6;5;4;4;3;1;1;1	6;5;4;4;3;1;1;1	6;5;4;4;3;1;1;1	GDP-L-fucose synthase	TSTA3	sp|Q13630|FCL_HUMAN GDP-L-fucose synthase OS=Homo sapiens OX=9606 GN=TSTA3 PE=1 SV=1;tr|E9PKL9|E9PKL9_HUMAN GDP-L-fucose synthase (Fragment) OS=Homo sapiens OX=9606 GN=TSTA3 PE=1 SV=1;tr|E9PP14|E9PP14_HUMAN GDP-L-fucose synthase (Fragment) OS=Homo sapiens	8	6	6	6	5	3	3	3	1	3	3	5	3	3	3	1	3	3	5	3	3	3	1	3	3	30.5	30.5	30.5	35.892	321	321;268;198;221;118;33;64;115	0	32.9	0.30173	0.86043999999999998	18.628	42	16
MRPL16	-0.538422	0.636198	0.231101	Q9NX20;E9PI14	Q9NX20;E9PI14	6;3	6;3	6;3	39S ribosomal protein L16, mitochondrial	MRPL16	sp|Q9NX20|RM16_HUMAN 39S ribosomal protein L16, mitochondrial OS=Homo sapiens OX=9606 GN=MRPL16 PE=1 SV=1;tr|E9PI14|E9PI14_HUMAN 39S ribosomal protein L16, mitochondrial (Fragment) OS=Homo sapiens OX=9606 GN=MRPL16 PE=1 SV=1	2	6	6	6	2	2	2	1	1	3	1	2	2	2	1	1	3	1	2	2	2	1	1	3	1	25.5	25.5	25.5	28.449	251	251;86	0	5.4512	0.35200999999999999	0.73202	11.965	24	15
USP39	0.505063	0.635936	0.231241	Q53GS9;A0A087X1B2;B9A018;A0A087WW31;C9J0X5;C9JIU2	Q53GS9;A0A087X1B2;B9A018	11;11;11;1;1;1	11;11;11;1;1;1	11;11;11;1;1;1	U4/U6.U5 tri-snRNP-associated protein 2	USP39	sp|Q53GS9|SNUT2_HUMAN U4/U6.U5 tri-snRNP-associated protein 2 OS=Homo sapiens OX=9606 GN=USP39 PE=1 SV=2;tr|A0A087X1B2|A0A087X1B2_HUMAN U4/U6.U5 tri-snRNP-associated protein 2 OS=Homo sapiens OX=9606 GN=USP39 PE=1 SV=1;tr|B9A018|B9A018_HUMAN U4/U6.U5 tri-s	6	11	11	11	5	4	6	7	2	7	4	5	4	6	7	2	7	4	5	4	6	7	2	7	4	29.9	29.9	29.9	65.38	565	565;487;536;61;113;129	0	22.596	0.35310000000000002	0.97675999999999996	23.661000000000001	75	46
IPO8	0.801245	0.63325	0.232675	O15397;F5H2I3;H0YH64;F5H244	O15397	3;1;1;1	3;1;1;1	3;1;1;1	Importin-8	IPO8	sp|O15397|IPO8_HUMAN Importin-8 OS=Homo sapiens OX=9606 GN=IPO8 PE=1 SV=2	4	3	3	3	2	2	2	1	0	1	1	2	2	2	1	0	1	1	2	2	2	1	0	1	1	4.2	4.2	4.2	119.94	1037	1037;46;167;167	0	4.1229	0.43485000000000001	1.3089	21.023	19	8
IPO4	0.633886	0.632994	0.232812	Q8TEX9;H0YN14;H0YLV0;H0YL92;H0YMR4;H0YN07;H0YKG5;H0YK93	Q8TEX9;H0YN14	15;13;4;4;4;3;2;1	15;13;4;4;4;3;2;1	15;13;4;4;4;3;2;1	Importin-4	IPO4	sp|Q8TEX9|IPO4_HUMAN Importin-4 OS=Homo sapiens OX=9606 GN=IPO4 PE=1 SV=2;tr|H0YN14|H0YN14_HUMAN Importin-4 OS=Homo sapiens OX=9606 GN=IPO4 PE=1 SV=1	8	15	15	15	13	9	11	7	3	8	5	13	9	11	7	3	8	5	13	9	11	7	3	8	5	19.9	19.9	19.9	118.71	1081	1081;911;98;101;547;312;154;48	0	36.742	0.38783000000000001	1.1982999999999999	40.35	110	62
PARP2	-0.423192	0.632823	0.232904	Q9UGN5;G3V167;H0YH02	Q9UGN5;G3V167	4;4;1	4;4;1	4;4;1	Poly [ADP-ribose] polymerase 2	PARP2	sp|Q9UGN5|PARP2_HUMAN Poly [ADP-ribose] polymerase 2 OS=Homo sapiens OX=9606 GN=PARP2 PE=1 SV=2;tr|G3V167|G3V167_HUMAN Poly [ADP-ribose] polymerase OS=Homo sapiens OX=9606 GN=PARP2 PE=1 SV=1	3	4	4	4	2	1	3	1	1	2	1	2	1	3	1	1	2	1	2	1	3	1	1	2	1	7.5	7.5	7.5	66.205	583	583;531;177	0	3.9402	0.52720999999999996	1.1539999999999999	63.978000000000002	17	10
TMEM43	-0.381973	0.632778	0.232928	Q9BTV4;V9GY05	Q9BTV4	11;1	11;1	11;1	Transmembrane protein 43	TMEM43	sp|Q9BTV4|TMM43_HUMAN Transmembrane protein 43 OS=Homo sapiens OX=9606 GN=TMEM43 PE=1 SV=1	2	11	11	11	6	9	6	6	5	7	6	6	9	6	6	5	7	6	6	9	6	6	5	7	6	42	42	42	44.875	400	400;133	0	26.952	0.37853999999999999	1.0427	16.739000000000001	95	40
HMGB1	0.401941	0.631488	0.233621	P09429;Q5T7C4	P09429;Q5T7C4	17;16	17;16	8;8	High mobility group protein B1	HMGB1	sp|P09429|HMGB1_HUMAN High mobility group protein B1 OS=Homo sapiens OX=9606 GN=HMGB1 PE=1 SV=3;tr|Q5T7C4|Q5T7C4_HUMAN High mobility group protein B1 OS=Homo sapiens OX=9606 GN=HMGB1 PE=1 SV=1	2	17	17	8	14	12	8	10	8	9	5	14	12	8	10	8	9	5	7	5	5	4	3	5	2	47.4	47.4	24.2	24.893	215	215;158	0	153.9	0.29747000000000001	0.86421000000000003	12.798	227	95
JUP	-0.34636	0.631425	0.233655	P14923;C9JTX4;C9J826;C9JK18;C9JKY1	P14923	8;3;3;3;3	4;2;2;2;2	4;2;2;2;2	Junction plakoglobin	JUP	sp|P14923|PLAK_HUMAN Junction plakoglobin OS=Homo sapiens OX=9606 GN=JUP PE=1 SV=3	5	8	4	4	4	1	5	4	1	5	3	2	1	2	1	0	3	1	2	1	2	1	0	3	1	13.3	7.7	7.7	81.744	745	745;235;276;295;297	0	3.9076	0.29779	1.0771999999999999	72.433999999999997	17	14
RAVER1	-0.291942	0.630829	0.233976	A0A087WZ13;E9PAU2;Q8IY67	A0A087WZ13;E9PAU2;Q8IY67	8;8;5	8;8;5	8;8;5	Ribonucleoprotein PTB-binding 1	RAVER1	tr|A0A087WZ13|A0A087WZ13_HUMAN Ribonucleoprotein PTB-binding 1 OS=Homo sapiens OX=9606 GN=RAVER1 PE=1 SV=1;tr|E9PAU2|E9PAU2_HUMAN Ribonucleoprotein PTB-binding 1 OS=Homo sapiens OX=9606 GN=RAVER1 PE=1 SV=1;sp|Q8IY67|RAVR1_HUMAN Ribonucleoprotein PTB-bindin	3	8	8	8	5	5	5	6	4	6	3	5	5	5	6	4	6	3	5	5	5	6	4	6	3	23.5	23.5	23.5	77.843	739	739;756;606	0	57.453	0.63329000000000002	1.9015	31.651	63	27
RPS16	-0.3929	0.630562	0.23412	P62249;M0R210;M0R3H0;M0R1M5;Q6IPX4;M0QX76	P62249;M0R210;M0R3H0;M0R1M5;Q6IPX4	14;12;10;8;7;6	14;12;10;8;7;6	14;12;10;8;7;6	40S ribosomal protein S16	RPS16	sp|P62249|RS16_HUMAN 40S ribosomal protein S16 OS=Homo sapiens OX=9606 GN=RPS16 PE=1 SV=2;tr|M0R210|M0R210_HUMAN 40S ribosomal protein S16 OS=Homo sapiens OX=9606 GN=RPS16 PE=1 SV=1;tr|M0R3H0|M0R3H0_HUMAN 40S ribosomal protein S16 OS=Homo sapiens OX=9606 G	6	14	14	14	11	10	11	10	11	11	12	11	10	11	10	11	11	12	11	10	11	10	11	11	12	67.1	67.1	67.1	16.445	146	146;129;100;85;152;50	0	172.9	0.24381	1.0588	16.37	242	84
MED4	-0.409002	0.629991	0.234428	Q9NPJ6;Q5T911	Q9NPJ6;Q5T911	2;1	2;1	2;1	Mediator of RNA polymerase II transcription subunit 4	MED4	sp|Q9NPJ6|MED4_HUMAN Mediator of RNA polymerase II transcription subunit 4 OS=Homo sapiens OX=9606 GN=MED4 PE=1 SV=1;tr|Q5T911|Q5T911_HUMAN Mediator of RNA polymerase II transcription subunit 4 (Fragment) OS=Homo sapiens OX=9606 GN=MED4 PE=1 SV=1	2	2	2	2	2	2	0	1	0	1	2	2	2	0	1	0	1	2	2	2	0	1	0	1	2	11.5	11.5	11.5	29.745	270	270;238	0.0010866	2.5228	1.2595000000000001	3.3601999999999999	24.297999999999998	12	6
ATP6V1G1;ATP6V1G2;ATP6V1G2-DDX39B	0.628792	0.62955	0.234666	O75348;O95670;F2Z307	O75348;O95670;F2Z307	2;1;1	2;1;1	2;1;1	V-type proton ATPase subunit G 1;V-type proton ATPase subunit G 2	ATP6V1G1;ATP6V1G2;ATP6V1G2-DDX39B	sp|O75348|VATG1_HUMAN V-type proton ATPase subunit G 1 OS=Homo sapiens OX=9606 GN=ATP6V1G1 PE=1 SV=3;sp|O95670|VATG2_HUMAN V-type proton ATPase subunit G 2 OS=Homo sapiens OX=9606 GN=ATP6V1G2 PE=1 SV=1;tr|F2Z307|F2Z307_HUMAN V-type proton ATPase subunit G	3	2	2	2	2	2	1	2	1	1	1	2	2	1	2	1	1	1	2	2	1	2	1	1	1	21.2	21.2	21.2	13.757	118	118;118;99	0	12.406	0.53186999999999995	2.0245000000000002	23.154	23	10
HNRNPDL	-0.306893	0.628143	0.235427	O14979;A0A087WUK2	O14979;A0A087WUK2	17;17	15;15	15;15	Heterogeneous nuclear ribonucleoprotein D-like	HNRNPDL	sp|O14979|HNRDL_HUMAN Heterogeneous nuclear ribonucleoprotein D-like OS=Homo sapiens OX=9606 GN=HNRNPDL PE=1 SV=3;tr|A0A087WUK2|A0A087WUK2_HUMAN Heterogeneous nuclear ribonucleoprotein D-like OS=Homo sapiens OX=9606 GN=HNRNPDL PE=1 SV=1	2	17	15	15	12	11	12	13	10	12	10	10	9	10	11	8	10	8	10	9	10	11	8	10	8	31.9	29.5	29.5	46.437	420	420;363	0	117.61	0.23465	0.73068	19.353999999999999	184	72
VPS45	0.399447	0.625218	0.237018	Q9NRW7;A0A087WU65;A0A2R8YE10;A0A2R8YD95;A0A2R8YF01;A0A2R8YEX8;A0A1B0GXI6	Q9NRW7;A0A087WU65;A0A2R8YE10;A0A2R8YD95;A0A2R8YF01	4;4;4;3;2;1;1	4;4;4;3;2;1;1	4;4;4;3;2;1;1	Vacuolar protein sorting-associated protein 45	VPS45	sp|Q9NRW7|VPS45_HUMAN Vacuolar protein sorting-associated protein 45 OS=Homo sapiens OX=9606 GN=VPS45 PE=1 SV=1;tr|A0A087WU65|A0A087WU65_HUMAN Vacuolar protein sorting-associated protein 45 OS=Homo sapiens OX=9606 GN=VPS45 PE=1 SV=1;tr|A0A2R8YE10|A0A2R8YE1	7	4	4	4	2	1	3	1	1	2	1	2	1	3	1	1	2	1	2	1	3	1	1	2	1	8.9	8.9	8.9	65.076	570	570;447;534;643;434;158;467	0	7.4022	0.45011000000000001	1.0938000000000001	5.8216999999999999	23	11
NDUFS3	-0.333442	0.622937	0.238266	O75489;E9PS48	O75489	11;1	11;1	11;1	NADH dehydrogenase [ubiquinone] iron-sulfur protein 3, mitochondrial	NDUFS3	sp|O75489|NDUS3_HUMAN NADH dehydrogenase [ubiquinone] iron-sulfur protein 3, mitochondrial OS=Homo sapiens OX=9606 GN=NDUFS3 PE=1 SV=1	2	11	11	11	9	9	9	7	6	9	6	9	9	9	7	6	9	6	9	9	9	7	6	9	6	37.1	37.1	37.1	30.241	264	264;161	0	44.524	0.58220000000000005	2.1166	26.234999999999999	115	22
HSDL2	0.506622	0.622141	0.238704	Q6YN16	Q6YN16	6	6	6	Hydroxysteroid dehydrogenase-like protein 2	HSDL2	sp|Q6YN16|HSDL2_HUMAN Hydroxysteroid dehydrogenase-like protein 2 OS=Homo sapiens OX=9606 GN=HSDL2 PE=1 SV=1	1	6	6	6	4	4	5	5	1	4	4	4	4	5	5	1	4	4	4	4	5	5	1	4	4	24.6	24.6	24.6	45.394	418	418	0	62.743	0.25913999999999998	0.72733000000000003	21.782	53	29
TTC1	0.57655	0.621132	0.239259	Q99614;H0YB37	Q99614;H0YB37	6;4	6;4	6;4	Tetratricopeptide repeat protein 1	TTC1	sp|Q99614|TTC1_HUMAN Tetratricopeptide repeat protein 1 OS=Homo sapiens OX=9606 GN=TTC1 PE=1 SV=1;tr|H0YB37|H0YB37_HUMAN Tetratricopeptide repeat protein 1 (Fragment) OS=Homo sapiens OX=9606 GN=TTC1 PE=1 SV=1	2	6	6	6	5	3	2	4	1	2	1	5	3	2	4	1	2	1	5	3	2	4	1	2	1	21.6	21.6	21.6	33.526	292	292;163	0	4.5599	0.81574999999999998	1.8004	141.62	27	23
DDX21	-0.319047	0.619355	0.24024	Q9NR30	Q9NR30	38	38	36	Nucleolar RNA helicase 2	DDX21	sp|Q9NR30|DDX21_HUMAN Nucleolar RNA helicase 2 OS=Homo sapiens OX=9606 GN=DDX21 PE=1 SV=5	1	38	38	36	25	29	26	27	16	25	23	25	29	26	27	16	25	23	23	27	25	26	15	24	22	53.1	53.1	51.2	87.343	783	783	0	323.31	0.27687	1.0849	32.82	408	114
RPL9	-0.384224	0.618871	0.240508	P32969;D6RAN4;A0A2R8Y5Y7;E7ESE0;H0Y9V9;H0Y9R4	P32969;D6RAN4;A0A2R8Y5Y7;E7ESE0	14;13;13;12;6;4	14;13;13;12;6;4	14;13;13;12;6;4	60S ribosomal protein L9	RPL9	sp|P32969|RL9_HUMAN 60S ribosomal protein L9 OS=Homo sapiens OX=9606 GN=RPL9 PE=1 SV=1;tr|D6RAN4|D6RAN4_HUMAN 60S ribosomal protein L9 (Fragment) OS=Homo sapiens OX=9606 GN=RPL9 PE=1 SV=8;tr|A0A2R8Y5Y7|A0A2R8Y5Y7_HUMAN 60S ribosomal protein L9 OS=Homo sapi	6	14	14	14	11	12	10	10	9	10	9	11	12	10	10	9	10	9	11	12	10	10	9	10	9	65.6	65.6	65.6	21.863	192	192;181;220;166;113;90	0	195.68	0.28137000000000001	1.0523	20.617000000000001	211	36
BLVRB	0.642474	0.618723	0.24059	P30043;A0A2R8YEP4;M0R192;A0A2R8Y7Y9;M0QZL1	P30043;A0A2R8YEP4;M0R192	5;4;3;1;1	5;4;3;1;1	5;4;3;1;1	Flavin reductase (NADPH)	BLVRB	sp|P30043|BLVRB_HUMAN Flavin reductase (NADPH) OS=Homo sapiens OX=9606 GN=BLVRB PE=1 SV=3;tr|A0A2R8YEP4|A0A2R8YEP4_HUMAN Flavin reductase (NADPH) OS=Homo sapiens OX=9606 GN=BLVRB PE=1 SV=1;tr|M0R192|M0R192_HUMAN Flavin reductase (NADPH) OS=Homo sapiens OX=	5	5	5	5	5	5	3	2	2	2	1	5	5	3	2	2	2	1	5	5	3	2	2	2	1	30.1	30.1	30.1	22.119	206	206;245;163;121;154	0	10.18	0.36354999999999998	0.97960999999999998	17.600999999999999	39	29
C12orf10	0.549198	0.618652	0.240629	Q9HB07;F8VR84	Q9HB07;F8VR84	9;6	9;6	2;2	UPF0160 protein MYG1, mitochondrial	C12orf10	sp|Q9HB07|MYG1_HUMAN MYG1 exonuclease OS=Homo sapiens OX=9606 GN=MYG1 PE=1 SV=3;tr|F8VR84|F8VR84_HUMAN MYG1 exonuclease OS=Homo sapiens OX=9606 GN=MYG1 PE=1 SV=1	2	9	9	2	7	7	5	3	2	4	2	7	7	5	3	2	4	2	1	1	2	0	0	1	0	32.4	32.4	7.4	42.477	376	376;213	0	27.77	0.28172999999999998	0.78937999999999997	21.175000000000001	59	43
KDM1A	-0.544895	0.618131	0.240918	O60341;R4GMQ1;R4GMP9	O60341;R4GMQ1;R4GMP9	6;6;3	6;6;3	6;6;3	Lysine-specific histone demethylase 1A	KDM1A	sp|O60341|KDM1A_HUMAN Lysine-specific histone demethylase 1A OS=Homo sapiens OX=9606 GN=KDM1A PE=1 SV=2;tr|R4GMQ1|R4GMQ1_HUMAN Lysine-specific histone demethylase OS=Homo sapiens OX=9606 GN=KDM1A PE=1 SV=2;tr|R4GMP9|R4GMP9_HUMAN Lysine-specific histone dem	3	6	6	6	1	4	3	2	3	4	1	1	4	3	2	3	4	1	1	4	3	2	3	4	1	10.7	10.7	10.7	92.902	852	852;858;301	0	14.738	0.43421999999999999	1.2708999999999999	21.457000000000001	45	20
GPHN	0.488147	0.617773	0.241117	Q9NQX3;F5H039;H0YJR5;G3V582;G3V4R0;G3V355;H0YJ30;G3V4D2	Q9NQX3;F5H039;H0YJR5;G3V582	10;10;5;5;2;2;2;1	10;10;5;5;2;2;2;1	10;10;5;5;2;2;2;1	Gephyrin;Molybdopterin adenylyltransferase;Molybdopterin molybdenumtransferase	GPHN	sp|Q9NQX3|GEPH_HUMAN Gephyrin OS=Homo sapiens OX=9606 GN=GPHN PE=1 SV=1;tr|F5H039|F5H039_HUMAN Molybdopterin molybdenumtransferase OS=Homo sapiens OX=9606 GN=GPHN PE=1 SV=1;tr|H0YJR5|H0YJR5_HUMAN Molybdopterin molybdenumtransferase (Fragment) OS=Homo sapie	8	10	10	10	7	5	4	3	2	3	3	7	5	4	3	2	3	3	7	5	4	3	2	3	3	16.7	16.7	16.7	79.748	736	736;782;201;380;49;50;280;39	0	16.08	0.32151000000000002	0.93354999999999999	23.03	48	30
MPP6	-0.478947	0.617352	0.24135	Q9NZW5;B8ZZG1	Q9NZW5;B8ZZG1	2;2	2;2	2;2	MAGUK p55 subfamily member 6	MPP6	sp|Q9NZW5|MPP6_HUMAN MAGUK p55 subfamily member 6 OS=Homo sapiens OX=9606 GN=MPP6 PE=1 SV=2;tr|B8ZZG1|B8ZZG1_HUMAN MAGUK p55 subfamily member 6 OS=Homo sapiens OX=9606 GN=MPP6 PE=1 SV=1	2	2	2	2	2	2	1	1	1	0	1	2	2	1	1	1	0	1	2	2	1	1	1	0	1	3.7	3.7	3.7	61.116	540	540;428	0	4.6148	0.20904	0.40371000000000001	68.605999999999995	12	11
ACADVL	-0.309536	0.615987	0.24211	P49748;G3V1M7;K7EQP4;J3KSR4;J3QRJ8;K7EJW8;J3KS89;J3QKU9;K7EMF8	P49748	30;13;6;5;4;3;2;2;1	30;13;6;5;4;3;2;2;1	30;13;6;5;4;3;2;2;1	Very long-chain specific acyl-CoA dehydrogenase, mitochondrial	ACADVL	sp|P49748|ACADV_HUMAN Very long-chain specific acyl-CoA dehydrogenase, mitochondrial OS=Homo sapiens OX=9606 GN=ACADVL PE=1 SV=1	9	30	30	30	20	22	20	18	12	19	14	20	22	20	18	12	19	14	20	22	20	18	12	19	14	53.3	53.3	53.3	70.389	655	655;282;224;204;194;157;76;155;45	0	162.71	0.39750999999999997	1.159	26.053999999999998	273	118
MRPL19	-0.721048	0.61597	0.24212	P49406;S4R3W9;A0A0A0MRF4;H7C2J0;S4R455	P49406;S4R3W9	9;6;4;3;2	9;6;4;3;2	9;6;4;3;2	39S ribosomal protein L19, mitochondrial	MRPL19	sp|P49406|RM19_HUMAN 39S ribosomal protein L19, mitochondrial OS=Homo sapiens OX=9606 GN=MRPL19 PE=1 SV=2;tr|S4R3W9|S4R3W9_HUMAN 39S ribosomal protein L19, mitochondrial (Fragment) OS=Homo sapiens OX=9606 GN=MRPL19 PE=1 SV=1	5	9	9	9	1	2	4	4	2	5	3	1	2	4	4	2	5	3	1	2	4	4	2	5	3	30.1	30.1	30.1	33.535	292	292;143;173;79;58	0	20.514	0.38525999999999999	1.2618	25.972999999999999	41	14
SIRPB1;SIRPA	0.62174	0.615838	0.242193	Q5TFQ8;P78324;Q9P1W8;O00241;H3BUA5;H3BRP9;H3BV43;H3BML4;H9KV29	Q5TFQ8;P78324	3;2;1;1;1;1;1;1;1	3;2;1;1;1;1;1;1;1	3;2;1;1;1;1;1;1;1	Signal-regulatory protein beta-1 isoform 3;Tyrosine-protein phosphatase non-receptor type substrate 1	SIRPB1;SIRPA	sp|Q5TFQ8|SIRBL_HUMAN Signal-regulatory protein beta-1 isoform 3 OS=Homo sapiens OX=9606 GN=SIRPB1 PE=1 SV=1;sp|P78324|SHPS1_HUMAN Tyrosine-protein phosphatase non-receptor type substrate 1 OS=Homo sapiens OX=9606 GN=SIRPA PE=1 SV=2	9	3	3	3	1	1	1	2	0	1	1	1	1	1	2	0	1	1	1	1	1	2	0	1	1	12.1	12.1	12.1	43.359	398	398;504;387;398;140;156;172;177;180	0	4.161	0.53891999999999995	1.7568999999999999	0.17874000000000001	13	3
NDRG1	-0.699879	0.615396	0.24244	Q92597;E5RJY1;E7ESM1;E5RIR1;E5RGM5;E5RIV1;E5RIM2;E5RG99	Q92597;E5RJY1;E7ESM1;E5RIR1;E5RGM5;E5RIV1;E5RIM2	4;2;2;2;2;2;2;1	4;2;2;2;2;2;2;1	3;2;2;1;1;1;1;1	Protein NDRG1	NDRG1	sp|Q92597|NDRG1_HUMAN Protein NDRG1 OS=Homo sapiens OX=9606 GN=NDRG1 PE=1 SV=1;tr|E5RJY1|E5RJY1_HUMAN Protein NDRG1 OS=Homo sapiens OX=9606 GN=NDRG1 PE=1 SV=1;tr|E7ESM1|E7ESM1_HUMAN Protein NDRG1 OS=Homo sapiens OX=9606 GN=NDRG1 PE=1 SV=1;tr|E5RIR1|E5RIR1_	8	4	4	3	3	3	1	1	1	3	0	3	3	1	1	1	3	0	2	2	1	1	1	3	0	18.8	18.8	14.5	42.835	394	394;103;141;158;165;193;216;100	0	6.6616	0.20702999999999999	0.55010999999999999	55.662999999999997	16	13
PREB	0.938346	0.615292	0.242498	Q9HCU5;B5MC98;H7C2N7;H7C0W3;F8WCS5	Q9HCU5;B5MC98	8;5;3;2;1	8;5;3;2;1	8;5;3;2;1	Prolactin regulatory element-binding protein	PREB	sp|Q9HCU5|PREB_HUMAN Prolactin regulatory element-binding protein OS=Homo sapiens OX=9606 GN=PREB PE=1 SV=2;tr|B5MC98|B5MC98_HUMAN Prolactin regulatory element-binding protein OS=Homo sapiens OX=9606 GN=PREB PE=1 SV=1	5	8	8	8	2	4	5	6	0	2	1	2	4	5	6	0	2	1	2	4	5	6	0	2	1	34.5	34.5	34.5	45.468	417	417;359;106;176;50	0	18.566	0.35110000000000002	0.75616000000000005	60.942999999999998	36	20
MDH1	0.531499	0.614521	0.242929	P40925;A0A5K1VW95;B9A041;B8ZZ51;C9JF79;C9JRL4;C9JLV6;C9IZI0;F8WFC2	P40925;A0A5K1VW95;B9A041;B8ZZ51;C9JF79	12;11;9;7;7;4;2;1;1	12;11;9;7;7;4;2;1;1	12;11;9;7;7;4;2;1;1	Malate dehydrogenase, cytoplasmic;Malate dehydrogenase	MDH1	sp|P40925|MDHC_HUMAN Malate dehydrogenase, cytoplasmic OS=Homo sapiens OX=9606 GN=MDH1 PE=1 SV=4;tr|A0A5K1VW95|A0A5K1VW95_HUMAN Malate dehydrogenase OS=Homo sapiens OX=9606 GN=MDH1 PE=1 SV=1;tr|B9A041|B9A041_HUMAN Malate dehydrogenase, cytoplasmic OS=Homo	9	12	12	12	10	8	8	8	5	6	6	10	8	8	8	5	6	6	10	8	8	8	5	6	6	49.1	49.1	49.1	36.426	334	334;353;210;169;222;119;114;67;87	0	74.888	0.28555000000000003	0.98514999999999997	26.15	113	50
SRRM1	-0.42683	0.614489	0.242947	Q8IYB3;A9Z1X7;E9PCT1;M0R088;M0R1E7;M0QXG5	Q8IYB3;A9Z1X7;E9PCT1;M0R088	7;7;6;5;3;3	7;7;6;5;3;3	7;7;6;5;3;3	Serine/arginine repetitive matrix protein 1	SRRM1	sp|Q8IYB3|SRRM1_HUMAN Serine/arginine repetitive matrix protein 1 OS=Homo sapiens OX=9606 GN=SRRM1 PE=1 SV=2;tr|A9Z1X7|A9Z1X7_HUMAN Serine/arginine repetitive matrix protein 1 OS=Homo sapiens OX=9606 GN=SRRM1 PE=1 SV=1;tr|E9PCT1|E9PCT1_HUMAN Serine/arginin	6	7	7	7	3	5	5	4	2	4	3	3	5	5	4	2	4	3	3	5	5	4	2	4	3	10.4	10.4	10.4	102.33	904	904;913;820;681;79;101	0	23.323	0.26355000000000001	0.69333999999999996	22.891999999999999	49	21
EMC7	-0.419273	0.614159	0.243132	Q9NPA0;H0YDT8;H0YDX2	Q9NPA0;H0YDT8	3;2;1	3;2;1	3;2;1	ER membrane protein complex subunit 7	EMC7	sp|Q9NPA0|EMC7_HUMAN ER membrane protein complex subunit 7 OS=Homo sapiens OX=9606 GN=EMC7 PE=1 SV=1;tr|H0YDT8|H0YDT8_HUMAN ER membrane protein complex subunit 7 (Fragment) OS=Homo sapiens OX=9606 GN=EMC7 PE=1 SV=1	3	3	3	3	0	3	2	2	0	3	1	0	3	2	2	0	3	1	0	3	2	2	0	3	1	22.3	22.3	22.3	26.47	242	242;192;160	0	3.0923	0.59991000000000005	2.0777000000000001	23.86	17	8
NPLOC4	0.505198	0.613273	0.243628	Q8TAT6;A0A0D9SFI9;I3L4U9	Q8TAT6	10;2;2	10;2;2	10;2;2	Nuclear protein localization protein 4 homolog	NPLOC4	sp|Q8TAT6|NPL4_HUMAN Nuclear protein localization protein 4 homolog OS=Homo sapiens OX=9606 GN=NPLOC4 PE=1 SV=3	3	10	10	10	6	3	6	4	2	7	3	6	3	6	4	2	7	3	6	3	6	4	2	7	3	17.6	17.6	17.6	68.119	608	608;134;135	0	17.252	0.39134000000000002	0.96460999999999997	43.402999999999999	60	44
CYB5R3	-0.329405	0.612967	0.2438	P00387;B1AHF3	P00387	17;8	17;8	17;8	NADH-cytochrome b5 reductase 3;NADH-cytochrome b5 reductase 3 membrane-bound form;NADH-cytochrome b5 reductase 3 soluble form	CYB5R3	sp|P00387|NB5R3_HUMAN NADH-cytochrome b5 reductase 3 OS=Homo sapiens OX=9606 GN=CYB5R3 PE=1 SV=3	2	17	17	17	10	9	11	11	7	11	9	10	9	11	11	7	11	9	10	9	11	11	7	11	9	78.1	78.1	78.1	34.234	301	301;147	0	261.98	0.34891	1.0769	64.763000000000005	179	62
CD9	-0.407453	0.612228	0.244215	P21926;A6NNI4;A0A2R8Y478;G8JLH6	P21926;A6NNI4;A0A2R8Y478;G8JLH6	2;2;2;2	2;2;2;2	2;2;2;2	CD9 antigen;Tetraspanin	CD9	sp|P21926|CD9_HUMAN CD9 antigen OS=Homo sapiens OX=9606 GN=CD9 PE=1 SV=4;tr|A6NNI4|A6NNI4_HUMAN Tetraspanin OS=Homo sapiens OX=9606 GN=CD9 PE=1 SV=1;tr|A0A2R8Y478|A0A2R8Y478_HUMAN Tetraspanin OS=Homo sapiens OX=9606 GN=CD9 PE=1 SV=1;tr|G8JLH6|G8JLH6_HUMAN	4	2	2	2	2	2	2	2	2	1	2	2	2	2	2	2	1	2	2	2	2	2	2	1	2	15.4	15.4	15.4	25.416	228	228;159;159;251	0	30.467	0.36614000000000002	1.3802000000000001	10.496	33	9
MRPS31	0.715954	0.610883	0.244973	Q92665	Q92665	6	6	6	28S ribosomal protein S31, mitochondrial	MRPS31	sp|Q92665|RT31_HUMAN 28S ribosomal protein S31, mitochondrial OS=Homo sapiens OX=9606 GN=MRPS31 PE=1 SV=3	1	6	6	6	0	2	4	4	1	3	2	0	2	4	4	1	3	2	0	2	4	4	1	3	2	18.7	18.7	18.7	45.318	395	395	0	7.326	0.28910000000000002	0.71160999999999996	24.097999999999999	17	14
DYNLL1	0.331091	0.61054	0.245166	P63167;F8VXL2;F8VRV5;F8VXI7	P63167;F8VXL2;F8VRV5	6;3;3;1	3;3;3;1	3;3;3;1	Dynein light chain 1, cytoplasmic	DYNLL1	sp|P63167|DYL1_HUMAN Dynein light chain 1, cytoplasmic OS=Homo sapiens OX=9606 GN=DYNLL1 PE=1 SV=1;tr|F8VXL2|F8VXL2_HUMAN Dynein light chain OS=Homo sapiens OX=9606 GN=DYNLL1 PE=1 SV=1;tr|F8VRV5|F8VRV5_HUMAN Dynein light chain OS=Homo sapiens OX=9606 GN=DY	4	6	3	3	6	4	5	5	4	5	3	3	2	3	3	2	3	2	3	2	3	3	2	3	2	65.2	39.3	39.3	10.366	89	89;47;67;42	0	15.905	0.40822000000000003	1.1418999999999999	11.145	40	16
HSPA4	0.334542	0.610316	0.245292	P34932;A0A087WYC1;A0A087WTS8	P34932;A0A087WYC1;A0A087WTS8	50;40;32	50;40;32	44;34;28	Heat shock 70 kDa protein 4	HSPA4	sp|P34932|HSP74_HUMAN Heat shock 70 kDa protein 4 OS=Homo sapiens OX=9606 GN=HSPA4 PE=1 SV=4;tr|A0A087WYC1|A0A087WYC1_HUMAN Heat shock 70 kDa protein 4 OS=Homo sapiens OX=9606 GN=HSPA4 PE=1 SV=1;tr|A0A087WTS8|A0A087WTS8_HUMAN Heat shock 70 kDa protein 4 OS	3	50	50	44	41	32	35	36	20	27	19	41	32	35	36	20	27	19	36	30	32	33	18	24	18	60.7	60.7	57.7	94.33	840	840;699;475	0	323.31	0.30504999999999999	0.94279999999999997	22.812000000000001	503	206
ACTBL2	2.31272	0.609971	0.245487	Q562R1	Q562R1	13	2	2	Beta-actin-like protein 2	ACTBL2	sp|Q562R1|ACTBL_HUMAN Beta-actin-like protein 2 OS=Homo sapiens OX=9606 GN=ACTBL2 PE=1 SV=2	1	13	2	2	10	9	9	10	8	8	12	1	1	1	1	0	1	1	1	1	1	1	0	1	1	30.6	7.7	7.7	42.003	376	376	0	5.13	0.24545	0.23522000000000001	92.486999999999995	14	3
PTBP1	-0.30003	0.609523	0.245741	P26599;A0A0U1RRM4;A6NLN1;A0A0D9SF20;K7EKJ7;K7EK45;K7ES59;A0A087WU68;A0A087WUW5;K7ELW5	P26599;A0A0U1RRM4;A6NLN1;A0A0D9SF20	26;26;24;13;11;9;6;6;4;4	26;26;24;13;11;9;6;6;4;4	23;23;21;13;9;7;5;4;4;3	Polypyrimidine tract-binding protein 1	PTBP1	sp|P26599|PTBP1_HUMAN Polypyrimidine tract-binding protein 1 OS=Homo sapiens OX=9606 GN=PTBP1 PE=1 SV=1;tr|A0A0U1RRM4|A0A0U1RRM4_HUMAN Polypyrimidine tract-binding protein 1 OS=Homo sapiens OX=9606 GN=PTBP1 PE=1 SV=1;tr|A6NLN1|A6NLN1_HUMAN Polypyrimidine t	10	26	26	23	22	24	20	23	18	19	18	22	24	20	23	18	19	18	20	21	19	21	17	18	17	71.2	71.2	65.2	57.221	531	531;588;527;197;237;256;149;227;81;105	0	323.31	0.27590999999999999	0.99017999999999995	12.311	431	100
PICALM	0.496459	0.608606	0.24626	Q13492;E5RFC6;E9PDG8;E5RGY9;E9PLJ8;O60641;E5RK51;E5RIJ5;E9PKP6;E9PI56;E5RHK9;E5RFU0;H0YE97;H0YEY8;H0YCY1;H0YD48;H0YEF7;H0YEH1;E9PK13;E9PJT1	Q13492	5;2;2;2;2;2;2;2;2;2;2;2;1;1;1;1;1;1;1;1	5;2;2;2;2;2;2;2;2;2;2;2;1;1;1;1;1;1;1;1	5;2;2;2;2;2;2;2;2;2;2;2;1;1;1;1;1;1;1;1	Phosphatidylinositol-binding clathrin assembly protein	PICALM	sp|Q13492|PICAL_HUMAN Phosphatidylinositol-binding clathrin assembly protein OS=Homo sapiens OX=9606 GN=PICALM PE=1 SV=2	20	5	5	5	1	1	2	1	1	1	1	1	1	2	1	1	1	1	1	1	2	1	1	1	1	12.3	12.3	12.3	70.754	652	652;149;902;581;185;907;150;152;148;147;120;116;134;215;244;264;302;308;105;48	0	16.431	0.78383000000000003	2.0836999999999999	19.632999999999999	19	8
RPAP3	0.493061	0.608534	0.246301	Q9H6T3	Q9H6T3	3	3	3	RNA polymerase II-associated protein 3	RPAP3	sp|Q9H6T3|RPAP3_HUMAN RNA polymerase II-associated protein 3 OS=Homo sapiens OX=9606 GN=RPAP3 PE=1 SV=2	1	3	3	3	1	2	2	2	0	1	1	1	2	2	2	0	1	1	1	2	2	2	0	1	1	6.6	6.6	6.6	75.718	665	665	0	6.3161	0.25214999999999999	0.44713999999999998	90.603999999999999	12	11
MYH9	0.331649	0.608326	0.246419	P35579;Q5BKV1;B1AH99;A0A494C024;E7ERA5;A0A2R8Y4C3	P35579	109;13;7;3;1;1	109;13;7;3;1;1	91;12;6;0;0;0	Myosin-9	MYH9	sp|P35579|MYH9_HUMAN Myosin-9 OS=Homo sapiens OX=9606 GN=MYH9 PE=1 SV=4	6	109	109	91	80	67	77	68	39	68	46	80	67	77	68	39	68	46	69	56	66	58	33	58	38	55.4	55.4	49	226.53	1960	1960;218;103;635;187;371	0	323.31	0.33922000000000002	1.0423	27.248999999999999	1140	433
ARHGAP1	-0.526251	0.608036	0.246583	Q07960;H0YE29;E9PNR6	Q07960;H0YE29	6;3;2	6;3;2	6;3;2	Rho GTPase-activating protein 1	ARHGAP1	sp|Q07960|RHG01_HUMAN Rho GTPase-activating protein 1 OS=Homo sapiens OX=9606 GN=ARHGAP1 PE=1 SV=1;tr|H0YE29|H0YE29_HUMAN Rho GTPase-activating protein 1 (Fragment) OS=Homo sapiens OX=9606 GN=ARHGAP1 PE=1 SV=1	3	6	6	6	3	3	2	2	3	2	3	3	3	2	2	3	2	3	3	3	2	2	3	2	3	22.6	22.6	22.6	50.435	439	439;334;192	0	7.4238	0.41837999999999997	1.046	25.166	34	20
AK2	-0.348039	0.607327	0.246986	P54819;F8W1A4;F8VZG5;A0A5F9ZHP2;F8VY04;A0A5K1VW67;G3V213;F8VPP1	P54819;F8W1A4;F8VZG5;A0A5F9ZHP2;F8VY04;A0A5K1VW67;G3V213	16;16;12;12;11;11;9;2	16;16;12;12;11;11;9;2	16;16;12;12;11;11;9;2	Adenylate kinase 2, mitochondrial;Adenylate kinase 2, mitochondrial, N-terminally processed;Adenylate kinase 2, mitochondrial	AK2	sp|P54819|KAD2_HUMAN Adenylate kinase 2, mitochondrial OS=Homo sapiens OX=9606 GN=AK2 PE=1 SV=2;tr|F8W1A4|F8W1A4_HUMAN Adenylate kinase 2, mitochondrial OS=Homo sapiens OX=9606 GN=AK2 PE=1 SV=1;tr|F8VZG5|F8VZG5_HUMAN Adenylate kinase 2, mitochondrial OS=Ho	8	16	16	16	13	11	10	9	6	13	12	13	11	10	9	6	13	12	13	11	10	9	6	13	12	77.4	77.4	77.4	26.477	239	239;232;162;162;190;197;133;42	0	152.29	0.31237999999999999	0.92076999999999998	24.286000000000001	154	70
HINT1	0.472855	0.605617	0.247961	P49773;D6REP8;D6RE99;D6RD60;D6RC06	P49773;D6REP8;D6RE99;D6RD60	7;4;4;4;2	7;4;4;4;2	7;4;4;4;2	Histidine triad nucleotide-binding protein 1	HINT1	sp|P49773|HINT1_HUMAN Histidine triad nucleotide-binding protein 1 OS=Homo sapiens OX=9606 GN=HINT1 PE=1 SV=2;tr|D6REP8|D6REP8_HUMAN Histidine triad nucleotide-binding protein 1 OS=Homo sapiens OX=9606 GN=HINT1 PE=1 SV=1;tr|D6RE99|D6RE99_HUMAN Histidine tr	5	7	7	7	5	4	3	3	2	4	3	5	4	3	3	2	4	3	5	4	3	3	2	4	3	74.6	74.6	74.6	13.802	126	126;78;78;103;65	0	116.92	0.32429999999999998	0.99624999999999997	22.994	78	16
CAND1	0.414995	0.605271	0.248158	Q86VP6;A0A0C4DGH5;H0YH27	Q86VP6;A0A0C4DGH5	21;17;5	21;17;5	21;17;5	Cullin-associated NEDD8-dissociated protein 1	CAND1	sp|Q86VP6|CAND1_HUMAN Cullin-associated NEDD8-dissociated protein 1 OS=Homo sapiens OX=9606 GN=CAND1 PE=1 SV=2;tr|A0A0C4DGH5|A0A0C4DGH5_HUMAN Cullin-associated NEDD8-dissociated protein 1 (Fragment) OS=Homo sapiens OX=9606 GN=CAND1 PE=1 SV=1	3	21	21	21	12	10	13	10	3	10	7	12	10	13	10	3	10	7	12	10	13	10	3	10	7	22.3	22.3	22.3	136.37	1230	1230;770;442	0	100.29	0.29298000000000002	0.81842000000000004	28.236999999999998	133	64
HNRNPD	-0.333605	0.604132	0.24881	Q14103;H0YA96;H0Y8G5;D6RAF8;D6RF44;D6RBQ9;D6RD83	Q14103;H0YA96;H0Y8G5;D6RAF8;D6RF44	21;21;21;15;12;10;7	21;21;21;15;12;10;7	19;19;19;13;10;8;7	Heterogeneous nuclear ribonucleoprotein D0	HNRNPD	sp|Q14103|HNRPD_HUMAN Heterogeneous nuclear ribonucleoprotein D0 OS=Homo sapiens OX=9606 GN=HNRNPD PE=1 SV=1;tr|H0YA96|H0YA96_HUMAN Heterogeneous nuclear ribonucleoprotein D0 (Fragment) OS=Homo sapiens OX=9606 GN=HNRNPD PE=1 SV=1;tr|H0Y8G5|H0Y8G5_HUMAN Het	7	21	21	19	12	14	13	13	10	14	13	12	14	13	13	10	14	13	10	12	11	11	8	12	11	34.6	34.6	31.8	38.434	355	355;210;260;221;111;155;92	0	228.42	0.28008	0.91083000000000003	17.754999999999999	305	93
STIP1	0.360137	0.603944	0.248918	P31948;F5H783;F5GXD8;H0YGI8	P31948	41;17;13;10	41;17;13;10	41;17;13;10	Stress-induced-phosphoprotein 1	STIP1	sp|P31948|STIP1_HUMAN Stress-induced-phosphoprotein 1 OS=Homo sapiens OX=9606 GN=STIP1 PE=1 SV=1	4	41	41	41	29	31	26	28	17	24	21	29	31	26	28	17	24	21	29	31	26	28	17	24	21	62.2	62.2	62.2	62.639	543	543;236;138;137	0	316.16	0.26057000000000002	0.79281999999999997	24.675999999999998	458	216
ATP5O	-0.345858	0.603612	0.249108	P48047;A0A494C0K9;H7C0C1;H7C068;H7C086	P48047;A0A494C0K9;H7C0C1	14;8;8;5;2	14;8;8;5;2	14;8;8;5;2	ATP synthase subunit O, mitochondrial	ATP5O	sp|P48047|ATPO_HUMAN ATP synthase subunit O, mitochondrial OS=Homo sapiens OX=9606 GN=ATP5PO PE=1 SV=1;tr|A0A494C0K9|A0A494C0K9_HUMAN ATP synthase subunit O, mitochondrial OS=Homo sapiens OX=9606 GN=ATP5PO PE=4 SV=1;tr|H7C0C1|H7C0C1_HUMAN Uncharacterized p	5	14	14	14	10	10	9	12	6	10	8	10	10	9	12	6	10	8	10	10	9	12	6	10	8	67.1	67.1	67.1	23.277	213	213;155;242;86;74	0	244.2	0.30770999999999998	0.91579999999999995	14.183999999999999	167	67
ERAP1	0.311299	0.602078	0.24999	Q9NZ08;H0Y9X5	Q9NZ08	7;2	7;2	7;2	Endoplasmic reticulum aminopeptidase 1	ERAP1	sp|Q9NZ08|ERAP1_HUMAN Endoplasmic reticulum aminopeptidase 1 OS=Homo sapiens OX=9606 GN=ERAP1 PE=1 SV=3	2	7	7	7	5	4	5	3	2	4	3	5	4	5	3	2	4	3	5	4	5	3	2	4	3	9	9	9	107.23	941	941;144	0	12.625	0.43525000000000003	1.0868	21.966999999999999	42	26
RFC5	0.291632	0.602014	0.250026	P40937;C9JH72;F5H304;F5H5S0;F5H0U6;E9PEP3	P40937	9;3;2;2;2;1	9;3;2;2;2;1	9;3;2;2;2;1	Replication factor C subunit 5	RFC5	sp|P40937|RFC5_HUMAN Replication factor C subunit 5 OS=Homo sapiens OX=9606 GN=RFC5 PE=1 SV=1	6	9	9	9	8	6	7	7	2	5	5	8	6	7	7	2	5	5	8	6	7	7	2	5	5	39.4	39.4	39.4	38.496	340	340;104;63;104;139;99	0	72.064	0.25051000000000001	0.70945999999999998	21.303999999999998	84	60
TARDBP;TDP43	-0.315009	0.601781	0.250161	Q13148;A0A087WX29;A0A087WYY0;A0A087X260;G3V162;B1AKP7;A0A0A0N0M3;K7EJM5;K7EN94;A0A087WXQ5;A0A087WV68;A0A1W2PNU8;A0A087WXV3;A0A087WX67;A0A087WW61;A0A0A0MSV7;K7EJ99;A0A087WZC9;A0A087WYE7;K7EL26;A0A087WZM1;A0A087WTZ4	Q13148;A0A087WX29;A0A087WYY0;A0A087X260;G3V162;B1AKP7;A0A0A0N0M3;K7EJM5;K7EN94;A0A087WXQ5;A0A087WV68;A0A1W2PNU8	12;11;11;11;11;11;10;9;8;7;7;6;5;4;4;3;3;2;2;1;1;1	12;11;11;11;11;11;10;9;8;7;7;6;5;4;4;3;3;2;2;1;1;1	12;11;11;11;11;11;10;9;8;7;7;6;5;4;4;3;3;2;2;1;1;1	TAR DNA-binding protein 43	TARDBP;TDP43	sp|Q13148|TADBP_HUMAN TAR DNA-binding protein 43 OS=Homo sapiens OX=9606 GN=TARDBP PE=1 SV=1;tr|A0A087WX29|A0A087WX29_HUMAN TAR DNA-binding protein 43 (Fragment) OS=Homo sapiens OX=9606 GN=TARDBP PE=1 SV=1;tr|A0A087WYY0|A0A087WYY0_HUMAN TAR DNA-binding pro	22	12	12	12	7	8	7	9	6	9	5	7	8	7	9	6	9	5	7	8	7	9	6	9	5	46.4	46.4	46.4	44.739	414	414;243;304;301;298;295;269;201;275;200;212;258;175;149;138;84;80;127;89;65;78;61	0	183.18	0.36079	1.0819000000000001	9.1037999999999997	150	38
KIDINS220	0.274569	0.600223	0.25106	Q9ULH0;H0Y8E4;E9PH70;A0A1W2PPB7;H7C584;A0A1W2PPY4	Q9ULH0;H0Y8E4;E9PH70;A0A1W2PPB7	3;3;3;3;1;1	3;3;3;3;1;1	3;3;3;3;1;1	Kinase D-interacting substrate of 220 kDa	KIDINS220	sp|Q9ULH0|KDIS_HUMAN Kinase D-interacting substrate of 220 kDa OS=Homo sapiens OX=9606 GN=KIDINS220 PE=1 SV=3;tr|H0Y8E4|H0Y8E4_HUMAN Kinase D-interacting substrate of 220 kDa (Fragment) OS=Homo sapiens OX=9606 GN=KIDINS220 PE=1 SV=1;tr|E9PH70|E9PH70_HUMAN	6	3	3	3	0	1	1	1	0	1	1	0	1	1	1	0	1	1	0	1	1	1	0	1	1	1.8	1.8	1.8	196.54	1771	1771;1057;1305;1316;151;269	0	2.9696	0.35855999999999999	0.94947999999999999	56.295999999999999	10	5
SRP72	0.315853	0.600108	0.251126	O76094;D6RDY6;R4GNC1	O76094;D6RDY6	27;14;10	27;14;10	27;14;10	Signal recognition particle subunit SRP72	SRP72	sp|O76094|SRP72_HUMAN Signal recognition particle subunit SRP72 OS=Homo sapiens OX=9606 GN=SRP72 PE=1 SV=3;tr|D6RDY6|D6RDY6_HUMAN Signal recognition particle subunit SRP72 (Fragment) OS=Homo sapiens OX=9606 GN=SRP72 PE=1 SV=3	3	27	27	27	19	18	14	18	7	13	10	19	18	14	18	7	13	10	19	18	14	18	7	13	10	46.9	46.9	46.9	74.605	671	671;335;220	0	70.294	0.35686000000000001	0.93728	23.626999999999999	195	116
HMOX2	-0.387583	0.599205	0.251649	P30519;A0A087WT44;I3L159;I3L1F5;I3L276;I3L4P8;A0A1B0GXH0;I3L463;I3L1Y2	P30519;A0A087WT44;I3L159;I3L1F5	10;10;8;8;4;4;4;4;3	10;10;8;8;4;4;4;4;3	10;10;8;8;4;4;4;4;3	Heme oxygenase 2	HMOX2	sp|P30519|HMOX2_HUMAN Heme oxygenase 2 OS=Homo sapiens OX=9606 GN=HMOX2 PE=1 SV=2;tr|A0A087WT44|A0A087WT44_HUMAN Heme oxygenase 2 OS=Homo sapiens OX=9606 GN=HMOX2 PE=1 SV=1;tr|I3L159|I3L159_HUMAN Heme oxygenase 2 (Fragment) OS=Homo sapiens OX=9606 GN=HMOX2	9	10	10	10	3	5	6	7	3	7	3	3	5	6	7	3	7	3	3	5	6	7	3	7	3	44.6	44.6	44.6	36.032	316	316;370;229;238;110;130;131;132;110	0	54.043	0.39319999999999999	1.2559	34.256999999999998	84	27
MRPL4	-0.307545	0.5989	0.251826	Q9BYD3;K7ES61;X6RAY8;K7ELQ0;K7EKI4;K7ELF1;K7EJ73	Q9BYD3;K7ES61;X6RAY8;K7ELQ0	9;9;6;5;4;4;1	9;9;6;5;4;4;1	9;9;6;5;4;4;1	39S ribosomal protein L4, mitochondrial	MRPL4	sp|Q9BYD3|RM04_HUMAN 39S ribosomal protein L4, mitochondrial OS=Homo sapiens OX=9606 GN=MRPL4 PE=1 SV=1;tr|K7ES61|K7ES61_HUMAN 39S ribosomal protein L4, mitochondrial (Fragment) OS=Homo sapiens OX=9606 GN=MRPL4 PE=1 SV=1;tr|X6RAY8|X6RAY8_HUMAN 39S ribosoma	7	9	9	9	5	7	6	6	3	7	5	5	7	6	6	3	7	5	5	7	6	6	3	7	5	39.2	39.2	39.2	34.919	311	311;300;357;220;127;163;119	0	35.761	0.32322000000000001	0.9506	15.054	84	44
MCM6	-0.298382	0.596397	0.253281	Q14566	Q14566	28	28	28	DNA replication licensing factor MCM6	MCM6	sp|Q14566|MCM6_HUMAN DNA replication licensing factor MCM6 OS=Homo sapiens OX=9606 GN=MCM6 PE=1 SV=1	1	28	28	28	19	19	20	19	14	19	18	19	19	20	19	14	19	18	19	19	20	19	14	19	18	41	41	41	92.888	821	821	0	157.63	0.26585999999999999	0.76610999999999996	15.335000000000001	325	156
UBE4A	-0.710988	0.591616	0.256085	Q14139;B7Z7P0	Q14139;B7Z7P0	3;2	3;2	3;2	Ubiquitin conjugation factor E4 A	UBE4A	sp|Q14139|UBE4A_HUMAN Ubiquitin conjugation factor E4 A OS=Homo sapiens OX=9606 GN=UBE4A PE=1 SV=2;tr|B7Z7P0|B7Z7P0_HUMAN Ubiquitin conjugation factor E4 A OS=Homo sapiens OX=9606 GN=UBE4A PE=1 SV=1	2	3	3	3	1	1	3	1	2	3	2	1	1	3	1	2	3	2	1	1	3	1	2	3	2	4.7	4.7	4.7	122.56	1066	1066;538	0	7.4205	0.43462000000000001	1.3958999999999999	149.96	18	16
PGK1	0.520226	0.591561	0.256117	P00558;P07205	P00558	31;5	31;5	31;5	Phosphoglycerate kinase 1	PGK1	sp|P00558|PGK1_HUMAN Phosphoglycerate kinase 1 OS=Homo sapiens OX=9606 GN=PGK1 PE=1 SV=3	2	31	31	31	25	18	21	19	10	15	10	25	18	21	19	10	15	10	25	18	21	19	10	15	10	86.1	86.1	86.1	44.614	417	417;417	0	323.31	0.28155999999999998	0.86334999999999995	28.375	319	122
[truncated: 1,478 more rows]
[truncated: 97 more columns]

## Sheet: BirA-16h
Gene_names	BirA_vs_BirA_logFC	-log10 (pValue)	BirA_vs_BirA_pval	Protein_IDs	Majority_protein_IDs	Peptide_counts__all_	Peptide_counts__razor_unique_	Peptide_counts__unique_	Protein_names	Gene_names	Fasta_headers	Number_of_proteins	Peptides	Razor___unique_peptides	Unique_peptides	Peptides__Pulse_SILAC_BirA_H_24H_N1	Peptides__Pulse_SILAC_BirA_JR_24H_N1	Peptides_5_Pulse_SILAC_BirA_24H_N3	Peptides_5_Pulse_SILAC_BirA_H_24H_N2	Peptides_5_Pulse_SILAC_BirA_JR_24H_N2	Peptides_5_Pulse_SILAC_BirA_JR_24H_N3	Peptides_5_Pulse_SILAC_BirA_JR_24H_N4	Razor___unique_peptides__Pulse_SILAC_BirA_H_24H_N1	Razor___unique_peptides__Pulse_SILAC_BirA_JR_24H_N1	Razor___unique_peptides_5_Pulse_SILAC_BirA_24H_N3	Razor___unique_peptides_5_Pulse_SILAC_BirA_H_24H_N2	Razor___unique_peptides_5_Pulse_SILAC_BirA_JR_24H_N2	Razor___unique_peptides_5_Pulse_SILAC_BirA_JR_24H_N3	Razor___unique_peptides_5_Pulse_SILAC_BirA_JR_24H_N4	Unique_peptides__Pulse_SILAC_BirA_H_24H_N1	Unique_peptides__Pulse_SILAC_BirA_JR_24H_N1	Unique_peptides_5_Pulse_SILAC_BirA_24H_N3	Unique_peptides_5_Pulse_SILAC_BirA_H_24H_N2	Unique_peptides_5_Pulse_SILAC_BirA_JR_24H_N2	Unique_peptides_5_Pulse_SILAC_BirA_JR_24H_N3	Unique_peptides_5_Pulse_SILAC_BirA_JR_24H_N4	Sequence_coverage____	Unique___razor_sequence_coverage____	Unique_sequence_coverage____	Mol__weight__kDa_	Sequence_length	Sequence_lengths	Q_value	Score	Ratio_H_L	Ratio_H_L_normalized	Ratio_H_L_variability____	Ratio_H_L_count	Ratio_H_L_iso_count
[truncated: 2,175 more rows]
[truncated: 97 more columns]

[truncated: 7 more sheets: BirA-6h-vs-16h, DDB2-6h, DDB2-16h, DDB2-6h-vs-16h, ERCC8-6h, ERCC8-16h, ERCC8-6h-vs-16h]
