# Supplementary material for: Pulse-SILAC and Interactomics Reveal Distinct DDB1-CUL4–Associated Factors, Cellular Functions, and Protein Substrates
Source: Mol Cell Proteomics. 2023 Sep 7;22(10):100644. doi: 10.1016/j.mcpro.2023.100644 (PMC10565876; doi:10.1016/j.mcpro.2023.100644)
Supplement: Supplemental Table S9 [file mmc9.xlsx]

## Sheet: Quantitative Data
Gene_names	Log 2 LFQ_intensity_ERCC8_MLN4924_N1	Log2 LFQ_intensity_ERCC8_MLN4924_N2	Log2 LFQ_intensity_ERCC8_MLN4924_N3	Log2 LFQ_intensity_ERCC8_DMSO_N1	Log2 LFQ_intensity_ERCC8_DMSO_N2	Log2 LFQ_intensity_ERCC8_DMSO_N3	Protein_IDs	Majority_protein_IDs	Peptide_counts__all_	Peptide_counts__razor_unique_	Peptide_counts__unique_	Protein_names	Fasta_headers	Number_of_proteins	Peptides	Razor___unique_peptides	Unique_peptides	Peptides_ERCC8_DMSO_N1	Peptides_ERCC8_DMSO_N2	Peptides_ERCC8_DMSO_N3	Peptides_ERCC8_MG132_N1	Peptides_ERCC8_MG132_N2	Peptides_ERCC8_MG132_N3	Peptides_ERCC8_MLN4924_N1	Peptides_ERCC8_MLN4924_N2	Peptides_ERCC8_MLN4924_N3	Peptides_U2OS_BirA_N1	Peptides_U2OS_BirA_N2	Peptides_U2OS_BirA_N3	Razor___unique_peptides_ERCC8_DMSO_N1	Razor___unique_peptides_ERCC8_DMSO_N2	Razor___unique_peptides_ERCC8_DMSO_N3	Razor___unique_peptides_ERCC8_MG132_N1	Razor___unique_peptides_ERCC8_MG132_N2	Razor___unique_peptides_ERCC8_MG132_N3	Razor___unique_peptides_ERCC8_MLN4924_N1	Razor___unique_peptides_ERCC8_MLN4924_N2	Razor___unique_peptides_ERCC8_MLN4924_N3	Razor___unique_peptides_U2OS_BirA_N1	Razor___unique_peptides_U2OS_BirA_N2	Razor___unique_peptides_U2OS_BirA_N3	Unique_peptides_ERCC8_DMSO_N1	Unique_peptides_ERCC8_DMSO_N2	Unique_peptides_ERCC8_DMSO_N3	Unique_peptides_ERCC8_MG132_N1	Unique_peptides_ERCC8_MG132_N2	Unique_peptides_ERCC8_MG132_N3	Unique_peptides_ERCC8_MLN4924_N1	Unique_peptides_ERCC8_MLN4924_N2
RAB34	25.1984	25.1416456682274	25.0848064418336	4.59787498274219	4.62442714920931	25.3427575101663	Q9BZG1;C9JBG0;Q96PJ7;E7ES60;V9GY61;K7EJW7;K7EIF2;H7C0Y7;C9JY26;J3QLC6	Q9BZG1;C9JBG0;Q96PJ7;E7ES60;V9GY61;K7EJW7;K7EIF2;H7C0Y7	7;5;5;5;4;4;4;4;3;1	7;5;5;5;4;4;4;4;3;1	7;5;5;5;4;4;4;4;3;1	Ras-related protein Rab-34	sp|Q9BZG1|RAB34_HUMAN Ras-related protein Rab-34 OS=Homo sapiens OX=9606 GN=RAB34 PE=1 SV=1;tr|C9JBG0|C9JBG0_HUMAN Ras-related protein Rab-34, isoform NARR (Fragment) OS=Homo sapiens OX=9606 GN=RAB34 PE=1 SV=8;tr|Q96PJ7|Q96PJ7_HUMAN Ras-related GTP-binding	10	7	7	7	1	2	3	2	3	3	2	2	2	1	2	0	1	2	3	2	3	3	2	2	2	1	2	0	1	2	3	2	3	3	2	2
UBTF	23.5919496045666	23.6012756909138	23.4766720503561	0.919574996548437	0.924885429841861	0.920624336088298	P17480;E9PKP7;E9PLT2;E9PMM2	P17480;E9PKP7	9;9;3;1	9;9;3;1	9;9;3;1	Nucleolar transcription factor 1	sp|P17480|UBF1_HUMAN Nucleolar transcription factor 1 OS=Homo sapiens OX=9606 GN=UBTF PE=1 SV=1;tr|E9PKP7|E9PKP7_HUMAN Nucleolar transcription factor 1 OS=Homo sapiens OX=9606 GN=UBTF PE=1 SV=1	4	9	9	9	1	0	0	1	3	0	2	3	3	3	6	6	1	0	0	1	3	0	2	3	3	3	6	6	1	0	0	1	3	0	2	3
FLII	24.1330456072923	24.2712760767728	24.3650622091711	24.0053031293452	24.1745520854339	24.014441438388	Q13045;J3KS54;J3QQQ2;J3QQU5;J3QLR6;J3KT47	Q13045	17;8;6;3;3;2	17;8;6;3;3;2	16;8;6;3;2;2	Protein flightless-1 homolog	sp|Q13045|FLII_HUMAN Protein flightless-1 homolog OS=Homo sapiens OX=9606 GN=FLII PE=1 SV=2	6	17	17	16	3	4	5	4	9	6	4	7	7	4	5	6	3	4	5	4	9	6	4	7	7	4	5	6	3	4	5	4	9	6	4	7
SERPINB6	25.6198048886194	25.4977748627897	25.6348907959984	25.4443959269533	25.5834526204658	25.4947572132588	P35237;A0A024QZX5;A0A087X1N8;A0A2R8YD12;A0A2R8Y6A7;A0A2R8YDD0;A0A2R8Y517;A0A2R8Y5S1;A0A2R8Y6N4;C9JTJ8;C9JVA8	P35237;A0A024QZX5;A0A087X1N8;A0A2R8YD12	9;9;9;7;4;2;2;1;1;1;1	9;9;9;7;4;2;2;1;1;1;1	8;8;8;6;3;2;2;1;1;0;0	Serpin B6	sp|P35237|SPB6_HUMAN Serpin B6 OS=Homo sapiens OX=9606 GN=SERPINB6 PE=1 SV=3;tr|A0A024QZX5|A0A024QZX5_HUMAN Serpin B6 OS=Homo sapiens OX=9606 GN=SERPINB6 PE=1 SV=1;tr|A0A087X1N8|A0A087X1N8_HUMAN Serpin B6 OS=Homo sapiens OX=9606 GN=SERPINB6 PE=1 SV=1;tr|A0	11	9	9	8	4	4	7	4	5	3	5	4	7	1	5	3	4	4	7	4	5	3	5	4	7	1	5	3	4	3	6	3	4	3	5	3
HDLBP	24.429819436852	24.2200747897791	24.5637204337578	24.4274555669383	24.2867258249966	24.6363298934154	Q00341;A0A024R4E5;H0Y394;H7C0A4;C9JIZ1;C9J5E5;C9JZI8;C9JES8;H7C2D1;H7BZC3;C9JHZ8;C9JHS7;C9JK79;C9JT62;C9JHN6;C9JEJ8;C9JBS3;C9JQ82;C9JMQ6;C9J739;C9JHS9	Q00341;A0A024R4E5;H0Y394	20;20;15;8;7;5;5;4;4;4;4;4;3;3;2;2;2;2;2;1;1	20;20;15;8;7;5;5;4;4;4;4;4;3;3;2;2;2;2;2;1;1	20;20;15;8;7;5;5;4;4;4;4;4;3;3;2;2;2;2;2;1;1	Vigilin	sp|Q00341|VIGLN_HUMAN Vigilin OS=Homo sapiens OX=9606 GN=HDLBP PE=1 SV=2;tr|A0A024R4E5|A0A024R4E5_HUMAN High density lipoprotein binding protein (Vigilin), isoform CRA_a OS=Homo sapiens OX=9606 GN=HDLBP PE=1 SV=1;tr|H0Y394|H0Y394_HUMAN Vigilin (Fragment) O	21	20	20	20	5	4	9	7	10	6	7	7	11	12	12	11	5	4	9	7	10	6	7	7	11	12	12	11	5	4	9	7	10	6	7	7
PSMA2	27.0256990516527	27.0611607020881	26.7514921648848	26.5352839210274	26.9850057790015	26.7951353986477	P25787;A0A024RA52;C9JCK5;H3BT36;H7C402	P25787;A0A024RA52;C9JCK5	12;12;7;2;1	12;12;7;2;1	12;12;7;2;1	Proteasome subunit alpha type-2;Proteasome subunit alpha type	sp|P25787|PSA2_HUMAN Proteasome subunit alpha type-2 OS=Homo sapiens OX=9606 GN=PSMA2 PE=1 SV=2;tr|A0A024RA52|A0A024RA52_HUMAN Proteasome subunit alpha type OS=Homo sapiens OX=9606 GN=PSMA2 PE=1 SV=1;tr|C9JCK5|C9JCK5_HUMAN Proteasome endopeptidase complex	5	12	12	12	3	5	7	3	5	7	4	7	5	6	7	6	3	5	7	3	5	7	4	7	5	6	7	6	3	5	7	3	5	7	4	7
NUDT4;NUDT10	4.60195160282929	4.61403557586007	26.8906431704647	4.59787498274219	27.2761307963573	27.2365358570001	A0A024RBG1;Q8NFP7;Q9NZJ9;F8VRL4;F8VRR0;A0A0C4DGJ4	A0A024RBG1;Q8NFP7;Q9NZJ9	4;2;2;1;1;1	4;2;2;1;1;1	2;0;0;0;0;0	Diphosphoinositol polyphosphate phosphohydrolase 3-alpha;Diphosphoinositol polyphosphate phosphohydrolase 2	sp|A0A024RBG1|NUD4B_HUMAN Diphosphoinositol polyphosphate phosphohydrolase NUDT4B OS=Homo sapiens OX=9606 GN=NUDT4B PE=3 SV=1;sp|Q8NFP7|NUD10_HUMAN Diphosphoinositol polyphosphate phosphohydrolase 3-alpha OS=Homo sapiens OX=9606 GN=NUDT10 PE=1 SV=1;sp|Q9NZ	6	4	4	2	1	2	3	2	2	2	1	1	2	1	1	1	1	2	3	2	2	2	1	1	2	1	1	1	0	1	1	1	1	1	0	0
BAG6;BAT3	25.0903902916213	25.017078207466	25.0707924644122	24.996839282706	25.141762588201	25.0785495665474	P46379;A0A0G2JK23;A0A024RCR6;A0A0G2JL47;A0A0G2JJM1;X6REW1;F6S6P2;A0A1B0GX79;F6U341;F6X9W3;F6VEM6;F6WML8;A0A0G2JJR8;F6XTU0;F6U1F2;F6UR09;F6TC96;A0A0G2JIA9;A0A0G2JIB3;A0A0G2JJ92;H0Y759;H0Y710;H0Y7K4;H0Y4L1	P46379;A0A0G2JK23;A0A024RCR6;A0A0G2JL47;A0A0G2JJM1;X6REW1	15;15;15;14;8;8;7;4;4;4;4;4;4;4;4;4;2;1;1;1;1;1;1;1	15;15;15;14;8;8;7;4;4;4;4;4;4;4;4;4;2;1;1;1;1;1;1;1	15;15;15;14;8;8;7;4;4;4;4;4;4;4;4;4;2;1;1;1;1;1;1;1	Large proline-rich protein BAG6	sp|P46379|BAG6_HUMAN Large proline-rich protein BAG6 OS=Homo sapiens OX=9606 GN=BAG6 PE=1 SV=2;tr|A0A0G2JK23|A0A0G2JK23_HUMAN Large proline-rich protein BAG6 OS=Homo sapiens OX=9606 GN=BAG6 PE=1 SV=1;tr|A0A024RCR6|A0A024RCR6_HUMAN BAG6 OS=Homo sapiens OX=9	24	15	15	15	9	5	6	7	10	8	8	8	6	6	9	9	9	5	6	7	10	8	8	8	6	6	9	9	9	5	6	7	10	8	8	8
NOSIP	23.6985876790556	24.3505680347554	24.0367437615897	0.919574996548437	0.924885429841861	0.920624336088298	Q9Y314;A0A075B6F9;M0R3B2;M0R1K2;M0QX85;A0A075B797;M0R1T7	Q9Y314;A0A075B6F9;M0R3B2;M0R1K2	7;7;6;4;2;2;1	7;7;6;4;2;2;1	7;7;6;4;2;2;1	Nitric oxide synthase-interacting protein	sp|Q9Y314|NOSIP_HUMAN Nitric oxide synthase-interacting protein OS=Homo sapiens OX=9606 GN=NOSIP PE=1 SV=1;tr|A0A075B6F9|A0A075B6F9_HUMAN Nitric oxide synthase-interacting protein OS=Homo sapiens OX=9606 GN=NOSIP PE=1 SV=1;tr|M0R3B2|M0R3B2_HUMAN Nitric oxi	7	7	7	7	1	0	1	3	3	2	3	3	5	0	0	1	1	0	1	3	3	2	3	3	5	0	0	1	1	0	1	3	3	2	3	3
TAF15	25.5607794552715	25.3961061515102	25.5182432539982	25.7397219051674	25.5359661234875	25.8449367290039	Q92804;A0A075B7D9;A0A075B7F4	Q92804;A0A075B7D9	6;6;1	3;3;1	3;3;1	TATA-binding protein-associated factor 2N	sp|Q92804|RBP56_HUMAN TATA-binding protein-associated factor 2N OS=Homo sapiens OX=9606 GN=TAF15 PE=1 SV=1;tr|A0A075B7D9|A0A075B7D9_HUMAN TATA-binding protein-associated factor 2N OS=Homo sapiens OX=9606 GN=TAF15 PE=1 SV=1	3	6	3	3	2	3	4	3	3	3	3	2	3	6	4	5	1	2	2	2	2	2	2	2	2	3	2	2	1	2	2	2	2	2	2	2
TXNRD1	29.1136152434787	29.0952685564084	29.1583179135421	28.4177600154269	28.4293804971468	28.5170569567534	Q16881;A0A087WSW9;A0A087WSY9;F8W809;A0A182DWI3;E2QRB9;E9PIR7;E9PKD3;A0A0B4J225;E9PIZ5;E9PLT3;E9PKI4;E9PQI3;E9PRI8;A0A096LPD9;E7EWK1	Q16881;A0A087WSW9;A0A087WSY9;F8W809;A0A182DWI3;E2QRB9;E9PIR7	27;27;27;26;26;23;22;11;7;6;4;4;3;2;1;1	27;27;27;26;26;23;22;11;7;6;4;4;3;2;1;1	26;26;26;25;25;22;21;10;6;5;3;3;3;2;0;0	Thioredoxin reductase 1, cytoplasmic	sp|Q16881|TRXR1_HUMAN Thioredoxin reductase 1, cytoplasmic OS=Homo sapiens OX=9606 GN=TXNRD1 PE=1 SV=3;tr|A0A087WSW9|A0A087WSW9_HUMAN Thioredoxin reductase 1, cytoplasmic OS=Homo sapiens OX=9606 GN=TXNRD1 PE=1 SV=1;tr|A0A087WSY9|A0A087WSY9_HUMAN Thioredoxi	16	27	27	26	16	14	18	14	17	15	16	22	19	18	18	18	16	14	18	14	17	15	16	22	19	18	18	18	15	13	17	14	16	14	15	21
DCAF13	4.60195160282929	22.6630776841141	4.60230095292985	23.0904710583136	4.62442714920931	23.178888504304	A0A087WT20;Q9NV06;B3KME9;E5RHM4;A0A087X1F8	A0A087WT20;Q9NV06;B3KME9	12;11;7;4;4	12;11;7;4;4	12;11;7;4;4	DDB1- and CUL4-associated factor 13	tr|A0A087WT20|A0A087WT20_HUMAN DDB1- and CUL4-associated factor 13 OS=Homo sapiens OX=9606 GN=DCAF13 PE=1 SV=1;sp|Q9NV06|DCA13_HUMAN DDB1- and CUL4-associated factor 13 OS=Homo sapiens OX=9606 GN=DCAF13 PE=1 SV=2;tr|B3KME9|B3KME9_HUMAN DDB1- and CUL4-assoc	5	12	12	12	2	2	2	3	7	4	1	2	1	8	8	8	2	2	2	3	7	4	1	2	1	8	8	8	2	2	2	3	7	4	1	2
HMOX2	24.6833536153452	24.6474070417557	24.7493964499181	24.6018990689241	24.680137141716	24.5310053923563	P30519;A0A087WT44;I3L159;I3L1F5;I3L276;I3L4P8;A0A1B0GXH0;I3L463;I3L1Y2	P30519;A0A087WT44;I3L159;I3L1F5;I3L276;I3L4P8;A0A1B0GXH0;I3L463	10;10;9;9;5;5;5;5;2	10;10;9;9;5;5;5;5;2	10;10;9;9;5;5;5;5;2	Heme oxygenase 2	sp|P30519|HMOX2_HUMAN Heme oxygenase 2 OS=Homo sapiens OX=9606 GN=HMOX2 PE=1 SV=2;tr|A0A087WT44|A0A087WT44_HUMAN Heme oxygenase 2 OS=Homo sapiens OX=9606 GN=HMOX2 PE=1 SV=1;tr|I3L159|I3L159_HUMAN Heme oxygenase 2 (Fragment) OS=Homo sapiens OX=9606 GN=HMOX2	9	10	10	10	4	4	3	3	3	5	4	4	2	8	5	5	4	4	3	3	3	5	4	4	2	8	5	5	4	4	3	3	3	5	4	4
TTR	4.60195160282929	24.9896252524989	4.60230095292985	4.59787498274219	4.62442714920931	24.7011816457026	P02766;A0A087WT59;A0A087WV45	P02766;A0A087WT59;A0A087WV45	4;4;2	4;4;2	4;4;2	Transthyretin	sp|P02766|TTHY_HUMAN Transthyretin OS=Homo sapiens OX=9606 GN=TTR PE=1 SV=1;tr|A0A087WT59|A0A087WT59_HUMAN Transthyretin OS=Homo sapiens OX=9606 GN=TTR PE=1 SV=1;tr|A0A087WV45|A0A087WV45_HUMAN Transthyretin OS=Homo sapiens OX=9606 GN=TTR PE=1 SV=1	3	4	4	4	1	1	2	1	1	2	0	2	0	0	0	0	1	1	2	1	1	2	0	2	0	0	0	0	1	1	2	1	1	2	0	2
KHSRP	26.0474341523621	26.1131482280714	26.1390905507112	26.0581904526097	25.9267138566978	26.1896917161917	Q92945;A0A087WTP3;M0R0I5;M0QYH3;M0QXW7;M0R3J3;M0R251;M0QYG1;M0R263;M0R0C6	Q92945;A0A087WTP3;M0R0I5	30;30;19;10;5;4;2;2;2;2	24;24;15;8;4;2;0;0;0;0	24;24;15;8;4;2;0;0;0;0	Far upstream element-binding protein 2	sp|Q92945|FUBP2_HUMAN Far upstream element-binding protein 2 OS=Homo sapiens OX=9606 GN=KHSRP PE=1 SV=4;tr|A0A087WTP3|A0A087WTP3_HUMAN Far upstream element-binding protein 2 OS=Homo sapiens OX=9606 GN=KHSRP PE=1 SV=1;tr|M0R0I5|M0R0I5_HUMAN Far upstream ele	10	30	24	24	14	15	18	15	15	17	15	15	16	21	19	20	12	12	14	14	13	15	13	12	14	19	16	17	12	12	14	14	13	15	13	12
UHRF1	23.7807672210889	23.098492852577	23.9089400896014	0.919574996548437	0.924885429841861	0.920624336088298	Q96T88;A0A087WVR3;A0A087WTW0;A0A087WWG9	Q96T88;A0A087WVR3;A0A087WTW0;A0A087WWG9	13;13;13;8	13;13;13;8	12;12;12;7	E3 ubiquitin-protein ligase UHRF1	sp|Q96T88|UHRF1_HUMAN E3 ubiquitin-protein ligase UHRF1 OS=Homo sapiens OX=9606 GN=UHRF1 PE=1 SV=1;tr|A0A087WVR3|A0A087WVR3_HUMAN E3 ubiquitin-protein ligase UHRF1 OS=Homo sapiens OX=9606 GN=UHRF1 PE=1 SV=1;tr|A0A087WTW0|A0A087WTW0_HUMAN E3 ubiquitin-prote	4	13	13	12	1	1	2	3	5	3	6	2	7	8	7	7	1	1	2	3	5	3	6	2	7	8	7	7	0	0	1	2	4	2	5	1
ERGIC2	4.60195160282929	4.61403557586007	23.1522699858307	0.919574996548437	0.924885429841861	0.920624336088298	Q96RQ1;A0A087WU02;H0YI58;F8W0R1;F8VR88;F8VUZ2;H0YI50;F8VPA6	Q96RQ1;A0A087WU02;H0YI58;F8W0R1;F8VR88;F8VUZ2;H0YI50;F8VPA6	2;2;1;1;1;1;1;1	2;2;1;1;1;1;1;1	2;2;1;1;1;1;1;1	Endoplasmic reticulum-Golgi intermediate compartment protein 2	sp|Q96RQ1|ERGI2_HUMAN Endoplasmic reticulum-Golgi intermediate compartment protein 2 OS=Homo sapiens OX=9606 GN=ERGIC2 PE=1 SV=2;tr|A0A087WU02|A0A087WU02_HUMAN Endoplasmic reticulum-Golgi intermediate compartment protein 2 OS=Homo sapiens OX=9606 GN=ERGIC2	8	2	2	2	1	0	1	1	1	0	1	0	2	1	2	0	1	0	1	1	1	0	1	0	2	1	2	0	1	0	1	1	1	0	1	0
MAGT1	23.2496539823671	4.61403557586007	4.60230095292985	23.072985010489	22.9002676140241	4.60312168044149	Q9H0U3;A0A087WU53	Q9H0U3;A0A087WU53	5;5	5;5	5;5	Magnesium transporter protein 1	sp|Q9H0U3|MAGT1_HUMAN Magnesium transporter protein 1 OS=Homo sapiens OX=9606 GN=MAGT1 PE=1 SV=1;tr|A0A087WU53|A0A087WU53_HUMAN Magnesium transporter protein 1 OS=Homo sapiens OX=9606 GN=MAGT1 PE=1 SV=1	2	5	5	5	2	2	1	1	1	0	2	1	0	4	2	2	2	2	1	1	1	0	2	1	0	4	2	2	2	2	1	1	1	0	2	1
VPS45	23.6035412300742	4.61403557586007	23.3091088208982	4.59787498274219	4.62442714920931	23.3574306552678	Q9NRW7;A0A087WU65;A0A2R8YE10;A0A2R8YD95;A0A2R8YF01;A0A1B0GXI6;A0A2R8YEX8	Q9NRW7;A0A087WU65;A0A2R8YE10;A0A2R8YD95;A0A2R8YF01;A0A1B0GXI6	7;7;7;6;5;4;3	7;7;7;6;5;4;3	7;7;7;6;5;4;3	Vacuolar protein sorting-associated protein 45	sp|Q9NRW7|VPS45_HUMAN Vacuolar protein sorting-associated protein 45 OS=Homo sapiens OX=9606 GN=VPS45 PE=1 SV=1;tr|A0A087WU65|A0A087WU65_HUMAN Vacuolar protein sorting-associated protein 45 OS=Homo sapiens OX=9606 GN=VPS45 PE=1 SV=1;tr|A0A2R8YE10|A0A2R8YE1	7	7	7	7	0	1	2	0	0	0	2	0	2	2	2	4	0	1	2	0	0	0	2	0	2	2	2	4	0	1	2	0	0	0	2	0
CTNNBL1	23.6544717078846	23.9653439418815	23.7808673213519	23.6611213397781	23.7621281418584	24.0197949881964	Q8WYA6;A0A087WUB9	Q8WYA6;A0A087WUB9	7;7	7;7	7;7	Beta-catenin-like protein 1	sp|Q8WYA6|CTBL1_HUMAN Beta-catenin-like protein 1 OS=Homo sapiens OX=9606 GN=CTNNBL1 PE=1 SV=1;tr|A0A087WUB9|A0A087WUB9_HUMAN Beta-catenin-like protein 1 OS=Homo sapiens OX=9606 GN=CTNNBL1 PE=1 SV=1	2	7	7	7	2	2	4	2	2	4	3	3	2	7	4	6	2	2	4	2	2	4	3	3	2	7	4	6	2	2	4	2	2	4	3	3
HNRNPDL	27.0417647470784	27.2119681804507	27.1988234414762	27.2018171680746	27.0978823172141	27.2929860361134	O14979;A0A087WUK2	O14979;A0A087WUK2	20;20	18;18	18;18	Heterogeneous nuclear ribonucleoprotein D-like	sp|O14979|HNRDL_HUMAN Heterogeneous nuclear ribonucleoprotein D-like OS=Homo sapiens OX=9606 GN=HNRNPDL PE=1 SV=3;tr|A0A087WUK2|A0A087WUK2_HUMAN Heterogeneous nuclear ribonucleoprotein D-like OS=Homo sapiens OX=9606 GN=HNRNPDL PE=1 SV=1	2	20	18	18	10	10	11	9	11	10	7	10	10	13	14	15	8	9	10	8	10	9	6	9	9	11	12	13	8	9	10	8	10	9	6	9
SLIRP	26.1682907760741	26.1384266501068	26.3744291492821	26.4840532359772	26.2438707002674	26.6389277014051	Q9GZT3;A0A087WUN7;H0YJ40;G3V4X6;G3V2S9;H0YJW7;H0YJ07;H0YJU7;H0YJI1	Q9GZT3;A0A087WUN7;H0YJ40;G3V4X6;G3V2S9;H0YJW7	10;10;10;10;10;8;4;4;2	10;10;10;10;10;8;4;4;2	10;10;10;10;10;8;4;4;2	SRA stem-loop-interacting RNA-binding protein, mitochondrial	sp|Q9GZT3|SLIRP_HUMAN SRA stem-loop-interacting RNA-binding protein, mitochondrial OS=Homo sapiens OX=9606 GN=SLIRP PE=1 SV=1;tr|A0A087WUN7|A0A087WUN7_HUMAN SRA stem-loop-interacting RNA-binding protein, mitochondrial OS=Homo sapiens OX=9606 GN=SLIRP PE=1	9	10	10	10	6	3	9	3	5	6	4	4	6	8	8	8	6	3	9	3	5	6	4	4	6	8	8	8	6	3	9	3	5	6	4	4
GPX1	24.7177989838905	24.6618824556179	24.9299446237624	25.2051590535322	25.3067470489138	25.1237232730437	A0A087WUQ6;P07203;A0A2R8Y6B6;A0A494C1C9;A0A494C118	A0A087WUQ6;P07203;A0A2R8Y6B6	6;5;3;1;1	6;5;3;1;1	6;5;3;1;1	Glutathione peroxidase;Glutathione peroxidase 1	tr|A0A087WUQ6|A0A087WUQ6_HUMAN Glutathione peroxidase OS=Homo sapiens OX=9606 GN=GPX1 PE=1 SV=1;sp|P07203|GPX1_HUMAN Glutathione peroxidase 1 OS=Homo sapiens OX=9606 GN=GPX1 PE=1 SV=4;tr|A0A2R8Y6B6|A0A2R8Y6B6_HUMAN Glutathione peroxidase 1 OS=Homo sapiens	5	6	6	6	3	4	4	3	3	3	3	3	4	4	0	2	3	4	4	3	3	3	3	3	4	4	0	2	3	4	4	3	3	3	3	3
EIF5B	25.4832383841956	25.5739524591565	25.7490383404755	25.616527530918	25.5869776466041	25.6582090852095	O60841;A0A087WUT6	O60841;A0A087WUT6	18;18	18;18	18;18	Eukaryotic translation initiation factor 5B	sp|O60841|IF2P_HUMAN Eukaryotic translation initiation factor 5B OS=Homo sapiens OX=9606 GN=EIF5B PE=1 SV=4;tr|A0A087WUT6|A0A087WUT6_HUMAN Eukaryotic translation initiation factor 5B OS=Homo sapiens OX=9606 GN=EIF5B PE=1 SV=1	2	18	18	18	8	7	10	8	12	10	8	7	12	10	10	11	8	7	10	8	12	10	8	7	12	10	10	11	8	7	10	8	12	10	8	7
AK6;TAF9	24.4425304886016	24.6697959696914	24.5865768582183	24.4491592270675	24.4200193085396	4.60312168044149	Q9Y3D8;A0A087WVD7;A0A087WY94;D6RDH4	Q9Y3D8;A0A087WVD7;A0A087WY94	3;3;2;1	3;3;2;1	3;3;2;1	Adenylate kinase isoenzyme 6	sp|Q9Y3D8|KAD6_HUMAN Adenylate kinase isoenzyme 6 OS=Homo sapiens OX=9606 GN=AK6 PE=1 SV=1;tr|A0A087WVD7|A0A087WVD7_HUMAN Adenylate kinase isoenzyme 6 OS=Homo sapiens OX=9606 GN=AK6 PE=1 SV=1;tr|A0A087WY94|A0A087WY94_HUMAN Adenylate kinase isoenzyme 6 OS=H	4	3	3	3	3	2	2	2	1	2	3	2	3	0	2	1	3	2	2	2	1	2	3	2	3	0	2	1	3	2	2	2	1	2	3	2
MTHFD1L	24.3376289790479	24.3215483072093	24.3329259792145	24.5926910715236	24.5404369376341	24.5648253902071	Q6UB35;A0A087WVM4;B7ZM99;H0Y327;Q4VXM0;Q4VXV2;Q5JYA8;Q5JYA3;Q4VXM1	Q6UB35;A0A087WVM4;B7ZM99	24;24;24;6;3;2;2;2;1	22;22;22;6;3;2;2;2;1	22;22;22;6;3;2;2;2;1	Monofunctional C1-tetrahydrofolate synthase, mitochondrial	sp|Q6UB35|C1TM_HUMAN Monofunctional C1-tetrahydrofolate synthase, mitochondrial OS=Homo sapiens OX=9606 GN=MTHFD1L PE=1 SV=1;tr|A0A087WVM4|A0A087WVM4_HUMAN Monofunctional C1-tetrahydrofolate synthase, mitochondrial OS=Homo sapiens OX=9606 GN=MTHFD1L PE=1 S	9	24	22	22	12	9	11	7	11	10	9	10	12	19	18	14	11	9	11	7	11	10	8	9	11	19	18	14	11	9	11	7	11	10	8	9
POLR2E	24.3277280583973	24.2297869717763	24.046934805934	0.919574996548437	0.924885429841861	0.920624336088298	P19388;A0A087WVZ9;A0A0A0MQR7;A0A087WWX0;A0A087WVN5	P19388;A0A087WVZ9;A0A0A0MQR7;A0A087WWX0	6;6;5;3;1	6;6;5;3;1	6;6;5;3;1	DNA-directed RNA polymerases I, II, and III subunit RPABC1	sp|P19388|RPAB1_HUMAN DNA-directed RNA polymerases I, II, and III subunit RPABC1 OS=Homo sapiens OX=9606 GN=POLR2E PE=1 SV=4;tr|A0A087WVZ9|A0A087WVZ9_HUMAN DNA-directed RNA polymerases I, II, and III subunit RPABC1 OS=Homo sapiens OX=9606 GN=POLR2E PE=1 SV	5	6	6	6	1	0	1	1	0	0	2	3	3	2	1	2	1	0	1	1	0	0	2	3	3	2	1	2	1	0	1	1	0	0	2	3
CHMP2B	4.60195160282929	22.3982739881929	4.60230095292985	0.919574996548437	0.924885429841861	0.920624336088298	Q9UQN3;A0A087WW88;C9J0A7	Q9UQN3;A0A087WW88;C9J0A7	2;2;1	2;2;1	2;2;1	Charged multivesicular body protein 2b	sp|Q9UQN3|CHM2B_HUMAN Charged multivesicular body protein 2b OS=Homo sapiens OX=9606 GN=CHMP2B PE=1 SV=1;tr|A0A087WW88|A0A087WW88_HUMAN Charged multivesicular body protein 2b (Fragment) OS=Homo sapiens OX=9606 GN=CHMP2B PE=1 SV=1;tr|C9J0A7|C9J0A7_HUMAN Cha	3	2	2	2	0	0	0	0	1	1	0	2	0	0	0	0	0	0	0	0	1	1	0	2	0	0	0	0	0	0	0	0	1	1	0	2
POLD2	24.5346310775479	24.517252237289	24.4844374403355	24.7026618210237	24.5619740408065	24.1750091648677	P49005;A0A087WWF6;F8W8R3;C9JLE1;C9IZD2;C9J8Z7;C9JHC7;H7C1B3	P49005;A0A087WWF6;F8W8R3;C9JLE1;C9IZD2;C9J8Z7;C9JHC7	10;10;8;6;5;5;5;1	10;10;8;6;5;5;5;1	10;10;8;6;5;5;5;1	DNA polymerase delta subunit 2	sp|P49005|DPOD2_HUMAN DNA polymerase delta subunit 2 OS=Homo sapiens OX=9606 GN=POLD2 PE=1 SV=1;tr|A0A087WWF6|A0A087WWF6_HUMAN DNA polymerase delta subunit 2 OS=Homo sapiens OX=9606 GN=POLD2 PE=1 SV=1;tr|F8W8R3|F8W8R3_HUMAN DNA polymerase delta subunit 2 O	8	10	10	10	4	3	3	6	4	4	5	5	6	3	3	3	4	3	3	6	4	4	5	5	6	3	3	3	4	3	3	6	4	4	5	5
RBM15	23.7878571365797	4.61403557586007	23.8832496066687	4.59787498274219	4.62442714920931	23.4533731310481	Q96T37;A0A494C001;A0A499FJY3;A0A087WWP4;Q8NDT2	Q96T37;A0A494C001;A0A499FJY3;A0A087WWP4	8;8;8;8;1	8;8;8;8;1	8;8;8;8;1	Putative RNA-binding protein 15	sp|Q96T37|RBM15_HUMAN RNA-binding protein 15 OS=Homo sapiens OX=9606 GN=RBM15 PE=1 SV=2;tr|A0A494C001|A0A494C001_HUMAN RNA-binding protein 15 OS=Homo sapiens OX=9606 GN=RBM15 PE=1 SV=2;tr|A0A499FJY3|A0A499FJY3_HUMAN RNA-binding protein 15 OS=Homo sapiens O	5	8	8	8	1	1	2	1	1	1	2	1	3	3	6	4	1	1	2	1	1	1	2	1	3	3	6	4	1	1	2	1	1	1	2	1
TPM3	28.680834653139	28.7921279419862	28.8672934940516	28.7054330632075	28.4747937673749	28.7915691669494	A0A087WWU8;D6R904;A0A494C0G0;Q5VU61	A0A087WWU8;D6R904	29;18;11;7	29;18;11;7	11;11;4;7		tr|A0A087WWU8|A0A087WWU8_HUMAN Tropomyosin alpha-3 chain OS=Homo sapiens OX=9606 GN=TPM3 PE=1 SV=1;tr|D6R904|D6R904_HUMAN Tropomyosin alpha-3 chain OS=Homo sapiens OX=9606 GN=TPM3 PE=1 SV=1	4	29	29	11	20	19	24	21	24	22	22	23	25	23	22	23	20	19	24	21	24	22	22	23	25	23	22	23	9	8	10	9	10	8	8	8
RPL17;RPL17-C18orf32	26.5556840897403	26.858990998064	26.9743223303014	26.6544443921337	26.7971162726098	27.0739820071979	P18621;A0A087WXM6;J3QQT2;J3KRX5;A0A0A6YYL6;J3KRB3;A0A087WWH0;J3QS96;J3QLC8;A0A0A0MRF8;A0A087WY81;J3KSJ0	P18621;A0A087WXM6;J3QQT2;J3KRX5;A0A0A6YYL6;J3KRB3;A0A087WWH0;J3QS96;J3QLC8;A0A0A0MRF8;A0A087WY81	12;12;12;12;12;11;11;11;10;9;8;4	12;12;12;12;12;11;11;11;10;9;8;4	12;12;12;12;12;11;11;11;10;9;8;4	60S ribosomal protein L17	sp|P18621|RL17_HUMAN 60S ribosomal protein L17 OS=Homo sapiens OX=9606 GN=RPL17 PE=1 SV=3;tr|A0A087WXM6|A0A087WXM6_HUMAN 60S ribosomal protein L17 (Fragment) OS=Homo sapiens OX=9606 GN=RPL17 PE=1 SV=1;tr|J3QQT2|J3QQT2_HUMAN 60S ribosomal protein L17 (Fragm	12	12	12	12	7	6	7	6	7	6	6	6	7	10	12	10	7	6	7	6	7	6	6	6	7	10	12	10	7	6	7	6	7	6	6	6
VTA1	4.60195160282929	24.7986742988268	24.7505213583891	24.3590406564105	24.5642439396749	24.8529096821625	Q9NP79;A0A087WY55	Q9NP79;A0A087WY55	8;8	8;8	4;4	Vacuolar protein sorting-associated protein VTA1 homolog	sp|Q9NP79|VTA1_HUMAN Vacuolar protein sorting-associated protein VTA1 homolog OS=Homo sapiens OX=9606 GN=VTA1 PE=1 SV=1;tr|A0A087WY55|A0A087WY55_HUMAN Chromosome 6 open reading frame 55, isoform CRA_b OS=Homo sapiens OX=9606 GN=VTA1 PE=1 SV=1	2	8	8	4	2	2	4	2	2	1	1	2	2	1	4	3	2	2	4	2	2	1	1	2	2	1	4	3	1	1	2	1	2	1	1	2
AP2M1	25.3805686032646	25.5627310706542	25.4938415264505	4.59787498274219	25.4176071240564	4.60312168044149	Q96CW1;A0A087WY71;E9PFW3;C9JJ47;C9JTK4;C9JGT8;C9JJD3;C9JPV8	Q96CW1;A0A087WY71;E9PFW3;C9JJ47;C9JTK4;C9JGT8	6;6;6;5;3;3;2;2	6;6;6;5;3;3;2;2	6;6;6;5;3;3;2;2	AP-2 complex subunit mu	sp|Q96CW1|AP2M1_HUMAN AP-2 complex subunit mu OS=Homo sapiens OX=9606 GN=AP2M1 PE=1 SV=2;tr|A0A087WY71|A0A087WY71_HUMAN AP-2 complex subunit mu OS=Homo sapiens OX=9606 GN=AP2M1 PE=1 SV=1;tr|E9PFW3|E9PFW3_HUMAN AP-2 complex subunit mu OS=Homo sapiens OX=960	8	6	6	6	1	2	1	2	2	1	3	2	3	3	1	4	1	2	1	2	2	1	3	2	3	3	1	4	1	2	1	2	2	1	3	2
TPD52L2	25.6699851454723	25.6505055146536	25.6734399929679	25.6745718144492	25.4555695396775	25.5056700774136	O43399;A0A087WYR3;A0A087WZ51	O43399;A0A087WYR3;A0A087WZ51	7;7;4	7;7;4	7;7;4	Tumor protein D54	sp|O43399|TPD54_HUMAN Tumor protein D54 OS=Homo sapiens OX=9606 GN=TPD52L2 PE=1 SV=2;tr|A0A087WYR3|A0A087WYR3_HUMAN Tumor protein D54 OS=Homo sapiens OX=9606 GN=TPD52L2 PE=1 SV=1;tr|A0A087WZ51|A0A087WZ51_HUMAN Tumor protein D54 OS=Homo sapiens OX=9606 GN=T	3	7	7	7	4	3	6	4	4	4	4	5	6	4	4	4	4	3	6	4	4	4	4	5	6	4	4	4	4	3	6	4	4	4	4	5
UGP2	25.1038960609818	25.0839953922053	25.3259798147541	25.086832073349	25.0369114096104	25.3880790540304	Q16851;A0A087WYS1;E7EUC7;C9JNZ1;C9JVG3;C9JQU9;C9JWG0;C9JUW1;C9JTZ5;F2Z3H1	Q16851;A0A087WYS1;E7EUC7	22;22;22;10;7;7;6;5;4;2	22;22;22;10;7;7;6;5;4;2	22;22;22;10;7;7;6;5;4;2	UTP--glucose-1-phosphate uridylyltransferase	sp|Q16851|UGPA_HUMAN UTP--glucose-1-phosphate uridylyltransferase OS=Homo sapiens OX=9606 GN=UGP2 PE=1 SV=5;tr|A0A087WYS1|A0A087WYS1_HUMAN UTP--glucose-1-phosphate uridylyltransferase OS=Homo sapiens OX=9606 GN=UGP2 PE=1 SV=1;tr|E7EUC7|E7EUC7_HUMAN UTP--gl	10	22	22	22	6	9	11	6	8	8	6	8	8	12	11	10	6	9	11	6	8	8	6	8	8	12	11	10	6	9	11	6	8	8	6	8
RAVER1	4.60195160282929	23.8170453190915	24.0100076203517	24.0641454119942	23.8797021471646	23.8268711906575	A0A087WZ13;E9PAU2;Q8IY67;K7EQG2	A0A087WZ13;E9PAU2;Q8IY67	11;11;7;1	11;11;7;1	11;11;7;1	Ribonucleoprotein PTB-binding 1	tr|A0A087WZ13|A0A087WZ13_HUMAN Ribonucleoprotein PTB-binding 1 OS=Homo sapiens OX=9606 GN=RAVER1 PE=1 SV=1;tr|E9PAU2|E9PAU2_HUMAN Ribonucleoprotein PTB-binding 1 OS=Homo sapiens OX=9606 GN=RAVER1 PE=1 SV=1;sp|Q8IY67|RAVR1_HUMAN Ribonucleoprotein PTB-bindin	4	11	11	11	3	3	3	1	5	2	1	3	3	7	9	6	3	3	3	1	5	2	1	3	3	7	9	6	3	3	3	1	5	2	1	3
ARHGEF18	4.60195160282929	4.61403557586007	23.2981006148613	23.5556694639523	4.62442714920931	23.3649286695735	Q6ZSZ5;A0A590UK10;A0A3B3IPE9;A0A087WZG4;M0QZS0	Q6ZSZ5;A0A590UK10;A0A3B3IPE9;A0A087WZG4	3;3;3;3;1	3;3;3;3;1	3;3;3;3;1	Rho guanine nucleotide exchange factor 18	sp|Q6ZSZ5|ARHGI_HUMAN Rho guanine nucleotide exchange factor 18 OS=Homo sapiens OX=9606 GN=ARHGEF18 PE=1 SV=4;tr|A0A590UK10|A0A590UK10_HUMAN Rho guanine nucleotide exchange factor 18 (Fragment) OS=Homo sapiens OX=9606 GN=ARHGEF18 PE=4 SV=1;tr|A0A3B3IPE9|A0	5	3	3	3	2	1	2	0	2	1	1	0	3	0	1	2	2	1	2	0	2	1	1	0	3	0	1	2	2	1	2	0	2	1	1	0
DHPS	24.4316057403059	24.2720596275586	4.60230095292985	24.4570110753423	24.4026259341215	23.925967266494	P49366;A0A087WZK0;M0R253;M0QX43;B4E3M2;Q5J8M5;M0QZT3;M0R0J4;M0QYZ7;A0A3B3IU31;M0R0V2;M0R264	P49366;A0A087WZK0;M0R253;M0QX43;B4E3M2;Q5J8M5	3;3;2;2;2;2;1;1;1;1;1;1	3;3;2;2;2;2;1;1;1;1;1;1	3;3;2;2;2;2;1;1;1;1;1;1	Deoxyhypusine synthase	sp|P49366|DHYS_HUMAN Deoxyhypusine synthase OS=Homo sapiens OX=9606 GN=DHPS PE=1 SV=1;tr|A0A087WZK0|A0A087WZK0_HUMAN Deoxyhypusine synthase OS=Homo sapiens OX=9606 GN=DHPS PE=1 SV=1;tr|M0R253|M0R253_HUMAN Deoxyhypusine synthase OS=Homo sapiens OX=9606 GN=D	12	3	3	3	2	3	2	2	2	2	2	2	1	1	0	1	2	3	2	2	2	2	2	2	1	1	0	1	2	3	2	2	2	2	2	2
IDH3B	4.60195160282929	4.61403557586007	23.9144252810803	4.59787498274219	4.62442714920931	24.2364446193691	O43837;A0A087WZN1;A0A087X2E5;A0A0D9SG66	O43837;A0A087WZN1;A0A087X2E5	12;12;10;5	12;12;10;5	12;12;10;5	Isocitrate dehydrogenase [NAD] subunit beta, mitochondrial;Isocitrate dehydrogenase [NAD] subunit, mitochondrial	sp|O43837|IDH3B_HUMAN Isocitrate dehydrogenase [NAD] subunit beta, mitochondrial OS=Homo sapiens OX=9606 GN=IDH3B PE=1 SV=2;tr|A0A087WZN1|A0A087WZN1_HUMAN Isocitrate dehydrogenase [NAD] subunit, mitochondrial OS=Homo sapiens OX=9606 GN=IDH3B PE=1 SV=1;tr|A	4	12	12	12	1	1	3	1	1	2	1	1	2	10	9	8	1	1	3	1	1	2	1	1	2	10	9	8	1	1	3	1	1	2	1	1
BRCC3	0.920390320565859	0.922807115172014	0.92046019058597	4.59787498274219	4.62442714920931	24.1988047111366	A0A087WZR3;H9KVA9;A0A0D9SF50;P46736;X6RJS7;A0A0A0MS96	A0A087WZR3;H9KVA9;A0A0D9SF50;P46736;X6RJS7	6;6;6;5;4;2	6;6;6;5;4;2	6;6;6;5;4;2	Lys-63-specific deubiquitinase BRCC36	tr|A0A087WZR3|A0A087WZR3_HUMAN Lys-63-specific deubiquitinase BRCC36 OS=Homo sapiens OX=9606 GN=BRCC3 PE=1 SV=1;tr|H9KVA9|H9KVA9_HUMAN Lys-63-specific deubiquitinase BRCC36 OS=Homo sapiens OX=9606 GN=BRCC3 PE=1 SV=2;tr|A0A0D9SF50|A0A0D9SF50_HUMAN Lys-63-sp	6	6	6	6	0	1	2	0	1	2	0	0	1	2	5	2	0	1	2	0	1	2	0	0	1	2	5	2	0	1	2	0	1	2	0	0
HYOU1	24.9698291444995	25.1340646535208	25.018479686399	25.1878999347977	25.2409630658053	25.3445194151301	Q9Y4L1;A0A087X054;A0A494C039;E9PJ21;A0A087WWI4;K7EQK2;J3KTF1;J3QL06;Q9BST8;J3QQH7;J3QLE9;A0A087WW13;A0A087X214	Q9Y4L1;A0A087X054;A0A494C039;E9PJ21;A0A087WWI4;K7EQK2	39;39;39;28;28;28;13;11;9;9;9;7;6	39;39;39;28;28;28;13;11;9;9;9;7;6	38;38;38;28;28;28;13;11;9;9;9;7;6	Hypoxia up-regulated protein 1	sp|Q9Y4L1|HYOU1_HUMAN Hypoxia up-regulated protein 1 OS=Homo sapiens OX=9606 GN=HYOU1 PE=1 SV=1;tr|A0A087X054|A0A087X054_HUMAN Hypoxia up-regulated protein 1 OS=Homo sapiens OX=9606 GN=HYOU1 PE=1 SV=1;tr|A0A494C039|A0A494C039_HUMAN Hypoxia up-regulated pro	13	39	39	38	14	16	22	9	18	14	12	14	12	23	26	22	14	16	22	9	18	14	12	14	12	23	26	22	14	16	22	9	18	14	12	14
TJP1	23.3253965957772	23.47654845258	23.6096404744368	23.6385410901711	4.62442714920931	23.4717198613663	A0A087X0K9;G5E9E7;Q07157;G3V1L9;H0Y3R8;H0YKB1	A0A087X0K9;G5E9E7;Q07157;G3V1L9	9;9;8;8;1;1	9;9;8;8;1;1	8;8;7;7;1;0	Tight junction protein ZO-1	tr|A0A087X0K9|A0A087X0K9_HUMAN Tight junction protein ZO-1 OS=Homo sapiens OX=9606 GN=TJP1 PE=1 SV=1;tr|G5E9E7|G5E9E7_HUMAN Tight junction protein 1 (Zona occludens 1), isoform CRA_e OS=Homo sapiens OX=9606 GN=TJP1 PE=1 SV=1;sp|Q07157|ZO1_HUMAN Tight junct	6	9	9	8	2	1	3	1	2	3	2	3	3	3	3	4	2	1	3	1	2	3	2	3	3	3	3	4	2	1	3	1	2	3	2	3
SLC4A1AP	23.8689129614744	4.61403557586007	23.5251613751888	23.4653810661518	4.62442714920931	23.4854205375053	Q9BWU0;A0A087X0M4;H7C256;A0A087WWF4	Q9BWU0;A0A087X0M4	5;5;1;1	5;5;1;1	5;5;1;1	Kanadaptin	sp|Q9BWU0|NADAP_HUMAN Kanadaptin OS=Homo sapiens OX=9606 GN=SLC4A1AP PE=1 SV=1;tr|A0A087X0M4|A0A087X0M4_HUMAN Kanadaptin OS=Homo sapiens OX=9606 GN=SLC4A1AP PE=1 SV=1	4	5	5	5	2	1	2	1	2	1	2	1	2	1	1	1	2	1	2	1	2	1	2	1	2	1	1	1	2	1	2	1	2	1	2	1
SNX12	24.0005832472394	24.3298505249675	24.1467035293264	24.226262829466	24.2076185109972	24.4232934203948	Q9UMY4;A0A087X0R6	Q9UMY4;A0A087X0R6	7;7	5;5	5;5	Sorting nexin-12	sp|Q9UMY4|SNX12_HUMAN Sorting nexin-12 OS=Homo sapiens OX=9606 GN=SNX12 PE=1 SV=4;tr|A0A087X0R6|A0A087X0R6_HUMAN Sorting nexin-12 OS=Homo sapiens OX=9606 GN=SNX12 PE=1 SV=1	2	7	5	5	3	4	4	4	3	4	3	4	3	2	4	3	3	3	3	3	2	3	2	3	2	1	3	2	3	3	3	3	2	3	2	3
COL6A1	0.920390320565859	0.922807115172014	0.92046019058597	23.9997234253885	23.8223070790919	23.8377857501046	P12109;A0A087X0S5	P12109;A0A087X0S5	4;4	4;4	4;4	Collagen alpha-1(VI) chain	sp|P12109|CO6A1_HUMAN Collagen alpha-1(VI) chain OS=Homo sapiens OX=9606 GN=COL6A1 PE=1 SV=3;tr|A0A087X0S5|A0A087X0S5_HUMAN Collagen alpha-1(VI) chain OS=Homo sapiens OX=9606 GN=COL6A1 PE=1 SV=1	2	4	4	4	3	2	3	0	1	1	0	0	1	1	2	1	3	2	3	0	1	1	0	0	1	1	2	1	3	2	3	0	1	1	0	0
ACOT2;ACOT1	25.9426616143151	25.9344060829241	26.0479749160254	26.2205545747833	26.2631125698311	26.3124365187678	A0A087X0W7;P49753;Q86TX2;A0A087WT95;G3V4F2;A0A2R8Y7H3	A0A087X0W7;P49753;Q86TX2;A0A087WT95;G3V4F2	20;19;19;19;17;2	20;19;19;19;17;2	20;19;19;19;17;2	Acyl-coenzyme A thioesterase 2, mitochondrial;Acyl-coenzyme A thioesterase 1	tr|A0A087X0W7|A0A087X0W7_HUMAN Acyl-coenzyme A thioesterase 2, mitochondrial OS=Homo sapiens OX=9606 GN=ACOT2 PE=1 SV=1;sp|P49753|ACOT2_HUMAN Acyl-coenzyme A thioesterase 2, mitochondrial OS=Homo sapiens OX=9606 GN=ACOT2 PE=1 SV=6;sp|Q86TX2|ACOT1_HUMAN Acy	6	20	20	20	14	9	13	9	13	14	11	9	12	16	17	14	14	9	13	9	13	14	11	9	12	16	17	14	14	9	13	9	13	14	11	9
08-Sep	24.5851445615328	4.61403557586007	24.5725943020638	24.4250878174431	24.4177036889123	24.4359347199364	Q92599;A0A087X142;A6NMH6;A6NFQ9;F8W8I8;C9JV02;A0A0A0MRP8;C9J4G8	Q92599;A0A087X142;A6NMH6;A6NFQ9;F8W8I8	9;9;9;9;9;3;1;1	6;6;6;6;6;2;1;1	6;6;6;6;6;2;1;1	Septin-8	sp|Q92599|SEPT8_HUMAN Septin-8 OS=Homo sapiens OX=9606 GN=SEPTIN8 PE=1 SV=4;tr|A0A087X142|A0A087X142_HUMAN Septin-8 OS=Homo sapiens OX=9606 GN=SEPTIN8 PE=1 SV=1;tr|A6NMH6|A6NMH6_HUMAN Septin-8 OS=Homo sapiens OX=9606 GN=SEPTIN8 PE=1 SV=1;tr|A6NFQ9|A6NFQ9_H	8	9	6	6	4	4	4	3	4	4	3	3	5	6	4	6	3	2	3	1	2	2	2	1	4	4	2	3	3	2	3	1	2	2	2	1
USP39	4.60195160282929	23.0188616717613	23.8561435727169	4.59787498274219	23.161171872527	23.2803675289363	Q53GS9;A0A087X1B2;B9A018;A0A087WW31;C9JIU2;F8WC91	Q53GS9;A0A087X1B2;B9A018	11;11;10;1;1;1	11;11;10;1;1;1	11;11;10;1;1;1	U4/U6.U5 tri-snRNP-associated protein 2	sp|Q53GS9|SNUT2_HUMAN U4/U6.U5 tri-snRNP-associated protein 2 OS=Homo sapiens OX=9606 GN=USP39 PE=1 SV=2;tr|A0A087X1B2|A0A087X1B2_HUMAN U4/U6.U5 tri-snRNP-associated protein 2 OS=Homo sapiens OX=9606 GN=USP39 PE=1 SV=1;tr|B9A018|B9A018_HUMAN U4/U6.U5 tri-s	6	11	11	11	1	2	2	0	3	0	1	2	3	9	8	8	1	2	2	0	3	0	1	2	3	9	8	8	1	2	2	0	3	0	1	2
PSME2	26.7590065502167	26.7296190840917	26.8585168172739	26.8883222319962	26.909306418567	26.9974424160931	Q9UL46;A0A087X1Z3;H0YM70;H0YKU2;H0YLG1;H0YLD2	Q9UL46;A0A087X1Z3;H0YM70	14;14;12;3;2;2	14;14;12;3;2;2	14;14;12;3;2;2	Proteasome activator complex subunit 2	sp|Q9UL46|PSME2_HUMAN Proteasome activator complex subunit 2 OS=Homo sapiens OX=9606 GN=PSME2 PE=1 SV=4;tr|A0A087X1Z3|A0A087X1Z3_HUMAN Proteasome activator complex subunit 2 OS=Homo sapiens OX=9606 GN=PSME2 PE=1 SV=1;tr|H0YM70|H0YM70_HUMAN Proteasome activ	6	14	14	14	8	10	9	7	10	8	8	11	9	7	11	9	8	10	9	7	10	8	8	11	9	7	11	9	8	10	9	7	10	8	8	11
WDR6	4.60195160282929	23.9568631922182	4.60230095292985	4.59787498274219	23.7988720230841	4.60312168044149	Q9NNW5;E9PDU5;A0A087X295;E9PBK6;Q6PKC6	Q9NNW5;E9PDU5;A0A087X295;E9PBK6	5;5;5;3;1	5;5;5;3;1	5;5;5;3;1	WD repeat-containing protein 6	sp|Q9NNW5|WDR6_HUMAN WD repeat-containing protein 6 OS=Homo sapiens OX=9606 GN=WDR6 PE=1 SV=1;tr|E9PDU5|E9PDU5_HUMAN WD repeat-containing protein 6 OS=Homo sapiens OX=9606 GN=WDR6 PE=1 SV=1;tr|A0A087X295|A0A087X295_HUMAN WD repeat-containing protein 6 OS=H	5	5	5	5	1	2	1	2	2	2	0	2	0	0	0	1	1	2	1	2	2	2	0	2	0	0	0	1	1	2	1	2	2	2	0	2
BSG	25.9232491314673	25.9211390487799	25.9306440466458	25.9931287784321	4.62442714920931	25.8547177497965	P35613;A0A087X2B5;A0A087WUV8;I3L192;R4GMX5;R4GN83;A0A2R8YDZ0	P35613;A0A087X2B5;A0A087WUV8;I3L192;R4GMX5	6;6;5;4;3;2;1	6;6;5;4;3;2;1	6;6;5;4;3;2;1	Basigin	sp|P35613|BASI_HUMAN Basigin OS=Homo sapiens OX=9606 GN=BSG PE=1 SV=2;tr|A0A087X2B5|A0A087X2B5_HUMAN Basigin (Fragment) OS=Homo sapiens OX=9606 GN=BSG PE=1 SV=1;tr|A0A087WUV8|A0A087WUV8_HUMAN Basigin OS=Homo sapiens OX=9606 GN=BSG PE=1 SV=1;tr|I3L192|I3L19	7	6	6	6	3	1	5	3	4	6	4	3	4	6	6	6	3	1	5	3	4	6	4	3	4	6	6	6	3	1	5	3	4	6	4	3
MRPL45	0.920390320565859	0.922807115172014	0.92046019058597	24.264777600312	4.62442714920931	24.2491620739476	Q9BRJ2;A0A087X2D5;A0A0G2JMS5;A0A087WU62	Q9BRJ2;A0A087X2D5;A0A0G2JMS5;A0A087WU62	7;7;6;6	7;7;6;6	7;7;6;6	39S ribosomal protein L45, mitochondrial	sp|Q9BRJ2|RM45_HUMAN 39S ribosomal protein L45, mitochondrial OS=Homo sapiens OX=9606 GN=MRPL45 PE=1 SV=2;tr|A0A087X2D5|A0A087X2D5_HUMAN 39S ribosomal protein L45, mitochondrial OS=Homo sapiens OX=9606 GN=MRPL45 PE=1 SV=1;tr|A0A0G2JMS5|A0A0G2JMS5_HUMAN 39S	4	7	7	7	3	1	3	2	3	1	1	1	1	4	6	5	3	1	3	2	3	1	1	1	1	4	6	5	3	1	3	2	3	1	1	1
PSMC6	26.1594251423847	26.2934772619024	26.2972786012624	26.1873714059269	26.2042636648047	26.27944678782	P62333;A0A087X2I1;H0YJC0;H0YJS8;H0YJX2;H0YJT1;H0YJE9	P62333;A0A087X2I1;H0YJC0	24;24;14;11;4;2;1	24;24;14;11;4;2;1	24;24;14;11;4;2;1	26S protease regulatory subunit 10B	sp|P62333|PRS10_HUMAN 26S proteasome regulatory subunit 10B OS=Homo sapiens OX=9606 GN=PSMC6 PE=1 SV=1;tr|A0A087X2I1|A0A087X2I1_HUMAN 26S proteasome regulatory subunit 10B OS=Homo sapiens OX=9606 GN=PSMC6 PE=1 SV=1;tr|H0YJC0|H0YJC0_HUMAN 26S proteasome reg	7	24	24	24	15	16	17	19	18	16	16	19	17	16	19	19	15	16	17	19	18	16	16	19	17	16	19	19	15	16	17	19	18	16	16	19
ISG15	4.60195160282929	23.7419088402073	24.0923274453744	23.6769134809656	4.62442714920931	23.9718473296622	P05161;A0A096LNZ9;A0A096LPJ4	P05161;A0A096LNZ9;A0A096LPJ4	3;3;3	3;3;3	3;3;3	Ubiquitin-like protein ISG15	sp|P05161|ISG15_HUMAN Ubiquitin-like protein ISG15 OS=Homo sapiens OX=9606 GN=ISG15 PE=1 SV=5;tr|A0A096LNZ9|A0A096LNZ9_HUMAN Ubiquitin-like protein ISG15 (Fragment) OS=Homo sapiens OX=9606 GN=ISG15 PE=1 SV=6;tr|A0A096LPJ4|A0A096LPJ4_HUMAN Ubiquitin-like pr	3	3	3	3	2	1	2	1	2	2	1	1	1	1	2	0	2	1	2	1	2	2	1	1	1	1	2	0	2	1	2	1	2	2	1	1
GPS1	25.563894956838	25.3134748522153	25.4841300850347	25.3663302192343	25.5732590918808	25.5205829545524	Q13098;C9JFE4;A0A096LP07;A0A096LPJ3;A8K070;J3KSA5;J3QQX0;J3QS84;J3QS88;J3KTB0;J3QLE8;J3QLT0;J3QL53;J3KRE8;J3KRJ4	Q13098;C9JFE4;A0A096LP07;A0A096LPJ3;A8K070	7;7;7;7;7;2;1;1;1;1;1;1;1;1;1	7;7;7;7;7;2;1;1;1;1;1;1;1;1;1	7;7;7;7;7;2;1;1;1;1;1;1;1;1;1	COP9 signalosome complex subunit 1	sp|Q13098|CSN1_HUMAN COP9 signalosome complex subunit 1 OS=Homo sapiens OX=9606 GN=GPS1 PE=1 SV=4;tr|C9JFE4|C9JFE4_HUMAN COP9 signalosome complex subunit 1 OS=Homo sapiens OX=9606 GN=GPS1 PE=1 SV=2;tr|A0A096LP07|A0A096LP07_HUMAN COP9 signalosome complex su	15	7	7	7	3	3	4	4	4	2	4	2	6	4	5	4	3	3	4	4	4	2	4	2	6	4	5	4	3	3	4	4	4	2	4	2
C21orf33	24.3597779735659	24.9830276825974	25.2228774291531	24.8732383229807	24.18101391041	25.2331562159274	A0A096LPI6;P0DPI2;A0A0B4J2D5;A0A096LNH5;H7C1F6;H7C2G3;A0A096LP73;A0A2R8YDR7;F2Z2Q0;A0A096LP12;A0A096LNJ1;A0A2R8Y6K9	A0A096LPI6;P0DPI2;A0A0B4J2D5;A0A096LNH5;H7C1F6;H7C2G3	12;11;11;10;7;7;5;5;5;5;4;4	11;11;11;10;7;7;5;5;5;5;4;4	11;11;11;10;7;7;5;5;5;5;4;4		tr|A0A096LPI6|A0A096LPI6_HUMAN Utp12 domain-containing protein (Fragment) OS=Homo sapiens OX=9606 PE=4 SV=2;sp|P0DPI2|GAL3A_HUMAN Glutamine amidotransferase-like class 1 domain-containing protein 3A, mitochondrial OS=Homo sapiens OX=9606 GN=GATD3A PE=1 SV=	12	12	11	11	3	4	6	4	4	3	2	5	7	9	9	8	2	3	5	3	3	2	2	4	6	8	8	7	2	3	5	3	3	2	2	4
PYCRL	23.8758648166284	23.6967850390287	23.7726359468545	23.9255145994761	23.8502410243926	24.1988047111366	Q53H96;A0A0A0MQS1;B5MD87;F8WEI0	Q53H96;A0A0A0MQS1;B5MD87	6;6;3;2	6;6;3;2	6;6;3;2	Pyrroline-5-carboxylate reductase 3;Pyrroline-5-carboxylate reductase	sp|Q53H96|P5CR3_HUMAN Pyrroline-5-carboxylate reductase 3 OS=Homo sapiens OX=9606 GN=PYCR3 PE=1 SV=3;tr|A0A0A0MQS1|A0A0A0MQS1_HUMAN Pyrroline-5-carboxylate reductase OS=Homo sapiens OX=9606 GN=PYCR3 PE=1 SV=1;tr|B5MD87|B5MD87_HUMAN Pyrroline-5-carboxylate	4	6	6	6	2	3	2	3	3	2	2	3	2	1	1	1	2	3	2	3	3	2	2	3	2	1	1	1	2	3	2	3	3	2	2	3
WDR18	24.0596144602472	24.18063460318	23.7857637455848	24.2727715773563	4.62442714920931	24.4994181969098	Q9BV38;U3KQC1;A0A0A0MQU0;K7EIR0;K7EML4;A0A087X237;K7EKX5	Q9BV38;U3KQC1;A0A0A0MQU0;K7EIR0	8;8;8;6;2;1;1	8;8;8;6;2;1;1	8;8;8;6;2;1;1	WD repeat-containing protein 18	sp|Q9BV38|WDR18_HUMAN WD repeat-containing protein 18 OS=Homo sapiens OX=9606 GN=WDR18 PE=1 SV=2;tr|U3KQC1|U3KQC1_HUMAN WD repeat-containing protein 18 (Fragment) OS=Homo sapiens OX=9606 GN=WDR18 PE=1 SV=1;tr|A0A0A0MQU0|A0A0A0MQU0_HUMAN WD repeat-containin	7	8	8	8	2	1	2	2	5	0	2	3	3	4	4	4	2	1	2	2	5	0	2	3	3	4	4	4	2	1	2	2	5	0	2	3
MBNL1;MBNL2;MBLL;MBNL3	4.60195160282929	24.9692582757709	25.0354857800762	25.1764175821907	24.8672168923916	25.0824937473264	Q9NR56;C9JP00;A0A0A0MQX8;Q5VZF2;O95205;Q9NUK0;B1AKI6;Q86VM6;C9J4T8	Q9NR56;C9JP00;A0A0A0MQX8;Q5VZF2;O95205;Q9NUK0;B1AKI6;Q86VM6	6;6;6;4;4;3;3;3;2	6;6;6;4;4;3;3;3;2	2;2;2;0;0;0;0;1;0	Muscleblind-like protein 1;Muscleblind-like protein 2;Muscleblind-like protein 3	sp|Q9NR56|MBNL1_HUMAN Muscleblind-like protein 1 OS=Homo sapiens OX=9606 GN=MBNL1 PE=1 SV=2;tr|C9JP00|C9JP00_HUMAN Muscleblind-like protein 1 OS=Homo sapiens OX=9606 GN=MBNL1 PE=1 SV=1;tr|A0A0A0MQX8|A0A0A0MQX8_HUMAN Muscleblind-like protein 1 OS=Homo sapie	9	6	6	2	3	3	3	2	2	2	1	3	3	2	2	2	3	3	3	2	2	2	1	3	3	2	2	2	1	1	1	1	1	1	0	1
HNRNPUL1	24.757506801028	24.8214801106567	25.0563516109661	24.8807299407024	24.7145536776626	25.1271917653736	Q9BUJ2;A0A0A0MRA5;B7Z4B8;M0R3F1;M0QYZ0;M0QYI8;M0R0K8;M0R203;M0QYM5;M0QZV6	Q9BUJ2;A0A0A0MRA5;B7Z4B8;M0R3F1;M0QYZ0	17;17;17;15;11;4;3;2;2;2	17;17;17;15;11;4;3;2;2;2	17;17;17;15;11;4;3;2;2;2	Heterogeneous nuclear ribonucleoprotein U-like protein 1	sp|Q9BUJ2|HNRL1_HUMAN Heterogeneous nuclear ribonucleoprotein U-like protein 1 OS=Homo sapiens OX=9606 GN=HNRNPUL1 PE=1 SV=2;tr|A0A0A0MRA5|A0A0A0MRA5_HUMAN Heterogeneous nuclear ribonucleoprotein U-like protein 1 OS=Homo sapiens OX=9606 GN=HNRNPUL1 PE=1 SV	10	17	17	17	7	7	10	6	8	8	6	7	10	13	12	14	7	7	10	6	8	8	6	7	10	13	12	14	7	7	10	6	8	8	6	7
EPB41L3	4.60195160282929	23.6277850033806	23.8119602367493	4.59787498274219	23.8660850709103	24.0859411458568	A0A0A0MRA8;Q9Y2J2;A8K968;A0A1B0GTF8;A0A0J9YY18;J3KT37;A0A0J9YW31;J3QS55;A0A0J9YW26;Q9H4G0;A0A0C4DH22;A0A1B0GWG0;Q4VXN0;Q4VXN1;A0A2R8Y4N6;J3QRQ6;A0A0J9YWS4;A0A0J9YWE1;J3QR33;J3QKK4;J3KRD1;J3QKY2;J3QS83;J3QLU5;J3KS70;A0A0J9YWN0	A0A0A0MRA8;Q9Y2J2;A8K968;A0A1B0GTF8	23;23;22;15;7;4;4;3;3;2;2;2;2;1;1;1;1;1;1;1;1;1;1;1;1;1	20;20;19;12;7;3;4;3;3;1;1;2;1;1;1;1;1;1;1;1;1;1;1;1;1;1	2;2;2;2;0;0;0;0;0;0;0;0;0;0;0;0;0;0;0;0;0;0;0;0;0;0	Band 4.1-like protein 3;Band 4.1-like protein 3, N-terminally processed	tr|A0A0A0MRA8|A0A0A0MRA8_HUMAN Band 4.1-like protein 3 OS=Homo sapiens OX=9606 GN=EPB41L3 PE=1 SV=1;sp|Q9Y2J2|E41L3_HUMAN Band 4.1-like protein 3 OS=Homo sapiens OX=9606 GN=EPB41L3 PE=1 SV=2;tr|A8K968|A8K968_HUMAN Band 4.1-like protein 3 OS=Homo sapiens OX	26	23	20	2	4	6	7	3	6	5	3	5	5	16	18	14	2	5	5	2	4	4	2	4	3	14	16	12	0	1	0	0	1	0	0	1
SNX6	23.4804983388006	23.5935461370647	23.189378786377	23.25609118092	4.62442714920931	23.2715610535719	Q9UNH7;A0A0A0MRI2;G3V5X9;G3V5U2;H0YJF8;G3V4Z5	Q9UNH7;A0A0A0MRI2	11;11;3;2;2;2	11;11;3;2;2;2	11;11;3;2;2;2	Sorting nexin-6;Sorting nexin-6, N-terminally processed	sp|Q9UNH7|SNX6_HUMAN Sorting nexin-6 OS=Homo sapiens OX=9606 GN=SNX6 PE=1 SV=1;tr|A0A0A0MRI2|A0A0A0MRI2_HUMAN Sorting nexin OS=Homo sapiens OX=9606 GN=SNX6 PE=1 SV=1	6	11	11	11	2	1	6	2	4	1	2	4	3	3	6	4	2	1	6	2	4	1	2	4	3	3	6	4	2	1	6	2	4	1	2	4
PCMT1	26.0051531888783	25.9782997094784	25.8540994553096	26.0447064477348	26.0583143351733	26.0079138780142	P22061;A0A0A0MRJ6;H7BY58;F6S8N6;A0A3F2YNX8;F8WDT3;F8WAV5;F8WAX2;C9J0F2;H7C4X2	P22061;A0A0A0MRJ6;H7BY58;F6S8N6;A0A3F2YNX8	10;10;10;9;8;3;3;3;2;1	10;10;10;9;8;3;3;3;2;1	10;10;10;9;8;3;3;3;2;1	Protein-L-isoaspartate(D-aspartate) O-methyltransferase;Protein-L-isoaspartate O-methyltransferase	sp|P22061|PIMT_HUMAN Protein-L-isoaspartate(D-aspartate) O-methyltransferase OS=Homo sapiens OX=9606 GN=PCMT1 PE=1 SV=4;tr|A0A0A0MRJ6|A0A0A0MRJ6_HUMAN Protein-L-isoaspartate O-methyltransferase OS=Homo sapiens OX=9606 GN=PCMT1 PE=1 SV=1;tr|H7BY58|H7BY58_HU	10	10	10	10	7	3	9	5	3	5	5	5	6	6	4	5	7	3	9	5	3	5	5	5	6	6	4	5	7	3	9	5	3	5	5	5
MYO6	4.60195160282929	24.2228037451959	4.60230095292985	0.919574996548437	0.924885429841861	0.920624336088298	A0A0A0MRM8;Q9UM54;A0A590UK22;A0A590UKB0;A0A590UJ75;A0A0D9SGC1;A0A1Y0BRN3;A0A590UJ40;E7EW20;A0A590UK71;A0A5F9ZI03;A0A590UJY4;A0A590UK86	A0A0A0MRM8;Q9UM54;A0A590UK22;A0A590UKB0;A0A590UJ75;A0A0D9SGC1;A0A1Y0BRN3;A0A590UJ40;E7EW20;A0A590UK71;A0A5F9ZI03;A0A590UJY4;A0A590UK86	7;6;6;6;6;6;6;6;6;5;5;5;5	7;6;6;6;6;6;6;6;6;5;5;5;5	7;6;6;6;6;6;6;6;6;5;5;5;5	Unconventional myosin-VI	tr|A0A0A0MRM8|A0A0A0MRM8_HUMAN Unconventional myosin-VI OS=Homo sapiens OX=9606 GN=MYO6 PE=1 SV=1;sp|Q9UM54|MYO6_HUMAN Unconventional myosin-VI OS=Homo sapiens OX=9606 GN=MYO6 PE=1 SV=4;tr|A0A590UK22|A0A590UK22_HUMAN Unconventional myosin-VI (Fragment) OS=	13	7	7	7	0	1	0	0	0	1	1	2	1	1	1	1	0	1	0	0	0	1	1	2	1	1	1	1	0	1	0	0	0	1	1	2
NOLC1	25.508574346217	25.2098507488569	25.4109608295747	25.5133415954876	25.0617581382655	25.6384306107867	A0A0A0MRM9;Q14978;S4R349;S4R402;S4R3C2	A0A0A0MRM9;Q14978	19;18;7;3;3	19;18;7;3;3	16;15;4;0;3	Nucleolar and coiled-body phosphoprotein 1	tr|A0A0A0MRM9|A0A0A0MRM9_HUMAN Nucleolar and coiled-body phosphoprotein 1 (Fragment) OS=Homo sapiens OX=9606 GN=NOLC1 PE=1 SV=1;sp|Q14978|NOLC1_HUMAN Nucleolar and coiled-body phosphoprotein 1 OS=Homo sapiens OX=9606 GN=NOLC1 PE=1 SV=2	5	19	19	16	5	3	7	4	4	8	5	4	7	11	15	7	5	3	7	4	4	8	5	4	7	11	15	7	4	2	5	3	3	6	2	2
OGFR	4.60195160282929	26.3730022495716	26.5320018776847	26.4424355713318	26.3309447710809	26.3723380941244	Q9NZT2;A0A0A0MRN5;A0A087X028	Q9NZT2;A0A0A0MRN5;A0A087X028	8;8;7	8;8;7	8;8;7	Opioid growth factor receptor	sp|Q9NZT2|OGFR_HUMAN Opioid growth factor receptor OS=Homo sapiens OX=9606 GN=OGFR PE=1 SV=3;tr|A0A0A0MRN5|A0A0A0MRN5_HUMAN Opioid growth factor receptor OS=Homo sapiens OX=9606 GN=OGFR PE=1 SV=1;tr|A0A087X028|A0A087X028_HUMAN Opioid growth factor receptor	3	8	8	8	2	4	4	3	4	2	1	2	4	4	2	1	2	4	4	3	4	2	1	2	4	4	2	1	2	4	4	3	4	2	1	2
SNRPC	4.60195160282929	4.61403557586007	24.9900582472021	0.919574996548437	0.924885429841861	0.920624336088298	P09234;A0A0A0MRR7;Q5TAL2	P09234;A0A0A0MRR7	4;4;1	4;4;1	4;4;1	U1 small nuclear ribonucleoprotein C	sp|P09234|RU1C_HUMAN U1 small nuclear ribonucleoprotein C OS=Homo sapiens OX=9606 GN=SNRPC PE=1 SV=1;tr|A0A0A0MRR7|A0A0A0MRR7_HUMAN U1 small nuclear ribonucleoprotein C OS=Homo sapiens OX=9606 GN=SNRPC PE=1 SV=1	3	4	4	4	1	1	1	1	2	1	1	1	2	1	2	3	1	1	1	1	2	1	1	1	2	1	2	3	1	1	1	1	2	1	1	1
ABI1	4.60195160282929	24.6585087471241	24.3337449943037	4.59787498274219	4.62442714920931	24.7542987172687	Q8IZP0;B6VEX4;A0A0A0MRT6	Q8IZP0;B6VEX4;A0A0A0MRT6	7;7;7	7;7;7	5;5;5	Abl interactor 1	sp|Q8IZP0|ABI1_HUMAN Abl interactor 1 OS=Homo sapiens OX=9606 GN=ABI1 PE=1 SV=4;tr|B6VEX4|B6VEX4_HUMAN Abl interactor 1 OS=Homo sapiens OX=9606 GN=ABI1 PE=1 SV=1;tr|A0A0A0MRT6|A0A0A0MRT6_HUMAN Abl interactor 1 OS=Homo sapiens OX=9606 GN=ABI1 PE=1 SV=1	3	7	7	5	1	1	3	2	3	3	1	3	2	4	3	3	1	1	3	2	3	3	1	3	2	4	3	3	1	1	3	2	2	3	1	3
PVR	4.60195160282929	23.4333898347451	4.60230095292985	0.919574996548437	0.924885429841861	0.920624336088298	P15151;A0A0A0MSA9;A0A0C4DG49	P15151;A0A0A0MSA9;A0A0C4DG49	5;5;5	5;5;5	5;5;5	Poliovirus receptor	sp|P15151|PVR_HUMAN Poliovirus receptor OS=Homo sapiens OX=9606 GN=PVR PE=1 SV=2;tr|A0A0A0MSA9|A0A0A0MSA9_HUMAN Poliovirus receptor OS=Homo sapiens OX=9606 GN=PVR PE=1 SV=1;tr|A0A0C4DG49|A0A0C4DG49_HUMAN Poliovirus receptor OS=Homo sapiens OX=9606 GN=PVR P	3	5	5	5	1	1	2	0	0	0	1	2	1	3	2	2	1	1	2	0	0	0	1	2	1	3	2	2	1	1	2	0	0	0	1	2
EXOC7	4.60195160282929	4.61403557586007	23.3459747514119	0.919574996548437	0.924885429841861	0.920624336088298	Q9UPT5;A0A0A0MSB8;B4DJ07;A0A0A0MRE1;B5MCY9;K7ERQ5	Q9UPT5;A0A0A0MSB8;B4DJ07;A0A0A0MRE1	9;9;8;7;1;1	9;9;8;7;1;1	9;9;8;7;1;1	Exocyst complex component 7	sp|Q9UPT5|EXOC7_HUMAN Exocyst complex component 7 OS=Homo sapiens OX=9606 GN=EXOC7 PE=1 SV=3;tr|A0A0A0MSB8|A0A0A0MSB8_HUMAN Exocyst complex component 7 OS=Homo sapiens OX=9606 GN=EXOC7 PE=1 SV=1;tr|B4DJ07|B4DJ07_HUMAN Exocyst complex component 7 OS=Homo sa	6	9	9	9	1	0	1	1	2	2	1	0	2	5	3	6	1	0	1	1	2	2	1	0	2	5	3	6	1	0	1	1	2	2	1	0
HADH	24.50451885391	24.9514928302326	25.0358213490819	24.9129646012963	25.2035544210739	25.0684981797721	Q16836;A0A1W2PNM1;A0A0A0MSE2;A0A0D9SFP2;E9PF18;A0A1W2PQV5;A0A1W2PQ78;A0A1W2PQC2;A0A1W2PRT2;A0A1W2PQ55;A0A1W2PP40	Q16836;A0A1W2PNM1;A0A0A0MSE2;A0A0D9SFP2;E9PF18;A0A1W2PQV5;A0A1W2PQ78	6;6;6;6;6;5;4;2;2;1;1	6;6;6;6;6;5;4;2;2;1;1	6;6;6;6;6;5;4;2;2;1;1	Hydroxyacyl-coenzyme A dehydrogenase, mitochondrial	sp|Q16836|HCDH_HUMAN Hydroxyacyl-coenzyme A dehydrogenase, mitochondrial OS=Homo sapiens OX=9606 GN=HADH PE=1 SV=3;tr|A0A1W2PNM1|A0A1W2PNM1_HUMAN Hydroxyacyl-coenzyme A dehydrogenase, mitochondrial (Fragment) OS=Homo sapiens OX=9606 GN=HADH PE=1 SV=1;tr|A0	11	6	6	6	2	2	2	2	2	3	3	2	2	2	2	2	2	2	2	2	2	3	3	2	2	2	2	2	2	2	2	2	2	3	3	2
TOR1AIP1	24.9784524668361	24.9019621072389	24.8897616536333	24.8881363955175	24.7357770485645	24.8379781864182	Q5JTV8;A0A0A0MSK5;J3KN66;H0Y4R4;H0YDU3;H0YD16	Q5JTV8;A0A0A0MSK5;J3KN66;H0Y4R4	7;7;6;4;3;3	7;7;6;4;3;3	7;7;6;4;3;3	Torsin-1A-interacting protein 1	sp|Q5JTV8|TOIP1_HUMAN Torsin-1A-interacting protein 1 OS=Homo sapiens OX=9606 GN=TOR1AIP1 PE=1 SV=2;tr|A0A0A0MSK5|A0A0A0MSK5_HUMAN Torsin-1A-interacting protein 1 OS=Homo sapiens OX=9606 GN=TOR1AIP1 PE=1 SV=1;tr|J3KN66|J3KN66_HUMAN Torsin-1A-interacting pr	6	7	7	7	2	3	3	3	3	5	3	4	3	5	5	4	2	3	3	3	3	5	3	4	3	5	5	4	2	3	3	3	3	5	3	4
TAPBP	4.60195160282929	4.61403557586007	26.8864627891212	4.59787498274219	4.62442714920931	26.8260225821471	O15533;A0A0G2JKZ1;A2AB90;A0A0G2JH37;A0A0A0MSV9;Q6P1N7;C9JA35;A0A0A0MT98;A0A140T9B2;A0A0G2JJI5	O15533;A0A0G2JKZ1;A2AB90;A0A0G2JH37;A0A0A0MSV9;Q6P1N7;C9JA35;A0A0A0MT98	4;4;4;4;4;3;2;2;1;1	4;4;4;4;4;3;2;2;1;1	4;4;4;4;4;3;2;2;1;1	Tapasin	sp|O15533|TPSN_HUMAN Tapasin OS=Homo sapiens OX=9606 GN=TAPBP PE=1 SV=1;tr|A0A0G2JKZ1|A0A0G2JKZ1_HUMAN Tapasin OS=Homo sapiens OX=9606 GN=TAPBP PE=1 SV=1;tr|A2AB90|A2AB90_HUMAN Tapasin OS=Homo sapiens OX=9606 GN=TAPBP PE=1 SV=1;tr|A0A0G2JH37|A0A0G2JH37_HUM	10	4	4	4	1	1	4	0	2	4	1	0	2	2	3	4	1	1	4	0	2	4	1	0	2	2	3	4	1	1	4	0	2	4	1	0
SCAF8	0.920390320565859	0.922807115172014	0.92046019058597	4.59787498274219	4.62442714920931	23.6213150078177	Q9UPN6;A0A0A0MT33	Q9UPN6;A0A0A0MT33	4;4	4;4	2;2	Protein SCAF8	sp|Q9UPN6|SCAF8_HUMAN SR-related and CTD-associated factor 8 OS=Homo sapiens OX=9606 GN=SCAF8 PE=1 SV=1;tr|A0A0A0MT33|A0A0A0MT33_HUMAN SR-related and CTD-associated factor 8 OS=Homo sapiens OX=9606 GN=SCAF8 PE=1 SV=1	2	4	4	2	1	0	2	0	1	0	0	0	1	2	3	2	1	0	2	0	1	0	0	0	1	2	3	2	1	0	1	0	1	0	0	0
IVD	24.3655295004454	24.3389213204642	24.3421810357449	24.8683478266336	24.4386020267541	25.0739411602142	P26440;A0A0A0MT83;A0A0S2Z4K7;H0YLC3;H7C4G6;H0YKV0;H0YN10;A0A087WVD3	P26440;A0A0A0MT83;A0A0S2Z4K7;H0YLC3;H7C4G6	12;12;11;7;7;4;4;2	12;12;11;7;7;4;4;2	12;12;11;7;7;4;4;2	Isovaleryl-CoA dehydrogenase, mitochondrial	sp|P26440|IVD_HUMAN Isovaleryl-CoA dehydrogenase, mitochondrial OS=Homo sapiens OX=9606 GN=IVD PE=1 SV=2;tr|A0A0A0MT83|A0A0A0MT83_HUMAN Isovaleryl-CoA dehydrogenase isoform 1 OS=Homo sapiens OX=9606 GN=IVD PE=1 SV=2;tr|A0A0S2Z4K7|A0A0S2Z4K7_HUMAN Isovalery	8	12	12	12	7	5	3	2	3	4	2	3	3	10	6	6	7	5	3	2	3	4	2	3	3	10	6	6	7	5	3	2	3	4	2	3
WDR36	24.6330621795814	24.4395534424802	24.6693634747348	24.6264487621234	24.6588900450171	24.4804367049208	Q8NI36;A0A0A0MTB8	Q8NI36;A0A0A0MTB8	20;20	20;20	20;20	WD repeat-containing protein 36	sp|Q8NI36|WDR36_HUMAN WD repeat-containing protein 36 OS=Homo sapiens OX=9606 GN=WDR36 PE=1 SV=1;tr|A0A0A0MTB8|A0A0A0MTB8_HUMAN WD repeat-containing protein 36 OS=Homo sapiens OX=9606 GN=WDR36 PE=1 SV=1	2	20	20	20	10	9	10	9	12	11	10	8	15	18	16	13	10	9	10	9	12	11	10	8	15	18	16	13	10	9	10	9	12	11	10	8
RNF213	4.60195160282929	4.61403557586007	26.9036867877083	0.919574996548437	0.924885429841861	0.920624336088298	Q63HN8;A0A0A0MTC1;A0A0A0MTR7	Q63HN8;A0A0A0MTC1;A0A0A0MTR7	19;19;19	18;18;18	18;18;18	E3 ubiquitin-protein ligase RNF213	sp|Q63HN8|RN213_HUMAN E3 ubiquitin-protein ligase RNF213 OS=Homo sapiens OX=9606 GN=RNF213 PE=1 SV=3;tr|A0A0A0MTC1|A0A0A0MTC1_HUMAN E3 ubiquitin-protein ligase RNF213 OS=Homo sapiens OX=9606 GN=RNF213 PE=1 SV=1;tr|A0A0A0MTR7|A0A0A0MTR7_HUMAN E3 ubiquitin-p	3	19	18	18	1	2	3	0	3	2	2	0	3	4	5	4	1	2	2	0	3	2	2	0	3	4	5	4	1	2	2	0	3	2	2	0
ILK	24.2025459482337	24.2398711902965	24.3701941074126	24.1040560848343	24.2123764501039	24.0642276613623	Q13418;A0A0A0MTH3;A0A087WWY6	Q13418;A0A0A0MTH3	11;11;1	11;11;1	11;11;1	Integrin-linked protein kinase	sp|Q13418|ILK_HUMAN Integrin-linked protein kinase OS=Homo sapiens OX=9606 GN=ILK PE=1 SV=2;tr|A0A0A0MTH3|A0A0A0MTH3_HUMAN Integrin-linked protein kinase OS=Homo sapiens OX=9606 GN=ILK PE=1 SV=1	3	11	11	11	5	3	7	3	3	5	6	5	7	7	9	6	5	3	7	3	3	5	6	5	7	7	9	6	5	3	7	3	3	5	6	5
CUL2	24.3426557961228	24.2701356063253	24.4556322451014	24.264777600312	24.3196203066768	24.2714185722088	Q13617;A0A0A0MTN0;Q5T2B5	Q13617;A0A0A0MTN0;Q5T2B5	13;13;12	13;13;12	13;13;12	Cullin-2	sp|Q13617|CUL2_HUMAN Cullin-2 OS=Homo sapiens OX=9606 GN=CUL2 PE=1 SV=2;tr|A0A0A0MTN0|A0A0A0MTN0_HUMAN Cullin-2 OS=Homo sapiens OX=9606 GN=CUL2 PE=1 SV=1;tr|Q5T2B5|Q5T2B5_HUMAN Cullin-2 OS=Homo sapiens OX=9606 GN=CUL2 PE=1 SV=1	3	13	13	13	4	4	5	3	6	4	4	3	8	4	6	7	4	4	5	3	6	4	4	3	8	4	6	7	4	4	5	3	6	4	4	3
TMED7;TMED7-TICAM2	25.3471582446152	24.7300338900292	25.3286527421978	25.2760420287805	25.2512226282484	25.4753737452886	Q9Y3B3;A0A0A6YYA0;G3V2Y2	Q9Y3B3;A0A0A6YYA0	5;5;1	5;5;1	5;5;1	Transmembrane emp24 domain-containing protein 7	sp|Q9Y3B3|TMED7_HUMAN Transmembrane emp24 domain-containing protein 7 OS=Homo sapiens OX=9606 GN=TMED7 PE=1 SV=2;tr|A0A0A6YYA0|A0A0A6YYA0_HUMAN Protein TMED7-TICAM2 OS=Homo sapiens OX=9606 GN=TMED7-TICAM2 PE=3 SV=1	3	5	5	5	3	3	3	2	4	2	3	2	3	4	4	4	3	3	3	2	4	2	3	2	3	4	4	4	3	3	3	2	4	2	3	2
ZFP91;ZFP91-CNTF	4.60195160282929	23.0523020368119	4.60230095292985	0.919574996548437	0.924885429841861	0.920624336088298	Q96JP5;A0A0A6YYC7;H3BTR0	Q96JP5;A0A0A6YYC7;H3BTR0	2;2;1	2;2;1	2;2;1	E3 ubiquitin-protein ligase ZFP91	sp|Q96JP5|ZFP91_HUMAN E3 ubiquitin-protein ligase ZFP91 OS=Homo sapiens OX=9606 GN=ZFP91 PE=1 SV=1;tr|A0A0A6YYC7|A0A0A6YYC7_HUMAN HCG2042749, isoform CRA_d OS=Homo sapiens OX=9606 GN=ZFP91-CNTF PE=4 SV=1;tr|H3BTR0|H3BTR0_HUMAN ZFP91-CNTF readthrough (NMD c	3	2	2	2	1	0	1	1	1	1	1	2	1	1	0	1	1	0	1	1	1	1	1	2	1	1	0	1	1	0	1	1	1	1	1	2
CORO7-PAM16;CORO7	23.8721112174227	24.0797705684322	23.9111366694194	24.0776535079404	23.9261482935399	4.60312168044149	A0A0A6YYL4;P57737;Q9Y3D7;I3L1U7;I3L0X9;I3L3T0;E7EP81;I3L167;I3L212;A0A0B4J298;I3L2Y6;I3L0X8	A0A0A6YYL4;P57737	9;5;4;4;4;4;3;3;2;1;1;1	9;5;4;4;4;4;3;3;2;1;1;1	9;5;4;4;4;4;3;3;2;1;1;1	Coronin;Coronin-7	tr|A0A0A6YYL4|A0A0A6YYL4_HUMAN Coronin OS=Homo sapiens OX=9606 GN=CORO7-PAM16 PE=1 SV=1;sp|P57737|CORO7_HUMAN Coronin-7 OS=Homo sapiens OX=9606 GN=CORO7 PE=1 SV=2	12	9	9	9	4	2	2	2	0	3	3	3	5	2	2	3	4	2	2	2	0	3	3	3	5	2	2	3	4	2	2	2	0	3	3	3
DAD1	25.1207210315203	25.0811531224823	25.4116720901417	25.5590003124793	25.5095109355982	25.5572189729249	P61803;F5H895;A0A0B4J239;F5GXX5	P61803;F5H895;A0A0B4J239;F5GXX5	2;2;2;2	2;2;2;2	2;2;2;2	Dolichyl-diphosphooligosaccharide--protein glycosyltransferase subunit DAD1	sp|P61803|DAD1_HUMAN Dolichyl-diphosphooligosaccharide--protein glycosyltransferase subunit DAD1 OS=Homo sapiens OX=9606 GN=DAD1 PE=1 SV=3;tr|F5H895|F5H895_HUMAN Dolichyl-diphosphooligosaccharide--protein glycosyltransferase subunit DAD1 OS=Homo sapiens OX	4	2	2	2	2	1	2	2	1	1	2	1	2	2	2	2	2	1	2	2	1	1	2	1	2	2	2	2	2	1	2	2	1	1	2	1
COMMD4	23.5765784537153	23.6384306107867	23.3229238746676	23.6824965899745	23.6860285429497	23.0807303642314	Q9H0A8;A0A0B4J287;H3BM91;H3BPG2;H3BQF2	Q9H0A8;A0A0B4J287;H3BM91;H3BPG2	4;4;3;2;1	4;4;3;2;1	4;4;3;2;1	COMM domain-containing protein 4	sp|Q9H0A8|COMD4_HUMAN COMM domain-containing protein 4 OS=Homo sapiens OX=9606 GN=COMMD4 PE=1 SV=1;tr|A0A0B4J287|A0A0B4J287_HUMAN COMM domain-containing protein 4 OS=Homo sapiens OX=9606 GN=COMMD4 PE=1 SV=1;tr|H3BM91|H3BM91_HUMAN COMM domain-containing pro	5	4	4	4	2	2	4	2	3	4	2	2	3	1	3	2	2	2	4	2	3	4	2	2	3	1	3	2	2	2	4	2	3	4	2	2
TPT1	27.340110611621	27.3962368363276	27.3725207673538	27.2662440992588	27.3170858895261	27.2779050018824	P13693;Q5W0H4;A0A0B4J2C3;J3KPG2;E9PJF7;H0YCX0;Q56UQ5;Q9HAU6	P13693;Q5W0H4;A0A0B4J2C3;J3KPG2;E9PJF7	8;8;8;7;6;3;2;1	8;8;8;7;6;3;2;1	8;8;8;7;6;3;2;1	Translationally-controlled tumor protein	sp|P13693|TCTP_HUMAN Translationally-controlled tumor protein OS=Homo sapiens OX=9606 GN=TPT1 PE=1 SV=1;tr|Q5W0H4|Q5W0H4_HUMAN Translationally-controlled tumor protein OS=Homo sapiens OX=9606 GN=TPT1 PE=1 SV=1;tr|A0A0B4J2C3|A0A0B4J2C3_HUMAN Translationally	8	8	8	8	4	6	6	4	7	6	5	7	7	5	4	4	4	6	6	4	7	6	5	7	7	5	4	4	4	6	6	4	7	6	5	7
PWP2	23.4672483105225	24.0307795999672	24.0758597193686	24.2457575250365	24.1669126974968	24.2762550617897	A0A0B4J2E5;Q15269;C9J544;A0A0J9YX21	A0A0B4J2E5;Q15269	16;15;3;1	16;15;3;1	15;14;3;1	Periodic tryptophan protein 2 homolog	tr|A0A0B4J2E5|A0A0B4J2E5_HUMAN Uncharacterized protein OS=Homo sapiens OX=9606 GN=LOC102724159 PE=1 SV=1;sp|Q15269|PWP2_HUMAN Periodic tryptophan protein 2 homolog OS=Homo sapiens OX=9606 GN=PWP2 PE=2 SV=2	4	16	16	15	4	4	6	5	5	4	3	3	4	11	9	8	4	4	6	5	5	4	3	3	4	11	9	8	3	3	5	4	4	3	3	2
CYP51A1	24.8724870171229	24.7830677717854	25.1028154354585	24.7295672249626	24.682443008981	24.5878933164612	Q16850;A0A0C4DFL7;H7C0D0;A0A3B3ITR4;C9IYR8	Q16850;A0A0C4DFL7	6;6;2;2;1	6;6;2;2;1	6;6;2;2;1	Lanosterol 14-alpha demethylase	sp|Q16850|CP51A_HUMAN Lanosterol 14-alpha demethylase OS=Homo sapiens OX=9606 GN=CYP51A1 PE=1 SV=3;tr|A0A0C4DFL7|A0A0C4DFL7_HUMAN Lanosterol 14-alpha demethylase OS=Homo sapiens OX=9606 GN=CYP51A1 PE=1 SV=1	5	6	6	6	2	2	3	2	3	4	4	3	4	4	3	3	2	2	3	2	3	4	4	3	4	4	3	3	2	2	3	2	3	4	4	3
TM9SF4	23.636772403975	4.61403557586007	23.7551141447545	23.7544006709128	4.62442714920931	23.7085147611813	Q92544;A0A0C4DFM1;F8WCN2;F2Z2L1	Q92544;A0A0C4DFM1	5;5;1;1	5;5;1;1	5;5;1;1	Transmembrane 9 superfamily member 4	sp|Q92544|TM9S4_HUMAN Transmembrane 9 superfamily member 4 OS=Homo sapiens OX=9606 GN=TM9SF4 PE=1 SV=2;tr|A0A0C4DFM1|A0A0C4DFM1_HUMAN Transmembrane 9 superfamily member OS=Homo sapiens OX=9606 GN=TM9SF4 PE=1 SV=1	4	5	5	5	3	1	3	2	1	0	3	0	2	4	3	3	3	1	3	2	1	0	3	0	2	4	3	3	3	1	3	2	1	0	3	0
DLG1	4.60195160282929	4.61403557586007	23.5100242911037	0.919574996548437	0.924885429841861	0.920624336088298	Q12959;A0A590UK81;A0A0C4DFT3;A0A590UKA8;A0A590UJC5;A0A590UJR5;A0A590UJ08;A0A590UJ81;A0A590UJ18;A0A590UJ68;A0A590UJS9;A0A590UJX2;A0A590UK48;A0A590UJR4;A0A590UJ29;A0A590UJD9;C9JUA9;A0A590UK02;A0A590UJL2;A0A590UJ64;E7EQD7;A0A590UJ25;A0A590UK70;A0A3B3ISW2;F8VYC1;E9PIW2;E9PN83;B7Z2T4;B5MCC5;Q15700;H7C325	Q12959;A0A590UK81;A0A0C4DFT3;A0A590UKA8;A0A590UJC5;A0A590UJR5;A0A590UJ08;A0A590UJ81;A0A590UJ18;A0A590UJ68;A0A590UJS9;A0A590UJX2;A0A590UK48;A0A590UJR4;A0A590UJ29;A0A590UJD9;C9JUA9	5;5;5;5;5;5;5;5;5;5;5;5;5;5;5;5;5;2;2;2;2;2;2;1;1;1;1;1;1;1;1	5;5;5;5;5;5;5;5;5;5;5;5;5;5;5;5;5;2;2;2;2;2;2;1;1;1;1;1;1;1;1	4;4;4;4;4;4;4;4;4;4;4;4;4;4;4;4;4;2;2;2;2;2;2;0;0;0;0;0;0;0;0	Disks large homolog 1	sp|Q12959|DLG1_HUMAN Disks large homolog 1 OS=Homo sapiens OX=9606 GN=DLG1 PE=1 SV=2;tr|A0A590UK81|A0A590UK81_HUMAN Disks large homolog 1 OS=Homo sapiens OX=9606 GN=DLG1 PE=1 SV=1;tr|A0A0C4DFT3|A0A0C4DFT3_HUMAN Disks large homolog 1 OS=Homo sapiens OX=9606	31	5	5	4	1	1	1	1	1	0	1	0	2	3	4	2	1	1	1	1	1	0	1	0	2	3	4	2	1	1	1	1	1	0	1	0
RPSA	29.4619749064232	29.4907161871224	29.5632185622692	29.5665429342187	29.5832302264571	29.485735294213	P08865;C9J9K3;A0A0C4DG17;F8WD59	P08865;C9J9K3;A0A0C4DG17;F8WD59	20;20;20;13	20;20;20;13	20;20;20;13	40S ribosomal protein SA	sp|P08865|RSSA_HUMAN 40S ribosomal protein SA OS=Homo sapiens OX=9606 GN=RPSA PE=1 SV=4;tr|C9J9K3|C9J9K3_HUMAN 40S ribosomal protein SA (Fragment) OS=Homo sapiens OX=9606 GN=RPSA PE=1 SV=8;tr|A0A0C4DG17|A0A0C4DG17_HUMAN 40S ribosomal protein SA OS=Homo sap	4	20	20	20	17	19	19	17	19	20	19	19	19	20	20	20	17	19	19	17	19	20	19	19	19	20	20	20	17	19	19	17	19	20	19	19
HTRA2	4.60195160282929	4.61403557586007	23.7325202241921	24.0456023698744	4.62442714920931	23.6313422745085	O43464;A0A0C4DG44;P83110	O43464;A0A0C4DG44	6;6;1	6;6;1	6;6;1	Serine protease HTRA2, mitochondrial	sp|O43464|HTRA2_HUMAN Serine protease HTRA2, mitochondrial OS=Homo sapiens OX=9606 GN=HTRA2 PE=1 SV=2;tr|A0A0C4DG44|A0A0C4DG44_HUMAN Serine protease HTRA2, mitochondrial (Fragment) OS=Homo sapiens OX=9606 GN=HTRA2 PE=1 SV=1	3	6	6	6	2	1	2	0	2	1	0	1	3	4	4	5	2	1	2	0	2	1	0	1	3	4	4	5	2	1	2	0	2	1	0	1
DDX46	24.1906903753819	24.1398517077367	24.2114855309479	24.2890501968579	24.1590786229779	24.1728748874591	Q7L014;A0A0C4DG89;D6RJA6;H0Y9U3	Q7L014;A0A0C4DG89	19;19;8;2	19;19;8;2	19;19;8;2	Probable ATP-dependent RNA helicase DDX46	sp|Q7L014|DDX46_HUMAN Probable ATP-dependent RNA helicase DDX46 OS=Homo sapiens OX=9606 GN=DDX46 PE=1 SV=2;tr|A0A0C4DG89|A0A0C4DG89_HUMAN Probable ATP-dependent RNA helicase DDX46 OS=Homo sapiens OX=9606 GN=DDX46 PE=1 SV=1	4	19	19	19	6	6	6	5	6	3	6	9	5	8	13	13	6	6	6	5	6	3	6	9	5	8	13	13	6	6	6	5	6	3	6	9
PACSIN3	24.4673727075945	24.0650498972451	24.4452487983144	24.4418975888147	24.4113165036904	24.7332963256906	Q9UKS6;A0A0C4DGG1;E9PIY1;E9PJ75;E9PNM9;E9PJ33;H0YDM6	Q9UKS6;A0A0C4DGG1;E9PIY1;E9PJ75;E9PNM9	8;8;6;5;5;2;1	8;8;6;5;5;2;1	8;8;6;5;5;2;1	Protein kinase C and casein kinase substrate in neurons protein 3	sp|Q9UKS6|PACN3_HUMAN Protein kinase C and casein kinase substrate in neurons protein 3 OS=Homo sapiens OX=9606 GN=PACSIN3 PE=1 SV=2;tr|A0A0C4DGG1|A0A0C4DGG1_HUMAN Protein kinase C and casein kinase substrate in neurons protein 3 (Fragment) OS=Homo sapiens	7	8	8	8	4	3	5	2	3	2	3	2	3	7	7	7	4	3	5	2	3	2	3	2	3	7	7	7	4	3	5	2	3	2	3	2
CCAR1	24.0929725857053	24.3906722654596	24.1429702067426	24.0331346090102	24.1713484681865	24.1195737905208	Q8IX12;A0A0C4DGG8;F5H2E6;F5H3E1;F5H1H2;F5H7M9;H0YFJ7	Q8IX12;A0A0C4DGG8;F5H2E6;F5H3E1;F5H1H2	11;11;9;7;6;1;1	11;11;9;7;6;1;1	11;11;9;7;6;1;1	Cell division cycle and apoptosis regulator protein 1	sp|Q8IX12|CCAR1_HUMAN Cell division cycle and apoptosis regulator protein 1 OS=Homo sapiens OX=9606 GN=CCAR1 PE=1 SV=2;tr|A0A0C4DGG8|A0A0C4DGG8_HUMAN Cell division cycle and apoptosis regulator protein 1 (Fragment) OS=Homo sapiens OX=9606 GN=CCAR1 PE=1 SV=	7	11	11	11	5	5	7	2	4	5	3	6	5	6	4	5	5	5	7	2	4	5	3	6	5	6	4	5	5	5	7	2	4	5	3	6
CHD4	25.2375755583775	25.2449958351379	25.450135180368	25.0465601826578	25.0122262326694	25.0734509061815	Q14839;A0A0C4DGG9;A0A2R8Y521;A0A2R8Y212;F5GWX5;A0A2R8YFD8;A0A2U3TZM0;A0A2R8YFK9;A0A2R8Y5J0;A0A2R8Y425;A0A2R8YD40;A0A2R8YDJ9;A0A2R8Y4X2;A0A2R8Y445;A0A2R8Y8C1;A0A2R8YER1;A0A2R8Y5Z7;A0A2R8Y685;A0A2R8Y7I0;A0A2R8Y7M9;A0A2R8Y8B3;Q8TDI0;K7EMY3;A0A2R8Y5M9;A0A2R8YE38;F2Z2R5;F5H6N4;H7C3H7;F6T542;K7ESA5;K7EPV1;A0A2R8Y795	Q14839;A0A0C4DGG9;A0A2R8Y521;A0A2R8Y212;F5GWX5;A0A2R8YFD8;A0A2U3TZM0;A0A2R8YFK9;A0A2R8Y5J0;A0A2R8Y425;A0A2R8YD40;A0A2R8YDJ9;A0A2R8Y4X2;A0A2R8Y445;A0A2R8Y8C1;A0A2R8YER1;A0A2R8Y5Z7;A0A2R8Y685	44;44;44;44;44;44;44;44;44;44;42;42;40;30;30;30;23;23;21;21;18;16;12;10;9;6;2;2;2;1;1;1	44;44;44;44;44;44;44;44;44;44;42;42;40;30;30;30;23;23;21;21;18;16;12;10;9;6;2;2;2;1;1;1	5;5;5;5;5;5;5;5;5;5;3;3;1;4;4;4;4;4;1;1;4;1;0;0;0;1;2;0;0;0;0;0	Chromodomain-helicase-DNA-binding protein 4	sp|Q14839|CHD4_HUMAN Chromodomain-helicase-DNA-binding protein 4 OS=Homo sapiens OX=9606 GN=CHD4 PE=1 SV=2;tr|A0A0C4DGG9|A0A0C4DGG9_HUMAN Chromodomain-helicase-DNA-binding protein 4 OS=Homo sapiens OX=9606 GN=CHD4 PE=1 SV=1;tr|A0A2R8Y521|A0A2R8Y521_HUMAN C	32	44	44	5	10	11	13	15	20	15	13	16	18	26	29	26	10	11	13	15	20	15	13	16	18	26	29	26	1	1	2	1	4	3	2	3
CAPNS1	25.8162153281823	25.898160537079	25.7753765867588	25.7697892258956	25.7284777524165	25.7763810217572	P04632;A0A0C4DGQ5;K7ELJ7;A0A075B7C0;U3KQE2;K7EIV0;K7EKD8;K7EM73;U3KPR7;K7ES78;K7EMQ1	P04632;A0A0C4DGQ5;K7ELJ7;A0A075B7C0;U3KQE2;K7EIV0;K7EKD8;K7EM73	14;14;13;11;10;10;10;8;6;2;2	14;14;13;11;10;10;10;8;6;2;2	12;12;11;9;8;8;8;8;4;2;2	Calpain small subunit 1	sp|P04632|CPNS1_HUMAN Calpain small subunit 1 OS=Homo sapiens OX=9606 GN=CAPNS1 PE=1 SV=1;tr|A0A0C4DGQ5|A0A0C4DGQ5_HUMAN Calpain small subunit 1 OS=Homo sapiens OX=9606 GN=CAPNS1 PE=1 SV=1;tr|K7ELJ7|K7ELJ7_HUMAN Calpain small subunit 1 OS=Homo sapiens OX=9	11	14	14	12	5	6	10	6	8	8	7	8	6	9	11	8	5	6	10	6	8	8	7	8	6	9	11	8	5	5	10	6	7	7	6	8
DDOST	26.7508535499212	26.8320731489796	26.7408543795231	26.8878575959081	26.861714517233	26.8507894552493	P39656;A0A0C4DGS1;U3KQ84	P39656;A0A0C4DGS1	18;18;8	18;18;8	18;18;8	Dolichyl-diphosphooligosaccharide--protein glycosyltransferase 48 kDa subunit	sp|P39656|OST48_HUMAN Dolichyl-diphosphooligosaccharide--protein glycosyltransferase 48 kDa subunit OS=Homo sapiens OX=9606 GN=DDOST PE=1 SV=4;tr|A0A0C4DGS1|A0A0C4DGS1_HUMAN Dolichyl-diphosphooligosaccharide--protein glycosyltransferase 48 kDa subunit OS=H	3	18	18	18	7	7	14	8	10	11	7	11	11	13	14	14	7	7	14	8	10	11	7	11	11	13	14	14	7	7	14	8	10	11	7	11
LAMTOR5	4.60195160282929	25.3329259792145	4.60230095292985	0.919574996548437	0.924885429841861	0.920624336088298	O43504;R4GMU8;E9PLX3;A0A0C4DGV4	O43504;R4GMU8;E9PLX3;A0A0C4DGV4	2;2;2;2	2;2;2;2	2;2;2;2	Ragulator complex protein LAMTOR5	sp|O43504|LTOR5_HUMAN Ragulator complex protein LAMTOR5 OS=Homo sapiens OX=9606 GN=LAMTOR5 PE=1 SV=1;tr|R4GMU8|R4GMU8_HUMAN Ragulator complex protein LAMTOR5 OS=Homo sapiens OX=9606 GN=LAMTOR5 PE=1 SV=1;tr|E9PLX3|E9PLX3_HUMAN Ragulator complex protein LAMT	4	2	2	2	1	1	1	1	1	1	1	2	1	1	1	1	1	1	1	1	1	1	1	2	1	1	1	1	1	1	1	1	1	1	1	2
ENOPH1	4.60195160282929	4.61403557586007	24.0392564386385	4.59787498274219	4.62442714920931	24.384559280994	Q9UHY7;A0A0C4DGY8;D6RA00	Q9UHY7;A0A0C4DGY8;D6RA00	4;4;4	4;4;4	4;4;4	Enolase-phosphatase E1	sp|Q9UHY7|ENOPH_HUMAN Enolase-phosphatase E1 OS=Homo sapiens OX=9606 GN=ENOPH1 PE=1 SV=1;tr|A0A0C4DGY8|A0A0C4DGY8_HUMAN Enolase-phosphatase E1 OS=Homo sapiens OX=9606 GN=ENOPH1 PE=1 SV=1;tr|D6RA00|D6RA00_HUMAN Enolase-phosphatase E1 OS=Homo sapiens OX=9606	3	4	4	4	1	1	2	0	2	3	1	1	2	1	2	0	1	1	2	0	2	3	1	1	2	1	2	0	1	1	2	0	2	3	1	1
CDK11B;CDK11A	4.60195160282929	23.8943951848545	24.1857846565665	24.3333355448782	24.1251826325151	24.1362570805991	A0A0D9SEI3;A0A0D9SER5;A0A0D9SEN2;P21127;Q9UQ88;Q5QPR4;Q5QPR3	A0A0D9SEI3;A0A0D9SER5;A0A0D9SEN2;P21127;Q9UQ88;Q5QPR4;Q5QPR3	12;12;12;11;10;10;10	12;12;12;11;10;10;10	11;11;11;10;9;9;9	Cyclin-dependent kinase 11B;Cyclin-dependent kinase 11A	tr|A0A0D9SEI3|A0A0D9SEI3_HUMAN Cyclin-dependent kinase 11B OS=Homo sapiens OX=9606 GN=CDK11B PE=1 SV=1;tr|A0A0D9SER5|A0A0D9SER5_HUMAN Cyclin-dependent kinase 11B OS=Homo sapiens OX=9606 GN=CDK11B PE=1 SV=1;tr|A0A0D9SEN2|A0A0D9SEN2_HUMAN Cyclin-dependent ki	7	12	12	11	3	2	4	3	3	4	1	5	2	5	5	1	3	2	4	3	3	4	1	5	2	5	5	1	2	2	4	3	3	4	1	5
SLC25A22	24.3694620957983	24.0664466236673	24.1910670483275	24.506517759923	24.3556172537533	24.2368825073856	Q9H936;E9PJH7;A0A0D9SFE1;A0A0D9SEI9;E9PS95;K4DIA8;K4DIB3;K4DIB8;K4DIB6;E9PQ36;E9PI74;A0A0D9SG84;K4DIA2;K4DIB0;A0A0D9SFA8;Q9H1K4;E9PJY0;A0A0A6YYN8;K4DIB4	Q9H936;E9PJH7;A0A0D9SFE1;A0A0D9SEI9;E9PS95;K4DIA8;K4DIB3;K4DIB8;K4DIB6;E9PQ36;E9PI74;A0A0D9SG84;K4DIA2;K4DIB0;A0A0D9SFA8	6;6;6;6;5;5;4;4;4;4;3;3;3;3;3;2;2;2;1	6;6;6;6;5;5;4;4;4;4;3;3;3;3;3;2;2;2;1	6;6;6;6;5;5;4;4;4;4;3;3;3;3;3;2;2;2;1	Mitochondrial glutamate carrier 1	sp|Q9H936|GHC1_HUMAN Mitochondrial glutamate carrier 1 OS=Homo sapiens OX=9606 GN=SLC25A22 PE=1 SV=1;tr|E9PJH7|E9PJH7_HUMAN Mitochondrial glutamate carrier 1 (Fragment) OS=Homo sapiens OX=9606 GN=SLC25A22 PE=1 SV=5;tr|A0A0D9SFE1|A0A0D9SFE1_HUMAN Mitochondr	19	6	6	6	3	3	2	3	2	1	3	3	2	3	2	2	3	3	2	3	2	1	3	3	2	3	2	2	3	3	2	3	2	1	3	3
DDX3X;DDX3Y	26.5505853419689	26.502244002908	26.4061506269524	26.5420324145053	26.5650433737545	26.6173685890691	O00571;A0A0D9SF53;A0A2R8Y645;A0A2R8Y4A4;A0A2R8YFS5;A0A2U3TZJ9;A0A2R8YFR4;A0A0D9SG12;A0A2R8YCW1;A0A2R8YF78;A0A0D9SFB3;A0A2R8Y5G6;A0A2R8Y7T2;A0A2R8YDT5;F6S8Q4;O15523;A0A2R8YDH3;A0A0J9YVQ7;A0A087WVZ1;C9J081;A0A2R8YF89;C9J8G5;A0A2R8Y650;A0A2R8YCU0;A0A087WX09;H0Y960;A0A2R8Y4D2	O00571;A0A0D9SF53;A0A2R8Y645;A0A2R8Y4A4;A0A2R8YFS5;A0A2U3TZJ9;A0A2R8YFR4;A0A0D9SG12;A0A2R8YCW1;A0A2R8YF78;A0A0D9SFB3;A0A2R8Y5G6;A0A2R8Y7T2;A0A2R8YDT5;F6S8Q4;O15523;A0A2R8YDH3	35;35;35;35;35;35;35;35;35;35;35;34;33;33;32;26;25;14;11;3;2;2;2;2;2;1;1	34;34;34;34;34;34;34;34;34;34;34;33;32;32;31;25;24;14;11;3;2;2;2;2;2;1;1	32;32;32;32;32;32;32;32;32;32;32;31;30;30;29;23;22;14;11;2;2;2;2;2;2;0;1	ATP-dependent RNA helicase DDX3X;ATP-dependent RNA helicase DDX3Y	sp|O00571|DDX3X_HUMAN ATP-dependent RNA helicase DDX3X OS=Homo sapiens OX=9606 GN=DDX3X PE=1 SV=3;tr|A0A0D9SF53|A0A0D9SF53_HUMAN ATP-dependent RNA helicase DDX3X OS=Homo sapiens OX=9606 GN=DDX3X PE=1 SV=1;tr|A0A2R8Y645|A0A2R8Y645_HUMAN ATP-dependent RNA he	27	35	34	32	17	17	18	13	16	18	15	14	17	22	25	22	16	16	17	12	15	17	14	13	16	21	24	21	14	15	15	11	14	15	12	12
TBL1XR1	0.920390320565859	0.922807115172014	0.92046019058597	23.7002822263547	4.62442714920931	4.60312168044149	A0A0D9SF63;Q9BZK7;A0A1B0GVH3;O60907;Q9BQ87;A0A2R8YFW3;C9IYU9;F8W9D8;A0A1B0GUU2;A0A0D9SF25;A0A494C153;C9JLJ1;C9JCW4;C9J903;C9J3H2;C9JEC9;C9JBN1;C9JCK0;C9JY82;C9JTW8;C9J7E1;A0A0D9SEW5	A0A0D9SF63;Q9BZK7	9;9;4;3;3;3;2;2;2;1;1;1;1;1;1;1;1;1;1;1;1;1	9;9;4;3;3;3;2;2;2;1;1;1;1;1;1;1;1;1;1;1;1;1	9;9;4;3;3;3;2;2;2;1;1;1;1;1;1;1;1;1;1;1;1;1	F-box-like/WD repeat-containing protein TBL1XR1	tr|A0A0D9SF63|A0A0D9SF63_HUMAN F-box-like/WD repeat-containing protein TBL1XR1 OS=Homo sapiens OX=9606 GN=TBL1XR1 PE=1 SV=1;sp|Q9BZK7|TBL1R_HUMAN F-box-like/WD repeat-containing protein TBL1XR1 OS=Homo sapiens OX=9606 GN=TBL1XR1 PE=1 SV=1	22	9	9	9	3	1	2	1	2	0	1	0	1	5	6	6	3	1	2	1	2	0	1	0	1	5	6	6	3	1	2	1	2	0	1	0
ARFGAP2	23.97149654368	23.6544717078846	4.60230095292985	23.9037097695251	23.8684420311484	23.9788451972157	Q8N6H7;E9PQP3;A0A0D9SF70;G5E9L0;E9PIY6;E9PMR9;E9PM63;H0YDX1;E9PJT7;H0YDN9;E9PK28;E9PN48;E9PNY8;H0YF45;E9PMU9	Q8N6H7;E9PQP3;A0A0D9SF70;G5E9L0;E9PIY6	5;5;5;5;4;2;2;2;2;2;2;2;1;1;1	5;5;5;5;4;2;2;2;2;2;2;2;1;1;1	4;4;4;4;3;1;1;1;1;2;1;1;0;1;0	ADP-ribosylation factor GTPase-activating protein 2	sp|Q8N6H7|ARFG2_HUMAN ADP-ribosylation factor GTPase-activating protein 2 OS=Homo sapiens OX=9606 GN=ARFGAP2 PE=1 SV=1;tr|E9PQP3|E9PQP3_HUMAN ADP-ribosylation factor GTPase-activating protein 2 (Fragment) OS=Homo sapiens OX=9606 GN=ARFGAP2 PE=1 SV=1;tr|A0A	15	5	5	4	4	4	4	3	4	2	4	2	2	1	3	2	4	4	4	3	4	2	4	2	2	1	3	2	3	3	3	2	3	1	3	1
DNM1	24.8322904968883	24.732830714894	24.9000280142007	25.0389216677725	24.8473762596687	25.0301481406667	Q05193;A0A0U1RQP1;A0A0D9SFE4;A0A0D9SFB1;A0A1B0GU67;A0A1B0GUX5;H7C5U0;K7EPK9	Q05193;A0A0U1RQP1;A0A0D9SFE4;A0A0D9SFB1;A0A1B0GU67;A0A1B0GUX5	20;20;20;19;14;11;2;1	20;20;20;19;14;11;2;1	11;11;11;10;7;7;1;0	Dynamin-1	sp|Q05193|DYN1_HUMAN Dynamin-1 OS=Homo sapiens OX=9606 GN=DNM1 PE=1 SV=2;tr|A0A0U1RQP1|A0A0U1RQP1_HUMAN Dynamin-1 OS=Homo sapiens OX=9606 GN=DNM1 PE=1 SV=1;tr|A0A0D9SFE4|A0A0D9SFE4_HUMAN Dynamin-1 OS=Homo sapiens OX=9606 GN=DNM1 PE=1 SV=1;tr|A0A0D9SFB1|A0A	8	20	20	11	5	4	7	7	8	7	5	6	7	8	15	9	5	4	7	7	8	7	5	6	7	8	15	9	1	2	4	3	4	4	2	2
MYO18A	0.920390320565859	0.922807115172014	0.92046019058597	4.59787498274219	4.62442714920931	23.6782038097757	Q92614;A0A0D9SFK2;H0YEV9	Q92614;A0A0D9SFK2	5;5;1	5;5;1	5;5;1	Unconventional myosin-XVIIIa	sp|Q92614|MY18A_HUMAN Unconventional myosin-XVIIIa OS=Homo sapiens OX=9606 GN=MYO18A PE=1 SV=3;tr|A0A0D9SFK2|A0A0D9SFK2_HUMAN Unconventional myosin-XVIIIa OS=Homo sapiens OX=9606 GN=MYO18A PE=1 SV=1	3	5	5	5	2	2	2	1	2	2	1	1	1	2	3	2	2	2	2	1	2	2	1	1	1	2	3	2	2	2	2	1	2	2	1	1
STXBP1	0.920390320565859	0.922807115172014	0.92046019058597	22.8543372922413	4.62442714920931	4.60312168044149	P61764;A0A1B0GWF2;A0A1B0GVQ5;A0A2R8Y5D4;A0A0D9SG72;A0A1B0GTP9;A0A096LP52;A0A1B0GW76	P61764;A0A1B0GWF2;A0A1B0GVQ5;A0A2R8Y5D4;A0A0D9SG72;A0A1B0GTP9	3;3;3;3;3;3;1;1	3;3;3;3;3;3;1;1	3;3;3;3;3;3;1;1	Syntaxin-binding protein 1	sp|P61764|STXB1_HUMAN Syntaxin-binding protein 1 OS=Homo sapiens OX=9606 GN=STXBP1 PE=1 SV=1;tr|A0A1B0GWF2|A0A1B0GWF2_HUMAN Syntaxin-binding protein 1 OS=Homo sapiens OX=9606 GN=STXBP1 PE=1 SV=1;tr|A0A1B0GVQ5|A0A1B0GVQ5_HUMAN Syntaxin-binding protein 1 OS=	8	3	3	3	2	1	0	0	2	1	0	1	0	3	3	1	2	1	0	0	2	1	0	1	0	3	3	1	2	1	0	0	2	1	0	1
DIAPH1	24.4846218220906	24.2427810239592	24.2516921673648	24.3439436444442	24.2802967235553	24.0068444703474	O60610;H9KV28;A0A140T8Z0;A0A0G2JH68;A0A2R8Y5N1;H7C2W8;B4E2I7;A0A2R8YEF8	O60610;H9KV28;A0A140T8Z0;A0A0G2JH68;A0A2R8Y5N1	17;17;17;17;16;1;1;1	17;17;17;17;16;1;1;1	17;17;17;17;16;1;1;1	Protein diaphanous homolog 1	sp|O60610|DIAP1_HUMAN Protein diaphanous homolog 1 OS=Homo sapiens OX=9606 GN=DIAPH1 PE=1 SV=2;tr|H9KV28|H9KV28_HUMAN Protein diaphanous homolog 1 OS=Homo sapiens OX=9606 GN=DIAPH1 PE=1 SV=2;tr|A0A140T8Z0|A0A140T8Z0_HUMAN Protein diaphanous homolog 1 OS=Ho	8	17	17	17	8	6	10	5	9	8	8	10	11	9	9	9	8	6	10	5	9	8	8	10	11	9	9	9	8	6	10	5	9	8	8	10
HSPA1A;HSPA1B	28.5641276214421	28.6859884556529	28.7133872491665	28.1229732981769	27.9804368420115	28.013291659969	P0DMV8;A0A0G2JIW1;P0DMV9;V9GZ37	P0DMV8;A0A0G2JIW1;P0DMV9;V9GZ37	63;63;63;46	63;63;63;46	34;34;34;23	Heat shock 70 kDa protein 1A;Heat shock 70 kDa protein 1B	sp|P0DMV8|HS71A_HUMAN Heat shock 70 kDa protein 1A OS=Homo sapiens OX=9606 GN=HSPA1A PE=1 SV=1;tr|A0A0G2JIW1|A0A0G2JIW1_HUMAN Heat shock 70 kDa protein 1B OS=Homo sapiens OX=9606 GN=HSPA1B PE=1 SV=1;sp|P0DMV9|HS71B_HUMAN Heat shock 70 kDa protein 1B OS=Hom	4	63	63	34	24	21	29	45	50	52	26	32	30	31	24	29	24	21	29	45	50	52	26	32	30	31	24	29	13	11	16	21	27	28	14	14
PSMB9	23.7617224631096	23.8996593213694	23.810490049074	23.9883254881169	24.0680060723059	23.9496685768267	P28065;A2ACR1;A0A0G2JJA7;A2ACR0;A0A0G2JJQ0;A0A0G2JJ13;A0A0G2JHI2	P28065;A2ACR1;A0A0G2JJA7	5;5;5;2;2;1;1	5;5;5;2;2;1;1	5;5;5;2;2;1;1	Proteasome subunit beta type-9;Proteasome subunit beta type	sp|P28065|PSB9_HUMAN Proteasome subunit beta type-9 OS=Homo sapiens OX=9606 GN=PSMB9 PE=1 SV=2;tr|A2ACR1|A2ACR1_HUMAN Proteasome subunit beta OS=Homo sapiens OX=9606 GN=PSMB9 PE=1 SV=1;tr|A0A0G2JJA7|A0A0G2JJA7_HUMAN Proteasome subunit beta OS=Homo sapiens	7	5	5	5	3	4	3	3	4	1	3	4	4	2	3	1	3	4	3	3	4	1	3	4	4	2	3	1	3	4	3	3	4	1	3	4
C4A;C4B	26.0378331256545	25.7802666155664	4.60230095292985	4.59787498274219	26.1248475048456	25.4705722435923	P0C0L4;A0A0G2JPR0;P0C0L5;A0A140TA49;A0A140TA44;A0A140TA32;F5GXS0;A0A140TA29;A0A0G2JL54;A0A3B3ISA6	P0C0L4;A0A0G2JPR0;P0C0L5;A0A140TA49;A0A140TA44;A0A140TA32;F5GXS0;A0A140TA29;A0A0G2JL54;A0A3B3ISA6	14;14;13;13;13;13;12;12;12;7	3;3;3;2;2;2;2;2;2;2	3;3;3;2;2;2;2;2;2;2	Complement C4-A;Complement C4 beta chain;Complement C4-A alpha chain;C4a anaphylatoxin;C4b-A;C4d-A;Complement C4 gamma chain;Complement C4-B;Complement C4 beta chain;Complement C4-B alpha chain;C4a anaphylatoxin;C4b-B;C4d-B;Complement C4 gamma chain	sp|P0C0L4|CO4A_HUMAN Complement C4-A OS=Homo sapiens OX=9606 GN=C4A PE=1 SV=2;tr|A0A0G2JPR0|A0A0G2JPR0_HUMAN Complement C4-A OS=Homo sapiens OX=9606 GN=C4A PE=1 SV=1;sp|P0C0L5|CO4B_HUMAN Complement C4-B OS=Homo sapiens OX=9606 GN=C4B PE=1 SV=2;tr|A0A140TA4	10	14	3	3	10	11	9	13	9	11	12	9	7	0	0	0	1	2	1	3	1	2	2	1	1	0	0	0	1	2	1	3	1	2	2	1
LPCAT1	4.60195160282929	4.61403557586007	23.3060516736456	0.919574996548437	0.924885429841861	0.920624336088298	Q8NF37;A0A0G2JQ62;A0A0G2JRI7	Q8NF37;A0A0G2JQ62;A0A0G2JRI7	8;8;4	8;8;4	8;8;4	Lysophosphatidylcholine acyltransferase 1	sp|Q8NF37|PCAT1_HUMAN Lysophosphatidylcholine acyltransferase 1 OS=Homo sapiens OX=9606 GN=LPCAT1 PE=1 SV=2;tr|A0A0G2JQ62|A0A0G2JQ62_HUMAN Lysophosphatidylcholine acyltransferase 1 (Fragment) OS=Homo sapiens OX=9606 GN=LPCAT1 PE=1 SV=1;tr|A0A0G2JRI7|A0A0G2	3	8	8	8	1	0	1	0	0	0	1	0	2	6	4	4	1	0	1	0	0	0	1	0	2	6	4	4	1	0	1	0	0	0	1	0
PUF60	26.3564906575349	26.3565074485805	26.2803852297386	26.4598898327231	26.3593590895917	26.2720062171578	A0A0J9YYL3;A0A0J9YVP6;Q9UHX1;A0A0J9YXJ8;A0A0J9YXX5;A0A0J9YVR6;E9PQ56;A0A0J9YWM1;H0YEM1;E9PN18;E9PMU7;H0YCP8;E9PL19	A0A0J9YYL3;A0A0J9YVP6;Q9UHX1;A0A0J9YXJ8;A0A0J9YXX5;A0A0J9YVR6;E9PQ56;A0A0J9YWM1;H0YEM1;E9PN18	20;20;19;19;19;16;16;15;15;10;9;8;6	20;20;19;19;19;16;16;15;15;10;9;8;6	20;20;19;19;19;16;16;15;15;10;9;8;6	Poly(U)-binding-splicing factor PUF60	tr|A0A0J9YYL3|A0A0J9YYL3_HUMAN Poly(U)-binding-splicing factor PUF60 (Fragment) OS=Homo sapiens OX=9606 GN=PUF60 PE=1 SV=1;tr|A0A0J9YVP6|A0A0J9YVP6_HUMAN Poly(U)-binding-splicing factor PUF60 (Fragment) OS=Homo sapiens OX=9606 GN=PUF60 PE=1 SV=1;sp|Q9UHX1|	13	20	20	20	14	12	14	17	16	15	16	17	14	19	14	15	14	12	14	17	16	15	16	17	14	19	14	15	14	12	14	17	16	15	16	17
PON2	24.0943425517736	24.0981233488813	24.2903164594092	24.2501023409717	24.0459355942762	24.2519088261955	Q15165;A0A0J9YXF2;A0A0J9YXU7;G3XAK4;A0A0J9YYF0;A0A0J9YYF3;A0A0J9YYJ1	Q15165;A0A0J9YXF2;A0A0J9YXU7;G3XAK4	4;4;2;2;1;1;1	4;4;2;2;1;1;1	4;4;2;2;1;1;1	Serum paraoxonase/arylesterase 2	sp|Q15165|PON2_HUMAN Serum paraoxonase/arylesterase 2 OS=Homo sapiens OX=9606 GN=PON2 PE=1 SV=4;tr|A0A0J9YXF2|A0A0J9YXF2_HUMAN Paraoxonase 2, isoform CRA_a OS=Homo sapiens OX=9606 GN=PON2 PE=1 SV=1;tr|A0A0J9YXU7|A0A0J9YXU7_HUMAN Serum paraoxonase/arylester	7	4	4	4	3	2	2	2	2	1	3	3	2	3	2	3	3	2	2	2	2	1	3	3	2	3	2	3	3	2	2	2	2	1	3	3
MATR3	28.5311095349682	28.6012686055247	28.5846644239964	28.6320429672177	28.5264902843511	28.6290227057872	P43243;A0A0R4J2E8;A8MXP9;D6REM6;D6R991;B3KM87;H0Y8T4;Q68E03;D6R8Z5;D6RBK5;D6REK4;D6RE02;D6RIA2;D6RCM3;D6RBI2;A0A1B0GX04;D6RBS2;D6RAY2;D6RAM9;D6R9F3;D6RB45	P43243;A0A0R4J2E8;A8MXP9;D6REM6;D6R991	38;38;38;34;23;18;18;6;4;4;3;3;3;3;3;2;2;2;2;2;2	38;38;38;34;23;18;18;6;4;4;3;3;3;3;3;2;2;2;2;2;2	38;38;38;34;23;18;18;6;4;4;3;3;3;3;3;2;2;2;2;2;2	Matrin-3	sp|P43243|MATR3_HUMAN Matrin-3 OS=Homo sapiens OX=9606 GN=MATR3 PE=1 SV=2;tr|A0A0R4J2E8|A0A0R4J2E8_HUMAN Matrin-3 OS=Homo sapiens OX=9606 GN=MATR3 PE=1 SV=1;tr|A8MXP9|A8MXP9_HUMAN Matrin-3 OS=Homo sapiens OX=9606 GN=MATR3 PE=1 SV=1;tr|D6REM6|D6REM6_HUMAN M	21	38	38	38	19	18	27	19	22	22	24	23	26	29	28	26	19	18	27	19	22	22	24	23	26	29	28	26	19	18	27	19	22	22	24	23
CLASP2	4.60195160282929	24.5361143856929	4.60230095292985	4.59787498274219	23.5718424314729	24.5463961796564	E3W994;A0A0U1RQI6;E7ERI8;E7EW49;O75122;J3KR49;H7C5M8;C9J668;H7C4M5;H7C4X8;D6RBU8	E3W994;A0A0U1RQI6;E7ERI8;E7EW49;O75122;J3KR49	8;8;8;8;7;7;2;1;1;1;1	8;8;8;8;7;7;2;1;1;1;1	4;4;4;4;3;3;1;0;1;1;0	CLIP-associating protein 2	tr|E3W994|E3W994_HUMAN CLIP-associating protein 2 OS=Homo sapiens OX=9606 GN=CLASP2 PE=1 SV=2;tr|A0A0U1RQI6|A0A0U1RQI6_HUMAN CLIP-associating protein 2 OS=Homo sapiens OX=9606 GN=CLASP2 PE=1 SV=1;tr|E7ERI8|E7ERI8_HUMAN CLIP-associating protein 2 OS=Homo sa	11	8	8	4	0	2	4	2	2	3	1	2	1	2	3	3	0	2	4	2	2	3	1	2	1	2	3	3	0	2	2	1	1	2	1	1
KIAA0101	24.5016671374133	24.3825158499409	24.6444394370141	23.8013412925756	4.62442714920931	4.60312168044149	Q15004;H0YMA4;A0A0U1RQM0;H0YKX3;A0A0U1RQC1	Q15004;H0YMA4;A0A0U1RQM0;H0YKX3	3;3;3;2;1	3;3;3;2;1	3;3;3;2;1	PCNA-associated factor	sp|Q15004|PAF15_HUMAN PCNA-associated factor OS=Homo sapiens OX=9606 GN=PCLAF PE=1 SV=1;tr|H0YMA4|H0YMA4_HUMAN HCG2039386, isoform CRA_b OS=Homo sapiens OX=9606 GN=PCLAF PE=1 SV=1;tr|A0A0U1RQM0|A0A0U1RQM0_HUMAN PAF domain-containing protein OS=Homo sapiens	5	3	3	3	3	0	1	1	1	1	2	3	2	2	1	2	3	0	1	1	1	1	2	3	2	2	1	2	3	0	1	1	1	1	2	3
PACSIN2	24.3342907461698	24.6666574398023	24.6277293513644	24.62472095005	24.4107991305305	24.7466828358746	Q9UNF0;A0A0U1RR22;B0QYG7;B0QYG8;H0Y923	Q9UNF0;A0A0U1RR22;B0QYG7;B0QYG8	7;7;4;4;1	7;7;4;4;1	7;7;4;4;1	Protein kinase C and casein kinase substrate in neurons protein 2	sp|Q9UNF0|PACN2_HUMAN Protein kinase C and casein kinase substrate in neurons protein 2 OS=Homo sapiens OX=9606 GN=PACSIN2 PE=1 SV=2;tr|A0A0U1RR22|A0A0U1RR22_HUMAN Protein kinase C and casein kinase substrate in neurons protein 2 (Fragment) OS=Homo sapiens	5	7	7	7	3	4	4	4	5	3	3	4	4	2	3	6	3	4	4	4	5	3	3	4	4	2	3	6	3	4	4	4	5	3	3	4
GATAD2B	23.7509301986443	4.61403557586007	23.5862332366754	4.59787498274219	4.62442714920931	23.7481682758591	Q8WXI9;A0A0U1RRM1;A0A0U1RR30	Q8WXI9;A0A0U1RRM1;A0A0U1RR30	7;7;4	7;7;4	7;7;4	Transcriptional repressor p66-beta	sp|Q8WXI9|P66B_HUMAN Transcriptional repressor p66-beta OS=Homo sapiens OX=9606 GN=GATAD2B PE=1 SV=1;tr|A0A0U1RRM1|A0A0U1RRM1_HUMAN Transcriptional repressor p66-beta OS=Homo sapiens OX=9606 GN=GATAD2B PE=1 SV=1;tr|A0A0U1RR30|A0A0U1RR30_HUMAN Transcription	3	7	7	7	0	0	2	0	3	2	3	1	3	5	4	5	0	0	2	0	3	2	3	1	3	5	4	5	0	0	2	0	3	2	3	1
PTBP1	27.8277798604872	27.7815052973103	27.8869859997073	27.9113652876024	27.8086992980898	27.8396609101424	P26599;A0A0U1RRM4;A6NLN1;A0A0D9SF20;K7EK45;K7EKJ7;A0A087WU68;K7ES59;A0A087WUW5;K7ELW5	P26599;A0A0U1RRM4;A6NLN1;A0A0D9SF20	30;30;28;15;12;11;8;6;5;4	30;30;28;15;12;11;8;6;5;4	25;25;23;15;8;9;4;5;5;3	Polypyrimidine tract-binding protein 1	sp|P26599|PTBP1_HUMAN Polypyrimidine tract-binding protein 1 OS=Homo sapiens OX=9606 GN=PTBP1 PE=1 SV=1;tr|A0A0U1RRM4|A0A0U1RRM4_HUMAN Polypyrimidine tract-binding protein 1 OS=Homo sapiens OX=9606 GN=PTBP1 PE=1 SV=1;tr|A6NLN1|A6NLN1_HUMAN Polypyrimidine t	10	30	30	25	22	21	24	19	21	23	21	20	24	23	23	24	22	21	24	19	21	23	21	20	24	23	23	24	19	18	21	17	19	21	18	17
FERMT2	23.5481615203028	23.5232479862599	23.6791707995991	4.59787498274219	4.62442714920931	23.6220974107256	Q96AC1;A0A0U1RRM8;H0YJ34;H0YJB6;G3V3J0	Q96AC1;A0A0U1RRM8;H0YJ34	10;10;10;2;1	10;10;10;2;1	8;8;8;2;1	Fermitin family homolog 2	sp|Q96AC1|FERM2_HUMAN Fermitin family homolog 2 OS=Homo sapiens OX=9606 GN=FERMT2 PE=1 SV=1;tr|A0A0U1RRM8|A0A0U1RRM8_HUMAN Fermitin family homolog 2 (Fragment) OS=Homo sapiens OX=9606 GN=FERMT2 PE=1 SV=1;tr|H0YJ34|H0YJ34_HUMAN Fermitin family homolog 2 (Fr	5	10	10	8	1	0	3	2	5	2	2	2	3	5	9	5	1	0	3	2	5	2	2	2	3	5	9	5	1	0	2	1	4	1	1	2
HLA-A	25.4169631931207	25.4907850327735	25.6570370819568	25.9289061451653	25.910290466998	25.9353956474357	A0A140T955;A0A140T933;A0A1W2PRT9;Q53Z42;A0A140T9I0;A0A140T9X5;A0A140T913;A0A1W2PPQ2	A0A140T955;A0A140T933;A0A1W2PRT9;Q53Z42;A0A140T9I0;A0A140T9X5;A0A140T913;A0A1W2PPQ2	18;18;18;18;18;18;18;15	18;18;18;18;18;18;18;15	6;6;6;6;6;6;6;6		tr|A0A140T955|A0A140T955_HUMAN HLA class I histocompatibility antigen, A alpha chain OS=Homo sapiens OX=9606 GN=HLA-A PE=1 SV=1;tr|A0A140T933|A0A140T933_HUMAN HLA class I histocompatibility antigen, A alpha chain (Fragment) OS=Homo sapiens OX=9606 GN=HLA-A	8	18	18	6	6	7	10	8	9	9	8	7	10	11	16	13	6	7	10	8	9	9	8	7	10	11	16	13	1	1	3	1	1	1	1	1
FTO	23.9940357128249	24.3021513660519	24.2948798432309	24.1715775340592	24.3088311659626	23.9996374150125	Q9C0B1;A0A1B0GUC3;A0A1B0GV98;A0A1B0GTC5;A0A1B0GU26;A0A1B0GTC3;A0A1B0GVH5;A0A1B0GTY1;A0A1B0GTI3;A0A1B0GTZ8;X6R3I0;A0A1B0GUY7	Q9C0B1;A0A1B0GUC3;A0A1B0GV98;A0A1B0GTC5;A0A1B0GU26;A0A1B0GTC3;A0A1B0GVH5;A0A1B0GTY1	5;5;5;5;5;5;5;4;2;1;1;1	5;5;5;5;5;5;5;4;2;1;1;1	5;5;5;5;5;5;5;4;2;1;1;1	Alpha-ketoglutarate-dependent dioxygenase FTO	sp|Q9C0B1|FTO_HUMAN Alpha-ketoglutarate-dependent dioxygenase FTO OS=Homo sapiens OX=9606 GN=FTO PE=1 SV=3;tr|A0A1B0GUC3|A0A1B0GUC3_HUMAN Alpha-ketoglutarate-dependent dioxygenase FTO OS=Homo sapiens OX=9606 GN=FTO PE=1 SV=1;tr|A0A1B0GV98|A0A1B0GV98_HUMAN	12	5	5	5	2	2	2	2	2	3	2	3	3	3	2	2	2	2	2	2	2	3	2	3	3	3	2	2	2	2	2	2	2	3	2	3
ALDH7A1	26.1019743889815	26.1379578303751	26.3244698219476	26.2424721326464	26.1656483013744	26.3926059316792	P49419;A0A1B0GTG2;A0A1B0GW77;A0A1B0GTJ4;A0A1B0GV49;A0A1B0GUA1;A0A1B0GW82;A0A1B0GTY9;A0A1B0GUY0;A0A0J9YWF7;A0A1B0GVU0;F8VVF2;H0YHM6;F8WDY6	P49419;A0A1B0GTG2;A0A1B0GW77;A0A1B0GTJ4;A0A1B0GV49;A0A1B0GUA1;A0A1B0GW82;A0A1B0GTY9	19;19;19;17;16;16;16;15;9;7;3;3;3;2	19;19;19;17;16;16;16;15;9;7;3;3;3;2	19;19;19;17;16;16;16;15;9;7;3;3;3;2	Alpha-aminoadipic semialdehyde dehydrogenase	sp|P49419|AL7A1_HUMAN Alpha-aminoadipic semialdehyde dehydrogenase OS=Homo sapiens OX=9606 GN=ALDH7A1 PE=1 SV=5;tr|A0A1B0GTG2|A0A1B0GTG2_HUMAN Alpha-aminoadipic semialdehyde dehydrogenase OS=Homo sapiens OX=9606 GN=ALDH7A1 PE=1 SV=1;tr|A0A1B0GW77|A0A1B0GW7	14	19	19	19	10	9	9	7	10	7	7	12	11	11	10	13	10	9	9	7	10	7	7	12	11	11	10	13	10	9	9	7	10	7	7	12
ADSL	25.4253119602294	25.3776924357987	25.3084145833405	25.4772281093496	25.3507366270734	25.6564370840106	P30566;A0A1B0GTJ7;A0A1B0GWJ0;A0A0A6YY92;A0A096LNY6;A0A1B0GWF8;A0A1B0GTG9;A0A096LNY5;A0A096LNY4;A0A096LP92;A0A096LP72;A0A1W2PRX2;A0A096LPA2;B4DEP1;A0A096LP76;A0A096LNT0;V9GY96	P30566;A0A1B0GTJ7;A0A1B0GWJ0;A0A0A6YY92;A0A096LNY6;A0A1B0GWF8;A0A1B0GTG9	11;11;11;10;8;7;6;4;3;2;2;2;2;2;2;1;1	11;11;11;10;8;7;6;4;3;2;2;2;2;2;2;1;1	11;11;11;10;8;7;6;4;3;2;2;2;2;2;2;1;1	Adenylosuccinate lyase	sp|P30566|PUR8_HUMAN Adenylosuccinate lyase OS=Homo sapiens OX=9606 GN=ADSL PE=1 SV=2;tr|A0A1B0GTJ7|A0A1B0GTJ7_HUMAN Adenylosuccinate lyase OS=Homo sapiens OX=9606 GN=ADSL PE=1 SV=1;tr|A0A1B0GWJ0|A0A1B0GWJ0_HUMAN Adenylosuccinate lyase OS=Homo sapiens OX=9	17	11	11	11	3	2	6	2	5	6	5	5	5	2	6	4	3	2	6	2	5	6	5	5	5	2	6	4	3	2	6	2	5	6	5	5
ASAH1	23.9358901752743	23.904169328998	23.8870673709695	24.1750853306962	24.2359335819786	24.0209819728997	Q13510;A0A1B0GTM3;A0A1B0GUA4;A0A1B0GUE3;A0A1B0GW68;A0A1B0GUW4;E7EMM4;A0A1B0GUH5;A0A1B0GTZ5;A0A1B0GUG1;A0A1B0GV06;A0A1B0GTP7;A0A1B0GVG2;A0A1B0GUB3;A0A1B0GUJ3;A0A1B0GU62;A0A1B0GVE7;A0A1B0GW66;A0A1B0GW48	Q13510;A0A1B0GTM3;A0A1B0GUA4;A0A1B0GUE3;A0A1B0GW68;A0A1B0GUW4;E7EMM4;A0A1B0GUH5;A0A1B0GTZ5;A0A1B0GUG1;A0A1B0GV06;A0A1B0GTP7;A0A1B0GVG2	8;8;8;8;8;8;7;7;7;7;5;5;4;3;2;2;2;2;1	8;8;8;8;8;8;7;7;7;7;5;5;4;3;2;2;2;2;1	7;7;7;7;7;7;6;7;6;7;5;4;3;2;1;1;1;1;0	Acid ceramidase;Acid ceramidase subunit alpha;Acid ceramidase subunit beta	sp|Q13510|ASAH1_HUMAN Acid ceramidase OS=Homo sapiens OX=9606 GN=ASAH1 PE=1 SV=5;tr|A0A1B0GTM3|A0A1B0GTM3_HUMAN Acid ceramidase OS=Homo sapiens OX=9606 GN=ASAH1 PE=1 SV=1;tr|A0A1B0GUA4|A0A1B0GUA4_HUMAN Acid ceramidase OS=Homo sapiens OX=9606 GN=ASAH1 PE=1	19	8	8	7	4	3	5	3	4	2	3	4	3	4	8	5	4	3	5	3	4	2	3	4	3	4	8	5	3	3	4	2	3	2	3	3
PXN	24.0486817628064	24.1303770013745	24.3200336666073	23.8510993457115	4.62442714920931	24.1311623980082	P49023;F5GZ78;A0A1B0GTU4;A0A1B0GU60;F5H836;A0A1B0GV30	P49023;F5GZ78;A0A1B0GTU4	5;5;5;2;1;1	5;5;5;2;1;1	5;5;5;2;1;1	Paxillin	sp|P49023|PAXI_HUMAN Paxillin OS=Homo sapiens OX=9606 GN=PXN PE=1 SV=3;tr|F5GZ78|F5GZ78_HUMAN Paxillin OS=Homo sapiens OX=9606 GN=PXN PE=1 SV=1;tr|A0A1B0GTU4|A0A1B0GTU4_HUMAN Paxillin OS=Homo sapiens OX=9606 GN=PXN PE=1 SV=1	6	5	5	5	2	1	3	3	3	3	4	3	3	1	2	1	2	1	3	3	3	3	4	3	3	1	2	1	2	1	3	3	3	3	4	3
CTSD	25.4753737452886	25.670822625881	25.6559459909304	25.6963870944392	25.8360044963032	25.5845425726341	P07339;A0A1B0GW44;A0A1B0GVD5;A0A1B0GWE8;A0A1B0GV23;A0A1B0GVP3;A0A1B0GU92;A0A1B0GU03;H7C469;C9JH19;H7C1V0;F8WD96;F8W787;A0A1B0GVF1;A0A1B0GV01	P07339;A0A1B0GW44;A0A1B0GVD5;A0A1B0GWE8;A0A1B0GV23;A0A1B0GVP3;A0A1B0GU92;A0A1B0GU03;H7C469;C9JH19	16;16;16;16;14;13;13;13;11;9;7;7;5;1;1	16;16;16;16;14;13;13;13;11;9;7;7;5;1;1	16;16;16;16;14;13;13;13;11;9;7;7;5;1;1	Cathepsin D;Cathepsin D light chain;Cathepsin D heavy chain	sp|P07339|CATD_HUMAN Cathepsin D OS=Homo sapiens OX=9606 GN=CTSD PE=1 SV=1;tr|A0A1B0GW44|A0A1B0GW44_HUMAN Cathepsin D OS=Homo sapiens OX=9606 GN=CTSD PE=1 SV=1;tr|A0A1B0GVD5|A0A1B0GVD5_HUMAN Cathepsin D OS=Homo sapiens OX=9606 GN=CTSD PE=1 SV=1;tr|A0A1B0GW	15	16	16	16	8	10	11	10	9	9	9	9	10	14	15	14	8	10	11	10	9	9	9	9	10	14	15	14	8	10	11	10	9	9	9	9
NEDD4L	4.60195160282929	23.8109802781184	23.628786372747	0.919574996548437	0.924885429841861	0.920624336088298	Q96PU5;K7ERN1;A0A1B0GVY1	Q96PU5;K7ERN1;A0A1B0GVY1	3;3;3	3;3;3	2;2;2	E3 ubiquitin-protein ligase NEDD4-like	sp|Q96PU5|NED4L_HUMAN E3 ubiquitin-protein ligase NEDD4-like OS=Homo sapiens OX=9606 GN=NEDD4L PE=1 SV=2;tr|K7ERN1|K7ERN1_HUMAN E3 ubiquitin-protein ligase NEDD4-like (Fragment) OS=Homo sapiens OX=9606 GN=NEDD4L PE=1 SV=1;tr|A0A1B0GVY1|A0A1B0GVY1_HUMAN E3	3	3	3	2	1	0	0	1	2	2	1	2	2	0	0	0	1	0	0	1	2	2	1	2	2	0	0	0	1	0	0	0	1	1	1	1
DPY19L1	4.60195160282929	4.61403557586007	23.7961014144723	0.919574996548437	0.924885429841861	0.920624336088298	Q2PZI1;H7C3M5;A0A1B0GW05	Q2PZI1;H7C3M5;A0A1B0GW05	3;3;3	3;3;3	3;3;3	Probable C-mannosyltransferase DPY19L1	sp|Q2PZI1|D19L1_HUMAN Probable C-mannosyltransferase DPY19L1 OS=Homo sapiens OX=9606 GN=DPY19L1 PE=2 SV=1;tr|H7C3M5|H7C3M5_HUMAN Probable C-mannosyltransferase DPY19L1 (Fragment) OS=Homo sapiens OX=9606 GN=DPY19L1 PE=1 SV=1;tr|A0A1B0GW05|A0A1B0GW05_HUMAN P	3	3	3	3	0	0	1	0	0	0	0	0	2	3	1	2	0	0	1	0	0	0	0	0	2	3	1	2	0	0	1	0	0	0	0	0
DPYSL2	27.3793130514367	27.2768407404159	27.4494741228541	27.4473472412489	27.2819774132684	27.3276595397185	Q16555;A0A1C7CYX9;E5RFU4	Q16555;A0A1C7CYX9	32;32;4	32;32;4	27;27;2	Dihydropyrimidinase-related protein 2	sp|Q16555|DPYL2_HUMAN Dihydropyrimidinase-related protein 2 OS=Homo sapiens OX=9606 GN=DPYSL2 PE=1 SV=1;tr|A0A1C7CYX9|A0A1C7CYX9_HUMAN Dihydropyrimidinase-related protein 2 OS=Homo sapiens OX=9606 GN=DPYSL2 PE=1 SV=1	3	32	32	27	13	14	22	11	19	17	16	19	21	25	22	25	13	14	22	11	19	17	16	19	21	25	22	25	10	12	18	7	15	13	11	15
SFXN3	25.1393833509397	25.056765038021	25.277603540834	25.249415283052	25.1618100171488	25.3998260376473	Q9BWM7;A0A1P0AYU5;S4R3N9	Q9BWM7;A0A1P0AYU5;S4R3N9	13;13;7	13;13;7	12;12;7	Sideroflexin-3	sp|Q9BWM7|SFXN3_HUMAN Sideroflexin-3 OS=Homo sapiens OX=9606 GN=SFXN3 PE=1 SV=3;tr|A0A1P0AYU5|A0A1P0AYU5_HUMAN Sidoreflexin OS=Homo sapiens OX=9606 GN=SFXN3 PE=1 SV=1;tr|S4R3N9|S4R3N9_HUMAN Sideroflexin-3 OS=Homo sapiens OX=9606 GN=SFXN3 PE=1 SV=1	3	13	13	12	5	6	5	5	5	4	4	5	5	11	10	9	5	6	5	5	5	4	4	5	5	11	10	9	4	5	4	4	4	3	3	4
PIGT	23.8305507960855	23.7347956057591	23.9128732596874	23.9733372192758	4.62442714920931	24.1207605752878	Q969N2;A0A1W2PNP0;A0A1W2PPR6;A0A1W2PPS0;A0A1W2PPC3;A0A1W2PP57;A0A1W2PP53;A0A1W2PPQ7;A0A1W2PQN1;A0A1W2PQ52;A0A1W2PRZ8;A0A1W2PQY1;A0A1W2PSC5;A0A1W2PP13;A0A1W2PPK4;A0A1W2PR92;A0A1W2PRV7;A0A1W2PPI8;A0A1W2PRH2;H7C2Y2;A0A1W2PQ29;A0A1W2PNW9;A0A1W2PRG1;A0A1W2PR73;A0A1W2PNS2;A0A1W2PPU8;A0A1W2PRH8;A0A1W2PQL3;A0A1W2PR22;A0A1W2PP98;A0A1W2PNZ5;A0A1W2PP03;B7Z7C5;A0A1W2PP91	Q969N2;A0A1W2PNP0;A0A1W2PPR6;A0A1W2PPS0;A0A1W2PPC3;A0A1W2PP57;A0A1W2PP53;A0A1W2PPQ7;A0A1W2PQN1;A0A1W2PQ52;A0A1W2PRZ8;A0A1W2PQY1;A0A1W2PSC5;A0A1W2PP13	9;9;9;8;8;8;8;7;7;6;6;6;5;5;4;3;2;2;2;2;2;2;2;2;1;1;1;1;1;1;1;1;1;1	9;9;9;8;8;8;8;7;7;6;6;6;5;5;4;3;2;2;2;2;2;2;2;2;1;1;1;1;1;1;1;1;1;1	9;9;9;8;8;8;8;7;7;6;6;6;5;5;4;3;2;2;2;2;2;2;2;2;1;1;1;1;1;1;1;1;1;1	GPI transamidase component PIG-T	sp|Q969N2|PIGT_HUMAN GPI transamidase component PIG-T OS=Homo sapiens OX=9606 GN=PIGT PE=1 SV=1;tr|A0A1W2PNP0|A0A1W2PNP0_HUMAN GPI transamidase component PIG-T (Fragment) OS=Homo sapiens OX=9606 GN=PIGT PE=1 SV=1;tr|A0A1W2PPR6|A0A1W2PPR6_HUMAN GPI transami	34	9	9	9	2	1	3	2	4	3	3	2	4	4	4	4	2	1	3	2	4	3	3	2	4	4	4	4	2	1	3	2	4	3	3	2
NECAP1	4.60195160282929	4.61403557586007	24.0450190419077	0.919574996548437	0.924885429841861	0.920624336088298	Q8NC96;F5H2U7;A0A1W2PNT6;F5GYH1;A0A1W2PRM0;A0A1W2PRL5;A0A1W2PR09;A0A1W2PRW5	Q8NC96;F5H2U7;A0A1W2PNT6;F5GYH1;A0A1W2PRM0;A0A1W2PRL5;A0A1W2PR09;A0A1W2PRW5	3;3;3;3;3;3;3;2	3;3;3;3;3;3;3;2	3;3;3;3;3;3;3;2	Adaptin ear-binding coat-associated protein 1	sp|Q8NC96|NECP1_HUMAN Adaptin ear-binding coat-associated protein 1 OS=Homo sapiens OX=9606 GN=NECAP1 PE=1 SV=2;tr|F5H2U7|F5H2U7_HUMAN Adaptin ear-binding coat-associated protein 1 (Fragment) OS=Homo sapiens OX=9606 GN=NECAP1 PE=1 SV=8;tr|A0A1W2PNT6|A0A1W2	8	3	3	3	0	1	1	1	2	2	0	2	2	0	0	1	0	1	1	1	2	2	0	2	2	0	0	1	0	1	1	1	2	2	0	2
GOSR2	23.5331462427686	4.61403557586007	4.60230095292985	0.919574996548437	0.924885429841861	0.920624336088298	O14653;A0A1W2PR02;E7EQ34;A0A1W2PS81;A0A1W2PQP2;A0A1W2PQM3;A0A1W2PRC2;I3L4Z6;A0A1W2PPG1;A0A1W2PPP5;A0A1W2PPG5;A0A1W2PRP7;A0A1W2PS12;A0A1W2PRL0;A0A1W2PR23;A0A1W2PQE0;I3NI02;A0A1W2PQ38;A0A1W2PPW8;A0A1W2PQ77;A0A1W2PNV3;A0A1W2PRD0;A0A1W2PQ06;I3L1K7;A0A1W2PRE6;A0A1W2PPJ0;I3L0K1;A0A1W2PRV0;A0A1X7SBU8;A0A1W2PQS3;A0A1W2PQ12	O14653;A0A1W2PR02;E7EQ34;A0A1W2PS81;A0A1W2PQP2;A0A1W2PQM3;A0A1W2PRC2;I3L4Z6;A0A1W2PPG1;A0A1W2PPP5;A0A1W2PPG5;A0A1W2PRP7;A0A1W2PS12;A0A1W2PRL0;A0A1W2PR23;A0A1W2PQE0;I3NI02;A0A1W2PQ38;A0A1W2PPW8;A0A1W2PQ77;A0A1W2PNV3;A0A1W2PRD0;A0A1W2PQ06;I3L1K7;A0A1W2PRE6;A0A1W2PPJ0;I3L0K1;A0A1W2PRV0;A0A1X7SBU8;A0A1W2PQS3;A0A1W2PQ12	2;2;2;2;2;2;2;2;2;2;2;2;2;2;2;2;2;2;2;2;2;1;1;1;1;1;1;1;1;1;1	2;2;2;2;2;2;2;2;2;2;2;2;2;2;2;2;2;2;2;2;2;1;1;1;1;1;1;1;1;1;1	2;2;2;2;2;2;2;2;2;2;2;2;2;2;2;2;2;2;2;2;2;1;1;1;1;1;1;1;1;1;1	Golgi SNAP receptor complex member 2	sp|O14653|GOSR2_HUMAN Golgi SNAP receptor complex member 2 OS=Homo sapiens OX=9606 GN=GOSR2 PE=1 SV=2;tr|A0A1W2PR02|A0A1W2PR02_HUMAN Golgi SNAP receptor complex member 2 OS=Homo sapiens OX=9606 GN=GOSR2 PE=1 SV=1;tr|E7EQ34|E7EQ34_HUMAN Uncharacterized prot	31	2	2	2	0	0	1	1	2	1	2	1	0	2	2	2	0	0	1	1	2	1	2	1	0	2	2	2	0	0	1	1	2	1	2	1
	24.7506235793152	24.5838829631179	24.5799764874789	24.5120758883958	24.6204203131901	24.7453497605412	A0A1W2PNV4;Q92747;E9PF58;F8WFD3	A0A1W2PNV4	18;8;7;1	18;8;7;1	7;7;6;1		tr|A0A1W2PNV4|A0A1W2PNV4_HUMAN Uncharacterized protein OS=Homo sapiens OX=9606 PE=4 SV=1	4	18	18	7	5	5	7	3	3	4	5	5	6	8	7	8	5	5	7	3	3	4	5	5	6	8	7	8	0	0	2	0	0	1	1	0
UNC45A	4.60195160282929	24.1201277449055	24.2849624407097	4.59787498274219	4.62442714920931	24.1786605963957	Q9H3U1;A0A1W2PNX8	Q9H3U1;A0A1W2PNX8	8;8	8;8	8;8	Protein unc-45 homolog A	sp|Q9H3U1|UN45A_HUMAN Protein unc-45 homolog A OS=Homo sapiens OX=9606 GN=UNC45A PE=1 SV=1;tr|A0A1W2PNX8|A0A1W2PNX8_HUMAN Protein unc-45 homolog A OS=Homo sapiens OX=9606 GN=UNC45A PE=1 SV=1	2	8	8	8	1	1	2	1	3	2	1	3	3	2	3	1	1	1	2	1	3	2	1	3	3	2	3	1	1	1	2	1	3	2	1	3
SCARB2	24.3176207290305	23.9959341095878	24.3318332353327	24.2088838698141	24.4064588310022	24.2109655739189	Q14108;A0A1W2PPX5;A0A1W2PQR6;A0A1W2PQB7;A0A1W2PS43;A0A1W2PRS1;A0A1W2PRF6;A0A1W2PPU6;A0A1W2PSE4;D6RDG0;A0A1W2PS70;A0A1W2PNX7	Q14108;A0A1W2PPX5;A0A1W2PQR6;A0A1W2PQB7;A0A1W2PS43;A0A1W2PRS1;A0A1W2PRF6;A0A1W2PPU6	9;9;9;9;9;8;7;7;2;1;1;1	9;9;9;9;9;8;7;7;2;1;1;1	9;9;9;9;9;8;7;7;2;1;1;1	Lysosome membrane protein 2	sp|Q14108|SCRB2_HUMAN Lysosome membrane protein 2 OS=Homo sapiens OX=9606 GN=SCARB2 PE=1 SV=2;tr|A0A1W2PPX5|A0A1W2PPX5_HUMAN Lysosome membrane protein 2 OS=Homo sapiens OX=9606 GN=SCARB2 PE=1 SV=1;tr|A0A1W2PQR6|A0A1W2PQR6_HUMAN Lysosome membrane protein 2	12	9	9	9	2	2	4	2	3	2	3	3	3	3	6	3	2	2	4	2	3	2	3	3	3	3	6	3	2	2	4	2	3	2	3	3
TCEA1	24.4482771530347	24.554323256745	24.6691471786263	24.4405042311886	24.2697790243415	24.7781120302303	P23193;A0A1W2PPZ5;A0A1W2PRL9;E5RJ93;E5RIS7;B7Z4S1;Q15560;A0A0A0MT58;E5RK46;A0A1W2PS15;E5RFI1;A0A1W2PPV7;Q5JRI7	P23193;A0A1W2PPZ5;A0A1W2PRL9;E5RJ93;E5RIS7	8;8;6;4;4;3;2;2;1;1;1;1;1	8;8;6;4;4;3;2;2;1;1;1;1;1	8;8;6;4;4;3;2;2;1;1;1;1;1	Transcription elongation factor A protein 1	sp|P23193|TCEA1_HUMAN Transcription elongation factor A protein 1 OS=Homo sapiens OX=9606 GN=TCEA1 PE=1 SV=2;tr|A0A1W2PPZ5|A0A1W2PPZ5_HUMAN Transcription elongation factor A protein 1 OS=Homo sapiens OX=9606 GN=TCEA1 PE=1 SV=1;tr|A0A1W2PRL9|A0A1W2PRL9_HUMA	13	8	8	8	5	4	3	3	5	4	5	5	3	6	5	6	5	4	3	3	5	4	5	5	3	6	5	6	5	4	3	3	5	4	5	5
DDX17	25.7705203362761	25.9974208799562	25.9063502395931	25.9466378910418	25.9531371299012	25.9708605266105	Q92841;A0A1X7SBZ2;A0A5H1ZRQ2;A0A1W2PQ51	Q92841;A0A1X7SBZ2;A0A5H1ZRQ2;A0A1W2PQ51	37;37;37;37	25;25;25;25	22;22;22;22	Probable ATP-dependent RNA helicase DDX17	sp|Q92841|DDX17_HUMAN Probable ATP-dependent RNA helicase DDX17 OS=Homo sapiens OX=9606 GN=DDX17 PE=1 SV=2;tr|A0A1X7SBZ2|A0A1X7SBZ2_HUMAN Probable ATP-dependent RNA helicase DDX17 OS=Homo sapiens OX=9606 GN=DDX17 PE=1 SV=1;tr|A0A5H1ZRQ2|A0A5H1ZRQ2_HUMAN Pr	4	37	25	22	20	21	26	20	21	22	19	22	22	26	31	27	12	13	15	11	12	13	11	13	13	15	20	16	10	11	13	9	10	11	10	12
ATXN10	24.0265646412577	24.2502469430607	24.2838327425825	24.2423449228805	24.3759706053872	24.2978208330237	Q9UBB4;A0A1W2PQD2;B1AHE4	Q9UBB4;A0A1W2PQD2	4;4;1	4;4;1	4;4;1	Ataxin-10	sp|Q9UBB4|ATX10_HUMAN Ataxin-10 OS=Homo sapiens OX=9606 GN=ATXN10 PE=1 SV=1;tr|A0A1W2PQD2|A0A1W2PQD2_HUMAN Ataxin-10 OS=Homo sapiens OX=9606 GN=ATXN10 PE=1 SV=1	3	4	4	4	3	3	4	3	4	4	3	4	4	2	2	2	3	3	4	3	4	4	3	4	4	2	2	2	3	3	4	3	4	4	3	4
GCSH	4.60195160282929	4.61403557586007	24.5691208562043	4.59787498274219	4.62442714920931	24.678794825014	P23434;A0A1W2PQV2;H3BUH9	P23434;A0A1W2PQV2;H3BUH9	2;2;2	2;2;2	2;2;2	Glycine cleavage system H protein, mitochondrial	sp|P23434|GCSH_HUMAN Glycine cleavage system H protein, mitochondrial OS=Homo sapiens OX=9606 GN=GCSH PE=1 SV=2;tr|A0A1W2PQV2|A0A1W2PQV2_HUMAN Glycine cleavage system H protein, mitochondrial (Fragment) OS=Homo sapiens OX=9606 GN=GCSH PE=1 SV=1;tr|H3BUH9|H	3	2	2	2	1	1	2	1	2	2	0	1	2	2	2	2	1	1	2	1	2	2	0	1	2	2	2	2	1	1	2	1	2	2	0	1
MED17	0.920390320565859	0.922807115172014	0.92046019058597	23.7443748105378	23.8842748769544	23.6798150995909	A0A1W2PRB8;Q9NVC6;A0A1W2PNW7;A0A1W2PNF3;E9PKQ4;A0A1W2PPP8;A0A1W2PR99;A0A1W2PQ48;A0A1W2PS69;E9PM72;A0A1W2PRX4;A0A1W2PS27	A0A1W2PRB8;Q9NVC6;A0A1W2PNW7	4;2;2;1;1;1;1;1;1;1;1;1	4;2;2;1;1;1;1;1;1;1;1;1	2;2;2;1;1;1;1;1;1;1;1;1	Mediator of RNA polymerase II transcription subunit 17	tr|A0A1W2PRB8|A0A1W2PRB8_HUMAN DUF1907 domain-containing protein OS=Homo sapiens OX=9606 PE=4 SV=1;sp|Q9NVC6|MED17_HUMAN Mediator of RNA polymerase II transcription subunit 17 OS=Homo sapiens OX=9606 GN=MED17 PE=1 SV=2;tr|A0A1W2PNW7|A0A1W2PNW7_HUMAN Mediat	12	4	4	2	2	2	2	1	1	0	0	1	1	0	0	0	2	2	2	1	1	0	0	1	1	0	0	0	0	0	0	0	0	0	0	0
SMN1;SMN2	4.60195160282929	24.1583082817374	4.60230095292985	0.919574996548437	0.924885429841861	0.920624336088298	Q16637;A0A1W2PRV5;E7EQZ4;H0YBZ9;A0A0G2JRX5;A0A0G2JRY6;B4DP61	Q16637;A0A1W2PRV5;E7EQZ4;H0YBZ9;A0A0G2JRX5;A0A0G2JRY6;B4DP61	2;2;2;1;1;1;1	2;2;2;1;1;1;1	2;2;2;1;1;1;1	Survival motor neuron protein	sp|Q16637|SMN_HUMAN Survival motor neuron protein OS=Homo sapiens OX=9606 GN=SMN1 PE=1 SV=1;tr|A0A1W2PRV5|A0A1W2PRV5_HUMAN Survival motor neuron protein OS=Homo sapiens OX=9606 GN=SMN2 PE=1 SV=1;tr|E7EQZ4|E7EQZ4_HUMAN Survival motor neuron protein OS=Homo	7	2	2	2	0	1	1	1	1	1	0	2	1	1	2	1	0	1	1	1	1	1	0	2	1	1	2	1	0	1	1	1	1	1	0	2
	25.6956174235105	25.6778007059794	25.4866484676508	25.8364379767133	26.0579633069443	25.7360868392122	A0A222	A0A222	17	17	17		sp|A0A222|BIRA_HUMAN BirA R118G OS=Homo sapiens GN=BIRA	1	17	17	17	11	10	12	14	15	17	12	11	11	4	0	5	11	10	12	14	15	17	12	11	11	4	0	5	11	10	12	14	15	17	12	11
PHGDH	27.5319275368689	27.5326707727006	27.6931862838793	27.5386029152728	27.475837559805	27.6431323052026	O43175;A0A286YF22;A0A2C9F2M7;A0A286YFA2;A0A286YFL2;A0A286YFM8;A0A286YFC8;A0A286YFB2;A0A286YER3;A0A286YF78;A0A286YF34;A0A286YFF3;A0A286YFK5;A0A286YFE1	O43175;A0A286YF22;A0A2C9F2M7;A0A286YFA2;A0A286YFL2;A0A286YFM8	27;27;24;22;20;14;11;11;9;9;7;5;5;4	27;27;24;22;20;14;11;11;9;9;7;5;5;4	27;27;24;22;20;14;11;11;9;9;7;5;5;4	D-3-phosphoglycerate dehydrogenase	sp|O43175|SERA_HUMAN D-3-phosphoglycerate dehydrogenase OS=Homo sapiens OX=9606 GN=PHGDH PE=1 SV=4;tr|A0A286YF22|A0A286YF22_HUMAN D-3-phosphoglycerate dehydrogenase OS=Homo sapiens OX=9606 GN=PHGDH PE=1 SV=1;tr|A0A2C9F2M7|A0A2C9F2M7_HUMAN D-3-phosphoglycer	14	27	27	27	21	20	23	17	16	15	19	22	22	21	20	21	21	20	23	17	16	15	19	22	22	21	20	21	21	20	23	17	16	15	19	22
PPT1	24.931027457219	24.8039048574288	24.9131016028672	25.3478678748041	25.198617394365	24.7611644685017	P50897;A0A2C9F2P4;A0A286YFF7;Q5T0S4;A0A286YFE3;A0A286YFL8;E9PIA8;A0A286YFL6;E9PK48;E9PSE5	P50897;A0A2C9F2P4;A0A286YFF7;Q5T0S4;A0A286YFE3;A0A286YFL8;E9PIA8	10;10;10;8;8;8;5;3;3;2	10;10;10;8;8;8;5;3;3;2	10;10;10;8;8;8;5;3;3;2	Palmitoyl-protein thioesterase 1	sp|P50897|PPT1_HUMAN Palmitoyl-protein thioesterase 1 OS=Homo sapiens OX=9606 GN=PPT1 PE=1 SV=1;tr|A0A2C9F2P4|A0A2C9F2P4_HUMAN Palmitoyl-protein thioesterase 1 OS=Homo sapiens OX=9606 GN=PPT1 PE=1 SV=1;tr|A0A286YFF7|A0A286YFF7_HUMAN Palmitoyl-protein thioe	10	10	10	10	3	3	5	3	4	5	3	4	4	7	5	8	3	3	5	3	4	5	3	4	4	7	5	8	3	3	5	3	4	5	3	4
CAMK2G;CAMK2B	23.9094895481738	23.8538615791625	23.9998954307587	24.0028163887856	23.8905967882679	24.0858601251598	Q13555;Q5SWX3;A0A2Q3DQE3;Q8WU40;H0Y6G2;H7BXS4;E9PBE8;E7ERS6;E7ETC9;H7C394	Q13555;Q5SWX3;A0A2Q3DQE3;Q8WU40;H0Y6G2;H7BXS4	11;11;11;9;7;6;2;1;1;1	11;11;11;9;7;6;2;1;1;1	3;3;3;2;2;0;0;0;0;0	Calcium/calmodulin-dependent protein kinase type II subunit gamma	sp|Q13555|KCC2G_HUMAN Calcium/calmodulin-dependent protein kinase type II subunit gamma OS=Homo sapiens OX=9606 GN=CAMK2G PE=1 SV=4;tr|Q5SWX3|Q5SWX3_HUMAN Calcium/calmodulin-dependent protein kinase (CaM kinase) II gamma, isoform CRA_n OS=Homo sapiens OX=9	10	11	11	3	8	3	7	5	7	5	5	5	4	5	8	6	8	3	7	5	7	5	5	5	4	5	8	6	2	1	3	2	2	2	2	1
GSS	25.4491907197392	25.4328803185678	25.4004450872345	25.6371871343914	25.6157982170305	25.5772414106002	P48637;A0A2R8Y430;A0A2R8Y5T7;A0A2R8Y7I7;A0A2R8Y6Q7;A0A2R8YF34;A0A2R8Y2X9;A0A2R8Y6Y6;A0A2R8Y4V9;A0A2R8Y790;A0A2R8Y446;A0A0S2Z4J7;A0A2R8Y2F2	P48637;A0A2R8Y430;A0A2R8Y5T7	17;17;14;6;4;3;2;2;2;2;2;2;1	17;17;14;6;4;3;2;2;2;2;2;2;1	17;17;14;6;4;3;2;2;2;2;2;2;1	Glutathione synthetase	sp|P48637|GSHB_HUMAN Glutathione synthetase OS=Homo sapiens OX=9606 GN=GSS PE=1 SV=1;tr|A0A2R8Y430|A0A2R8Y430_HUMAN Glutathione synthetase OS=Homo sapiens OX=9606 GN=GSS PE=1 SV=1;tr|A0A2R8Y5T7|A0A2R8Y5T7_HUMAN Glutathione synthetase (Fragment) OS=Homo sap	13	17	17	17	14	9	12	8	7	7	11	8	9	5	6	5	14	9	12	8	7	7	11	8	9	5	6	5	14	9	12	8	7	7	11	8
ABCB7	0.920390320565859	0.922807115172014	0.92046019058597	4.59787498274219	23.3363354789364	4.60312168044149	O75027;A0A2R8Y473;A0A590UJS8;B4DGL8;A0A5F9ZA98;E9PJR8;A0A087WW65;E9PNQ5;A0A2R8Y3N2	O75027;A0A2R8Y473;A0A590UJS8;B4DGL8;A0A5F9ZA98;E9PJR8;A0A087WW65	5;5;5;5;5;3;3;1;1	5;5;5;5;5;3;3;1;1	5;5;5;5;5;3;3;1;1	ATP-binding cassette sub-family B member 7, mitochondrial	sp|O75027|ABCB7_HUMAN ATP-binding cassette sub-family B member 7, mitochondrial OS=Homo sapiens OX=9606 GN=ABCB7 PE=1 SV=2;tr|A0A2R8Y473|A0A2R8Y473_HUMAN ATP-binding cassette sub-family B member 7, mitochondrial OS=Homo sapiens OX=9606 GN=ABCB7 PE=1 SV=1;t	9	5	5	5	1	3	1	0	0	0	1	0	1	4	4	3	1	3	1	0	0	0	1	0	1	4	4	3	1	3	1	0	0	0	1	0
CD9	4.60195160282929	4.61403557586007	25.8160199667898	4.59787498274219	4.62442714920931	26.0034813685577	P21926;A6NNI4;A0A2R8Y478;G8JLH6	P21926;A6NNI4;A0A2R8Y478;G8JLH6	3;3;3;3	3;3;3;3	3;3;3;3	CD9 antigen;Tetraspanin	sp|P21926|CD9_HUMAN CD9 antigen OS=Homo sapiens OX=9606 GN=CD9 PE=1 SV=4;tr|A6NNI4|A6NNI4_HUMAN Tetraspanin OS=Homo sapiens OX=9606 GN=CD9 PE=1 SV=1;tr|A0A2R8Y478|A0A2R8Y478_HUMAN Tetraspanin OS=Homo sapiens OX=9606 GN=CD9 PE=1 SV=1;tr|G8JLH6|G8JLH6_HUMAN	4	3	3	3	1	1	2	1	1	1	1	1	2	3	2	2	1	1	2	1	1	1	1	1	2	3	2	2	1	1	2	1	1	1	1	1
SMARCE1	24.4856662071595	24.5841697869207	24.7511345753327	24.1903889662006	24.076756892445	24.3731848387307	Q969G3;A0A2R8Y765;J3QKS7;A0A2R8Y7U4;A0A2U3TZQ7;A0A2R8Y7I9;A0A2R8Y4T4;A0A2R8Y855;B4DGM3;J3QR61;A0A2R8YES3;J3KT85;A0A2R8YD78;A0A2R8YFC8;A0A2R8YEB8;J3QKX6	Q969G3;A0A2R8Y765;J3QKS7;A0A2R8Y7U4;A0A2U3TZQ7;A0A2R8Y7I9;A0A2R8Y4T4;A0A2R8Y855;B4DGM3;J3QR61;A0A2R8YES3	6;6;6;6;6;6;6;6;6;5;5;2;2;1;1;1	6;6;6;6;6;6;6;6;6;5;5;2;2;1;1;1	6;6;6;6;6;6;6;6;6;5;5;2;2;1;1;1	SWI/SNF-related matrix-associated actin-dependent regulator of chromatin subfamily E member 1	sp|Q969G3|SMCE1_HUMAN SWI/SNF-related matrix-associated actin-dependent regulator of chromatin subfamily E member 1 OS=Homo sapiens OX=9606 GN=SMARCE1 PE=1 SV=2;tr|A0A2R8Y765|A0A2R8Y765_HUMAN SWI/SNF-related matrix-associated actin-dependent regulator of c	16	6	6	6	2	2	3	2	2	5	2	3	3	5	6	6	2	2	3	2	2	5	2	3	3	5	6	6	2	2	3	2	2	5	2	3
CTNNB1	25.5282056034262	25.6335611230555	25.7117474128481	24.531600391763	24.4044462056835	24.4758066434759	P35222;A0A2R8Y804;A0A2R8Y543;B4DGU4;A0A2R8YCH5;A0A2R8Y5A3;A0A2R8Y7Z0;A0A2R8Y5C3;A0A2R8Y750;A0A2R8Y5Z1;A0A2R8Y6G0;A0A2R8Y815;A0A2R8YG06;C9IZ65	P35222;A0A2R8Y804;A0A2R8Y543;B4DGU4;A0A2R8YCH5;A0A2R8Y5A3;A0A2R8Y7Z0;A0A2R8Y5C3;A0A2R8Y750;A0A2R8Y5Z1;A0A2R8Y6G0	24;24;24;24;24;24;23;22;22;21;14;7;2;1	24;24;24;24;24;24;23;22;22;21;14;7;2;1	20;20;20;20;20;20;19;18;18;17;11;7;2;1	Catenin beta-1	sp|P35222|CTNB1_HUMAN Catenin beta-1 OS=Homo sapiens OX=9606 GN=CTNNB1 PE=1 SV=1;tr|A0A2R8Y804|A0A2R8Y804_HUMAN Catenin beta-1 OS=Homo sapiens OX=9606 GN=CTNNB1 PE=1 SV=1;tr|A0A2R8Y543|A0A2R8Y543_HUMAN Catenin beta-1 OS=Homo sapiens OX=9606 GN=CTNNB1 PE=1	14	24	24	20	11	8	7	13	14	11	15	17	16	14	8	12	11	8	7	13	14	11	15	17	16	14	8	12	9	6	5	10	12	8	11	14
POLR1C	24.7915877962712	24.6689849352612	24.5173723967894	4.59787498274219	24.4098285554883	24.3104962945971	O15160;A0A2R8YEZ4;A0A2R8Y5D3;H0Y723;A0A2R8Y8D6;A0A2R8YEY5;E7EQB9;D6RDJ3	O15160;A0A2R8YEZ4;A0A2R8Y5D3;H0Y723;A0A2R8Y8D6;A0A2R8YEY5;E7EQB9;D6RDJ3	5;5;5;4;4;4;4;3	5;5;5;4;4;4;4;3	5;5;5;4;4;4;4;3	DNA-directed RNA polymerases I and III subunit RPAC1	sp|O15160|RPAC1_HUMAN DNA-directed RNA polymerases I and III subunit RPAC1 OS=Homo sapiens OX=9606 GN=POLR1C PE=1 SV=1;tr|A0A2R8YEZ4|A0A2R8YEZ4_HUMAN DNA-directed RNA polymerases I and III subunit RPAC1 OS=Homo sapiens OX=9606 GN=POLR1C PE=1 SV=1;tr|A0A2R8	8	5	5	5	1	2	2	2	4	2	2	3	3	3	3	2	1	2	2	2	4	2	2	3	3	3	3	2	1	2	2	2	4	2	2	3
RDX	23.8645745930433	23.7232784710184	24.3123672699598	24.3639267283978	23.9170689996291	24.0146968203106	P35241;A0A2R8Y5S7;A0A2R8Y7M3;E9PNV3;E9PQ82;A0A2R8Y5P0;E9PKN5;A0A2R8Y4H6	P35241;A0A2R8Y5S7;A0A2R8Y7M3	30;30;29;9;8;7;1;1	10;10;9;4;3;3;1;1	10;10;9;4;3;3;1;1	Radixin	sp|P35241|RADI_HUMAN Radixin OS=Homo sapiens OX=9606 GN=RDX PE=1 SV=1;tr|A0A2R8Y5S7|A0A2R8Y5S7_HUMAN Radixin OS=Homo sapiens OX=9606 GN=RDX PE=1 SV=1;tr|A0A2R8Y7M3|A0A2R8Y7M3_HUMAN Radixin OS=Homo sapiens OX=9606 GN=RDX PE=1 SV=1	8	30	10	10	19	17	20	17	17	16	15	20	18	19	24	19	5	3	5	3	5	3	2	4	3	5	7	6	5	3	5	3	5	3	2	4
UCK2	4.60195160282929	23.5079697721643	23.9350808596194	0.919574996548437	0.924885429841861	0.920624336088298	Q9BZX2;A0A2R8Y653	Q9BZX2;A0A2R8Y653	6;6	6;6	5;5	Uridine-cytidine kinase 2	sp|Q9BZX2|UCK2_HUMAN Uridine-cytidine kinase 2 OS=Homo sapiens OX=9606 GN=UCK2 PE=1 SV=1;tr|A0A2R8Y653|A0A2R8Y653_HUMAN Uridine-cytidine kinase 2 OS=Homo sapiens OX=9606 GN=UCK2 PE=1 SV=1	2	6	6	5	1	1	1	3	3	2	0	2	2	1	0	0	1	1	1	3	3	2	0	2	2	1	0	0	1	1	1	2	2	2	0	1
PMS2	4.60195160282929	22.9859482244721	4.60230095292985	0.919574996548437	0.924885429841861	0.920624336088298	P54278;A0A2R8Y6S3;C9J167	P54278;A0A2R8Y6S3;C9J167	4;4;4	4;4;4	4;4;4	Mismatch repair endonuclease PMS2	sp|P54278|PMS2_HUMAN Mismatch repair endonuclease PMS2 OS=Homo sapiens OX=9606 GN=PMS2 PE=1 SV=2;tr|A0A2R8Y6S3|A0A2R8Y6S3_HUMAN Mismatch repair endonuclease PMS2 OS=Homo sapiens OX=9606 GN=PMS2 PE=1 SV=1;tr|C9J167|C9J167_HUMAN Mismatch repair endonuclease	3	4	4	4	0	1	1	1	1	1	1	2	1	3	1	2	0	1	1	1	1	1	1	2	1	3	1	2	0	1	1	1	1	1	1	2
SUCLA2	0.920390320565859	0.922807115172014	0.92046019058597	4.59787498274219	4.62442714920931	24.5418552264052	Q9P2R7;A0A2R8Y6Y7;A0A2R8YDQ9;Q5T9Q5;A0A0U1RQF8;A0A2R8Y5P6;A0A2R8Y6E6;Q5T9Q8;A0A0U1RQL1;A0A0U1RRI1;A0A0U1RQU7;A0A2R8Y5P4	Q9P2R7;A0A2R8Y6Y7;A0A2R8YDQ9;Q5T9Q5;A0A0U1RQF8;A0A2R8Y5P6;A0A2R8Y6E6	7;7;6;5;4;4;4;3;1;1;1;1	7;7;6;5;4;4;4;3;1;1;1;1	7;7;6;5;4;4;4;3;1;1;1;1	Succinyl-CoA ligase [ADP-forming] subunit beta, mitochondrial	sp|Q9P2R7|SUCB1_HUMAN Succinate--CoA ligase [ADP-forming] subunit beta, mitochondrial OS=Homo sapiens OX=9606 GN=SUCLA2 PE=1 SV=3;tr|A0A2R8Y6Y7|A0A2R8Y6Y7_HUMAN Succinate--CoA ligase [ADP-forming] subunit beta, mitochondrial OS=Homo sapiens OX=9606 GN=SUCL	12	7	7	7	1	0	3	0	1	1	1	2	1	5	3	4	1	0	3	0	1	1	1	2	1	5	3	4	1	0	3	0	1	1	1	2
RPS14	27.1173360250348	27.1649965130726	27.1789264854553	27.0985852137157	26.9255825085839	27.217433116356	P62263;A0A2R8Y811;E5RH77	P62263;A0A2R8Y811;E5RH77	14;14;10	14;14;10	14;14;10	40S ribosomal protein S14	sp|P62263|RS14_HUMAN 40S ribosomal protein S14 OS=Homo sapiens OX=9606 GN=RPS14 PE=1 SV=3;tr|A0A2R8Y811|A0A2R8Y811_HUMAN 40S ribosomal protein S14 (Fragment) OS=Homo sapiens OX=9606 GN=RPS14 PE=1 SV=1;tr|E5RH77|E5RH77_HUMAN 40S ribosomal protein S14 OS=Hom	3	14	14	14	8	7	11	9	9	11	7	9	10	9	10	10	8	7	11	9	9	11	7	9	10	9	10	10	8	7	11	9	9	11	7	9
RPS24	27.2938631077198	27.6127366897409	27.5814713892173	27.3545583826244	27.3666970668755	27.4824692339717	P62847;E7ETK0;A0A2R8Y849;A0A2R8YD14;A0A2R8Y8A0	P62847;E7ETK0;A0A2R8Y849;A0A2R8YD14;A0A2R8Y8A0	9;9;9;9;5	9;9;9;9;5	9;9;9;9;5	40S ribosomal protein S24	sp|P62847|RS24_HUMAN 40S ribosomal protein S24 OS=Homo sapiens OX=9606 GN=RPS24 PE=1 SV=1;tr|E7ETK0|E7ETK0_HUMAN 40S ribosomal protein S24 OS=Homo sapiens OX=9606 GN=RPS24 PE=1 SV=1;tr|A0A2R8Y849|A0A2R8Y849_HUMAN 40S ribosomal protein S24 OS=Homo sapiens O	5	9	9	9	5	5	8	6	6	7	5	4	6	7	7	8	5	5	8	6	6	7	5	4	6	7	7	8	5	5	8	6	6	7	5	4
PFKM	24.5346904391642	24.5351059021018	24.8255616998341	24.6564370840106	24.6872039417074	24.7481682758591	A0A2R8Y891;P08237;F8VZI0;F8VX13;F8VZQ1;F8VYK8;F8VVE3;F8VP00;H0YHB8;F8VSF7;F8VTQ3;F8VW30;F8VNZ1	A0A2R8Y891;P08237;F8VZI0	20;19;16;3;3;2;2;2;1;1;1;1;1	20;19;16;3;3;2;2;2;1;1;1;1;1	15;15;14;2;2;0;0;2;1;0;0;0;0	ATP-dependent 6-phosphofructokinase, muscle type	tr|A0A2R8Y891|A0A2R8Y891_HUMAN ATP-dependent 6-phosphofructokinase OS=Homo sapiens OX=9606 GN=PFKM PE=1 SV=1;sp|P08237|PFKAM_HUMAN ATP-dependent 6-phosphofructokinase, muscle type OS=Homo sapiens OX=9606 GN=PFKM PE=1 SV=2;tr|F8VZI0|F8VZI0_HUMAN ATP-depende	13	20	20	15	8	9	12	7	8	8	8	7	13	12	11	11	8	9	12	7	8	8	8	7	13	12	11	11	6	6	9	6	6	7	6	5
SAMHD1	23.4254720409016	4.61403557586007	4.60230095292985	0.919574996548437	0.924885429841861	0.920624336088298	Q9Y3Z3;A0A2R8YCS7;A0A2R8YD90;A0A2R8Y6J9;A0A2R8YF51;A0A2R8Y5D2;A0A2R8YF18;A0A2R8YFV6	Q9Y3Z3;A0A2R8YCS7;A0A2R8YD90	7;7;4;2;2;2;1;1	7;7;4;2;2;2;1;1	7;7;4;2;2;2;1;1	Deoxynucleoside triphosphate triphosphohydrolase SAMHD1	sp|Q9Y3Z3|SAMH1_HUMAN Deoxynucleoside triphosphate triphosphohydrolase SAMHD1 OS=Homo sapiens OX=9606 GN=SAMHD1 PE=1 SV=2;tr|A0A2R8YCS7|A0A2R8YCS7_HUMAN Deoxynucleoside triphosphate triphosphohydrolase SAMHD1 OS=Homo sapiens OX=9606 GN=SAMHD1 PE=1 SV=1;tr|	8	7	7	7	0	0	1	0	0	0	2	0	0	0	1	3	0	0	1	0	0	0	2	0	0	0	1	3	0	0	1	0	0	0	2	0
CSNK2A1;CSNK2A3	25.9731401163257	25.9561542076024	25.9058225320523	25.7922086360508	25.7369384206515	25.6053228415281	P68400;E7EU96;A0A2R8YD58;A0A2R8YF43;A0A2R8Y5A0;Q8NEV1;A0A2R8YFU2;A0A2R8YDP2;A0A2R8Y4H0;A0A2R8Y4D6;V9GYA2;A0A2R8YDY7;A0A2R8YEW1;A0A2R8Y7T1;A0A087WY74;A0A2R8YCK2;A0A2R8YF47;V9GY80;A0A2R8YEL7;A0A2R8Y797;A0A2R8Y3W6;V9GYW6;A0A2R8YCC9	P68400;E7EU96;A0A2R8YD58;A0A2R8YF43;A0A2R8Y5A0;Q8NEV1;A0A2R8YFU2;A0A2R8YDP2;A0A2R8Y4H0;A0A2R8Y4D6	13;13;13;12;12;11;10;9;8;8;6;6;5;3;3;3;3;3;3;3;3;1;1	13;13;13;12;12;11;10;9;8;8;6;6;5;3;3;3;3;3;3;3;3;1;1	13;13;13;12;12;11;10;9;8;8;6;6;5;3;3;3;3;3;3;3;3;1;1	Casein kinase II subunit alpha;Casein kinase II subunit alpha 3	sp|P68400|CSK21_HUMAN Casein kinase II subunit alpha OS=Homo sapiens OX=9606 GN=CSNK2A1 PE=1 SV=1;tr|E7EU96|E7EU96_HUMAN Casein kinase II subunit alpha OS=Homo sapiens OX=9606 GN=CSNK2A1 PE=1 SV=1;tr|A0A2R8YD58|A0A2R8YD58_HUMAN Casein kinase II subunit alp	23	13	13	13	5	6	6	6	7	8	7	10	8	11	9	13	5	6	6	6	7	8	7	10	8	11	9	13	5	6	6	6	7	8	7	10
TJP2	24.3119517072951	24.2231721273547	24.3527245299864	24.2067246478702	23.8924509140094	24.3751089189527	A0A2R8YDH4;Q9UDY2;A0A1B0GTW1;A0A3B3ITE1;A0A3B3IRI3;A0A3B3ISZ5;A0A3B3IU51;A0A3B3ISF1;A0A3B3IRV6;A0A3B3IT83;A0A3B3IS03;B1AN86;A0A3B3IU26;U3KQJ2;Q16595;A0A2R8Y577;A0A2R8Y4G3;A0A2R8Y5A1;A0A0S2Z3Q8;A0A2R8YEK2	A0A2R8YDH4;Q9UDY2;A0A1B0GTW1;A0A3B3ITE1;A0A3B3IRI3;A0A3B3ISZ5;A0A3B3IU51;A0A3B3ISF1;A0A3B3IRV6;A0A3B3IT83;A0A3B3IS03	14;13;13;13;13;13;12;12;11;9;8;2;2;2;1;1;1;1;1;1	14;13;13;13;13;13;12;12;11;9;8;2;2;2;1;1;1;1;1;1	14;13;13;13;13;13;12;12;11;9;8;2;2;2;1;1;1;1;1;1	Tight junction protein ZO-2	tr|A0A2R8YDH4|A0A2R8YDH4_HUMAN Uncharacterized protein OS=Homo sapiens OX=9606 PE=1 SV=1;sp|Q9UDY2|ZO2_HUMAN Tight junction protein ZO-2 OS=Homo sapiens OX=9606 GN=TJP2 PE=1 SV=2;tr|A0A1B0GTW1|A0A1B0GTW1_HUMAN Tight junction protein ZO-2 OS=Homo sapiens OX	20	14	14	14	3	4	5	5	10	5	8	5	4	4	4	3	3	4	5	5	10	5	8	5	4	4	4	3	3	4	5	5	10	5	8	5
OPA1	24.0010129660764	24.0278304223826	24.254578279937	24.1702790129553	24.1386024182364	24.140397931898	O60313;C9JMB8;A0A2R8YDM2;A0A2R8YE78;E5KLJ9;A0A2R8Y3X5;A0A2R8YGE5;A0A2R8YFD1;A0A2R8YD53;A0A2R8Y4Q3;A0A2R8Y4G4;A0A2R8YE54;A0A2R8Y5G3;H7C141;A0A2R8Y5E2;H7C321;C9JY58	O60313;C9JMB8;A0A2R8YDM2;A0A2R8YE78;E5KLJ9;A0A2R8Y3X5;A0A2R8YGE5;A0A2R8YFD1;A0A2R8YD53;A0A2R8Y4Q3	14;14;14;14;13;13;10;9;9;7;6;5;2;2;2;1;1	14;14;14;14;13;13;10;9;9;7;6;5;2;2;2;1;1	14;14;14;14;13;13;10;9;9;7;6;5;2;2;2;1;1	Dynamin-like 120 kDa protein, mitochondrial;Dynamin-like 120 kDa protein, form S1	sp|O60313|OPA1_HUMAN Dynamin-like 120 kDa protein, mitochondrial OS=Homo sapiens OX=9606 GN=OPA1 PE=1 SV=3;tr|C9JMB8|C9JMB8_HUMAN Dynamin-like 120 kDa protein, mitochondrial OS=Homo sapiens OX=9606 GN=OPA1 PE=1 SV=2;tr|A0A2R8YDM2|A0A2R8YDM2_HUMAN Dynamin-l	17	14	14	14	4	2	2	4	4	2	5	5	5	7	6	5	4	2	2	4	4	2	5	5	5	7	6	5	4	2	2	4	4	2	5	5
SEC23B	25.667578061282	25.774949490034	25.7909915386257	25.7268679782454	25.8245909397524	25.9442489713881	Q15437;A0A2R8YFH5;Q5QPE2;Q5QPE1;A0A2R8Y633;A0A2R8Y7S7;A0A2R8YF30	Q15437;A0A2R8YFH5;Q5QPE2	19;19;11;5;3;3;2	19;19;11;5;3;3;2	16;16;8;5;2;2;1	Protein transport protein Sec23B	sp|Q15437|SC23B_HUMAN Protein transport protein Sec23B OS=Homo sapiens OX=9606 GN=SEC23B PE=1 SV=2;tr|A0A2R8YFH5|A0A2R8YFH5_HUMAN Protein transport protein SEC23 OS=Homo sapiens OX=9606 GN=SEC23B PE=1 SV=1;tr|Q5QPE2|Q5QPE2_HUMAN Protein transport protein S	7	19	19	16	9	8	15	7	9	11	9	13	11	10	12	8	9	8	15	7	9	11	9	13	11	10	12	8	7	7	12	5	7	8	8	10
EEF1A2	29.3598240433789	29.3747400593039	29.3835420470706	29.3503488352841	29.1463490844476	29.3941730845806	Q05639;A0A2U3TZH3;A0A2R8Y488;A0A2R8Y660;A0A2R8YDN5	Q05639;A0A2U3TZH3	33;33;16;13;11	14;14;3;2;2	14;14;3;2;2	Elongation factor 1-alpha 2	sp|Q05639|EF1A2_HUMAN Elongation factor 1-alpha 2 OS=Homo sapiens OX=9606 GN=EEF1A2 PE=1 SV=1;tr|A0A2U3TZH3|A0A2U3TZH3_HUMAN Elongation factor 1-alpha OS=Homo sapiens OX=9606 GN=EEF1A2 PE=1 SV=1	5	33	14	14	17	17	24	17	18	20	21	23	21	25	25	24	5	4	8	5	8	6	7	6	7	11	11	10	5	4	8	5	8	6	7	6
CD59	25.5658133186135	25.6050401929161	25.5598464080613	25.5109901120877	25.4847754555544	25.9300574568422	P13987;E9PNW4;A0A2U3TZL5;H0YET2	P13987;E9PNW4;A0A2U3TZL5	5;5;5;2	5;5;5;2	5;5;5;2	CD59 glycoprotein	sp|P13987|CD59_HUMAN CD59 glycoprotein OS=Homo sapiens OX=9606 GN=CD59 PE=1 SV=1;tr|E9PNW4|E9PNW4_HUMAN UPAR/Ly6 domain-containing protein OS=Homo sapiens OX=9606 PE=1 SV=1;tr|A0A2U3TZL5|A0A2U3TZL5_HUMAN CD59 glycoprotein (Fragment) OS=Homo sapiens OX=9606	4	5	5	5	3	3	4	3	3	3	3	3	3	5	5	5	3	3	4	3	3	3	3	3	3	5	5	5	3	3	4	3	3	3	3	3
CTPS1	26.7462471582941	26.8029194099582	26.8425410209793	26.7423972315096	26.7581170566151	26.7485521925796	P17812;A0A3B3IRI2;B4E1E0;A0A3B3IRQ8;A0A3B3ITF6;A0A3B3ITB8;A0A3B3ISY3;A0A3B3ITH9;Q9NRF8	P17812;A0A3B3IRI2;B4E1E0;A0A3B3IRQ8;A0A3B3ITF6;A0A3B3ITB8	30;30;25;20;20;15;5;4;2	30;30;25;20;20;15;5;4;2	30;30;25;20;20;15;5;4;2	CTP synthase 1;CTP synthase	sp|P17812|PYRG1_HUMAN CTP synthase 1 OS=Homo sapiens OX=9606 GN=CTPS1 PE=1 SV=2;tr|A0A3B3IRI2|A0A3B3IRI2_HUMAN CTP synthase OS=Homo sapiens OX=9606 GN=CTPS1 PE=1 SV=1;tr|B4E1E0|B4E1E0_HUMAN CTP synthase OS=Homo sapiens OX=9606 GN=CTPS1 PE=1 SV=1;tr|A0A3B3I	9	30	30	30	14	12	18	14	17	18	14	17	16	17	21	20	14	12	18	14	17	18	14	17	16	17	21	20	14	12	18	14	17	18	14	17
IMPDH1	4.60195160282929	4.61403557586007	23.5582413219302	4.59787498274219	4.62442714920931	23.3494885771361	P20839;A0A3B3IRL5;C9J381;C9K0R9;C9J029;H7C5T1;H7C511	P20839;A0A3B3IRL5;C9J381;C9K0R9	7;7;7;5;1;1;1	4;4;4;2;1;1;1	4;4;4;2;1;1;1	Inosine-5-monophosphate dehydrogenase 1;Inosine-5-monophosphate dehydrogenase	sp|P20839|IMDH1_HUMAN Inosine-5-monophosphate dehydrogenase 1 OS=Homo sapiens OX=9606 GN=IMPDH1 PE=1 SV=2;tr|A0A3B3IRL5|A0A3B3IRL5_HUMAN Inosine-5-monophosphate dehydrogenase (Fragment) OS=Homo sapiens OX=9606 GN=IMPDH1 PE=1 SV=1;tr|C9J381|C9J381_HUMAN I	7	7	4	4	2	3	4	1	2	2	2	2	3	1	1	1	1	2	2	1	1	1	1	0	2	0	0	0	1	2	2	1	1	1	1	0
HMBS	4.60195160282929	4.61403557586007	23.0419819285941	4.59787498274219	4.62442714920931	23.4712237062446	P08397;F5H345;A0A3B3IRR1;A0A3F2YNY7;A0A3B3IU56;F5GY90;A0A1W2PNU5;A0A3B3IU34;F5H0P4;F5H226;F5H4W5;F5H4X2	P08397;F5H345;A0A3B3IRR1;A0A3F2YNY7;A0A3B3IU56;F5GY90;A0A1W2PNU5;A0A3B3IU34;F5H0P4;F5H226	4;4;4;4;3;3;3;3;3;2;1;1	4;4;4;4;3;3;3;3;3;2;1;1	4;4;4;4;3;3;3;3;3;2;1;1	Porphobilinogen deaminase	sp|P08397|HEM3_HUMAN Porphobilinogen deaminase OS=Homo sapiens OX=9606 GN=HMBS PE=1 SV=2;tr|F5H345|F5H345_HUMAN Porphobilinogen deaminase OS=Homo sapiens OX=9606 GN=HMBS PE=1 SV=1;tr|A0A3B3IRR1|A0A3B3IRR1_HUMAN Porphobilinogen deaminase OS=Homo sapiens OX=	12	4	4	4	0	1	1	0	1	1	1	0	2	0	1	1	0	1	1	0	1	1	1	0	2	0	1	1	0	1	1	0	1	1	1	0
SSR1	26.5387065109099	26.6068199553744	26.3516298375893	26.6770748351933	26.3799244434239	26.2835148555345	P43307;C9J3L8;C9J5W0;A0A3B3IRT8;E9PAL7;C9IZQ1	P43307;C9J3L8;C9J5W0;A0A3B3IRT8;E9PAL7;C9IZQ1	3;3;3;3;3;3	3;3;3;3;3;3	3;3;3;3;3;3	Translocon-associated protein subunit alpha	sp|P43307|SSRA_HUMAN Translocon-associated protein subunit alpha OS=Homo sapiens OX=9606 GN=SSR1 PE=1 SV=3;tr|C9J3L8|C9J3L8_HUMAN Translocon-associated protein subunit alpha OS=Homo sapiens OX=9606 GN=SSR1 PE=1 SV=1;tr|C9J5W0|C9J5W0_HUMAN Translocon-associ	6	3	3	3	3	3	2	3	3	3	3	3	2	2	2	2	3	3	2	3	3	3	3	3	2	2	2	2	3	3	2	3	3	3	3	3
IDE	24.3288239149186	24.138914842046	24.3075810570539	24.3155492798746	24.3469216236306	24.4017149363657	P14735;A0A3B3ISG5;Q5T5N3	P14735;A0A3B3ISG5	11;11;1	11;11;1	11;11;1	Insulin-degrading enzyme	sp|P14735|IDE_HUMAN Insulin-degrading enzyme OS=Homo sapiens OX=9606 GN=IDE PE=1 SV=4;tr|A0A3B3ISG5|A0A3B3ISG5_HUMAN Insulin-degrading enzyme OS=Homo sapiens OX=9606 GN=IDE PE=1 SV=1	3	11	11	11	3	5	6	3	5	5	4	4	4	1	4	2	3	5	6	3	5	5	4	4	4	1	4	2	3	5	6	3	5	5	4	4
GPNMB	0.920390320565859	0.922807115172014	0.92046019058597	23.7764563261988	4.62442714920931	4.60312168044149	Q14956;A0A3B3ISS6	Q14956;A0A3B3ISS6	3;3	3;3	3;3	Transmembrane glycoprotein NMB	sp|Q14956|GPNMB_HUMAN Transmembrane glycoprotein NMB OS=Homo sapiens OX=9606 GN=GPNMB PE=1 SV=2;tr|A0A3B3ISS6|A0A3B3ISS6_HUMAN Transmembrane glycoprotein NMB OS=Homo sapiens OX=9606 GN=GPNMB PE=1 SV=1	2	3	3	3	2	1	1	1	2	0	0	0	0	0	1	0	2	1	1	1	2	0	0	0	0	0	1	0	2	1	1	1	2	0	0	0
AGK	24.8836691234926	24.8325802431736	24.9007190594028	25.0017002500962	24.9627431801459	24.9753942422985	Q53H12;E9PG39;A0A3B3ISZ0;E9PC15;A0A3B3ITD0;A0A3B3ITX7;A0A3B3ISY9;A0A3B3ITV0;A0A3B3IUC9;A0A3B3IS09;A0A0G2JLD0;A0A0G2JLG5;A0A3B3IRM6	Q53H12;E9PG39;A0A3B3ISZ0;E9PC15;A0A3B3ITD0;A0A3B3ITX7;A0A3B3ISY9;A0A3B3ITV0	8;8;8;7;7;6;5;4;3;3;2;2;1	8;8;8;7;7;6;5;4;3;3;2;2;1	8;8;8;7;7;6;5;4;3;3;2;2;1	Acylglycerol kinase, mitochondrial	sp|Q53H12|AGK_HUMAN Acylglycerol kinase, mitochondrial OS=Homo sapiens OX=9606 GN=AGK PE=1 SV=2;tr|E9PG39|E9PG39_HUMAN Acylglycerol kinase, mitochondrial OS=Homo sapiens OX=9606 GN=AGK PE=1 SV=1;tr|A0A3B3ISZ0|A0A3B3ISZ0_HUMAN Acylglycerol kinase, mitochond	13	8	8	8	2	2	3	2	3	3	2	3	2	4	3	1	2	2	3	2	3	3	2	3	2	4	3	1	2	2	3	2	3	3	2	3
BLM	24.5126787445497	4.61403557586007	4.60230095292985	24.3214794943958	4.62442714920931	4.60312168044149	P54132;H0YNU5;A0A3B3IT82;H0YLV8	P54132;H0YNU5;A0A3B3IT82	3;3;3;1	3;3;3;1	3;3;3;1	Bloom syndrome protein	sp|P54132|BLM_HUMAN Bloom syndrome protein OS=Homo sapiens OX=9606 GN=BLM PE=1 SV=1;tr|H0YNU5|H0YNU5_HUMAN Bloom syndrome protein OS=Homo sapiens OX=9606 GN=BLM PE=1 SV=1;tr|A0A3B3IT82|A0A3B3IT82_HUMAN Bloom syndrome protein OS=Homo sapiens OX=9606 GN=BLM	4	3	3	3	2	1	1	1	1	1	2	1	1	1	1	1	2	1	1	1	1	1	2	1	1	1	1	1	2	1	1	1	1	1	2	1
RPL29	26.6456766809193	27.0294953422339	27.151221134428	26.5051551699268	26.08814721032	27.3013839936081	P47914;A0A3B3ITT5	P47914;A0A3B3ITT5	9;9	9;9	9;9	60S ribosomal protein L29	sp|P47914|RL29_HUMAN 60S ribosomal protein L29 OS=Homo sapiens OX=9606 GN=RPL29 PE=1 SV=2;tr|A0A3B3ITT5|A0A3B3ITT5_HUMAN 60S ribosomal protein L29 OS=Homo sapiens OX=9606 GN=RPL29 PE=1 SV=1	2	9	9	9	3	2	5	4	3	3	2	5	3	5	7	6	3	2	5	4	3	3	2	5	3	5	7	6	3	2	5	4	3	3	2	5
ABCD3	25.2852800089883	25.1595021353957	25.2009758101782	25.2801196948979	4.62442714920931	25.0418482822998	P28288;A0A3B3ITW3	P28288;A0A3B3ITW3	10;10	10;10	10;10	ATP-binding cassette sub-family D member 3	sp|P28288|ABCD3_HUMAN ATP-binding cassette sub-family D member 3 OS=Homo sapiens OX=9606 GN=ABCD3 PE=1 SV=1;tr|A0A3B3ITW3|A0A3B3ITW3_HUMAN ATP-binding cassette sub-family D member 3 OS=Homo sapiens OX=9606 GN=ABCD3 PE=1 SV=2	2	10	10	10	3	1	2	3	3	2	3	2	3	8	4	6	3	1	2	3	3	2	3	2	3	8	4	6	3	1	2	3	3	2	3	2
THRAP3	25.7347439323752	25.8416056154787	26.0277671596952	26.0383565657262	25.8977221366506	26.062602367488	Q9Y2W1;A0A3B3ITZ9	Q9Y2W1;A0A3B3ITZ9	13;13	13;13	13;13	Thyroid hormone receptor-associated protein 3	sp|Q9Y2W1|TR150_HUMAN Thyroid hormone receptor-associated protein 3 OS=Homo sapiens OX=9606 GN=THRAP3 PE=1 SV=2;tr|A0A3B3ITZ9|A0A3B3ITZ9_HUMAN Thyroid hormone receptor-associated protein 3 OS=Homo sapiens OX=9606 GN=THRAP3 PE=1 SV=1	2	13	13	13	7	5	8	8	9	7	8	7	8	10	8	9	7	5	8	8	9	7	8	7	8	10	8	9	7	5	8	8	9	7	8	7
MCM4	26.3297136858286	26.2107798295557	26.3835544064423	26.2260239042063	26.1454212890731	26.0244525350027	P33991;A0A3B3IU45;A0A3B3IT92;A0A3B3IS57;E5RG31;A0A3B3ITP6;A0A3B3IRR8;A0A3B3ISC1	P33991;A0A3B3IU45;A0A3B3IT92;A0A3B3IS57;E5RG31;A0A3B3ITP6	35;35;33;29;28;27;8;1	35;35;33;29;28;27;8;1	34;34;32;28;27;27;8;1	DNA replication licensing factor MCM4	sp|P33991|MCM4_HUMAN DNA replication licensing factor MCM4 OS=Homo sapiens OX=9606 GN=MCM4 PE=1 SV=5;tr|A0A3B3IU45|A0A3B3IU45_HUMAN DNA helicase OS=Homo sapiens OX=9606 GN=MCM4 PE=1 SV=1;tr|A0A3B3IT92|A0A3B3IT92_HUMAN DNA helicase OS=Homo sapiens OX=9606 G	8	35	35	34	20	19	23	21	23	22	23	23	22	28	27	30	20	19	23	21	23	22	23	23	22	28	27	30	19	18	22	20	22	21	22	22
FAM103A1	22.1058791032959	4.61403557586007	4.60230095292985	4.59787498274219	4.62442714920931	23.6390933602238	Q9BTL3;A0A3B3IU46	Q9BTL3;A0A3B3IU46	4;4	4;4	4;4	RNMT-activating mini protein	sp|Q9BTL3|RAMAC_HUMAN RNA guanine-N7 methyltransferase activating subunit OS=Homo sapiens OX=9606 GN=RAMAC PE=1 SV=1;tr|A0A3B3IU46|A0A3B3IU46_HUMAN RNA guanine-7 methyltransferase-activating subunit-like (pseudogene) OS=Homo sapiens OX=9606 GN=RAMACL PE=4	2	4	4	4	0	1	2	1	2	1	2	1	1	3	3	2	0	1	2	1	2	1	2	1	1	3	3	2	0	1	2	1	2	1	2	1
NHP2L1	27.8918022410186	27.9595298405072	27.8082082932214	27.9899391866129	28.0462999703596	27.9987877870999	A0A3B3IUA2;P55769;B1AHD1;A0A3B3IRU2;A0A3B3ISH1;A0A3B3ISK4	A0A3B3IUA2;P55769;B1AHD1	10;9;9;4;1;1	10;9;9;4;1;1	10;9;9;4;1;1	NHP2-like protein 1;NHP2-like protein 1, N-terminally processed	tr|A0A3B3IUA2|A0A3B3IUA2_HUMAN Ribonucloprotein OS=Homo sapiens OX=9606 GN=SNU13 PE=1 SV=1;sp|P55769|NH2L1_HUMAN NHP2-like protein 1 OS=Homo sapiens OX=9606 GN=SNU13 PE=1 SV=3;tr|B1AHD1|B1AHD1_HUMAN Ribonucloprotein OS=Homo sapiens OX=9606 GN=SNU13 PE=1 SV	6	10	10	10	6	6	8	6	9	7	5	5	6	8	7	7	6	6	8	6	9	7	5	5	6	8	7	7	6	6	8	6	9	7	5	5
EIF2B5	24.1333592366503	23.672927686643	24.086022162004	24.0739820071979	23.958014549628	24.004188913604	Q13144;A0A3B3IUB1;A0A3B3ISX3;A0A3B3ITG6;A0A3B3ISM8;A0A3B3IUF2;A0A3B3ITQ2;A0A3B3IRP4;A0A3B3ISV1;A0A3B3IS56;A0A3B3ISS1;A0A3B3ISI2;A0A3B3IST9;A0A3B3ITK8;C9JRD9;A0A3B3IT53;H7C2X0	Q13144;A0A3B3IUB1;A0A3B3ISX3;A0A3B3ITG6;A0A3B3ISM8;A0A3B3IUF2;A0A3B3ITQ2	11;11;8;7;7;7;6;5;5;5;4;3;3;3;2;2;1	11;11;8;7;7;7;6;5;5;5;4;3;3;3;2;2;1	11;11;8;7;7;7;6;5;5;5;4;3;3;3;2;2;1	Translation initiation factor eIF-2B subunit epsilon	sp|Q13144|EI2BE_HUMAN Translation initiation factor eIF-2B subunit epsilon OS=Homo sapiens OX=9606 GN=EIF2B5 PE=1 SV=3;tr|A0A3B3IUB1|A0A3B3IUB1_HUMAN Translation initiation factor eIF-2B subunit epsilon OS=Homo sapiens OX=9606 GN=EIF2B5 PE=1 SV=1;tr|A0A3B3	17	11	11	11	2	3	4	3	4	2	3	2	3	3	3	4	2	3	4	3	4	2	3	2	3	3	3	4	2	3	4	3	4	2	3	2
HM13	23.8847406681446	24.0279147683173	23.7686035354783	4.59787498274219	23.9057307371208	24.2307399473721	Q8TCT9;A0A3B3IUB5;A0A0S2Z6F0;A0A075B6F6;A0A3B3IT72;A0A0C4DGU3	Q8TCT9;A0A3B3IUB5;A0A0S2Z6F0;A0A075B6F6;A0A3B3IT72	8;8;7;6;6;2	8;8;7;6;6;2	8;8;7;6;6;2	Minor histocompatibility antigen H13	sp|Q8TCT9|HM13_HUMAN Minor histocompatibility antigen H13 OS=Homo sapiens OX=9606 GN=HM13 PE=1 SV=1;tr|A0A3B3IUB5|A0A3B3IUB5_HUMAN Minor histocompatibility antigen H13 OS=Homo sapiens OX=9606 GN=HM13 PE=1 SV=1;tr|A0A0S2Z6F0|A0A0S2Z6F0_HUMAN Histocompatibil	6	8	8	8	2	4	4	1	3	1	3	3	4	7	6	4	2	4	4	1	3	1	3	3	4	7	6	4	2	4	4	1	3	1	3	3
GLA	23.6734669514199	23.7661786675511	23.9349909076263	4.59787498274219	4.62442714920931	23.6888052164741	P06280;A0A3B3IUC4;A0A669KAY7;A0A669KB83;A0A3B3IRU3;V9GYN5	P06280;A0A3B3IUC4	7;7;2;2;2;2	7;7;2;2;2;2	7;7;2;2;2;2	Alpha-galactosidase A	sp|P06280|AGAL_HUMAN Alpha-galactosidase A OS=Homo sapiens OX=9606 GN=GLA PE=1 SV=1;tr|A0A3B3IUC4|A0A3B3IUC4_HUMAN Alpha-galactosidase OS=Homo sapiens OX=9606 GN=GLA PE=1 SV=1	6	7	7	7	1	0	3	0	3	1	2	2	3	4	6	4	1	0	3	0	3	1	2	2	3	4	6	4	1	0	3	0	3	1	2	2
PDCD11	24.756845399379	24.8144072250914	25.0992074933291	24.7506746870624	24.5645928381146	24.6681734446384	Q14690;A0A3B3IUD7;S4R3Q4	Q14690;A0A3B3IUD7	37;37;1	37;37;1	37;37;1	Protein RRP5 homolog	sp|Q14690|RRP5_HUMAN Protein RRP5 homolog OS=Homo sapiens OX=9606 GN=PDCD11 PE=1 SV=3;tr|A0A3B3IUD7|A0A3B3IUD7_HUMAN Programmed cell death 11, isoform CRA_a OS=Homo sapiens OX=9606 GN=PDCD11 PE=1 SV=1	3	37	37	37	7	7	10	5	8	9	8	8	11	20	29	22	7	7	10	5	8	9	8	8	11	20	29	22	7	7	10	5	8	9	8	8
SEC16A	23.9664005388461	23.891987605922	23.8966140049638	4.59787498274219	24.0652142882025	24.1262072459337	O15027;A0A3F2YNX0;A0A3F2YNZ0;F1T0I1;X6RGP5;A0A0C4DH09;Q8N9G1	O15027;A0A3F2YNX0;A0A3F2YNZ0;F1T0I1;X6RGP5;A0A0C4DH09	7;7;7;7;6;5;1	7;7;7;7;6;5;1	7;7;7;7;6;5;1	Protein transport protein Sec16A	sp|O15027|SC16A_HUMAN Protein transport protein Sec16A OS=Homo sapiens OX=9606 GN=SEC16A PE=1 SV=4;tr|A0A3F2YNX0|A0A3F2YNX0_HUMAN Protein transport protein sec16 OS=Homo sapiens OX=9606 GN=SEC16A PE=1 SV=1;tr|A0A3F2YNZ0|A0A3F2YNZ0_HUMAN Protein transport p	7	7	7	7	2	4	3	3	3	3	3	2	2	2	2	4	2	4	3	3	3	3	3	2	2	2	2	4	2	4	3	3	3	3	3	2
PRPF40A	24.8898544702474	24.3944061707532	24.9459684994523	24.6394246208064	24.8489048420682	24.5655809257263	O75400;A0A3F2YNY6;F5H578;H0YG38	O75400;A0A3F2YNY6	14;14;4;1	14;14;4;1	14;14;4;1	Pre-mRNA-processing factor 40 homolog A	sp|O75400|PR40A_HUMAN Pre-mRNA-processing factor 40 homolog A OS=Homo sapiens OX=9606 GN=PRPF40A PE=1 SV=2;tr|A0A3F2YNY6|A0A3F2YNY6_HUMAN Pre-mRNA-processing factor 40 homolog A OS=Homo sapiens OX=9606 GN=PRPF40A PE=1 SV=1	4	14	14	14	2	4	3	3	4	4	4	2	3	8	9	10	2	4	3	3	4	4	4	2	3	8	9	10	2	4	3	3	4	4	4	2
TACC3	23.4694858183583	4.61403557586007	23.6215385948063	4.59787498274219	4.62442714920931	23.6112175598263	Q9Y6A5;A0A494BZT8;C9JA91;E7EMT0;Q8IX09;C9JWI7;F8WC55;A0A494C117	Q9Y6A5;A0A494BZT8;C9JA91;E7EMT0	8;8;4;4;3;3;1;1	8;8;4;4;3;3;1;1	8;8;4;4;3;3;1;1	Transforming acidic coiled-coil-containing protein 3	sp|Q9Y6A5|TACC3_HUMAN Transforming acidic coiled-coil-containing protein 3 OS=Homo sapiens OX=9606 GN=TACC3 PE=1 SV=1;tr|A0A494BZT8|A0A494BZT8_HUMAN Transforming acidic coiled-coil-containing protein 3 OS=Homo sapiens OX=9606 GN=TACC3 PE=1 SV=1;tr|C9JA91|C	8	8	8	8	0	1	2	2	1	1	2	2	2	2	2	2	0	1	2	2	1	1	2	2	2	2	2	2	0	1	2	2	1	1	2	2
MYADM	4.60195160282929	4.61403557586007	23.9609331061083	4.59787498274219	24.0211514624489	4.60312168044149	Q96S97;A0A494C017;C9JJV6;C9JZL8;A0A499FIY8;C9JC07	Q96S97;A0A494C017;C9JJV6;C9JZL8;A0A499FIY8;C9JC07	2;2;2;2;2;2	2;2;2;2;2;2	2;2;2;2;2;2	Myeloid-associated differentiation marker	sp|Q96S97|MYADM_HUMAN Myeloid-associated differentiation marker OS=Homo sapiens OX=9606 GN=MYADM PE=1 SV=2;tr|A0A494C017|A0A494C017_HUMAN Myeloid-associated differentiation marker (Fragment) OS=Homo sapiens OX=9606 GN=MYADM PE=1 SV=1;tr|C9JJV6|C9JJV6_HUMAN	6	2	2	2	1	2	1	1	1	2	1	1	2	2	2	2	1	2	1	1	1	2	1	1	2	2	2	2	1	2	1	1	1	2	1	1
DEK	25.5162004145427	25.2424539605095	25.6615563122819	4.59787498274219	25.5946854366903	25.5310946579125	P35659;H0Y993;A0A494C028;H0Y8X0;B4DFG0;D6RDA2;A0A494C198;D6R9L5	P35659;H0Y993;A0A494C028;H0Y8X0;B4DFG0;D6RDA2;A0A494C198	11;11;11;9;9;6;6;4	11;11;11;9;9;6;6;4	11;11;11;9;9;6;6;4	Protein DEK	sp|P35659|DEK_HUMAN Protein DEK OS=Homo sapiens OX=9606 GN=DEK PE=1 SV=1;tr|H0Y993|H0Y993_HUMAN DEK oncogene (DNA binding), isoform CRA_b OS=Homo sapiens OX=9606 GN=DEK PE=1 SV=2;tr|A0A494C028|A0A494C028_HUMAN Protein DEK OS=Homo sapiens OX=9606 GN=DEK PE=	8	11	11	11	2	4	7	6	6	4	6	5	6	7	6	7	2	4	7	6	6	4	6	5	6	7	6	7	2	4	7	6	6	4	6	5
PGM3	23.9726362864109	24.3976083126699	23.7895495644517	23.8144072250914	23.7621281418584	24.0143563010334	O95394;A0A494C0G1;H0Y987;A0A087WT27;J3KN95;A0A494C1E2;A0A494C099;A0A494C1Q4;A0A494C163;D6RIS6;D6RCD1;D6RC77;D6RCQ8;D6RF77;H0Y8I3	O95394;A0A494C0G1;H0Y987;A0A087WT27;J3KN95;A0A494C1E2;A0A494C099;A0A494C1Q4;A0A494C163	8;8;8;6;6;6;5;5;4;3;2;2;2;2;1	8;8;8;6;6;6;5;5;4;3;2;2;2;2;1	8;8;8;6;6;6;5;5;4;3;2;2;2;2;1	Phosphoacetylglucosamine mutase	sp|O95394|AGM1_HUMAN Phosphoacetylglucosamine mutase OS=Homo sapiens OX=9606 GN=PGM3 PE=1 SV=1;tr|A0A494C0G1|A0A494C0G1_HUMAN Phosphoacetylglucosamine mutase OS=Homo sapiens OX=9606 GN=PGM3 PE=1 SV=1;tr|H0Y987|H0Y987_HUMAN Phosphoacetylglucosamine mutase O	15	8	8	8	5	3	2	1	3	2	4	3	2	0	1	1	5	3	2	1	3	2	4	3	2	0	1	1	5	3	2	1	3	2	4	3
CLUH	24.3783541314673	24.3780233215691	24.3431304003184	24.4819767625415	23.9031581048542	24.4157067005258	O75153;K7EIG1;A0A494C0R8;I3L2B0;I3L4B5;I3L318;Q9Y5I4	O75153;K7EIG1;A0A494C0R8;I3L2B0	27;27;27;25;4;3;1	27;27;27;25;4;3;1	27;27;27;25;4;3;1	Clustered mitochondria protein homolog	sp|O75153|CLU_HUMAN Clustered mitochondria protein homolog OS=Homo sapiens OX=9606 GN=CLUH PE=1 SV=2;tr|K7EIG1|K7EIG1_HUMAN Clustered mitochondria protein homolog (Fragment) OS=Homo sapiens OX=9606 GN=CLUH PE=1 SV=2;tr|A0A494C0R8|A0A494C0R8_HUMAN Clustered	7	27	27	27	11	6	13	10	16	6	11	7	9	7	11	7	11	6	13	10	16	6	11	7	9	7	11	7	11	6	13	10	16	6	11	7
KRI1	0.920390320565859	0.922807115172014	0.92046019058597	4.59787498274219	4.62442714920931	23.7023976153567	Q8N9T8;A0A494C108;H0YG91;H0YH26;H0YFD2	Q8N9T8;A0A494C108;H0YG91;H0YH26	4;4;2;2;1	4;4;2;2;1	4;4;2;2;1	Protein KRI1 homolog	sp|Q8N9T8|KRI1_HUMAN Protein KRI1 homolog OS=Homo sapiens OX=9606 GN=KRI1 PE=1 SV=3;tr|A0A494C108|A0A494C108_HUMAN Protein KRI1 homolog OS=Homo sapiens OX=9606 GN=KRI1 PE=1 SV=1;tr|H0YG91|H0YG91_HUMAN Protein KRI1 homolog (Fragment) OS=Homo sapiens OX=9606	5	4	4	4	1	2	2	2	1	1	1	1	1	2	1	2	1	2	2	2	1	1	1	1	1	2	1	2	1	2	2	2	1	1	1	1
PPOX	23.8164594927268	23.7679977004858	23.9022381947033	24.2355684444097	24.0600269534711	23.7393356310906	P50336;A0A494C146;A0A494C0M9;A0A494C134;D3DVG2;A0A1W2PRF9;H0YFP3;A0A494C0D4	P50336;A0A494C146;A0A494C0M9;A0A494C134;D3DVG2;A0A1W2PRF9;H0YFP3;A0A494C0D4	4;4;2;2;2;2;2;2	4;4;2;2;2;2;2;2	4;4;2;2;2;2;2;2	Protoporphyrinogen oxidase	sp|P50336|PPOX_HUMAN Protoporphyrinogen oxidase OS=Homo sapiens OX=9606 GN=PPOX PE=1 SV=1;tr|A0A494C146|A0A494C146_HUMAN Protoporphyrinogen oxidase (Fragment) OS=Homo sapiens OX=9606 GN=PPOX PE=1 SV=1;tr|A0A494C0M9|A0A494C0M9_HUMAN Protoporphyrinogen oxida	8	4	4	4	3	2	2	1	2	2	2	2	2	3	2	2	3	2	2	1	2	2	2	2	2	3	2	2	3	2	2	1	2	2	2	2
NUP214	23.8743645486748	24.1533683334827	24.0355696796454	23.7594891886066	24.2154162794104	23.8438351973906	P35658;A0A494C1F2;A0A0A0MSW3;A0A494BZU9;H0Y837;B7ZAV2;H0YF36;E9PKD2;H0YDS4;A0A494C104;A0A494C0Y1	P35658;A0A494C1F2;A0A0A0MSW3	18;18;15;5;5;4;3;3;1;1;1	18;18;15;5;5;4;3;3;1;1;1	18;18;15;5;5;4;3;3;1;1;1	Nuclear pore complex protein Nup214	sp|P35658|NU214_HUMAN Nuclear pore complex protein Nup214 OS=Homo sapiens OX=9606 GN=NUP214 PE=1 SV=2;tr|A0A494C1F2|A0A494C1F2_HUMAN Nuclear pore complex protein Nup214 OS=Homo sapiens OX=9606 GN=NUP214 PE=1 SV=1;tr|A0A0A0MSW3|A0A0A0MSW3_HUMAN Nuclear pore	11	18	18	18	5	4	8	3	7	3	4	5	6	9	8	8	5	4	8	3	7	3	4	5	6	9	8	8	5	4	8	3	7	3	4	5
GTF2I	4.60195160282929	23.9396609902729	23.9322897365678	4.59787498274219	4.62442714920931	24.0977216070612	P78347;A0A494C1K3;A0A494C0Q7;C9J6M0	P78347;A0A494C1K3	15;15;5;1	15;15;5;1	15;15;5;1	General transcription factor II-I	sp|P78347|GTF2I_HUMAN General transcription factor II-I OS=Homo sapiens OX=9606 GN=GTF2I PE=1 SV=2;tr|A0A494C1K3|A0A494C1K3_HUMAN General transcription factor II-I OS=Homo sapiens OX=9606 GN=GTF2I PE=1 SV=1	4	15	15	15	1	1	2	2	2	1	1	3	3	7	6	12	1	1	2	2	2	1	1	3	3	7	6	12	1	1	2	2	2	1	1	3
FKBP2	4.60195160282929	25.7184001340589	25.4724637742605	25.6729816221923	25.7737680347792	25.7082253090823	P26885;A0A494C1N0	P26885;A0A494C1N0	8;8	8;8	8;8	Peptidyl-prolyl cis-trans isomerase FKBP2	sp|P26885|FKBP2_HUMAN Peptidyl-prolyl cis-trans isomerase FKBP2 OS=Homo sapiens OX=9606 GN=FKBP2 PE=1 SV=2;tr|A0A494C1N0|A0A494C1N0_HUMAN Peptidylprolyl isomerase OS=Homo sapiens OX=9606 GN=FKBP2 PE=1 SV=1	2	8	8	8	2	2	4	2	3	2	1	2	3	6	6	4	2	2	4	2	3	2	1	2	3	6	6	4	2	2	4	2	3	2	1	2
SART3	24.9932583753997	25.014313730472	24.9493568882625	24.9935175344149	25.0186494701576	25.0489311554788	Q15020;A0A499FI31;F8VVK9;F8VZM2;A0A494C0L2;F8W667;H0YHU8	Q15020;A0A499FI31	12;12;3;3;3;3;1	12;12;3;3;3;3;1	12;12;3;3;3;3;1	Squamous cell carcinoma antigen recognized by T-cells 3	sp|Q15020|SART3_HUMAN Squamous cell carcinoma antigen recognized by T-cells 3 OS=Homo sapiens OX=9606 GN=SART3 PE=1 SV=1;tr|A0A499FI31|A0A499FI31_HUMAN Squamous cell carcinoma antigen recognized by T-cells 3 OS=Homo sapiens OX=9606 GN=SART3 PE=1 SV=1	7	12	12	12	4	2	5	4	3	4	5	3	5	5	8	6	4	2	5	4	3	4	5	3	5	5	8	6	4	2	5	4	3	4	5	3
WDR26	0.920390320565859	0.922807115172014	0.92046019058597	4.59787498274219	4.62442714920931	24.0846442683801	Q9H7D7;A0A499FIZ0;H0Y9R3	Q9H7D7;A0A499FIZ0;H0Y9R3	4;4;2	4;4;2	4;4;2	WD repeat-containing protein 26	sp|Q9H7D7|WDR26_HUMAN WD repeat-containing protein 26 OS=Homo sapiens OX=9606 GN=WDR26 PE=1 SV=3;tr|A0A499FIZ0|A0A499FIZ0_HUMAN WD repeat-containing protein 26 OS=Homo sapiens OX=9606 GN=WDR26 PE=1 SV=1;tr|H0Y9R3|H0Y9R3_HUMAN WD repeat-containing protein 2	3	4	4	4	1	1	2	1	2	1	1	2	1	1	2	1	1	1	2	1	2	1	1	2	1	1	2	1	1	1	2	1	2	1	1	2
CSNK1A1	23.6539252945762	23.287994128411	23.4840686061162	0.919574996548437	0.924885429841861	0.920624336088298	P48729;U3KPX3;A0A590UJ43;D6REM4;A0A5F9W493;H0Y9X2;U3KQK7;E7ETM0;A0A590UJQ7;E5RG27;U3KQ83;D6RGE5;A0A590UK94	P48729;U3KPX3;A0A590UJ43;D6REM4;A0A5F9W493;H0Y9X2;U3KQK7;E7ETM0	4;4;4;3;3;2;2;2;1;1;1;1;1	4;4;4;3;3;2;2;2;1;1;1;1;1	3;3;3;2;3;2;2;2;1;1;0;1;1	Casein kinase I isoform alpha	sp|P48729|KC1A_HUMAN Casein kinase I isoform alpha OS=Homo sapiens OX=9606 GN=CSNK1A1 PE=1 SV=2;tr|U3KPX3|U3KPX3_HUMAN Casein kinase I isoform alpha OS=Homo sapiens OX=9606 GN=CSNK1A1 PE=1 SV=2;tr|A0A590UJ43|A0A590UJ43_HUMAN Casein kinase I isoform alpha O	13	4	4	3	0	1	0	0	3	1	3	2	4	4	3	3	0	1	0	0	3	1	3	2	4	4	3	3	0	0	0	0	2	0	2	1
S100A2	26.6226839345769	26.9207075766924	26.7129282828488	26.5376554100809	26.653351337784	26.6005953348338	A0A590UJ49;P29034;R4GN49;Q5RHS7	A0A590UJ49;P29034;R4GN49	5;4;3;1	5;4;3;1	5;4;3;1	Protein S100-A2	tr|A0A590UJ49|A0A590UJ49_HUMAN Protein S100 OS=Homo sapiens OX=9606 GN=S100A2 PE=1 SV=1;sp|P29034|S10A2_HUMAN Protein S100-A2 OS=Homo sapiens OX=9606 GN=S100A2 PE=1 SV=3;tr|R4GN49|R4GN49_HUMAN Protein S100-A2 OS=Homo sapiens OX=9606 GN=S100A2 PE=1 SV=1	4	5	5	5	3	4	3	4	4	4	3	4	4	2	0	1	3	4	3	4	4	4	3	4	4	2	0	1	3	4	3	4	4	4	3	4
SRSF6	27.7341495553964	27.7131250005785	27.5258185169815	27.8428407021338	27.7634458105158	27.5824049168142	A0A590UK80;Q13247;A0A590UJK4;A0A590UK01;A0A590UJP7;Q9Y468;A0A0D9SGD2;A0A3B3ISP5;A0A3B3IS65;A0A0A0MRR4;A0A3B3ISS0;A0A3F2YNZ1	A0A590UK80;Q13247;A0A590UJK4;A0A590UK01;A0A590UJP7	10;9;9;9;9;1;1;1;1;1;1;1	10;9;9;9;9;1;1;1;1;1;1;1	8;7;7;7;7;1;0;1;1;1;1;1	Serine/arginine-rich splicing factor 6	tr|A0A590UK80|A0A590UK80_HUMAN Uncharacterized protein (Fragment) OS=Homo sapiens OX=9606 PE=4 SV=1;sp|Q13247|SRSF6_HUMAN Serine/arginine-rich splicing factor 6 OS=Homo sapiens OX=9606 GN=SRSF6 PE=1 SV=2;tr|A0A590UJK4|A0A590UJK4_HUMAN Serine/arginine-rich-	12	10	10	8	5	5	6	5	5	5	5	6	5	9	8	6	5	5	6	5	5	5	5	6	5	9	8	6	4	4	4	4	4	4	4	4
AMPD2	25.697554087458	25.6665220047281	25.7316401374797	25.5373591870462	25.5553476590974	25.6770210524559	Q01433;A0A5F9UK94;H0Y360;A0A590UK85;A0A590UJY6;E9PJF6;H0YF16;A0A590UJX5;E9PIJ1	Q01433;A0A5F9UK94;H0Y360;A0A590UK85	18;18;17;9;8;4;4;3;2	18;18;17;9;8;4;4;3;2	18;18;17;9;8;4;4;3;2	AMP deaminase 2	sp|Q01433|AMPD2_HUMAN AMP deaminase 2 OS=Homo sapiens OX=9606 GN=AMPD2 PE=1 SV=2;tr|A0A5F9UK94|A0A5F9UK94_HUMAN AMP deaminase OS=Homo sapiens OX=9606 GN=AMPD2 PE=1 SV=1;tr|H0Y360|H0Y360_HUMAN AMP deaminase OS=Homo sapiens OX=9606 GN=AMPD2 PE=1 SV=2;tr|A0A5	9	18	18	18	9	9	9	8	10	6	10	11	11	5	4	6	9	9	9	8	10	6	10	11	11	5	4	6	9	9	9	8	10	6	10	11
PRIM1	4.60195160282929	23.2093450775695	23.292494643009	4.59787498274219	23.3649286695735	4.60312168044149	P49642;A0A5F9ZHB6;F8VNY2;F8VSB2;H0YIP2;A0A3B3ITS8	P49642;A0A5F9ZHB6;F8VNY2	5;5;3;2;1;1	5;5;3;2;1;1	5;5;3;2;1;1	DNA primase small subunit;DNA primase	sp|P49642|PRI1_HUMAN DNA primase small subunit OS=Homo sapiens OX=9606 GN=PRIM1 PE=1 SV=1;tr|A0A5F9ZHB6|A0A5F9ZHB6_HUMAN DNA primase OS=Homo sapiens OX=9606 GN=PRIM1 PE=1 SV=1;tr|F8VNY2|F8VNY2_HUMAN DNA primase (Fragment) OS=Homo sapiens OX=9606 GN=PRIM1 P	6	5	5	5	1	2	1	1	3	2	1	2	4	1	0	2	1	2	1	1	3	2	1	2	4	1	0	2	1	2	1	1	3	2	1	2
SACM1L	4.60195160282929	23.9358002737294	4.60230095292985	24.0481828480899	23.8922656086285	24.1306126652623	Q9NTJ5;A0A5F9ZHN7;E9PGZ4;F8WDN7;C9JV50;F8WCQ2	Q9NTJ5;A0A5F9ZHN7;E9PGZ4;F8WDN7	9;9;8;5;3;1	9;9;8;5;3;1	8;8;7;4;3;1	Phosphatidylinositide phosphatase SAC1	sp|Q9NTJ5|SAC1_HUMAN Phosphatidylinositol-3-phosphatase SAC1 OS=Homo sapiens OX=9606 GN=SACM1L PE=1 SV=2;tr|A0A5F9ZHN7|A0A5F9ZHN7_HUMAN Phosphatidylinositide phosphatase SAC1 OS=Homo sapiens OX=9606 GN=SACM1L PE=1 SV=1;tr|E9PGZ4|E9PGZ4_HUMAN Phosphatidylin	6	9	9	8	3	3	3	4	2	2	1	2	1	8	6	5	3	3	3	4	2	2	1	2	1	8	6	5	3	3	3	4	2	2	1	2
PRIM2	4.60195160282929	23.5605754027514	23.5732301943447	4.59787498274219	4.62442714920931	23.2913708298727	P49643;A0A5F9ZHU7;A0A096LP51;A0A5F9ZHR0	P49643;A0A5F9ZHU7	6;6;2;1	6;6;2;1	6;6;2;1	DNA primase large subunit	sp|P49643|PRI2_HUMAN DNA primase large subunit OS=Homo sapiens OX=9606 GN=PRIM2 PE=1 SV=2;tr|A0A5F9ZHU7|A0A5F9ZHU7_HUMAN DNA primase large subunit OS=Homo sapiens OX=9606 GN=PRIM2 PE=1 SV=1	4	6	6	6	0	0	2	2	3	2	1	2	2	3	2	2	0	0	2	2	3	2	1	2	2	3	2	2	0	0	2	2	3	2	1	2
ARHGEF2	24.3042421277929	24.2834088776179	24.0505096420477	23.8660850709103	23.8187038697861	23.7304485767354	Q92974;V9GYM8;A0A5F9ZI21;Q5VY93;V9GYF5;V9GYG5;V9GZ14;V9GYF0;V9GZ58	Q92974;V9GYM8;A0A5F9ZI21	11;11;11;3;2;2;2;2;1	11;11;11;3;2;2;2;2;1	11;11;11;3;2;2;2;2;1	Rho guanine nucleotide exchange factor 2	sp|Q92974|ARHG2_HUMAN Rho guanine nucleotide exchange factor 2 OS=Homo sapiens OX=9606 GN=ARHGEF2 PE=1 SV=4;tr|V9GYM8|V9GYM8_HUMAN Rho guanine nucleotide exchange factor 2 OS=Homo sapiens OX=9606 GN=ARHGEF2 PE=1 SV=1;tr|A0A5F9ZI21|A0A5F9ZI21_HUMAN Rho guan	9	11	11	11	3	3	5	3	5	3	8	7	5	3	2	3	3	3	5	3	5	3	8	7	5	3	2	3	3	3	5	3	5	3	8	7
NELFB	4.60195160282929	23.2953003518686	23.0440185020485	4.59787498274219	4.62442714920931	23.2004670180458	Q8WX92;A0A5H1ZRP4	Q8WX92;A0A5H1ZRP4	6;6	6;6	6;6	Negative elongation factor B	sp|Q8WX92|NELFB_HUMAN Negative elongation factor B OS=Homo sapiens OX=9606 GN=NELFB PE=1 SV=1;tr|A0A5H1ZRP4|A0A5H1ZRP4_HUMAN Negative elongation factor B OS=Homo sapiens OX=9606 GN=NELFB PE=1 SV=1	2	6	6	6	2	1	4	2	2	2	1	3	4	3	2	2	2	1	4	2	2	2	1	3	4	3	2	2	2	1	4	2	2	2	1	3
ETNK1	4.60195160282929	24.1226574026117	4.60230095292985	0.919574996548437	0.924885429841861	0.920624336088298	Q9HBU6;H0YH69;A0A5K1VW28;Q86U68	Q9HBU6;H0YH69;A0A5K1VW28	4;4;4;1	4;4;4;1	4;4;4;1	Ethanolamine kinase 1	sp|Q9HBU6|EKI1_HUMAN Ethanolamine kinase 1 OS=Homo sapiens OX=9606 GN=ETNK1 PE=1 SV=1;tr|H0YH69|H0YH69_HUMAN Ethanolamine kinase 1 OS=Homo sapiens OX=9606 GN=ETNK1 PE=1 SV=2;tr|A0A5K1VW28|A0A5K1VW28_HUMAN Ethanolamine kinase 1 OS=Homo sapiens OX=9606 GN=ET	4	4	4	4	0	0	0	0	1	1	1	2	1	0	0	0	0	0	0	0	1	1	1	2	1	0	0	0	0	0	0	0	1	1	1	2
CUL4B	24.0737369079464	23.7651671017819	23.9642865705222	24.0817220245704	23.7509301986443	24.2637752315088	Q13620;A0A669KAX4;K4DI93;A6NE76;A0A669KAU9	Q13620;A0A669KAX4;K4DI93	19;19;19;6;2	19;19;19;6;2	11;11;11;4;2	Cullin-4B	sp|Q13620|CUL4B_HUMAN Cullin-4B OS=Homo sapiens OX=9606 GN=CUL4B PE=1 SV=4;tr|A0A669KAX4|A0A669KAX4_HUMAN Cullin-4B OS=Homo sapiens OX=9606 GN=CUL4B PE=4 SV=1;tr|K4DI93|K4DI93_HUMAN Cullin 4B, isoform CRA_e OS=Homo sapiens OX=9606 GN=CUL4B PE=1 SV=1	5	19	19	11	5	4	8	5	6	9	6	3	5	8	9	11	5	4	8	5	6	9	6	3	5	8	9	11	0	1	4	1	1	5	1	1
GBF1	22.8788980891716	4.61403557586007	23.6084001253472	23.1329515051882	23.3277280583973	23.5670908107839	Q92538;A0A669KBG8;A0A669KB10	Q92538;A0A669KBG8;A0A669KB10	16;16;16	16;16;16	16;16;16	Golgi-specific brefeldin A-resistance guanine nucleotide exchange factor 1	sp|Q92538|GBF1_HUMAN Golgi-specific brefeldin A-resistance guanine nucleotide exchange factor 1 OS=Homo sapiens OX=9606 GN=GBF1 PE=1 SV=2;tr|A0A669KBG8|A0A669KBG8_HUMAN Golgi-specific brefeldin A-resistance guanine nucleotide exchange factor 1 OS=Homo sapi	3	16	16	16	3	3	7	2	7	2	3	1	5	5	12	6	3	3	7	2	7	2	3	1	5	5	12	6	3	3	7	2	7	2	3	1
STAT1	25.7855642165006	25.7550377180035	25.9847233597992	25.9426392446959	25.9030661402301	25.8485467258527	P42224;A0A669KB56;A0A669KBA4;A0A669KB53;A0A669KBI6;A0A669KB68;J3KPM9;A0A669KB52;A0A669KB75;E7EPD2;D2KFR9;A0A669KB17;E7ENM1;E9PH66;Q67C41;A0A669KBK4	P42224;A0A669KB56;A0A669KBA4;A0A669KB53;A0A669KBI6;A0A669KB68;J3KPM9;A0A669KB52;A0A669KB75;E7EPD2	22;22;22;22;21;21;20;18;15;11;9;9;8;4;3;1	22;22;22;22;21;21;20;18;15;11;9;9;8;4;3;1	22;22;22;22;21;21;20;18;15;11;9;9;8;4;3;1	Signal transducer and activator of transcription 1-alpha/beta;Signal transducer and activator of transcription	sp|P42224|STAT1_HUMAN Signal transducer and activator of transcription 1-alpha/beta OS=Homo sapiens OX=9606 GN=STAT1 PE=1 SV=2;tr|A0A669KB56|A0A669KB56_HUMAN Signal transducer and activator of transcription 1-alpha/beta OS=Homo sapiens OX=9606 GN=STAT1 PE=	16	22	22	22	13	10	15	15	14	12	11	13	12	11	14	10	13	10	15	15	14	12	11	13	12	11	14	10	13	10	15	15	14	12	11	13
MLH1	23.7520539123106	23.7255684636276	23.6663323742617	4.59787498274219	4.62442714920931	23.3299189396701	P40692;A0A669KBB4;A0A669KBK2;A0A669KB03;H0Y818;A0A669KAW3;H0Y5L7;E7EUC9;A0A087WX20;F2Z298;E9PF25;H0Y806	P40692;A0A669KBB4;A0A669KBK2;A0A669KB03;H0Y818;A0A669KAW3	12;12;12;11;11;11;5;3;3;2;2;2	12;12;12;11;11;11;5;3;3;2;2;2	12;12;12;11;11;11;5;3;3;2;2;2	DNA mismatch repair protein Mlh1	sp|P40692|MLH1_HUMAN DNA mismatch repair protein Mlh1 OS=Homo sapiens OX=9606 GN=MLH1 PE=1 SV=1;tr|A0A669KBB4|A0A669KBB4_HUMAN DNA mismatch repair protein Mlh1 OS=Homo sapiens OX=9606 GN=MLH1 PE=4 SV=1;tr|A0A669KBK2|A0A669KBK2_HUMAN DNA mismatch repair pro	12	12	12	12	1	1	3	3	6	3	4	3	4	2	2	0	1	1	3	3	6	3	4	3	4	2	2	0	1	1	3	3	6	3	4	3
ADNP	0.920390320565859	0.922807115172014	0.92046019058597	4.59787498274219	4.62442714920931	23.4571363582255	Q9H2P0;A0A669KBJ7;A0A2R8Y6X0	Q9H2P0;A0A669KBJ7;A0A2R8Y6X0	9;9;8	9;9;8	9;9;8	Activity-dependent neuroprotector homeobox protein	sp|Q9H2P0|ADNP_HUMAN Activity-dependent neuroprotector homeobox protein OS=Homo sapiens OX=9606 GN=ADNP PE=1 SV=1;tr|A0A669KBJ7|A0A669KBJ7_HUMAN Activity-dependent neuroprotector homeobox protein OS=Homo sapiens OX=9606 GN=ADNP PE=4 SV=1;tr|A0A2R8Y6X0|A0A2	3	9	9	9	1	1	2	1	1	2	1	1	1	5	8	8	1	1	2	1	1	2	1	1	1	5	8	8	1	1	2	1	1	2	1	1
USP7	24.9306214899092	24.8691954459006	24.884833808339	24.9744317455713	24.9351258335129	24.8279373050757	Q93009;A0A669KBL1;H3BND8;F5H2X1;I3L2D8;H3BMF6;H3BUV0;H3BTM1;H3BRA2;H3BQD1	Q93009;A0A669KBL1;H3BND8	23;23;20;10;1;1;1;1;1;1	23;23;20;10;1;1;1;1;1;1	23;23;20;10;1;1;1;1;1;1	Ubiquitin carboxyl-terminal hydrolase 7;Ubiquitin carboxyl-terminal hydrolase	sp|Q93009|UBP7_HUMAN Ubiquitin carboxyl-terminal hydrolase 7 OS=Homo sapiens OX=9606 GN=USP7 PE=1 SV=2;tr|A0A669KBL1|A0A669KBL1_HUMAN Ubiquitin carboxyl-terminal hydrolase 7 OS=Homo sapiens OX=9606 GN=USP7 PE=4 SV=1;tr|H3BND8|H3BND8_HUMAN Ubiquitin carboxy	10	23	23	23	7	8	11	7	7	7	8	9	11	14	13	13	7	8	11	7	7	7	8	9	11	14	13	13	7	8	11	7	7	7	8	9
UBA6	24.8681593991481	24.7978831307012	24.8797488809409	24.9165679768628	24.7317954859166	24.8239110188292	A0AVT1;H0Y8S8	A0AVT1	14;6	14;6	14;6	Ubiquitin-like modifier-activating enzyme 6	sp|A0AVT1|UBA6_HUMAN Ubiquitin-like modifier-activating enzyme 6 OS=Homo sapiens OX=9606 GN=UBA6 PE=1 SV=1	2	14	14	14	5	4	8	6	8	6	7	8	6	6	4	6	5	4	8	6	8	6	7	8	6	6	4	6	5	4	8	6	8	6	7	8
ILVBL	24.5916072604778	25.5460134042976	25.2363351265949	24.7464265708792	24.8428766596895	25.2062029718418	A1L0T0;M0R026;E9PJS0;M0R1B5;E9PL44;M0QZX5	A1L0T0;M0R026	14;13;6;5;3;3	14;13;6;5;3;3	14;13;6;5;3;3	Acetolactate synthase-like protein	sp|A1L0T0|HACL2_HUMAN 2-hydroxyacyl-CoA lyase 2 OS=Homo sapiens OX=9606 GN=ILVBL PE=1 SV=2;tr|M0R026|M0R026_HUMAN 2-hydroxyacyl-CoA lyase 2 OS=Homo sapiens OX=9606 GN=ILVBL PE=1 SV=1	6	14	14	14	5	4	7	2	7	4	3	3	6	11	5	6	5	4	7	2	7	4	3	3	6	11	5	6	5	4	7	2	7	4	3	3
PLEKHG3	4.60195160282929	4.61403557586007	25.757354196789	0.919574996548437	0.924885429841861	0.920624336088298	A1L390;G3V3I3;G3V278;A0A0U1RR71;G3V311	A1L390;G3V3I3;G3V278;A0A0U1RR71;G3V311	2;1;1;1;1	2;1;1;1;1	2;1;1;1;1	Pleckstrin homology domain-containing family G member 3	sp|A1L390|PKHG3_HUMAN Pleckstrin homology domain-containing family G member 3 OS=Homo sapiens OX=9606 GN=PLEKHG3 PE=1 SV=1;tr|G3V3I3|G3V3I3_HUMAN Pleckstrin homology domain-containing family G member 3 (Fragment) OS=Homo sapiens OX=9606 GN=PLEKHG3 PE=1 SV=	5	2	2	2	1	1	1	1	1	1	1	1	2	1	0	1	1	1	1	1	1	1	1	1	2	1	0	1	1	1	1	1	1	1	1	1
CNOT1	22.9332627408662	4.61403557586007	23.0227098327471	23.1254822101727	22.9709702047319	23.2152533291389	A5YKK6;H3BTH2;H3BNB1;H3BR89;H3BVC9	A5YKK6	17;2;2;1;1	17;2;2;1;1	14;2;2;1;1	CCR4-NOT transcription complex subunit 1	sp|A5YKK6|CNOT1_HUMAN CCR4-NOT transcription complex subunit 1 OS=Homo sapiens OX=9606 GN=CNOT1 PE=1 SV=2	5	17	17	14	5	3	5	3	7	5	3	1	4	3	3	3	5	3	5	3	7	5	3	1	4	3	3	3	4	2	5	3	6	5	3	1
MAP1LC3B;MAP1LC3B2;MAP1LC3A	24.3839004258696	24.6677404629302	4.60230095292985	4.59787498274219	23.941900852609	4.60312168044149	Q9GZQ8;A6NCE7;H3BTL1;Q9H492	Q9GZQ8;A6NCE7;H3BTL1;Q9H492	2;2;2;1	2;2;2;1	2;2;2;1	Microtubule-associated proteins 1A/1B light chain 3B;Microtubule-associated proteins 1A/1B light chain 3 beta 2;Microtubule-associated proteins 1A/1B light chain 3A	sp|Q9GZQ8|MLP3B_HUMAN Microtubule-associated proteins 1A/1B light chain 3B OS=Homo sapiens OX=9606 GN=MAP1LC3B PE=1 SV=3;sp|A6NCE7|MP3B2_HUMAN Microtubule-associated proteins 1A/1B light chain 3 beta 2 OS=Homo sapiens OX=9606 GN=MAP1LC3B2 PE=2 SV=1;tr|H3BT	4	2	2	2	0	2	1	1	2	2	2	2	0	0	0	1	0	2	1	1	2	2	2	2	0	0	0	1	0	2	1	1	2	2	2	2
PGP	4.60195160282929	24.13131942604	24.1280182428117	4.59787498274219	24.3486784535542	24.1576146227574	A6NDG6	A6NDG6	3	3	3	Phosphoglycolate phosphatase	sp|A6NDG6|PGP_HUMAN Glycerol-3-phosphate phosphatase OS=Homo sapiens OX=9606 GN=PGP PE=1 SV=1	1	3	3	3	1	2	3	0	2	1	1	2	2	0	2	0	1	2	3	0	2	1	1	2	2	0	2	0	1	2	3	0	2	1	1	2
PIGK	4.60195160282929	23.539549798589	4.60230095292985	0.919574996548437	0.924885429841861	0.920624336088298	Q92643;A6NEM5;B1AK81	Q92643;A6NEM5	5;5;2	5;5;2	5;5;2	GPI-anchor transamidase	sp|Q92643|GPI8_HUMAN GPI-anchor transamidase OS=Homo sapiens OX=9606 GN=PIGK PE=1 SV=2;tr|A6NEM5|A6NEM5_HUMAN GPI-anchor transamidase OS=Homo sapiens OX=9606 GN=PIGK PE=1 SV=1	3	5	5	5	1	0	1	1	1	1	1	2	1	3	1	1	1	0	1	1	1	1	1	2	1	3	1	1	1	0	1	1	1	1	1	2
NUDT5	25.0615109533011	25.0978019643755	25.1140225164737	25.1156107756102	25.0766753543072	25.0990067872951	Q9UKK9;A6NFX8;A6NJU6;A6NCQ0;H0YEY4;C9JYY9	Q9UKK9;A6NFX8;A6NJU6;A6NCQ0	10;10;6;5;3;2	10;10;6;5;3;2	10;10;6;5;3;2	ADP-sugar pyrophosphatase	sp|Q9UKK9|NUDT5_HUMAN ADP-sugar pyrophosphatase OS=Homo sapiens OX=9606 GN=NUDT5 PE=1 SV=1;tr|A6NFX8|A6NFX8_HUMAN ADP-sugar pyrophosphatase OS=Homo sapiens OX=9606 GN=NUDT5 PE=1 SV=1;tr|A6NJU6|A6NJU6_HUMAN ADP-sugar pyrophosphatase OS=Homo sapiens OX=9606	6	10	10	10	3	5	5	3	4	4	4	2	5	4	3	3	3	5	5	3	4	4	4	2	5	4	3	3	3	5	5	3	4	4	4	2
WBP2	23.6262259348713	4.61403557586007	4.60230095292985	23.1042800884123	4.62442714920931	4.60312168044149	Q969T9;K7EIJ0;K7ENL2;A6NG10;K7EMC9;K7EIN1;K7ESN4;K7EIK1	Q969T9;K7EIJ0;K7ENL2;A6NG10;K7EMC9;K7EIN1;K7ESN4;K7EIK1	2;2;2;2;2;1;1;1	2;2;2;2;2;1;1;1	2;2;2;2;2;1;1;1	WW domain-binding protein 2	sp|Q969T9|WBP2_HUMAN WW domain-binding protein 2 OS=Homo sapiens OX=9606 GN=WBP2 PE=1 SV=1;tr|K7EIJ0|K7EIJ0_HUMAN WW domain-binding protein 2 (Fragment) OS=Homo sapiens OX=9606 GN=WBP2 PE=1 SV=1;tr|K7ENL2|K7ENL2_HUMAN WW domain-binding protein 2 OS=Homo sa	8	2	2	2	2	1	1	1	1	1	2	1	1	0	1	0	2	1	1	1	1	1	2	1	1	0	1	0	2	1	1	1	1	1	2	1
HN1L	24.926646000824	24.9621695000731	25.1325750353803	24.9488224082931	24.8992444292777	25.2573507209402	Q9H910;A6NGP5;H3BMV3;H3BMT0;H3BTV5;H3BU16	Q9H910;A6NGP5;H3BMV3;H3BMT0;H3BTV5;H3BU16	5;5;4;3;3;3	5;5;4;3;3;3	3;3;2;2;2;2	Hematological and neurological expressed 1-like protein	sp|Q9H910|JUPI2_HUMAN Jupiter microtubule associated homolog 2 OS=Homo sapiens OX=9606 GN=JPT2 PE=1 SV=1;tr|A6NGP5|A6NGP5_HUMAN Jupiter microtubule-associated homolog 2 OS=Homo sapiens OX=9606 GN=JPT2 PE=1 SV=2;tr|H3BMV3|H3BMV3_HUMAN Jupiter microtubule-as	6	5	5	3	4	2	3	3	3	4	2	4	3	3	3	3	4	2	3	3	3	4	2	4	3	3	3	3	3	1	1	2	2	2	1	3
SMCHD1	25.2355319255695	25.3904426753511	24.5654647152433	24.2134151609008	25.2242399039922	25.0984045016067	A6NHR9;J3KTL8;A0A2R8YCU7;A0A2R8YE92;J3QSH1	A6NHR9;J3KTL8	25;16;3;2;1	25;16;3;2;1	25;16;3;2;1	Structural maintenance of chromosomes flexible hinge domain-containing protein 1	sp|A6NHR9|SMHD1_HUMAN Structural maintenance of chromosomes flexible hinge domain-containing protein 1 OS=Homo sapiens OX=9606 GN=SMCHD1 PE=1 SV=2;tr|J3KTL8|J3KTL8_HUMAN Structural maintenance of chromosomes flexible hinge domain-containing protein 1 (Frag	5	25	25	25	4	4	2	2	4	2	4	4	3	18	11	17	4	4	2	2	4	2	4	4	3	18	11	17	4	4	2	2	4	2	4	4
USP14	25.8468982453372	25.9131016028672	25.9549570054344	25.9697413332429	25.9208892648786	25.7963985200249	P54578;A6NJA2;J3QQT6;J3KS55	P54578;A6NJA2	12;12;1;1	12;12;1;1	12;12;1;1	Ubiquitin carboxyl-terminal hydrolase 14;Ubiquitin carboxyl-terminal hydrolase	sp|P54578|UBP14_HUMAN Ubiquitin carboxyl-terminal hydrolase 14 OS=Homo sapiens OX=9606 GN=USP14 PE=1 SV=3;tr|A6NJA2|A6NJA2_HUMAN Ubiquitin carboxyl-terminal hydrolase OS=Homo sapiens OX=9606 GN=USP14 PE=1 SV=2	4	12	12	12	7	5	8	8	7	7	6	6	7	6	8	8	7	5	8	8	7	7	6	6	7	6	8	8	7	5	8	8	7	7	6	6
CRYZL1	4.60195160282929	4.61403557586007	25.0158880052434	4.59787498274219	24.9721980303727	24.28142919286	O95825;A6NMA8;F8WF64;C9JZK8;A6NND8;A6NHJ8;H7C3S0;C9K0F7;C9JAL0;H7C3I5;H7C338;C9JQD0;A0A0C4DG14	O95825;A6NMA8;F8WF64;C9JZK8;A6NND8;A6NHJ8;H7C3S0;C9K0F7;C9JAL0;H7C3I5	6;6;5;5;5;5;4;4;4;4;2;2;1	6;6;5;5;5;5;4;4;4;4;2;2;1	6;6;5;5;5;5;4;4;4;4;2;2;1	Quinone oxidoreductase-like protein 1	sp|O95825|QORL1_HUMAN Quinone oxidoreductase-like protein 1 OS=Homo sapiens OX=9606 GN=CRYZL1 PE=1 SV=2;tr|A6NMA8|A6NMA8_HUMAN Quinone oxidoreductase-like protein 1 OS=Homo sapiens OX=9606 GN=CRYZL1 PE=1 SV=1;tr|F8WF64|F8WF64_HUMAN Quinone oxidoreductase-l	13	6	6	6	2	3	2	1	1	2	1	1	2	0	2	1	2	3	2	1	1	2	1	1	2	0	2	1	2	3	2	1	1	2	1	1
TP53BP1	4.60195160282929	4.61403557586007	23.4501037083064	0.919574996548437	0.924885429841861	0.920624336088298	Q12888;A6NNK5;M0R142;H7C3N7	Q12888;A6NNK5	5;5;1;1	5;5;1;1	5;5;1;1	Tumor suppressor p53-binding protein 1	sp|Q12888|TP53B_HUMAN TP53-binding protein 1 OS=Homo sapiens OX=9606 GN=TP53BP1 PE=1 SV=2;tr|A6NNK5|A6NNK5_HUMAN TP53-binding protein 1 OS=Homo sapiens OX=9606 GN=TP53BP1 PE=1 SV=2	4	5	5	5	0	1	1	0	1	1	1	0	3	4	3	4	0	1	1	0	1	1	1	0	3	4	3	4	0	1	1	0	1	1	1	0
MANF	24.5807816270427	24.7385627725298	24.4827154066608	24.8705600080997	4.62442714920931	24.9804586331775	P55145;A8K878;H7C2D6	P55145;A8K878	10;10;4	10;10;4	10;10;4	Mesencephalic astrocyte-derived neurotrophic factor	sp|P55145|MANF_HUMAN Mesencephalic astrocyte-derived neurotrophic factor OS=Homo sapiens OX=9606 GN=MANF PE=1 SV=3;tr|A8K878|A8K878_HUMAN Mesencephalic astrocyte-derived neurotrophic factor OS=Homo sapiens OX=9606 GN=MANF PE=1 SV=1	3	10	10	10	3	1	7	3	4	3	2	3	3	7	4	4	3	1	7	3	4	3	2	3	3	7	4	4	3	1	7	3	4	3	2	3
SRRM1	24.4189906030879	24.435680433333	24.7616717452442	24.5736924854777	24.8373045469912	24.6147035544503	Q8IYB3;A9Z1X7;E9PCT1;M0R088;M0R1E7;M0QXG5	Q8IYB3;A9Z1X7;E9PCT1;M0R088	7;7;5;4;3;3	7;7;5;4;3;3	7;7;5;4;3;3	Serine/arginine repetitive matrix protein 1	sp|Q8IYB3|SRRM1_HUMAN Serine/arginine repetitive matrix protein 1 OS=Homo sapiens OX=9606 GN=SRRM1 PE=1 SV=2;tr|A9Z1X7|A9Z1X7_HUMAN Serine/arginine repetitive matrix protein 1 OS=Homo sapiens OX=9606 GN=SRRM1 PE=1 SV=1;tr|E9PCT1|E9PCT1_HUMAN Serine/arginin	6	7	7	7	3	3	4	2	3	3	2	3	2	3	4	4	3	3	4	2	3	3	2	3	2	3	4	4	3	3	4	2	3	3	2	3
EIF3L	25.6275067218295	25.6404455290473	25.7481682758591	25.6805932450383	25.5245936026579	25.5463372977495	Q9Y262;B0QY89;B0QY90;C9JHP4;C9K0Q7;H7C3A0;H0Y7E6	Q9Y262;B0QY89;B0QY90	23;23;17;6;6;5;2	23;23;17;6;6;5;2	23;23;17;6;6;5;2	Eukaryotic translation initiation factor 3 subunit L	sp|Q9Y262|EIF3L_HUMAN Eukaryotic translation initiation factor 3 subunit L OS=Homo sapiens OX=9606 GN=EIF3L PE=1 SV=1;tr|B0QY89|B0QY89_HUMAN Eukaryotic translation initiation factor 3 subunit L OS=Homo sapiens OX=9606 GN=EIF3L PE=1 SV=1;tr|B0QY90|B0QY90_HU	7	23	23	23	15	12	17	12	15	14	14	14	17	19	19	16	15	12	17	12	15	14	14	14	17	19	19	16	15	12	17	12	15	14	14	14
APOBEC3B	24.4047060570964	24.5768090819694	24.6963074923476	24.9214341921905	24.8291478431998	25.1774064589315	Q9UH17;B0QYD3;P31941	Q9UH17;B0QYD3	8;8;3	8;8;3	7;7;3	DNA dC->dU-editing enzyme APOBEC-3B	sp|Q9UH17|ABC3B_HUMAN DNA dC->dU-editing enzyme APOBEC-3B OS=Homo sapiens OX=9606 GN=APOBEC3B PE=1 SV=1;tr|B0QYD3|B0QYD3_HUMAN DNA dC->dU-editing enzyme APOBEC-3B OS=Homo sapiens OX=9606 GN=APOBEC3B PE=1 SV=1	3	8	8	7	3	2	3	4	3	3	2	4	3	3	3	2	3	2	3	4	3	3	2	4	3	3	3	2	2	1	3	3	2	2	2	3
EWSR1	25.5276688532343	25.443257980279	25.386402476223	25.0413052168815	25.3078242186375	25.559933906876	Q01844;B0QYK0;A0A0D9SFL3;C9JGE3;H7BY36	Q01844;B0QYK0;A0A0D9SFL3;C9JGE3;H7BY36	6;6;5;5;4	6;6;5;5;4	6;6;5;5;4	RNA-binding protein EWS	sp|Q01844|EWS_HUMAN RNA-binding protein EWS OS=Homo sapiens OX=9606 GN=EWSR1 PE=1 SV=1;tr|B0QYK0|B0QYK0_HUMAN RNA-binding protein EWS OS=Homo sapiens OX=9606 GN=EWSR1 PE=1 SV=1;tr|A0A0D9SFL3|A0A0D9SFL3_HUMAN RNA-binding protein EWS OS=Homo sapiens OX=9606	5	6	6	6	2	2	4	2	2	2	2	3	5	4	3	4	2	2	4	2	2	2	2	3	5	4	3	4	2	2	4	2	2	2	2	3
UBE2I	25.7470415304115	26.0511737516357	25.8581610793752	26.1085495012228	25.8604599688522	25.8198734645327	P63279;H3BQQ9;B0QYN7;H3BPC4;H3BRD1	P63279;H3BQQ9;B0QYN7;H3BPC4	8;8;8;6;1	8;8;8;6;1	8;8;8;6;1	SUMO-conjugating enzyme UBC9	sp|P63279|UBC9_HUMAN SUMO-conjugating enzyme UBC9 OS=Homo sapiens OX=9606 GN=UBE2I PE=1 SV=1;tr|H3BQQ9|H3BQQ9_HUMAN SUMO-conjugating enzyme UBC9 (Fragment) OS=Homo sapiens OX=9606 GN=UBE2I PE=1 SV=1;tr|B0QYN7|B0QYN7_HUMAN SUMO-conjugating enzyme UBC9 OS=Ho	5	8	8	8	2	4	4	3	5	5	2	4	3	3	5	5	2	4	4	3	5	5	2	4	3	3	5	5	2	4	4	3	5	5	2	4
CPNE1	25.1843475208524	24.9127362364299	25.0156753657688	24.8890653386235	25.1177917808563	25.1265617503344	Q99829;F2Z2V0;B0QZ18;A6PVH9;H0Y524;E7ENH5;Q5JX56;Q5JX58;Q5JX59;Q5JX60;Q5JX44;Q5JX45;Q5JX54;Q5JX55;Q5JX61;Q5JX52	Q99829;F2Z2V0;B0QZ18;A6PVH9;H0Y524;E7ENH5	6;6;6;4;3;3;2;2;2;2;2;2;1;1;1;1	6;6;6;4;3;3;2;2;2;2;2;2;1;1;1;1	6;6;6;4;3;3;2;2;2;2;2;2;1;1;1;1	Copine-1	sp|Q99829|CPNE1_HUMAN Copine-1 OS=Homo sapiens OX=9606 GN=CPNE1 PE=1 SV=1;tr|F2Z2V0|F2Z2V0_HUMAN Copine-1 (Fragment) OS=Homo sapiens OX=9606 GN=CPNE1 PE=1 SV=1;tr|B0QZ18|B0QZ18_HUMAN Copine-1 OS=Homo sapiens OX=9606 GN=CPNE1 PE=1 SV=1;tr|A6PVH9|A6PVH9_HUMA	16	6	6	6	2	4	5	2	1	3	3	3	4	3	3	3	2	4	5	2	1	3	3	3	4	3	3	3	2	4	5	2	1	3	3	3
APOC3	27.559613051941	27.6897251453276	26.8079627281074	27.2594355407262	27.5931329186639	26.9834844071693	P02656;B0YIW2	P02656;B0YIW2	2;2	2;2	2;2	Apolipoprotein C-III	sp|P02656|APOC3_HUMAN Apolipoprotein C-III OS=Homo sapiens OX=9606 GN=APOC3 PE=1 SV=1;tr|B0YIW2|B0YIW2_HUMAN Apolipoprotein C-III OS=Homo sapiens OX=9606 GN=APOC3 PE=1 SV=1	2	2	2	2	1	1	2	1	1	2	1	1	1	0	0	0	1	1	2	1	1	2	1	1	1	0	0	0	1	1	2	1	1	2	1	1
MPST	24.9094895481738	24.8035107592113	4.60230095292985	24.9763123905486	24.885671799609	24.904169328998	P25325;B1AH49	P25325;B1AH49	7;7	7;7	7;7	3-mercaptopyruvate sulfurtransferase;Sulfurtransferase	sp|P25325|THTM_HUMAN 3-mercaptopyruvate sulfurtransferase OS=Homo sapiens OX=9606 GN=MPST PE=1 SV=3;tr|B1AH49|B1AH49_HUMAN 3-mercaptopyruvate sulfurtransferase OS=Homo sapiens OX=9606 GN=MPST PE=1 SV=1	2	7	7	7	5	4	5	5	3	4	4	3	1	2	4	4	5	4	5	5	3	4	4	3	1	2	4	4	5	4	5	5	3	4	4	3
TSPO	25.7143178468422	25.812376517687	26.0690720930741	25.6423474572705	26.1601756490289	26.2444515246085	B1AH87;P30536	B1AH87;P30536	2;2	2;2	2;2	Translocator protein	tr|B1AH87|B1AH87_HUMAN Putative peripheral benzodiazepine receptor-related protein (Fragment) OS=Homo sapiens OX=9606 GN=TSPO PE=1 SV=1;sp|P30536|TSPO_HUMAN Translocator protein OS=Homo sapiens OX=9606 GN=TSPO PE=1 SV=3	2	2	2	2	2	1	1	1	1	1	1	2	1	2	1	1	2	1	1	1	1	1	1	2	1	2	1	1	2	1	1	1	1	1	1	2
CENPM	0.920390320565859	0.922807115172014	0.92046019058597	4.59787498274219	4.62442714920931	25.3703604219024	Q9NSP4;B1AHQ6	Q9NSP4;B1AHQ6	2;2	2;2	2;2	Centromere protein M	sp|Q9NSP4|CENPM_HUMAN Centromere protein M OS=Homo sapiens OX=9606 GN=CENPM PE=1 SV=1;tr|B1AHQ6|B1AHQ6_HUMAN Centromere protein M OS=Homo sapiens OX=9606 GN=CENPM PE=1 SV=1	2	2	2	2	1	1	2	1	1	1	1	1	1	2	1	2	1	1	2	1	1	1	1	1	1	2	1	2	1	1	2	1	1	1	1	1
STX12	4.60195160282929	23.6609038043373	4.60230095292985	0.919574996548437	0.924885429841861	0.920624336088298	Q86Y82;B1AJQ6	Q86Y82;B1AJQ6	6;6	6;6	6;6	Syntaxin-12	sp|Q86Y82|STX12_HUMAN Syntaxin-12 OS=Homo sapiens OX=9606 GN=STX12 PE=1 SV=1;tr|B1AJQ6|B1AJQ6_HUMAN Syntaxin-12 (Fragment) OS=Homo sapiens OX=9606 GN=STX12 PE=1 SV=2	2	6	6	6	1	0	2	0	0	0	0	3	1	3	3	2	1	0	2	0	0	0	0	3	1	3	3	2	1	0	2	0	0	0	0	3
PSMD10	24.3136824292581	24.4845603641238	24.4786481760528	24.5103865497474	24.7994650333168	24.6658446385784	O75832;B1AJY7;B1AJY5;B1AJY6	O75832;B1AJY7;B1AJY5	6;6;5;1	6;6;5;1	6;6;5;1	26S proteasome non-ATPase regulatory subunit 10	sp|O75832|PSD10_HUMAN 26S proteasome non-ATPase regulatory subunit 10 OS=Homo sapiens OX=9606 GN=PSMD10 PE=1 SV=1;tr|B1AJY7|B1AJY7_HUMAN 26S proteasome non-ATPase regulatory subunit 10 OS=Homo sapiens OX=9606 GN=PSMD10 PE=1 SV=1;tr|B1AJY5|B1AJY5_HUMAN 26S	4	6	6	6	4	3	4	4	4	3	3	3	2	0	2	2	4	3	4	4	4	3	3	3	2	0	2	2	4	3	4	4	4	3	3	3
CAPZB	26.3740476747941	26.3021164943397	26.4079664595749	26.3791642952816	26.3147890026898	26.3292004234309	B1AK87;B1AK88	B1AK87;B1AK88	16;16	16;16	2;2		tr|B1AK87|B1AK87_HUMAN F-actin-capping protein subunit beta OS=Homo sapiens OX=9606 GN=CAPZB PE=1 SV=1;tr|B1AK88|B1AK88_HUMAN F-actin-capping protein subunit beta OS=Homo sapiens OX=9606 GN=CAPZB PE=1 SV=1	2	16	16	2	7	7	10	8	9	9	7	9	11	7	13	9	7	7	10	8	9	9	7	9	11	7	13	9	1	0	1	1	0	1	1	1
DYNLRB1	4.60195160282929	25.1837419825262	4.60230095292985	4.59787498274219	24.7145536776626	24.4833306546725	Q9NP97;B1AKR6;Q8TF09;H3BQI1	Q9NP97;B1AKR6	3;3;1;1	3;3;1;1	3;3;1;1	Dynein light chain roadblock-type 1	sp|Q9NP97|DLRB1_HUMAN Dynein light chain roadblock-type 1 OS=Homo sapiens OX=9606 GN=DYNLRB1 PE=1 SV=3;tr|B1AKR6|B1AKR6_HUMAN Dynein light chain roadblock-type 1 OS=Homo sapiens OX=9606 GN=DYNLRB1 PE=1 SV=1	4	3	3	3	2	3	3	1	3	2	1	2	1	3	2	2	2	3	3	1	3	2	1	2	1	3	2	2	2	3	3	1	3	2	1	2
MRPL43	24.5073649446533	24.7923824233233	24.8528144579098	25.0615521537364	24.9074738428479	24.7115111228162	Q8N983;H0Y6Y8;B1AL05;M0R051	Q8N983;H0Y6Y8;B1AL05	7;7;7;3	7;7;7;3	3;3;3;3	39S ribosomal protein L43, mitochondrial	sp|Q8N983|RM43_HUMAN 39S ribosomal protein L43, mitochondrial OS=Homo sapiens OX=9606 GN=MRPL43 PE=1 SV=1;tr|H0Y6Y8|H0Y6Y8_HUMAN 39S ribosomal protein L43, mitochondrial (Fragment) OS=Homo sapiens OX=9606 GN=MRPL43 PE=1 SV=1;tr|B1AL05|B1AL05_HUMAN 39S ribo	4	7	7	3	5	5	6	3	5	2	5	3	4	6	6	5	5	5	6	3	5	2	5	3	4	6	6	5	3	2	2	2	3	1	2	2
PRPS1	26.9410053249323	27.1459848380352	27.0999899801761	27.0535164458373	27.0879045060185	27.0088115682566	P60891;B1ALA9;A0A2R8Y7H4;P21108;A0A0B4J207;B1ALA7;Q15244	P60891;B1ALA9;A0A2R8Y7H4	16;16;12;7;7;3;2	16;16;12;7;7;3;2	5;5;5;1;1;1;1	Ribose-phosphate pyrophosphokinase 1	sp|P60891|PRPS1_HUMAN Ribose-phosphate pyrophosphokinase 1 OS=Homo sapiens OX=9606 GN=PRPS1 PE=1 SV=2;tr|B1ALA9|B1ALA9_HUMAN Ribose-phosphate pyrophosphokinase 1 OS=Homo sapiens OX=9606 GN=PRPS1 PE=1 SV=2;tr|A0A2R8Y7H4|A0A2R8Y7H4_HUMAN Ribose-phosphate pyr	7	16	16	5	11	8	12	9	10	10	9	10	11	11	10	10	11	8	12	9	10	10	9	10	11	11	10	10	3	1	4	2	2	3	1	2
GUK1	4.60195160282929	4.61403557586007	23.9986048903373	0.919574996548437	0.924885429841861	0.920624336088298	Q16774;B1ANH0;B1ANG9;B1ANH2;B1ANH5;B1ANH6;B1ANH3	Q16774;B1ANH0;B1ANG9;B1ANH2;B1ANH5;B1ANH6;B1ANH3	5;5;5;5;4;4;4	5;5;5;5;4;4;4	5;5;5;5;4;4;4	Guanylate kinase	sp|Q16774|KGUA_HUMAN Guanylate kinase OS=Homo sapiens OX=9606 GN=GUK1 PE=1 SV=2;tr|B1ANH0|B1ANH0_HUMAN Guanylate kinase (Fragment) OS=Homo sapiens OX=9606 GN=GUK1 PE=1 SV=1;tr|B1ANG9|B1ANG9_HUMAN Guanylate kinase OS=Homo sapiens OX=9606 GN=GUK1 PE=1 SV=2;t	7	5	5	5	1	2	2	1	0	0	0	0	2	0	4	0	1	2	2	1	0	0	0	0	2	0	4	0	1	2	2	1	0	0	0	0
HNRNPC	30.0415297783328	30.0387856449156	29.9634764964516	30.1291538767634	30.0626538289031	30.0752068792462	G3V4C1;B2R5W2;B4DY08;G3V4W0;G3V251;G3V5X6;G3V3K6;B4DSU6;G3V2D6;G3V5V7;A0A0G2JNQ3;G3V4M8;O60812;B2RXH8;B7ZW38;P0DMR1;A0A0G2JPF8;G3V2H6;B3KT61;Q86SE5;E5RG71;E5RJ39	G3V4C1;B2R5W2;B4DY08;G3V4W0;G3V251;G3V5X6;G3V3K6;B4DSU6;G3V2D6	28;28;28;28;16;15;15;14;14;12;12;12;12;12;11;11;11;10;3;3;2;1	28;28;28;28;16;15;15;14;14;12;12;12;12;12;11;11;11;10;3;3;2;1	2;2;2;2;2;1;1;0;2;0;0;0;0;0;0;0;0;0;0;0;0;0		tr|G3V4C1|G3V4C1_HUMAN Heterogeneous nuclear ribonucleoproteins C1/C2 OS=Homo sapiens OX=9606 GN=HNRNPC PE=1 SV=1;tr|B2R5W2|B2R5W2_HUMAN Heterogeneous nuclear ribonucleoproteins C1/C2 OS=Homo sapiens OX=9606 GN=HNRNPC PE=1 SV=1;tr|B4DY08|B4DY08_HUMAN Heter	22	28	28	2	17	13	23	18	17	17	20	21	20	24	23	24	17	13	23	18	17	17	20	21	20	24	23	24	1	1	2	1	2	1	2	2
JMJD6	24.2569549839839	4.61403557586007	4.60230095292985	4.59787498274219	24.1509694514824	4.60312168044149	Q6NYC1;B2WTI3;B2WTI4;K7EJU9	Q6NYC1;B2WTI3;B2WTI4;K7EJU9	5;5;5;5	5;5;5;5	5;5;5;5	Bifunctional arginine demethylase and lysyl-hydroxylase JMJD6	sp|Q6NYC1|JMJD6_HUMAN Bifunctional arginine demethylase and lysyl-hydroxylase JMJD6 OS=Homo sapiens OX=9606 GN=JMJD6 PE=1 SV=1;tr|B2WTI3|B2WTI3_HUMAN Bifunctional arginine demethylase and lysyl-hydroxylase JMJD6 OS=Homo sapiens OX=9606 GN=JMJD6 PE=1 SV=1;t	4	5	5	5	1	2	0	1	2	1	2	1	0	0	1	0	1	2	0	1	2	1	2	1	0	0	1	0	1	2	0	1	2	1	2	1
EIF3H	25.3244698219476	25.3262198952332	25.2538572928951	25.3074420891743	25.267530528925	24.9585013859068	O15372;B3KS98;A0A087WZK9;E5RGU4;E5RFH0;E5RFW7	O15372;B3KS98;A0A087WZK9	15;15;14;5;2;1	15;15;14;5;2;1	6;6;5;1;1;1	Eukaryotic translation initiation factor 3 subunit H	sp|O15372|EIF3H_HUMAN Eukaryotic translation initiation factor 3 subunit H OS=Homo sapiens OX=9606 GN=EIF3H PE=1 SV=1;tr|B3KS98|B3KS98_HUMAN Eukaryotic translation initiation factor 3 subunit H OS=Homo sapiens OX=9606 GN=EIF3H PE=1 SV=1;tr|A0A087WZK9|A0A08	6	15	15	6	8	11	11	11	12	8	9	12	10	9	10	10	8	11	11	11	12	8	9	12	10	9	10	10	4	5	4	5	5	3	4	5
BCAT2	0.920390320565859	0.922807115172014	0.92046019058597	4.59787498274219	4.62442714920931	24.1838176887179	O15382;B3KSI3;M0QZ10;M0QXF9;M0QZP4;M0R2K7	O15382;B3KSI3;M0QZ10;M0QXF9;M0QZP4	5;5;5;5;4;2	5;5;5;5;4;2	5;5;5;5;4;2	Branched-chain-amino-acid aminotransferase, mitochondrial;Branched-chain-amino-acid aminotransferase	sp|O15382|BCAT2_HUMAN Branched-chain-amino-acid aminotransferase, mitochondrial OS=Homo sapiens OX=9606 GN=BCAT2 PE=1 SV=2;tr|B3KSI3|B3KSI3_HUMAN Branched-chain-amino-acid aminotransferase OS=Homo sapiens OX=9606 GN=BCAT2 PE=1 SV=1;tr|M0QZ10|M0QZ10_HUMAN B	6	5	5	5	1	1	3	0	2	0	0	0	3	4	1	3	1	1	3	0	2	0	0	0	3	4	1	3	1	1	3	0	2	0	0	0
FAF1	23.412221460509	23.4586389048368	23.7444774678859	23.9781469359445	23.6947676546501	4.60312168044149	Q9UNN5;B3KT28;B1ANM7	Q9UNN5;B3KT28;B1ANM7	2;2;1	2;2;1	2;2;1	FAS-associated factor 1	sp|Q9UNN5|FAF1_HUMAN FAS-associated factor 1 OS=Homo sapiens OX=9606 GN=FAF1 PE=1 SV=2;tr|B3KT28|B3KT28_HUMAN FAS-associated factor 1 OS=Homo sapiens OX=9606 GN=FAF1 PE=1 SV=1;tr|B1ANM7|B1ANM7_HUMAN FAS-associated factor 1 OS=Homo sapiens OX=9606 GN=FAF1 P	3	2	2	2	2	2	1	1	1	1	2	2	2	1	1	1	2	2	1	1	1	1	2	2	2	1	1	1	2	2	1	1	1	1	2	2
FNTA	4.60195160282929	23.4894687469851	4.60230095292985	23.5620905327958	23.4115751207102	4.60312168044149	P49354;B3KVN2;E9PQP6;E9PPM9;H0YCW1	P49354;B3KVN2;E9PQP6	5;5;4;2;2	5;5;4;2;2	5;5;4;2;2	Protein farnesyltransferase/geranylgeranyltransferase type-1 subunit alpha	sp|P49354|FNTA_HUMAN Protein farnesyltransferase/geranylgeranyltransferase type-1 subunit alpha OS=Homo sapiens OX=9606 GN=FNTA PE=1 SV=1;tr|B3KVN2|B3KVN2_HUMAN Farnesyltransferase, CAAX box, alpha, isoform CRA_c OS=Homo sapiens OX=9606 GN=FNTA PE=1 SV=1;t	5	5	5	5	2	2	1	0	2	1	1	2	1	0	0	0	2	2	1	0	2	1	1	2	1	0	0	0	2	2	1	0	2	1	1	2
CNN2	25.1496134803733	25.0971589805026	25.4925585877313	25.2963160753465	25.2968761685439	25.5388988830738	Q99439;B4DDF4;B4DUT8;H3BVI6;A0A087X271;A0A087X1X5;K7ES69;H3BQH0;A0A087WV51;U3KPS3	Q99439;B4DDF4;B4DUT8;H3BVI6;A0A087X271;A0A087X1X5;K7ES69	16;16;16;13;12;9;8;4;2;2	15;15;15;12;11;9;7;4;2;2	15;15;15;12;11;9;7;4;2;2	Calponin-2;Calponin	sp|Q99439|CNN2_HUMAN Calponin-2 OS=Homo sapiens OX=9606 GN=CNN2 PE=1 SV=4;tr|B4DDF4|B4DDF4_HUMAN Calponin OS=Homo sapiens OX=9606 GN=CNN2 PE=1 SV=1;tr|B4DUT8|B4DUT8_HUMAN Calponin OS=Homo sapiens OX=9606 GN=CNN2 PE=1 SV=1;tr|H3BVI6|H3BVI6_HUMAN Calponin OS	10	16	15	15	6	5	6	6	6	6	5	7	7	10	11	12	5	4	5	6	5	5	4	6	6	10	11	11	5	4	5	6	5	5	4	6
COPS2	24.5508054876004	24.4439851052971	24.6983227261539	24.6265044635593	4.62442714920931	24.7519517926828	P61201;B4DIH5;H0YM03;H0YKU5	P61201;B4DIH5;H0YM03;H0YKU5	5;5;4;4	5;5;4;4	5;5;4;4	COP9 signalosome complex subunit 2	sp|P61201|CSN2_HUMAN COP9 signalosome complex subunit 2 OS=Homo sapiens OX=9606 GN=COPS2 PE=1 SV=1;tr|B4DIH5|B4DIH5_HUMAN COP9 signalosome complex subunit 2 OS=Homo sapiens OX=9606 GN=COPS2 PE=1 SV=1;tr|H0YM03|H0YM03_HUMAN COP9 signalosome complex subunit	4	5	5	5	2	1	2	2	2	3	2	2	2	3	2	3	2	1	2	2	2	3	2	2	2	3	2	3	2	1	2	2	2	3	2	2
CS	27.7495754713109	27.8161664903142	27.7872468779196	27.8823285725047	27.8509682463318	27.8063655352228	O75390;B4DJV2;A0A0C4DGI3;H0YIC4;H0YH82;F8VPA1;F8W1S4;F8VRI6;F8VPF9;F8VRP1;F8VX68;F8W4S1;F8VR34;F8VTT8;F8W642;F8VX07;F8VZK9;F8VWQ5;F8VU34;F8W0J2	O75390;B4DJV2;A0A0C4DGI3	22;22;20;8;7;7;6;6;6;5;5;5;5;5;3;3;3;2;2;1	22;22;20;8;7;7;6;6;6;5;5;5;5;5;3;3;3;2;2;1	21;21;20;8;7;7;6;6;6;5;5;4;4;4;3;3;3;1;1;0	Citrate synthase, mitochondrial;Citrate synthase	sp|O75390|CISY_HUMAN Citrate synthase, mitochondrial OS=Homo sapiens OX=9606 GN=CS PE=1 SV=2;tr|B4DJV2|B4DJV2_HUMAN Citrate synthase OS=Homo sapiens OX=9606 GN=CS PE=1 SV=1;tr|A0A0C4DGI3|A0A0C4DGI3_HUMAN Citrate synthase OS=Homo sapiens OX=9606 GN=CS PE=1	20	22	22	21	14	13	17	12	12	14	12	14	11	21	20	18	14	13	17	12	12	14	12	14	11	21	20	18	13	12	16	11	11	13	12	13
ELP3	0.920390320565859	0.922807115172014	0.92046019058597	4.59787498274219	4.62442714920931	22.9613394667307	Q9H9T3;B4DKA4	Q9H9T3;B4DKA4	3;3	3;3	3;3	Elongator complex protein 3	sp|Q9H9T3|ELP3_HUMAN Elongator complex protein 3 OS=Homo sapiens OX=9606 GN=ELP3 PE=1 SV=2;tr|B4DKA4|B4DKA4_HUMAN Elongator complex protein 3 OS=Homo sapiens OX=9606 GN=ELP3 PE=1 SV=1	2	3	3	3	1	1	2	1	1	2	1	0	1	0	2	1	1	1	2	1	1	2	1	0	1	0	2	1	1	1	2	1	1	2	1	0
CARS	25.8249550513348	25.8537188346456	25.823157875272	25.974519271813	25.8779251409578	25.9799137552597	P49589;B4DKY1;E9PRS8;C9JLN0;E9PLP0	P49589;B4DKY1	22;22;3;1;1	22;22;3;1;1	22;22;3;1;1	Cysteine--tRNA ligase, cytoplasmic	sp|P49589|SYCC_HUMAN Cysteine--tRNA ligase, cytoplasmic OS=Homo sapiens OX=9606 GN=CARS1 PE=1 SV=3;tr|B4DKY1|B4DKY1_HUMAN Cysteine--tRNA ligase, cytoplasmic OS=Homo sapiens OX=9606 GN=CARS1 PE=1 SV=1	5	22	22	22	9	8	11	8	8	7	9	9	4	4	8	9	9	8	11	8	8	7	9	9	4	4	8	9	9	8	11	8	8	7	9	9
SLC25A10	26.3618705710436	26.5087405596753	26.4664861443188	26.6737095548223	26.6401696791343	26.6318695601186	B4DLN1;Q9UBX3;F6RGN5;I3L1E8	B4DLN1;Q9UBX3	15;10;5;2	15;10;5;2	10;10;5;2	Mitochondrial dicarboxylate carrier	tr|B4DLN1|B4DLN1_HUMAN cDNA FLJ60124, highly similar to Mitochondrial dicarboxylate carrier OS=Homo sapiens OX=9606 PE=2 SV=1;sp|Q9UBX3|DIC_HUMAN Mitochondrial dicarboxylate carrier OS=Homo sapiens OX=9606 GN=SLC25A10 PE=1 SV=2	4	15	15	10	10	9	10	7	9	7	7	9	11	13	13	11	10	9	10	7	9	7	7	9	11	13	13	11	6	6	6	5	5	4	5	5
SEC61A1	24.337560929	24.4441747298291	24.6180690965074	24.5906939455523	23.9968823720252	25.0520864034446	P61619;B4DR61;Q9H9S3;F8W776;Q8TC24;H7C1Q9;C9JXC6;H7C069;A6NK38;F2Z2C7;A6NIF9;C9JJV4;H7C1S8	P61619;B4DR61	10;10;4;4;4;2;2;2;2;2;2;2;2	10;10;4;4;4;2;2;2;2;2;2;2;2	10;10;4;4;4;2;2;2;2;2;2;2;2	Protein transport protein Sec61 subunit alpha isoform 1	sp|P61619|S61A1_HUMAN Protein transport protein Sec61 subunit alpha isoform 1 OS=Homo sapiens OX=9606 GN=SEC61A1 PE=1 SV=2;tr|B4DR61|B4DR61_HUMAN Protein transport protein Sec61 subunit alpha isoform 1 OS=Homo sapiens OX=9606 GN=SEC61A1 PE=1 SV=1	13	10	10	10	5	2	6	4	6	3	4	4	5	6	5	5	5	2	6	4	6	3	4	4	5	6	5	5	5	2	6	4	6	3	4	4
VWA9	4.60195160282929	4.61403557586007	23.3409595054619	0.919574996548437	0.924885429841861	0.920624336088298	B4DVT3;Q96SY0;H3BRY6;B4DJL6	B4DVT3;Q96SY0;H3BRY6;B4DJL6	7;6;6;6	7;6;6;6	7;6;6;6	von Willebrand factor A domain-containing protein 9	tr|B4DVT3|B4DVT3_HUMAN Integrator complex subunit 14 OS=Homo sapiens OX=9606 GN=INTS14 PE=1 SV=1;sp|Q96SY0|INT14_HUMAN Integrator complex subunit 14 OS=Homo sapiens OX=9606 GN=INTS14 PE=1 SV=2;tr|H3BRY6|H3BRY6_HUMAN Integrator complex subunit 14 OS=Homo sa	4	7	7	7	2	0	1	0	3	1	2	0	2	2	1	4	2	0	1	0	3	1	2	0	2	2	1	4	2	0	1	0	3	1	2	0
DERL1	26.5761459263426	26.4556322451014	27.0090252217248	26.9243370000931	26.3214966979069	26.8576866256865	Q9BUN8;B4E1G1;E5RGY0	Q9BUN8;B4E1G1;E5RGY0	6;6;3	6;6;3	6;6;3	Derlin-1	sp|Q9BUN8|DERL1_HUMAN Derlin-1 OS=Homo sapiens OX=9606 GN=DERL1 PE=1 SV=1;tr|B4E1G1|B4E1G1_HUMAN Derlin OS=Homo sapiens OX=9606 GN=DERL1 PE=1 SV=1;tr|E5RGY0|E5RGY0_HUMAN Derlin OS=Homo sapiens OX=9606 GN=DERL1 PE=1 SV=1	3	6	6	6	5	2	3	3	5	4	3	3	3	4	3	3	5	2	3	3	5	4	3	3	3	4	3	3	5	2	3	3	5	4	3	3
EML4	4.60195160282929	23.8550030271347	24.270064296979	0.919574996548437	0.924885429841861	0.920624336088298	Q9HC35;B5MBZ0	Q9HC35;B5MBZ0	8;8	8;8	8;8	Echinoderm microtubule-associated protein-like 4	sp|Q9HC35|EMAL4_HUMAN Echinoderm microtubule-associated protein-like 4 OS=Homo sapiens OX=9606 GN=EML4 PE=1 SV=3;tr|B5MBZ0|B5MBZ0_HUMAN Echinoderm microtubule-associated protein-like 4 OS=Homo sapiens OX=9606 GN=EML4 PE=1 SV=3	2	8	8	8	1	0	2	1	1	0	1	2	3	2	6	4	1	0	2	1	1	0	1	2	3	2	6	4	1	0	2	1	1	0	1	2
MTFP1	0.920390320565859	0.922807115172014	0.92046019058597	23.4892237240496	4.62442714920931	4.60312168044149	Q9UDX5;B5MC22;H7C417	Q9UDX5;B5MC22;H7C417	2;2;2	2;2;2	2;2;2	Mitochondrial fission process protein 1	sp|Q9UDX5|MTFP1_HUMAN Mitochondrial fission process protein 1 OS=Homo sapiens OX=9606 GN=MTFP1 PE=1 SV=1;tr|B5MC22|B5MC22_HUMAN Mitochondrial fission process protein 1 OS=Homo sapiens OX=9606 GN=MTFP1 PE=1 SV=1;tr|H7C417|H7C417_HUMAN CRAL-TRIO domain-conta	3	2	2	2	2	1	1	0	1	1	1	0	1	1	1	2	2	1	1	0	1	1	1	0	1	1	1	2	2	1	1	0	1	1	1	0
MPV17	4.60195160282929	4.61403557586007	23.5105072824176	4.59787498274219	4.62442714920931	23.6236609447517	P39210;G5E9F5;B5MC53;B5MCF8;F8WEL3;B5MC10;A8MTD3;E7EX18	P39210;G5E9F5;B5MC53;B5MCF8	3;3;3;3;1;1;1;1	3;3;3;3;1;1;1;1	3;3;3;3;1;1;1;1	Protein Mpv17	sp|P39210|MPV17_HUMAN Protein Mpv17 OS=Homo sapiens OX=9606 GN=MPV17 PE=1 SV=1;tr|G5E9F5|G5E9F5_HUMAN MpV17 transgene, murine homolog, glomerulosclerosis, isoform CRA_d OS=Homo sapiens OX=9606 GN=MPV17 PE=1 SV=1;tr|B5MC53|B5MC53_HUMAN MpV17 transgene, muri	8	3	3	3	0	0	1	1	1	1	1	1	1	2	2	2	0	0	1	1	1	1	1	1	1	2	2	2	0	0	1	1	1	1	1	1
PES1	25.7581933204165	25.7730888886324	25.9407813561294	25.6163592604337	25.4909074169307	25.6376293821323	O00541;B5MCF9;B3KXD6;H7C267	O00541;B5MCF9;B3KXD6	17;17;12;6	17;17;12;6	17;17;12;6	Pescadillo homolog	sp|O00541|PESC_HUMAN Pescadillo homolog OS=Homo sapiens OX=9606 GN=PES1 PE=1 SV=1;tr|B5MCF9|B5MCF9_HUMAN Pescadillo homolog OS=Homo sapiens OX=9606 GN=PES1 PE=1 SV=1;tr|B3KXD6|B3KXD6_HUMAN Pescadillo homolog OS=Homo sapiens OX=9606 GN=PES1 PE=1 SV=1	4	17	17	17	4	3	5	6	9	4	8	5	8	14	11	12	4	3	5	6	9	4	8	5	8	14	11	12	4	3	5	6	9	4	8	5
EIF3C;EIF3CL	25.8424211310851	25.8179236128493	25.8417735534394	25.7029788039694	25.6536246790203	25.6508615496899	Q99613;B5ME19;H3BPE3;H3BPE4;H3BTY8	Q99613;B5ME19	25;25;5;5;3	25;25;5;5;3	25;25;5;5;3	Eukaryotic translation initiation factor 3 subunit C;Eukaryotic translation initiation factor 3 subunit C-like protein	sp|Q99613|EIF3C_HUMAN Eukaryotic translation initiation factor 3 subunit C OS=Homo sapiens OX=9606 GN=EIF3C PE=1 SV=1;sp|B5ME19|EIFCL_HUMAN Eukaryotic translation initiation factor 3 subunit C-like protein OS=Homo sapiens OX=9606 GN=EIF3CL PE=1 SV=1	5	25	25	25	16	15	17	16	16	18	14	15	16	18	21	18	16	15	17	16	16	18	14	15	16	18	21	18	16	15	17	16	16	18	14	15
10-Sep	24.8697602488731	24.9481540297586	25.2075440435525	25.0047889828533	24.748270663641	24.9385397536882	Q9P0V9;E7EW69;B5ME97;E7EX04;F5GYV2;F5H1W3;F8WC85;C9JEW2;C9JNR7;C9JEQ7;F5H1F2	Q9P0V9;E7EW69;B5ME97;E7EX04	13;13;13;12;1;1;1;1;1;1;1	12;12;12;11;1;1;1;1;1;1;1	12;12;12;11;1;1;1;1;1;1;1	Septin-10	sp|Q9P0V9|SEP10_HUMAN Septin-10 OS=Homo sapiens OX=9606 GN=SEPTIN10 PE=1 SV=2;tr|E7EW69|E7EW69_HUMAN Septin-10 OS=Homo sapiens OX=9606 GN=SEPTIN10 PE=1 SV=1;tr|B5ME97|B5ME97_HUMAN Septin 10, isoform CRA_c OS=Homo sapiens OX=9606 GN=SEPTIN10 PE=1 SV=2;tr|E7	11	13	12	12	6	5	4	5	4	5	7	5	7	6	5	9	6	5	4	5	4	5	7	5	7	6	5	8	6	5	4	5	4	5	7	5
DDX27	26.1969679572151	26.3552139659084	26.2633633424792	26.0600888172837	26.0705672943889	25.9055012242358	Q96GQ7;B7Z6D5;A0A087X059;A0A087WYH5	Q96GQ7;B7Z6D5	14;14;5;1	14;14;5;1	14;14;5;1	Probable ATP-dependent RNA helicase DDX27	sp|Q96GQ7|DDX27_HUMAN Probable ATP-dependent RNA helicase DDX27 OS=Homo sapiens OX=9606 GN=DDX27 PE=1 SV=2;tr|B7Z6D5|B7Z6D5_HUMAN Probable ATP-dependent RNA helicase DDX27 OS=Homo sapiens OX=9606 GN=DDX27 PE=1 SV=1	4	14	14	14	6	8	7	6	7	7	8	9	7	13	7	11	6	8	7	6	7	7	8	9	7	13	7	11	6	8	7	6	7	7	8	9
RANBP3	24.0601919177433	24.2372473125665	24.2449595541576	4.59787498274219	24.3448918502232	24.2263363369707	Q9H6Z4;B7Z7F3;K7EIJ4;K7EMH9;K7ESQ0;K7EN31	Q9H6Z4;B7Z7F3;K7EIJ4	4;4;2;1;1;1	4;4;2;1;1;1	4;4;2;1;1;1	Ran-binding protein 3	sp|Q9H6Z4|RANB3_HUMAN Ran-binding protein 3 OS=Homo sapiens OX=9606 GN=RANBP3 PE=1 SV=1;tr|B7Z7F3|B7Z7F3_HUMAN Ran-binding protein 3 OS=Homo sapiens OX=9606 GN=RANBP3 PE=1 SV=1;tr|K7EIJ4|K7EIJ4_HUMAN Ran-binding protein 3 (Fragment) OS=Homo sapiens OX=9606	6	4	4	4	1	2	3	3	3	3	2	3	2	2	3	3	1	2	3	3	3	3	2	3	2	2	3	3	1	2	3	3	3	3	2	3
SH3GLB2	23.4136423896161	4.61403557586007	23.8866953505855	0.919574996548437	0.924885429841861	0.920624336088298	Q9NR46;B7ZC38;B7ZC39	Q9NR46;B7ZC38;B7ZC39	4;4;3	4;4;3	4;4;3	Endophilin-B2	sp|Q9NR46|SHLB2_HUMAN Endophilin-B2 OS=Homo sapiens OX=9606 GN=SH3GLB2 PE=1 SV=1;tr|B7ZC38|B7ZC38_HUMAN Endophilin-B2 OS=Homo sapiens OX=9606 GN=SH3GLB2 PE=1 SV=1;tr|B7ZC39|B7ZC39_HUMAN Endophilin-B2 OS=Homo sapiens OX=9606 GN=SH3GLB2 PE=1 SV=1	3	4	4	4	0	0	1	0	2	1	2	0	2	0	0	0	0	0	1	0	2	1	2	0	2	0	0	0	0	0	1	0	2	1	2	0
GLS	24.6770748351933	24.7809173688791	24.6976336207991	24.8493821921175	4.62442714920931	24.8579475945241	B8ZZA8;B8ZZC5	B8ZZA8;B8ZZC5	7;5	4;4	4;4		tr|B8ZZA8|B8ZZA8_HUMAN Glutaminase kidney isoform, mitochondrial OS=Homo sapiens OX=9606 GN=GLS PE=1 SV=1;tr|B8ZZC5|B8ZZC5_HUMAN Glutaminase kidney isoform, mitochondrial OS=Homo sapiens OX=9606 GN=GLS PE=1 SV=1	2	7	4	4	3	3	3	3	4	3	2	4	3	5	3	5	3	1	2	1	2	2	2	3	2	3	2	3	3	1	2	1	2	2	2	3
MPP6	23.4845603641238	4.61403557586007	23.7128233557576	0.919574996548437	0.924885429841861	0.920624336088298	Q9NZW5;B8ZZG1;C9JGI8;C9J4Q3	Q9NZW5;B8ZZG1	6;6;1;1	6;6;1;1	6;6;1;1	MAGUK p55 subfamily member 6	sp|Q9NZW5|MPP6_HUMAN MAGUK p55 subfamily member 6 OS=Homo sapiens OX=9606 GN=MPP6 PE=1 SV=2;tr|B8ZZG1|B8ZZG1_HUMAN MAGUK p55 subfamily member 6 OS=Homo sapiens OX=9606 GN=MPP6 PE=1 SV=1	4	6	6	6	1	2	2	0	4	2	2	0	3	3	2	3	1	2	2	0	4	2	2	0	3	3	2	3	1	2	2	0	4	2	2	0
PTMA	4.60195160282929	4.61403557586007	26.0282942640119	0.919574996548437	0.924885429841861	0.920624336088298	P06454;B8ZZQ6	P06454;B8ZZQ6	2;2	2;2	2;2	Prothymosin alpha;Prothymosin alpha, N-terminally processed;Thymosin alpha-1	sp|P06454|PTMA_HUMAN Prothymosin alpha OS=Homo sapiens OX=9606 GN=PTMA PE=1 SV=2;tr|B8ZZQ6|B8ZZQ6_HUMAN Prothymosin alpha OS=Homo sapiens OX=9606 GN=PTMA PE=1 SV=1	2	2	2	2	0	1	1	1	1	1	1	1	2	2	2	2	0	1	1	1	1	1	1	1	2	2	2	2	0	1	1	1	1	1	1	1
IMMT	24.6192451838324	24.9549570054344	24.8676882227368	24.8411976847396	24.751849665826	25.1943023823783	Q16891;B9A067;C9J406;H7C463;A0A087WYS0;D6RAW4	Q16891;B9A067;C9J406;H7C463	24;24;21;20;9;5	24;24;21;20;9;5	24;24;21;20;9;5	MICOS complex subunit MIC60	sp|Q16891|MIC60_HUMAN MICOS complex subunit MIC60 OS=Homo sapiens OX=9606 GN=IMMT PE=1 SV=1;tr|B9A067|B9A067_HUMAN MICOS complex subunit MIC60 OS=Homo sapiens OX=9606 GN=IMMT PE=1 SV=2;tr|C9J406|C9J406_HUMAN MICOS complex subunit MIC60 OS=Homo sapiens OX=9	6	24	24	24	6	4	10	7	7	6	6	9	8	15	17	18	6	4	10	7	7	6	6	9	8	15	17	18	6	4	10	7	7	6	6	9
SMARCD2	4.60195160282929	4.61403557586007	23.5631385376337	0.919574996548437	0.924885429841861	0.920624336088298	Q92925;J3KMX2;B9EGA3;J3QWB6;Q6STE5;C9JYI7;J3QQL7	Q92925;J3KMX2;B9EGA3;J3QWB6	9;9;9;5;2;2;1	9;9;9;5;2;2;1	7;7;7;5;0;0;1	SWI/SNF-related matrix-associated actin-dependent regulator of chromatin subfamily D member 2	sp|Q92925|SMRD2_HUMAN SWI/SNF-related matrix-associated actin-dependent regulator of chromatin subfamily D member 2 OS=Homo sapiens OX=9606 GN=SMARCD2 PE=1 SV=3;tr|J3KMX2|J3KMX2_HUMAN SWI/SNF-related matrix-associated actin-dependent regulator of chromatin	7	9	9	7	0	1	1	1	1	0	0	1	2	5	6	6	0	1	1	1	1	0	0	1	2	5	6	6	0	1	1	1	1	0	0	1
RBM12B	23.6161629200598	23.3524551442997	23.8466113606962	23.7031372693287	23.7305522297901	23.371457616944	Q8IXT5;B9ZVT1;E5RJW8;E5RHG1;E5RJ83;E5RJV8	Q8IXT5;B9ZVT1	8;8;1;1;1;1	8;8;1;1;1;1	8;8;1;1;1;1	RNA-binding protein 12B	sp|Q8IXT5|RB12B_HUMAN RNA-binding protein 12B OS=Homo sapiens OX=9606 GN=RBM12B PE=1 SV=2;tr|B9ZVT1|B9ZVT1_HUMAN RNA-binding protein 12B OS=Homo sapiens OX=9606 GN=RBM12B PE=1 SV=2	6	8	8	8	2	2	3	1	2	3	2	3	2	4	6	4	2	2	3	1	2	3	2	3	2	4	6	4	2	2	3	1	2	3	2	3
GFM1	24.3615861560518	24.1112388486716	24.1924975092811	24.0813969651333	24.3129211673763	24.2491620739476	Q96RP9;C9IZ01;F8WAU4	Q96RP9;C9IZ01;F8WAU4	11;11;10	11;11;10	11;11;10	Elongation factor G, mitochondrial	sp|Q96RP9|EFGM_HUMAN Elongation factor G, mitochondrial OS=Homo sapiens OX=9606 GN=GFM1 PE=1 SV=2;tr|C9IZ01|C9IZ01_HUMAN Elongation factor G, mitochondrial OS=Homo sapiens OX=9606 GN=GFM1 PE=1 SV=1;tr|F8WAU4|F8WAU4_HUMAN Elongation factor G, mitochondrial	3	11	11	11	4	4	2	2	3	2	3	3	3	6	6	3	4	4	2	2	3	2	3	3	3	6	6	3	4	4	2	2	3	2	3	3
SRI	26.2817298556543	26.0996288851364	26.1730465086071	26.2947396464434	26.1673913461993	26.1108009264184	P30626;C9J0K6;B4DHQ6	P30626;C9J0K6;B4DHQ6	12;12;6	12;12;6	12;12;6	Sorcin	sp|P30626|SORCN_HUMAN Sorcin OS=Homo sapiens OX=9606 GN=SRI PE=1 SV=1;tr|C9J0K6|C9J0K6_HUMAN Sorcin OS=Homo sapiens OX=9606 GN=SRI PE=1 SV=1;tr|B4DHQ6|B4DHQ6_HUMAN Sorcin OS=Homo sapiens OX=9606 GN=SRI PE=1 SV=1	3	12	12	12	7	7	10	7	9	11	10	9	8	7	6	9	7	7	10	7	9	11	10	9	8	7	6	9	7	7	10	7	9	11	10	9
POLR2B	24.697315461124	24.6925346270542	24.7288928865942	24.559933906876	24.6953519245051	24.5645928381146	P30876;C9J2Y9;A0A1W2PPT5;C9J4M6	P30876;C9J2Y9;A0A1W2PPT5;C9J4M6	29;29;28;27	29;29;28;27	29;29;28;27	DNA-directed RNA polymerase II subunit RPB2;DNA-directed RNA polymerase	sp|P30876|RPB2_HUMAN DNA-directed RNA polymerase II subunit RPB2 OS=Homo sapiens OX=9606 GN=POLR2B PE=1 SV=1;tr|C9J2Y9|C9J2Y9_HUMAN DNA-directed RNA polymerase subunit beta OS=Homo sapiens OX=9606 GN=POLR2B PE=1 SV=2;tr|A0A1W2PPT5|A0A1W2PPT5_HUMAN DNA-dire	4	29	29	29	11	10	10	11	16	12	14	13	19	21	20	22	11	10	10	11	16	12	14	13	19	21	20	22	11	10	10	11	16	12	14	13
CMSS1	23.8636297406676	23.9732496212891	4.60230095292985	4.59787498274219	4.62442714920931	23.8413416734658	Q9BQ75;C9J384;H7C515	Q9BQ75;C9J384	4;4;1	4;4;1	4;4;1	Protein CMSS1	sp|Q9BQ75|CMS1_HUMAN Protein CMSS1 OS=Homo sapiens OX=9606 GN=CMSS1 PE=1 SV=2;tr|C9J384|C9J384_HUMAN Protein CMSS1 (Fragment) OS=Homo sapiens OX=9606 GN=CMSS1 PE=1 SV=1	3	4	4	4	1	1	2	1	2	1	3	2	1	4	4	3	1	1	2	1	2	1	3	2	1	4	4	3	1	1	2	1	2	1	3	2
PTGES3L-AARSD1;AARSD1	4.60195160282929	24.8463244189958	24.8801226966621	4.59787498274219	25.4205976331746	24.9593418981813	C9J5N1;Q9BTE6;K7EQ85;L7N2F4;K7N799;H7C054	C9J5N1;Q9BTE6	10;10;4;4;1;1	10;10;4;4;1;1	10;10;4;4;1;1	Alanyl-tRNA editing protein Aarsd1	tr|C9J5N1|C9J5N1_HUMAN PTGES3L-AARSD1 readthrough OS=Homo sapiens OX=9606 GN=PTGES3L-AARSD1 PE=1 SV=1;sp|Q9BTE6|AASD1_HUMAN Alanyl-tRNA editing protein Aarsd1 OS=Homo sapiens OX=9606 GN=AARSD1 PE=1 SV=2	6	10	10	10	1	2	4	2	2	3	1	1	3	1	1	0	1	2	4	2	2	3	1	1	3	1	1	0	1	2	4	2	2	3	1	1
TNPO3	4.60195160282929	23.8863232342459	23.6332285132463	23.7671895245437	23.9252429310748	23.7608092686235	C9J7E5;Q9Y5L0;E9PFH4	C9J7E5;Q9Y5L0;E9PFH4	7;6;4	7;6;4	7;6;4	Transportin-3	tr|C9J7E5|C9J7E5_HUMAN Transportin-3 OS=Homo sapiens OX=9606 GN=TNPO3 PE=1 SV=1;sp|Q9Y5L0|TNPO3_HUMAN Transportin-3 OS=Homo sapiens OX=9606 GN=TNPO3 PE=1 SV=3;tr|E9PFH4|E9PFH4_HUMAN Transportin-3 OS=Homo sapiens OX=9606 GN=TNPO3 PE=1 SV=1	3	7	7	7	4	2	3	4	3	2	1	3	3	3	5	4	4	2	3	4	3	2	1	3	3	3	5	4	4	2	3	4	3	2	1	3
MAPKAPK3;MAPKAPK2	25.1813552016723	4.61403557586007	25.1590786229779	0.919574996548437	0.924885429841861	0.920624336088298	Q16644;C9J8E1;P49137;Q96PN8;P51817;O43930	Q16644;C9J8E1;P49137	4;4;2;1;1;1	4;4;2;1;1;1	4;4;2;1;1;1	MAP kinase-activated protein kinase 3;MAP kinase-activated protein kinase 2	sp|Q16644|MAPK3_HUMAN MAP kinase-activated protein kinase 3 OS=Homo sapiens OX=9606 GN=MAPKAPK3 PE=1 SV=1;tr|C9J8E1|C9J8E1_HUMAN MAP kinase-activated protein kinase 3 (Fragment) OS=Homo sapiens OX=9606 GN=MAPKAPK3 PE=1 SV=1;sp|P49137|MAPK2_HUMAN MAP kinase	6	4	4	4	1	1	1	1	3	2	3	1	3	2	2	1	1	1	1	1	3	2	3	1	3	2	2	1	1	1	1	1	3	2	3	1
RHEB	4.60195160282929	23.5224100799691	4.60230095292985	4.59787498274219	23.6325630634924	23.7418059999149	Q15382;C9J931;C9J469	Q15382;C9J931;C9J469	2;2;1	2;2;1	2;2;1	GTP-binding protein Rheb	sp|Q15382|RHEB_HUMAN GTP-binding protein Rheb OS=Homo sapiens OX=9606 GN=RHEB PE=1 SV=1;tr|C9J931|C9J931_HUMAN GTP-binding protein Rheb OS=Homo sapiens OX=9606 GN=RHEB PE=1 SV=1;tr|C9J469|C9J469_HUMAN GTP-binding protein Rheb (Fragment) OS=Homo sapiens OX=	3	2	2	2	1	2	2	2	1	1	0	2	1	2	0	2	1	2	2	2	1	1	0	2	1	2	0	2	1	2	2	2	1	1	0	2
MAPRE3	0.920390320565859	0.922807115172014	0.92046019058597	4.59787498274219	23.6411900604649	4.60312168044149	Q9UPY8;C9JB30	Q9UPY8;C9JB30	4;4	4;4	4;4	Microtubule-associated protein RP/EB family member 3	sp|Q9UPY8|MARE3_HUMAN Microtubule-associated protein RP/EB family member 3 OS=Homo sapiens OX=9606 GN=MAPRE3 PE=1 SV=1;tr|C9JB30|C9JB30_HUMAN Microtubule-associated protein RP/EB family member 3 (Fragment) OS=Homo sapiens OX=9606 GN=MAPRE3 PE=1 SV=1	2	4	4	4	1	2	1	1	3	1	1	1	2	0	1	0	1	2	1	1	3	1	1	1	2	0	1	0	1	2	1	1	3	1	1	1
PSPH	24.8110783039408	24.6519017639838	24.9953734795859	25.0051317675394	24.7777108218873	24.7464265708792	P78330;C9JBI3	P78330;C9JBI3	6;6	6;6	6;6	Phosphoserine phosphatase	sp|P78330|SERB_HUMAN Phosphoserine phosphatase OS=Homo sapiens OX=9606 GN=PSPH PE=1 SV=2;tr|C9JBI3|C9JBI3_HUMAN Phosphoserine phosphatase (Fragment) OS=Homo sapiens OX=9606 GN=PSPH PE=1 SV=1	2	6	6	6	3	3	4	4	3	4	3	3	3	4	5	4	3	3	4	4	3	4	3	3	3	4	5	4	3	3	4	4	3	4	3	3
DRAP1	25.1878999347977	25.1040160805352	25.0542826967114	25.0310321063196	25.0530399225225	25.0029880258141	Q14919;E9PNC7;E9PQX9;C9JCC6	Q14919;E9PNC7;E9PQX9;C9JCC6	3;3;3;3	3;3;3;3	3;3;3;3	Dr1-associated corepressor	sp|Q14919|NC2A_HUMAN Dr1-associated corepressor OS=Homo sapiens OX=9606 GN=DRAP1 PE=1 SV=3;tr|E9PNC7|E9PNC7_HUMAN Dr1-associated corepressor (Fragment) OS=Homo sapiens OX=9606 GN=DRAP1 PE=1 SV=8;tr|E9PQX9|E9PQX9_HUMAN Dr1-associated corepressor OS=Homo sap	4	3	3	3	3	2	2	2	3	2	2	2	2	3	3	3	3	2	2	2	3	2	2	2	2	3	3	3	3	2	2	2	3	2	2	2
AAMP	23.9687750565026	4.61403557586007	4.60230095292985	23.9592534462613	24.1821512341117	24.2188931003175	Q13685;C9JG97;C9JEH3;C9JTS3;H7C0R2	Q13685;C9JG97;C9JEH3;C9JTS3	6;6;6;4;2	6;6;6;4;2	6;6;6;4;2	Angio-associated migratory cell protein	sp|Q13685|AAMP_HUMAN Angio-associated migratory cell protein OS=Homo sapiens OX=9606 GN=AAMP PE=1 SV=2;tr|C9JG97|C9JG97_HUMAN Angio-associated migratory cell protein OS=Homo sapiens OX=9606 GN=AAMP PE=1 SV=1;tr|C9JEH3|C9JEH3_HUMAN Angio-associated migrator	5	6	6	6	2	4	2	2	1	4	2	1	2	0	1	0	2	4	2	2	1	4	2	1	2	0	1	0	2	4	2	2	1	4	2	1
CYCS	26.8620693801153	26.7245540290088	26.924450272581	26.7188181777921	26.9054094088573	26.8419414718534	P99999;C9JFR7;CON__P62894	P99999;C9JFR7	11;11;3	11;11;3	11;11;3	Cytochrome c	sp|P99999|CYC_HUMAN Cytochrome c OS=Homo sapiens OX=9606 GN=CYCS PE=1 SV=2;tr|C9JFR7|C9JFR7_HUMAN Cytochrome c (Fragment) OS=Homo sapiens OX=9606 GN=CYCS PE=1 SV=1	3	11	11	11	7	7	9	7	7	8	6	9	7	9	11	10	7	7	9	7	7	8	6	9	7	9	11	10	7	7	9	7	7	8	6	9
PELP1	24.705723076009	24.5221705887599	24.6059162234267	24.777209154506	24.5890942518535	24.427519506267	C9JFV4;Q8IZL8;I3L445;E7EV54;I3L1P4;I3L4M7;I3L4P1	C9JFV4;Q8IZL8;I3L445;E7EV54	10;9;7;5;4;4;2	10;9;7;5;4;4;2	10;9;7;5;4;4;2	Proline-, glutamic acid- and leucine-rich protein 1	tr|C9JFV4|C9JFV4_HUMAN Proline-, glutamic acid- and leucine-rich protein 1 OS=Homo sapiens OX=9606 GN=PELP1 PE=1 SV=2;sp|Q8IZL8|PELP1_HUMAN Proline-, glutamic acid- and leucine-rich protein 1 OS=Homo sapiens OX=9606 GN=PELP1 PE=1 SV=2;tr|I3L445|I3L445_HUMA	7	10	10	10	3	5	4	4	3	5	4	5	3	5	7	6	3	5	4	4	3	5	4	5	3	5	7	6	3	5	4	4	3	5	4	5
APEH	26.5899228860983	26.3332331643622	26.4475364244128	26.6183492042727	26.459170681725	26.4516607518192	P13798;C9JIF9;H7C1U0;H7C393;C9JLK2;H0YFE5;F8WEH5	P13798;C9JIF9;H7C1U0	22;22;11;10;7;1;1	22;22;11;10;7;1;1	22;22;11;10;7;1;1	Acylamino-acid-releasing enzyme	sp|P13798|ACPH_HUMAN Acylamino-acid-releasing enzyme OS=Homo sapiens OX=9606 GN=APEH PE=1 SV=4;tr|C9JIF9|C9JIF9_HUMAN Acylamino-acid-releasing enzyme OS=Homo sapiens OX=9606 GN=APEH PE=1 SV=1;tr|H7C1U0|H7C1U0_HUMAN Acylamino-acid-releasing enzyme (Fragment	7	22	22	22	9	8	13	8	10	10	7	12	10	13	11	13	9	8	13	8	10	10	7	12	10	13	11	13	9	8	13	8	10	10	7	12
MRPS34	24.6514091243884	24.8011439064703	24.7292041588542	25.0341007322922	25.1864649057143	24.9708385899856	P82930;C9JJ19	P82930;C9JJ19	6;6	6;6	6;6	28S ribosomal protein S34, mitochondrial	sp|P82930|RT34_HUMAN 28S ribosomal protein S34, mitochondrial OS=Homo sapiens OX=9606 GN=MRPS34 PE=1 SV=2;tr|C9JJ19|C9JJ19_HUMAN 28S ribosomal protein S34, mitochondrial OS=Homo sapiens OX=9606 GN=MRPS34 PE=1 SV=2	2	6	6	6	5	3	4	3	3	3	3	3	3	6	5	5	5	3	4	3	3	3	3	3	3	6	5	5	5	3	4	3	3	3	3	3
POLR2H	0.920390320565859	0.922807115172014	0.92046019058597	4.59787498274219	25.1367264532443	4.60312168044149	P52434;C9JLU1	P52434;C9JLU1	3;3	3;3	3;3	DNA-directed RNA polymerases I, II, and III subunit RPABC3	sp|P52434|RPAB3_HUMAN DNA-directed RNA polymerases I, II, and III subunit RPABC3 OS=Homo sapiens OX=9606 GN=POLR2H PE=1 SV=4;tr|C9JLU1|C9JLU1_HUMAN DNA-directed RNA polymerases I, II, and III subunit RPABC3 (Fragment) OS=Homo sapiens OX=9606 GN=POLR2H PE=1	2	3	3	3	1	2	0	0	1	0	1	1	1	0	0	0	1	2	0	0	1	0	1	1	1	0	0	0	1	2	0	0	1	0	1	1
CRTAP	26.0802383453032	25.9037097695251	25.952292993892	26.3775766078479	26.1231509590405	25.9223646337922	O75718;C9JP16	O75718;C9JP16	5;5	5;5	5;5	Cartilage-associated protein	sp|O75718|CRTAP_HUMAN Cartilage-associated protein OS=Homo sapiens OX=9606 GN=CRTAP PE=1 SV=1;tr|C9JP16|C9JP16_HUMAN Cartilage-associated protein OS=Homo sapiens OX=9606 GN=CRTAP PE=1 SV=1	2	5	5	5	3	4	4	4	3	4	2	4	3	3	5	3	3	4	4	4	3	4	2	4	3	3	5	3	3	4	4	4	3	4	2	4
CCDC58	25.0182674285986	25.0269444922178	25.2377214214356	4.59787498274219	24.7989708750517	25.0417229776538	Q4VC31;C9JQ41;H7C525	Q4VC31;C9JQ41;H7C525	4;4;4	4;4;4	4;4;4	Coiled-coil domain-containing protein 58	sp|Q4VC31|CCD58_HUMAN Coiled-coil domain-containing protein 58 OS=Homo sapiens OX=9606 GN=CCDC58 PE=1 SV=1;tr|C9JQ41|C9JQ41_HUMAN Coiled-coil domain-containing protein 58 OS=Homo sapiens OX=9606 GN=CCDC58 PE=1 SV=1;tr|H7C525|H7C525_HUMAN Coiled-coil domain	3	4	4	4	1	2	2	1	2	2	2	2	2	4	3	3	1	2	2	1	2	2	2	2	2	4	3	3	1	2	2	1	2	2	2	2
DFNA5	24.2357145105271	24.2070226637855	24.1294339606779	24.0701373267312	4.62442714920931	24.1662997953408	O60443;C9JSR4;H7BZJ0;H7C147	O60443;C9JSR4	5;5;1;1	5;5;1;1	5;5;1;1	Non-syndromic hearing impairment protein 5	sp|O60443|GSDME_HUMAN Gasdermin-E OS=Homo sapiens OX=9606 GN=GSDME PE=1 SV=2;tr|C9JSR4|C9JSR4_HUMAN Gasdermin-E OS=Homo sapiens OX=9606 GN=GSDME PE=1 SV=2	4	5	5	5	3	1	3	1	2	1	2	2	3	0	0	0	3	1	3	1	2	1	2	2	3	0	0	0	3	1	3	1	2	1	2	2
TIA1	23.7036653615199	4.61403557586007	23.6094150357238	23.596733911495	23.7804668786207	4.60312168044149	C9JTN7;P31483;F8W8I6;E5RGV5;H7BY49;E5RG67;F8WE16	C9JTN7;P31483;F8W8I6;E5RGV5;H7BY49	9;8;8;5;5;4;1	4;4;4;2;2;1;0	4;4;4;2;2;1;0	Nucleolysin TIA-1 isoform p40	tr|C9JTN7|C9JTN7_HUMAN Nucleolysin TIA-1 isoform p40 OS=Homo sapiens OX=9606 GN=TIA1 PE=1 SV=1;sp|P31483|TIA1_HUMAN Nucleolysin TIA-1 isoform p40 OS=Homo sapiens OX=9606 GN=TIA1 PE=1 SV=3;tr|F8W8I6|F8W8I6_HUMAN Nucleolysin TIA-1 isoform p40 OS=Homo sapiens	7	9	4	4	2	2	3	3	4	4	4	4	5	4	5	3	2	2	1	2	2	2	2	1	3	1	0	0	2	2	1	2	2	2	2	1
DCUN1D1	4.60195160282929	4.61403557586007	23.8493821921175	0.919574996548437	0.924885429841861	0.920624336088298	Q96GG9;C9JVE2;C9JRU6;C9J0B2;C9J8R4	Q96GG9;C9JVE2;C9JRU6;C9J0B2;C9J8R4	4;4;3;3;3	4;4;3;3;3	4;4;3;3;3	DCN1-like protein 1;DCN1-like protein	sp|Q96GG9|DCNL1_HUMAN DCN1-like protein 1 OS=Homo sapiens OX=9606 GN=DCUN1D1 PE=1 SV=1;tr|C9JVE2|C9JVE2_HUMAN DCN1-like protein OS=Homo sapiens OX=9606 GN=DCUN1D1 PE=1 SV=1;tr|C9JRU6|C9JRU6_HUMAN DCN1-like protein (Fragment) OS=Homo sapiens OX=9606 GN=DCUN	5	4	4	4	1	0	1	0	1	0	0	1	2	0	1	1	1	0	1	0	1	0	0	1	2	0	1	1	1	0	1	0	1	0	0	1
CTNND1	24.4252799419633	24.3081367947499	24.3821859930583	24.528861360362	24.3577662203708	24.5326707727006	O60716;C9JZR2;A0A669KB62;A0A669KB05;H0YC95;E9PKY0;E9PKL1	O60716;C9JZR2;A0A669KB62;A0A669KB05	19;19;18;18;2;2;2	19;19;18;18;2;2;2	19;19;18;18;2;2;2	Catenin delta-1	sp|O60716|CTND1_HUMAN Catenin delta-1 OS=Homo sapiens OX=9606 GN=CTNND1 PE=1 SV=1;tr|C9JZR2|C9JZR2_HUMAN Catenin delta-1 OS=Homo sapiens OX=9606 GN=CTNND1 PE=1 SV=2;tr|A0A669KB62|A0A669KB62_HUMAN Catenin delta-1 OS=Homo sapiens OX=9606 GN=CTNND1 PE=4 SV=1;	7	19	19	19	10	6	8	7	11	7	7	8	6	14	11	13	10	6	8	7	11	7	7	8	6	14	11	13	10	6	8	7	11	7	7	8
RPL32	27.4242229403431	27.6434075892832	27.8766611998641	27.5373443742978	27.5207328060239	27.9225801383173	P62910;D3YTB1;F8W727;D3YTI8	P62910;D3YTB1;F8W727	15;15;15;1	15;15;15;1	15;15;15;1	60S ribosomal protein L32	sp|P62910|RL32_HUMAN 60S ribosomal protein L32 OS=Homo sapiens OX=9606 GN=RPL32 PE=1 SV=2;tr|D3YTB1|D3YTB1_HUMAN 60S ribosomal protein L32 (Fragment) OS=Homo sapiens OX=9606 GN=RPL32 PE=1 SV=1;tr|F8W727|F8W727_HUMAN 60S ribosomal protein L32 OS=Homo sapien	4	15	15	15	7	7	12	8	10	11	6	12	11	13	13	11	7	7	12	8	10	11	6	12	11	13	13	11	7	7	12	8	10	11	6	12
HLA-B	24.8656604088291	25.1022948454557	25.1949410671896	25.4222670477124	25.5521549797761	25.5244142596368	D5H3J5;Q2L6G2;A0A140T997;A0A140TA11;A0A140T9Y5;A0A140TA14;A0A140T9A9;A0A140T9H3;A0A140T9G0	D5H3J5;Q2L6G2;A0A140T997;A0A140TA11;A0A140T9Y5;A0A140TA14;A0A140T9A9	16;15;13;12;12;11;8;7;4	14;13;12;11;11;10;6;5;2	6;5;6;5;5;4;4;3;0		tr|D5H3J5|D5H3J5_HUMAN HLA class I histocompatibility antigen B alpha chain OS=Homo sapiens OX=9606 GN=HLA-B PE=1 SV=1;tr|Q2L6G2|Q2L6G2_HUMAN HLA class I histocompatibility antigen B alpha chain OS=Homo sapiens OX=9606 GN=HLA-B PE=1 SV=1;tr|A0A140T997|A0A1	9	16	14	6	4	6	11	9	10	8	5	8	8	12	13	12	3	5	9	7	8	6	3	6	6	10	11	10	2	3	4	4	3	2	2	4
HNRNPAB	27.6301343417995	27.6194690918049	27.7347956057591	27.7532787843588	27.7285815471603	27.7488720451562	D6R9P3;D6RD18;D6RBZ0;Q99729	D6R9P3;D6RD18;D6RBZ0;Q99729	15;15;15;12	15;15;15;12	15;15;15;12	Heterogeneous nuclear ribonucleoprotein A/B	tr|D6R9P3|D6R9P3_HUMAN Heterogeneous nuclear ribonucleoprotein A/B OS=Homo sapiens OX=9606 GN=HNRNPAB PE=1 SV=1;tr|D6RD18|D6RD18_HUMAN Heterogeneous nuclear ribonucleoprotein A/B OS=Homo sapiens OX=9606 GN=HNRNPAB PE=1 SV=1;tr|D6RBZ0|D6RBZ0_HUMAN Heterogen	4	15	15	15	8	8	10	7	10	7	8	7	9	12	9	11	8	8	10	7	10	7	8	7	9	12	9	11	8	8	10	7	10	7	8	7
PSMG4	24.3961061515102	24.3996304931049	4.60230095292985	0.919574996548437	0.924885429841861	0.920624336088298	D6REN3;E2QRC7;D6RB92;H7C465;Q5JS54	D6REN3;E2QRC7;D6RB92;H7C465;Q5JS54	3;3;3;3;3	3;3;3;3;3	3;3;3;3;3	Proteasome assembly chaperone 4	tr|D6REN3|D6REN3_HUMAN Proteasome assembly chaperone 4 OS=Homo sapiens OX=9606 GN=PSMG4 PE=1 SV=1;tr|E2QRC7|E2QRC7_HUMAN Proteasome assembly chaperone 4 OS=Homo sapiens OX=9606 GN=PSMG4 PE=1 SV=1;tr|D6RB92|D6RB92_HUMAN Proteasome assembly chaperone 4 OS=Ho	5	3	3	3	2	1	1	1	2	1	3	2	1	1	0	0	2	1	1	1	2	1	3	2	1	1	0	0	2	1	1	1	2	1	3	2
LMAN2	25.5367072821961	25.3656296146011	25.4932307455346	25.5991768949979	25.5047309904342	25.4608585563479	Q12907;D6RBV2;D6RIU4;D6RDX1;D6RBH1	Q12907;D6RBV2;D6RIU4;D6RDX1	11;11;7;7;4	11;11;7;7;4	11;11;7;7;4	Vesicular integral-membrane protein VIP36	sp|Q12907|LMAN2_HUMAN Vesicular integral-membrane protein VIP36 OS=Homo sapiens OX=9606 GN=LMAN2 PE=1 SV=1;tr|D6RBV2|D6RBV2_HUMAN Vesicular integral-membrane protein VIP36 OS=Homo sapiens OX=9606 GN=LMAN2 PE=1 SV=1;tr|D6RIU4|D6RIU4_HUMAN Vesicular integral	5	11	11	11	7	7	9	8	8	7	8	9	10	8	5	7	7	7	9	8	8	7	8	9	10	8	5	7	7	7	9	8	8	7	8	9
EIF4E	25.8929372274221	25.8041511141574	25.8948808434309	25.7944662393441	25.9288609769607	25.8504079602027	P06730;D6RBW1;H0Y8J7;A6NMX2;D6RHE2;H0Y8X3	P06730;D6RBW1;H0Y8J7	6;6;3;1;1;1	6;6;3;1;1;1	6;6;3;1;1;1	Eukaryotic translation initiation factor 4E	sp|P06730|IF4E_HUMAN Eukaryotic translation initiation factor 4E OS=Homo sapiens OX=9606 GN=EIF4E PE=1 SV=2;tr|D6RBW1|D6RBW1_HUMAN Eukaryotic translation initiation factor 4E OS=Homo sapiens OX=9606 GN=EIF4E PE=1 SV=1;tr|H0Y8J7|H0Y8J7_HUMAN Eukaryotic tran	6	6	6	6	4	5	5	5	5	5	5	6	5	5	5	6	4	5	5	5	5	5	5	6	5	5	5	6	4	5	5	5	5	5	5	6
HSD17B11	4.60195160282929	4.61403557586007	22.7510732653661	22.6335611230555	4.62442714920931	23.3610506345012	Q8NBQ5;D6RCD0	Q8NBQ5;D6RCD0	9;9	9;9	9;9	Estradiol 17-beta-dehydrogenase 11	sp|Q8NBQ5|DHB11_HUMAN Estradiol 17-beta-dehydrogenase 11 OS=Homo sapiens OX=9606 GN=HSD17B11 PE=1 SV=3;tr|D6RCD0|D6RCD0_HUMAN Estradiol 17-beta-dehydrogenase 11 OS=Homo sapiens OX=9606 GN=HSD17B11 PE=1 SV=2	2	9	9	9	2	0	2	2	0	0	0	0	2	8	7	7	2	0	2	2	0	0	0	0	2	8	7	7	2	0	2	2	0	0	0	0
RNASET2	23.8518618695352	4.61403557586007	23.9009493342658	23.8988294178364	23.7641548262416	23.8615488846785	O00584;D6REQ6;D6RHI9;H0YAE9;A0A087WZM2	O00584;D6REQ6;D6RHI9;H0YAE9;A0A087WZM2	3;3;3;2;2	3;3;3;2;2	3;3;3;2;2	Ribonuclease T2	sp|O00584|RNT2_HUMAN Ribonuclease T2 OS=Homo sapiens OX=9606 GN=RNASET2 PE=1 SV=2;tr|D6REQ6|D6REQ6_HUMAN Ribonuclease T2 OS=Homo sapiens OX=9606 GN=RNASET2 PE=1 SV=1;tr|D6RHI9|D6RHI9_HUMAN Ribonuclease T2 (Fragment) OS=Homo sapiens OX=9606 GN=RNASET2 PE=1	5	3	3	3	2	2	2	1	2	1	3	1	3	2	1	1	2	2	2	1	2	1	3	1	3	2	1	1	2	2	2	1	2	1	3	1
11-Sep	25.8061196562208	25.9614631189875	25.8219909412488	25.7149728372925	25.5821895409773	25.8016866532901	Q9NVA2;D6RGI3;D6RER5;D6RDU5;D6RDP1;D6R9Y6;H0Y961;H0Y9G8	Q9NVA2;D6RGI3;D6RER5;D6RDU5	17;17;17;13;6;6;6;3	17;17;17;13;6;6;6;3	11;11;11;7;5;5;3;3	Septin-11	sp|Q9NVA2|SEP11_HUMAN Septin-11 OS=Homo sapiens OX=9606 GN=SEPTIN11 PE=1 SV=3;tr|D6RGI3|D6RGI3_HUMAN Septin 11, isoform CRA_b OS=Homo sapiens OX=9606 GN=SEPTIN11 PE=1 SV=1;tr|D6RER5|D6RER5_HUMAN Septin-11 OS=Homo sapiens OX=9606 GN=SEPTIN11 PE=1 SV=1;tr|D6	8	17	17	11	8	9	9	7	9	11	7	10	9	12	11	13	8	9	9	7	9	11	7	10	9	12	11	13	6	6	7	4	6	7	5	7
SEC31A	24.9581030775353	25.0924484311635	25.0852523248556	25.0794857604082	25.103776031443	25.2629513358219	O94979;D6REX3;D6RHZ5;H7BXG7;H0YAB3;H0Y8V7;H0Y9T9;H0Y9K1;H0Y8W8;H0YAF5;D6RE64;D6RCQ9	O94979;D6REX3;D6RHZ5;H7BXG7	22;22;17;17;9;6;5;5;5;2;1;1	22;22;17;17;9;6;5;5;5;2;1;1	22;22;17;17;9;6;5;5;5;2;1;1	Protein transport protein Sec31A	sp|O94979|SC31A_HUMAN Protein transport protein Sec31A OS=Homo sapiens OX=9606 GN=SEC31A PE=1 SV=3;tr|D6REX3|D6REX3_HUMAN Protein transport protein Sec31A OS=Homo sapiens OX=9606 GN=SEC31A PE=1 SV=1;tr|D6RHZ5|D6RHZ5_HUMAN Protein transport protein Sec31A O	12	22	22	22	6	10	12	7	9	10	6	8	7	9	12	10	6	10	12	7	9	10	6	8	7	9	12	10	6	10	12	7	9	10	6	8
DCK	24.8423491923661	24.4974703361308	24.7673916109765	24.7496521879651	24.7243198273801	24.7811175416278	P27707;D6RFG8;D6RCP9	P27707;D6RFG8;D6RCP9	6;6;5	6;6;5	6;6;5	Deoxycytidine kinase	sp|P27707|DCK_HUMAN Deoxycytidine kinase OS=Homo sapiens OX=9606 GN=DCK PE=1 SV=1;tr|D6RFG8|D6RFG8_HUMAN Deoxycytidine kinase OS=Homo sapiens OX=9606 GN=DCK PE=1 SV=1;tr|D6RCP9|D6RCP9_HUMAN Deoxycytidine kinase OS=Homo sapiens OX=9606 GN=DCK PE=1 SV=1	3	6	6	6	2	2	3	2	3	3	2	2	3	1	4	1	2	2	3	2	3	3	2	2	3	1	4	1	2	2	3	2	3	3	2	2
CYB5B	25.1091276358377	25.2550827565656	25.33956705731	25.2368825073856	25.2520893503696	25.269672032558	O43169;D6RFH4;H3BUX2;J3QR91	O43169;D6RFH4;H3BUX2;J3QR91	4;4;4;2	4;4;4;2	4;4;4;2	Cytochrome b5 type B	sp|O43169|CYB5B_HUMAN Cytochrome b5 type B OS=Homo sapiens OX=9606 GN=CYB5B PE=1 SV=3;tr|D6RFH4|D6RFH4_HUMAN Cytochrome b5 type B OS=Homo sapiens OX=9606 GN=CYB5B PE=1 SV=2;tr|H3BUX2|H3BUX2_HUMAN Cytochrome b5 type B OS=Homo sapiens OX=9606 GN=CYB5B PE=1 S	4	4	4	4	2	3	3	2	3	3	2	3	2	3	3	4	2	3	3	2	3	3	2	3	2	3	3	4	2	3	3	2	3	3	2	3
SGTB	23.4889786594931	23.5676711153012	4.60230095292985	4.59787498274219	4.62442714920931	23.545807252416	Q96EQ0;D6RFW1	Q96EQ0;D6RFW1	2;2	2;2	2;2	Small glutamine-rich tetratricopeptide repeat-containing protein beta	sp|Q96EQ0|SGTB_HUMAN Small glutamine-rich tetratricopeptide repeat-containing protein beta OS=Homo sapiens OX=9606 GN=SGTB PE=1 SV=1;tr|D6RFW1|D6RFW1_HUMAN Small glutamine-rich tetratricopeptide repeat-containing protein beta (Fragment) OS=Homo sapiens OX=	2	2	2	2	1	0	2	0	1	1	2	2	1	0	2	1	1	0	2	0	1	1	2	2	1	0	2	1	1	0	2	0	1	1	2	2
EXOSC9	24.6103729070588	25.0330925889703	24.977579349709	24.7423715308257	24.7146060792768	24.8772699023229	Q06265;D6RIY6;D6R905;H0Y9L5;D6RA17;D6RAP4	Q06265;D6RIY6;D6R905;H0Y9L5;D6RA17	4;4;3;2;2;1	4;4;3;2;2;1	4;4;3;2;2;1	Exosome complex component RRP45	sp|Q06265|EXOS9_HUMAN Exosome complex component RRP45 OS=Homo sapiens OX=9606 GN=EXOSC9 PE=1 SV=3;tr|D6RIY6|D6RIY6_HUMAN Exosome complex component RRP45 OS=Homo sapiens OX=9606 GN=EXOSC9 PE=1 SV=1;tr|D6R905|D6R905_HUMAN Exosome complex component RRP45 (Fra	6	4	4	4	2	3	2	2	2	2	3	3	4	3	3	3	2	3	2	2	2	2	3	3	4	3	3	3	2	3	2	2	2	2	3	3
CLTB	4.60195160282929	24.8007984157899	24.9132385914293	25.1222229332382	24.7603016884751	4.60312168044149	P09497;D6RJD1	P09497;D6RJD1	2;2	2;2	2;2	Clathrin light chain B	sp|P09497|CLCB_HUMAN Clathrin light chain B OS=Homo sapiens OX=9606 GN=CLTB PE=1 SV=1;tr|D6RJD1|D6RJD1_HUMAN Clathrin light chain (Fragment) OS=Homo sapiens OX=9606 GN=CLTB PE=1 SV=1	2	2	2	2	2	2	1	1	2	1	1	2	2	1	2	1	2	2	1	1	2	1	1	2	2	1	2	1	2	2	1	1	2	1	1	2
CIRBP	24.31686154297	24.3431304003184	24.3013142122329	24.3220299050242	24.5404960608454	24.1068536328137	Q14011;K7ENX8;K7ELV6;K7EJV5;K7ELT6;K7EJV1;K7EMY9;K7EPM4;K7ER40;K7EQR7;D6W5Y5;K7EQX4;K7ENN6;K7EIF7;K7EQL0	Q14011;K7ENX8;K7ELV6;K7EJV5;K7ELT6;K7EJV1;K7EMY9;K7EPM4;K7ER40;K7EQR7;D6W5Y5	3;3;3;3;3;3;3;3;3;3;3;1;1;1;1	3;3;3;3;3;3;3;3;3;3;3;1;1;1;1	3;3;3;3;3;3;3;3;3;3;3;1;1;1;1	Cold-inducible RNA-binding protein	sp|Q14011|CIRBP_HUMAN Cold-inducible RNA-binding protein OS=Homo sapiens OX=9606 GN=CIRBP PE=1 SV=1;tr|K7ENX8|K7ENX8_HUMAN Cold-inducible RNA-binding protein (Fragment) OS=Homo sapiens OX=9606 GN=CIRBP PE=1 SV=2;tr|K7ELV6|K7ELV6_HUMAN Cold-inducible RNA-bi	15	3	3	3	3	3	3	2	3	1	2	2	2	3	3	3	3	3	3	2	3	1	2	2	2	3	3	3	3	3	3	2	3	1	2	2
GINS4	24.48209989616	24.3043814042366	24.5912648351332	24.4988097728788	24.282348670059	24.3286869783668	Q9BRT9;E5RFF9;E5RH56	Q9BRT9;E5RFF9;E5RH56	2;2;1	2;2;1	2;2;1	DNA replication complex GINS protein SLD5;DNA replication complex GINS protein SLD5, N-terminally processed;DNA replication complex GINS protein SLD5	sp|Q9BRT9|SLD5_HUMAN DNA replication complex GINS protein SLD5 OS=Homo sapiens OX=9606 GN=GINS4 PE=1 SV=1;tr|E5RFF9|E5RFF9_HUMAN DNA replication complex GINS protein SLD5 OS=Homo sapiens OX=9606 GN=GINS4 PE=1 SV=1;tr|E5RH56|E5RH56_HUMAN DNA replication com	3	2	2	2	2	2	2	2	2	2	2	2	2	2	2	2	2	2	2	2	2	2	2	2	2	2	2	2	2	2	2	2	2	2	2	2
NUDCD2	4.60195160282929	24.5494547319324	4.60230095292985	24.8801694168175	4.62442714920931	4.60312168044149	Q8WVJ2;E5RFP0	Q8WVJ2;E5RFP0	2;2	2;2	2;2	NudC domain-containing protein 2	sp|Q8WVJ2|NUDC2_HUMAN NudC domain-containing protein 2 OS=Homo sapiens OX=9606 GN=NUDCD2 PE=1 SV=1;tr|E5RFP0|E5RFP0_HUMAN NudC domain-containing protein 2 OS=Homo sapiens OX=9606 GN=NUDCD2 PE=1 SV=1	2	2	2	2	2	1	1	1	1	1	1	2	1	1	2	2	2	1	1	1	1	1	1	2	1	1	2	2	2	1	1	1	1	1	1	2
TATDN1	24.3205157702178	24.0945036387591	24.4223312174017	24.2675662467132	24.3746447206868	24.4942383954269	Q6P1N9;E5RG17;G5EA19;U3KQS5;H0YBX2;E5RGF2;A0A0D9SGD3;E5RK70;E5RG62;E5RID7;E5RI69;E5RJY6;E5RH86	Q6P1N9;E5RG17;G5EA19;U3KQS5;H0YBX2;E5RGF2;A0A0D9SGD3	14;14;13;13;11;8;8;6;5;3;2;2;1	14;14;13;13;11;8;8;6;5;3;2;2;1	14;14;13;13;11;8;8;6;5;3;2;2;1	Putative deoxyribonuclease TATDN1	sp|Q6P1N9|TATD1_HUMAN Putative deoxyribonuclease TATDN1 OS=Homo sapiens OX=9606 GN=TATDN1 PE=1 SV=2;tr|E5RG17|E5RG17_HUMAN Putative deoxyribonuclease TATDN1 (Fragment) OS=Homo sapiens OX=9606 GN=TATDN1 PE=1 SV=1;tr|G5EA19|G5EA19_HUMAN Putative deoxyribonuc	13	14	14	14	3	5	8	4	5	8	5	5	7	2	3	3	3	5	8	4	5	8	5	5	7	2	3	3	3	5	8	4	5	8	5	5
LYPLA1	25.6359979214007	25.4804675221898	25.4811453356158	25.6459514799756	25.6568734708986	25.2420541155744	O75608;E5RGR0;A0A087X1K9;B4DP64;E5RJ48	O75608;E5RGR0;A0A087X1K9;B4DP64	7;7;5;4;2	7;7;5;4;2	7;7;5;4;2	Acyl-protein thioesterase 1	sp|O75608|LYPA1_HUMAN Acyl-protein thioesterase 1 OS=Homo sapiens OX=9606 GN=LYPLA1 PE=1 SV=1;tr|E5RGR0|E5RGR0_HUMAN Acyl-protein thioesterase 1 (Fragment) OS=Homo sapiens OX=9606 GN=LYPLA1 PE=1 SV=1;tr|A0A087X1K9|A0A087X1K9_HUMAN Acyl-protein thioesterase	5	7	7	7	4	4	4	3	4	4	4	5	4	3	4	3	4	4	4	3	4	4	4	5	4	3	4	3	4	4	4	3	4	4	4	5
PFDN1	4.60195160282929	24.2863733205257	24.1232891245882	4.59787498274219	24.1681377212214	4.60312168044149	O60925;E5RGS4;D6RGG5	O60925;E5RGS4	5;5;1	5;5;1	5;5;1	Prefoldin subunit 1	sp|O60925|PFD1_HUMAN Prefoldin subunit 1 OS=Homo sapiens OX=9606 GN=PFDN1 PE=1 SV=2;tr|E5RGS4|E5RGS4_HUMAN Prefoldin subunit 1 OS=Homo sapiens OX=9606 GN=PFDN1 PE=1 SV=1	3	5	5	5	1	2	1	2	2	1	1	2	2	1	2	2	1	2	1	2	2	1	1	2	2	1	2	2	1	2	1	2	2	1	1	2
TBCA	25.5653484953986	25.6220974107256	25.5498953347111	25.695564327618	25.6847986922075	25.6525310032049	O75347;E5RIW3;E5RJD8;E5RHG6;E5RIX8;A0A494C144	O75347;E5RIW3;E5RJD8;E5RHG6	7;7;7;7;3;1	7;7;7;7;3;1	7;7;7;7;3;1	Tubulin-specific chaperone A	sp|O75347|TBCA_HUMAN Tubulin-specific chaperone A OS=Homo sapiens OX=9606 GN=TBCA PE=1 SV=3;tr|E5RIW3|E5RIW3_HUMAN Tubulin-specific chaperone A OS=Homo sapiens OX=9606 GN=TBCA PE=1 SV=1;tr|E5RJD8|E5RJD8_HUMAN Tubulin-specific chaperone A OS=Homo sapiens OX	6	7	7	7	5	4	5	5	5	4	4	4	4	3	3	2	5	4	5	5	5	4	4	4	4	3	3	2	5	4	5	5	5	4	4	4
TCEB1	25.5130102080873	25.7044835225865	25.8774337398832	25.4747550938893	25.5982683610735	25.6891519252083	Q15369;E5RHG8;R4GMY8	Q15369;E5RHG8;R4GMY8	7;7;4	7;7;4	7;7;4	Transcription elongation factor B polypeptide 1	sp|Q15369|ELOC_HUMAN Elongin-C OS=Homo sapiens OX=9606 GN=ELOC PE=1 SV=1;tr|E5RHG8|E5RHG8_HUMAN Elongin-C (Fragment) OS=Homo sapiens OX=9606 GN=ELOC PE=1 SV=1;tr|R4GMY8|R4GMY8_HUMAN Elongin-C OS=Homo sapiens OX=9606 GN=ELOC PE=1 SV=1	3	7	7	7	4	4	7	5	6	6	5	4	6	5	5	5	4	4	7	5	6	6	5	4	6	5	5	5	4	4	7	5	6	6	5	4
ERLIN2	24.0556485129605	24.3448241419026	24.2474970219054	24.5489258309155	24.1556088435421	23.8691012905708	O94905;E5RHW4;E5RJ09	O94905;E5RHW4;E5RJ09	9;9;5	5;5;3	5;5;3	Erlin-2	sp|O94905|ERLN2_HUMAN Erlin-2 OS=Homo sapiens OX=9606 GN=ERLIN2 PE=1 SV=1;tr|E5RHW4|E5RHW4_HUMAN Erlin-2 (Fragment) OS=Homo sapiens OX=9606 GN=ERLIN2 PE=1 SV=1;tr|E5RJ09|E5RJ09_HUMAN Erlin-2 (Fragment) OS=Homo sapiens OX=9606 GN=ERLIN2 PE=1 SV=1	3	9	5	5	5	7	6	6	5	5	4	6	6	9	7	7	2	3	2	3	2	2	2	3	2	5	3	4	2	3	2	3	2	2	2	3
RPL30	28.5806091349586	28.7506619102953	28.6948805434047	28.6495876346059	28.6536930062381	28.7098757230104	P62888;E5RI99;E5RJH3;A0A0C4DH44;A0A0B4J213	P62888;E5RI99;E5RJH3;A0A0C4DH44	12;12;7;6;2	12;12;7;6;2	12;12;7;6;2	60S ribosomal protein L30	sp|P62888|RL30_HUMAN 60S ribosomal protein L30 OS=Homo sapiens OX=9606 GN=RPL30 PE=1 SV=2;tr|E5RI99|E5RI99_HUMAN 60S ribosomal protein L30 (Fragment) OS=Homo sapiens OX=9606 GN=RPL30 PE=1 SV=1;tr|E5RJH3|E5RJH3_HUMAN 60S ribosomal protein L30 OS=Homo sapien	5	12	12	12	8	8	10	7	7	7	9	8	9	9	9	11	8	8	10	7	7	7	9	8	9	9	9	11	8	8	10	7	7	7	9	8
DNPEP	24.8699484674045	24.8893439049578	25.0708743357081	24.71277088935	24.9129189312148	25.0682521470214	Q9ULA0;E5RIA4;E7ETB3;E7EMB6;C9JBE1;E7EPX3;B9ZVU2;F8WAN0;E5RJ35;C9JRG3;C9J1E2	Q9ULA0;E5RIA4;E7ETB3;E7EMB6	12;12;12;10;5;4;4;4;2;2;2	12;12;12;10;5;4;4;4;2;2;2	12;12;12;10;5;4;4;4;2;2;2	Aspartyl aminopeptidase	sp|Q9ULA0|DNPEP_HUMAN Aspartyl aminopeptidase OS=Homo sapiens OX=9606 GN=DNPEP PE=1 SV=1;tr|E5RIA4|E5RIA4_HUMAN Aspartyl aminopeptidase OS=Homo sapiens OX=9606 GN=DNPEP PE=1 SV=1;tr|E7ETB3|E7ETB3_HUMAN Aspartyl aminopeptidase OS=Homo sapiens OX=9606 GN=DNP	11	12	12	12	8	7	7	5	8	6	6	7	10	6	8	7	8	7	7	5	8	6	6	7	10	6	8	7	8	7	7	5	8	6	6	7
SLC39A14	24.6443844237615	24.6371594894058	24.7866612851269	24.9652118128346	24.718164931215	24.5743278940063	Q15043;E5RIP4;E5RFZ8;E5RGA7;E5RJ40;E5RJG5	Q15043;E5RIP4;E5RFZ8;E5RGA7;E5RJ40;E5RJG5	3;3;2;2;2;2	3;3;2;2;2;2	3;3;2;2;2;2	Zinc transporter ZIP14	sp|Q15043|S39AE_HUMAN Metal cation symporter ZIP14 OS=Homo sapiens OX=9606 GN=SLC39A14 PE=1 SV=3;tr|E5RIP4|E5RIP4_HUMAN Metal cation symporter ZIP14 (Fragment) OS=Homo sapiens OX=9606 GN=SLC39A14 PE=1 SV=2;tr|E5RFZ8|E5RFZ8_HUMAN Metal cation symporter ZIP1	6	3	3	3	2	2	2	2	2	3	2	2	2	2	2	2	2	2	2	2	2	3	2	2	2	2	2	2	2	2	2	2	2	3	2	2
SKP1	25.0367018465403	25.0646388378808	25.1282936301102	4.59787498274219	4.62442714920931	24.6735747801909	P63208;E5RJR5;E7ERH2;F8W8N3;E5RGM3	P63208;E5RJR5;E7ERH2;F8W8N3	8;8;7;7;3	8;8;7;7;3	6;6;5;5;1	S-phase kinase-associated protein 1	sp|P63208|SKP1_HUMAN S-phase kinase-associated protein 1 OS=Homo sapiens OX=9606 GN=SKP1 PE=1 SV=2;tr|E5RJR5|E5RJR5_HUMAN S-phase kinase-associated protein 1 OS=Homo sapiens OX=9606 GN=SKP1 PE=1 SV=1;tr|E7ERH2|E7ERH2_HUMAN S-phase kinase-associated protein	5	8	8	6	1	1	5	2	2	4	3	2	3	1	1	3	1	1	5	2	2	4	3	2	3	1	1	3	1	1	4	2	2	4	3	2
COPS6	4.60195160282929	24.7172760409237	4.60230095292985	24.3185174341599	4.62442714920931	24.899106105395	Q7L5N1;E7EM64;H7C3T0	Q7L5N1;E7EM64	7;7;1	7;7;1	7;7;1	COP9 signalosome complex subunit 6	sp|Q7L5N1|CSN6_HUMAN COP9 signalosome complex subunit 6 OS=Homo sapiens OX=9606 GN=COPS6 PE=1 SV=1;tr|E7EM64|E7EM64_HUMAN COP9 signalosome complex subunit 6 OS=Homo sapiens OX=9606 GN=COPS6 PE=1 SV=1	3	7	7	7	2	2	2	2	2	3	1	2	2	1	1	1	2	2	2	2	2	3	1	2	2	1	1	1	2	2	2	2	2	3	1	2
SWAP70	4.60195160282929	25.6325353297572	4.60230095292985	0.919574996548437	0.924885429841861	0.920624336088298	Q9UH65;E7EMB1;E9PJK8	Q9UH65;E7EMB1;E9PJK8	4;4;2	4;4;2	4;4;2	Switch-associated protein 70	sp|Q9UH65|SWP70_HUMAN Switch-associated protein 70 OS=Homo sapiens OX=9606 GN=SWAP70 PE=1 SV=1;tr|E7EMB1|E7EMB1_HUMAN Switch-associated protein 70 OS=Homo sapiens OX=9606 GN=SWAP70 PE=1 SV=1;tr|E9PJK8|E9PJK8_HUMAN Switch-associated protein 70 OS=Homo sapie	3	4	4	4	1	0	0	1	2	0	1	2	0	1	1	3	1	0	0	1	2	0	1	2	0	1	1	3	1	0	0	1	2	0	1	2
FLOT2	0.920390320565859	0.922807115172014	0.92046019058597	4.59787498274219	4.62442714920931	22.8983127923734	Q14254;J3QLD9;E7EMK3;K7EKW9	Q14254;J3QLD9;E7EMK3	8;8;8;3	8;8;8;3	8;8;8;3	Flotillin-2	sp|Q14254|FLOT2_HUMAN Flotillin-2 OS=Homo sapiens OX=9606 GN=FLOT2 PE=1 SV=2;tr|J3QLD9|J3QLD9_HUMAN Flotillin OS=Homo sapiens OX=9606 GN=FLOT2 PE=1 SV=1;tr|E7EMK3|E7EMK3_HUMAN Flotillin OS=Homo sapiens OX=9606 GN=FLOT2 PE=1 SV=1	4	8	8	8	0	1	3	1	1	0	0	0	0	6	3	4	0	1	3	1	1	0	0	0	0	6	3	4	0	1	3	1	1	0	0	0
NPC2	25.5946569651621	25.8240567431478	25.8672404625663	26.0202190234229	25.5337700595215	26.0389425932276	P61916;J3KMY5;G3V3E8;E7EMS2;G3V3D1;H0YIZ1;G3V2V8	P61916;J3KMY5;G3V3E8;E7EMS2;G3V3D1;H0YIZ1;G3V2V8	12;12;12;12;12;10;9	12;12;12;12;12;10;9	12;12;12;12;12;10;9	Epididymal secretory protein E1	sp|P61916|NPC2_HUMAN NPC intracellular cholesterol transporter 2 OS=Homo sapiens OX=9606 GN=NPC2 PE=1 SV=1;tr|J3KMY5|J3KMY5_HUMAN NPC intracellular cholesterol transporter 2 OS=Homo sapiens OX=9606 GN=NPC2 PE=1 SV=1;tr|G3V3E8|G3V3E8_HUMAN NPC intracellular	7	12	12	12	5	4	8	4	5	4	4	5	5	6	7	7	5	4	8	4	5	4	4	5	5	6	7	7	5	4	8	4	5	4	4	5
UBR5	4.60195160282929	23.1578612952735	23.3035455438188	23.3747773640043	4.62442714920931	23.2452933047657	O95071;E7EMW7;E7ET84;H0YBB4;H0YAV7	O95071;E7EMW7	9;9;2;1;1	9;9;2;1;1	9;9;2;1;1	E3 ubiquitin-protein ligase UBR5	sp|O95071|UBR5_HUMAN E3 ubiquitin-protein ligase UBR5 OS=Homo sapiens OX=9606 GN=UBR5 PE=1 SV=2;tr|E7EMW7|E7EMW7_HUMAN E3 ubiquitin-protein ligase UBR5 OS=Homo sapiens OX=9606 GN=UBR5 PE=1 SV=1	5	9	9	9	2	1	3	2	3	1	1	2	3	4	4	3	2	1	3	2	3	1	1	2	3	4	4	3	2	1	3	2	3	1	1	2
ADD1	4.60195160282929	4.61403557586007	23.6232143936251	0.919574996548437	0.924885429841861	0.920624336088298	P35611;E7EV99;E7ENY0;H0Y9H2;A0A0A0MSR2;H0YFD8;D6RF25	P35611;E7EV99;E7ENY0;H0Y9H2	7;7;7;5;3;1;1	7;7;7;5;3;1;1	7;7;7;5;3;1;1	Alpha-adducin	sp|P35611|ADDA_HUMAN Alpha-adducin OS=Homo sapiens OX=9606 GN=ADD1 PE=1 SV=2;tr|E7EV99|E7EV99_HUMAN Alpha-adducin OS=Homo sapiens OX=9606 GN=ADD1 PE=1 SV=1;tr|E7ENY0|E7ENY0_HUMAN Alpha-adducin OS=Homo sapiens OX=9606 GN=ADD1 PE=1 SV=1;tr|H0Y9H2|H0Y9H2_HUMA	7	7	7	7	1	1	1	1	1	1	1	1	2	5	6	6	1	1	1	1	1	1	1	1	2	5	6	6	1	1	1	1	1	1	1	1
ACSL1	0.920390320565859	0.922807115172014	0.92046019058597	4.59787498274219	4.62442714920931	23.3520509714323	P33121;E7EPM6;D6RER0;B7Z3Z9;H0Y9Z9;D6RG07;H0Y9U7	P33121;E7EPM6;D6RER0;B7Z3Z9	5;5;3;3;1;1;1	5;5;3;3;1;1;1	5;5;3;3;1;1;1	Long-chain-fatty-acid--CoA ligase 1	sp|P33121|ACSL1_HUMAN Long-chain-fatty-acid--CoA ligase 1 OS=Homo sapiens OX=9606 GN=ACSL1 PE=1 SV=1;tr|E7EPM6|E7EPM6_HUMAN Long-chain-fatty-acid--CoA ligase 1 OS=Homo sapiens OX=9606 GN=ACSL1 PE=1 SV=1;tr|D6RER0|D6RER0_HUMAN Long-chain-fatty-acid--CoA lig	7	5	5	5	1	1	2	1	1	2	1	1	1	3	5	2	1	1	2	1	1	2	1	1	1	3	5	2	1	1	2	1	1	2	1	1
NDUFV2	24.1700497407989	24.1238416544971	4.60230095292985	24.3150655134795	24.1434374007367	24.0772460245198	P19404;E7EPT4	P19404;E7EPT4	7;7	7;7	7;7	NADH dehydrogenase [ubiquinone] flavoprotein 2, mitochondrial	sp|P19404|NDUV2_HUMAN NADH dehydrogenase [ubiquinone] flavoprotein 2, mitochondrial OS=Homo sapiens OX=9606 GN=NDUFV2 PE=1 SV=2;tr|E7EPT4|E7EPT4_HUMAN NADH dehydrogenase [ubiquinone] flavoprotein 2, mitochondrial OS=Homo sapiens OX=9606 GN=NDUFV2 PE=1 SV=1	2	7	7	7	2	2	2	2	2	2	3	2	1	6	4	3	2	2	2	2	2	2	3	2	1	6	4	3	2	2	2	2	2	2	3	2
MRPS25	23.4669994841955	4.61403557586007	23.6616650349196	4.59787498274219	23.8922656086285	23.7274393940581	P82663;E7EPW2	P82663;E7EPW2	3;3	3;3	3;3	28S ribosomal protein S25, mitochondrial	sp|P82663|RT25_HUMAN 28S ribosomal protein S25, mitochondrial OS=Homo sapiens OX=9606 GN=MRPS25 PE=1 SV=1;tr|E7EPW2|E7EPW2_HUMAN 28S ribosomal protein S25, mitochondrial OS=Homo sapiens OX=9606 GN=MRPS25 PE=1 SV=1	2	3	3	3	1	2	3	1	1	3	2	1	3	3	3	3	1	2	3	1	1	3	2	1	3	3	3	3	1	2	3	1	1	3	2	1
GLB1	0.920390320565859	0.922807115172014	0.92046019058597	4.59787498274219	4.62442714920931	23.4296917590749	P16278;E7EQ29;C9J4G9	P16278;E7EQ29	6;6;1	6;6;1	5;5;1	Beta-galactosidase	sp|P16278|BGAL_HUMAN Beta-galactosidase OS=Homo sapiens OX=9606 GN=GLB1 PE=1 SV=2;tr|E7EQ29|E7EQ29_HUMAN Beta-galactosidase OS=Homo sapiens OX=9606 GN=GLB1 PE=1 SV=1	3	6	6	5	0	1	3	0	2	0	0	0	1	4	5	5	0	1	3	0	2	0	0	0	1	4	5	5	0	1	3	0	1	0	0	0
UBA5	0.920390320565859	0.922807115172014	0.92046019058597	24.6751912453918	24.7208804949693	4.60312168044149	Q9GZZ9;E7EQ61;C9J5W5;C9JRV9;E7EWE1;C9J0F6	Q9GZZ9;E7EQ61;C9J5W5;C9JRV9;E7EWE1;C9J0F6	4;4;3;3;3;2	4;4;3;3;3;2	4;4;3;3;3;2	Ubiquitin-like modifier-activating enzyme 5	sp|Q9GZZ9|UBA5_HUMAN Ubiquitin-like modifier-activating enzyme 5 OS=Homo sapiens OX=9606 GN=UBA5 PE=1 SV=1;tr|E7EQ61|E7EQ61_HUMAN Ubiquitin-like modifier-activating enzyme 5 OS=Homo sapiens OX=9606 GN=UBA5 PE=1 SV=1;tr|C9J5W5|C9J5W5_HUMAN Ubiquitin-like mo	6	4	4	4	2	2	1	1	2	2	2	0	1	1	2	1	2	2	1	1	2	2	2	0	1	1	2	1	2	2	1	1	2	2	2	0
NAA50	24.1068536328137	24.1022948454557	24.3260827112801	24.1393052766891	24.2851741606623	24.4582634148661	Q9GZZ1;E7EQ69;C9J5D1;A0A087WWJ2;C9JZU6;F8WCK0;C9J5J3;A0A0D9SF32;B0AZT5	Q9GZZ1;E7EQ69;C9J5D1;A0A087WWJ2	9;9;6;5;4;3;3;3;2	9;9;6;5;4;3;3;3;2	9;9;6;5;4;3;3;3;2	N-alpha-acetyltransferase 50	sp|Q9GZZ1|NAA50_HUMAN N-alpha-acetyltransferase 50 OS=Homo sapiens OX=9606 GN=NAA50 PE=1 SV=1;tr|E7EQ69|E7EQ69_HUMAN N-alpha-acetyltransferase 50 OS=Homo sapiens OX=9606 GN=NAA50 PE=1 SV=1;tr|C9J5D1|C9J5D1_HUMAN N-alpha-acetyltransferase 50 OS=Homo sapiens	9	9	9	9	4	2	3	6	7	6	2	5	3	3	6	4	4	2	3	6	7	6	2	5	3	3	6	4	4	2	3	6	7	6	2	5
HMGB3	4.60195160282929	24.5236667569824	24.6547994565606	24.6122304908168	24.6964136274937	24.6484497489079	O15347;E9PES6;E7ES08;E7EQU1	O15347;E9PES6;E7ES08;E7EQU1	6;6;6;6	6;6;6;6	6;6;6;6	High mobility group protein B3	sp|O15347|HMGB3_HUMAN High mobility group protein B3 OS=Homo sapiens OX=9606 GN=HMGB3 PE=1 SV=4;tr|E9PES6|E9PES6_HUMAN High mobility group protein B3 (Fragment) OS=Homo sapiens OX=9606 GN=HMGB3 PE=1 SV=1;tr|E7ES08|E7ES08_HUMAN High mobility group protein B	4	6	6	6	2	3	3	3	3	3	1	3	2	4	3	6	2	3	3	3	3	3	1	3	2	4	3	6	2	3	3	3	3	3	1	3
EIF2B4	24.3187242869872	24.2850330174796	24.4491592270675	24.541205350457	24.7575576655208	24.5806666346115	E7ERK9;Q9UI10;A0A087WTA5;H7C2L8;A0A087WW69;F8W8L6	E7ERK9;Q9UI10;A0A087WTA5	12;11;11;3;3;1	12;11;11;3;3;1	12;11;11;3;3;1	Translation initiation factor eIF-2B subunit delta	tr|E7ERK9|E7ERK9_HUMAN Translation initiation factor eIF-2B subunit delta OS=Homo sapiens OX=9606 GN=EIF2B4 PE=1 SV=1;sp|Q9UI10|EI2BD_HUMAN Translation initiation factor eIF-2B subunit delta OS=Homo sapiens OX=9606 GN=EIF2B4 PE=1 SV=2;tr|A0A087WTA5|A0A087W	6	12	12	12	6	4	6	4	6	3	4	4	6	6	6	7	6	4	6	4	6	3	4	4	6	6	6	7	6	4	6	4	6	3	4	4
XPO7	23.3197581064803	4.61403557586007	23.589322888152	23.6787411063596	4.62442714920931	23.3104962945971	Q9UIA9;E7ESC6;H0YBE1	Q9UIA9;E7ESC6	9;9;4	9;9;4	9;9;4	Exportin-7	sp|Q9UIA9|XPO7_HUMAN Exportin-7 OS=Homo sapiens OX=9606 GN=XPO7 PE=1 SV=3;tr|E7ESC6|E7ESC6_HUMAN Exportin-7 OS=Homo sapiens OX=9606 GN=XPO7 PE=1 SV=1	3	9	9	9	3	1	4	0	2	0	4	1	6	2	2	1	3	1	4	0	2	0	4	1	6	2	2	1	3	1	4	0	2	0	4	1
CDK2	24.2472072513715	24.0979626655776	24.0914399061026	24.0185221342119	4.62442714920931	24.0644743813357	P24941;E7ESI2;G3V5T9;Q00526;G3V317;K7ELV5;K7EJ83	P24941;E7ESI2;G3V5T9	9;9;9;3;2;2;2	7;7;7;1;1;0;1	7;7;7;1;1;0;1	Cyclin-dependent kinase 2	sp|P24941|CDK2_HUMAN Cyclin-dependent kinase 2 OS=Homo sapiens OX=9606 GN=CDK2 PE=1 SV=2;tr|E7ESI2|E7ESI2_HUMAN Cyclin-dependent kinase 2 OS=Homo sapiens OX=9606 GN=CDK2 PE=1 SV=1;tr|G3V5T9|G3V5T9_HUMAN Cyclin-dependent kinase 2 OS=Homo sapiens OX=9606 GN=	7	9	7	7	4	3	4	3	4	3	6	5	6	4	3	4	3	1	2	2	2	1	4	4	4	2	2	2	3	1	2	2	2	1	4	4
NDUFA10	4.60195160282929	4.61403557586007	23.8171429336956	23.756438232216	24.0166532479528	4.60312168044149	E7ESZ7;O95299;A0A087WXC5;Q8N1B9;C9J6X0	E7ESZ7;O95299;A0A087WXC5;Q8N1B9;C9J6X0	7;6;6;4;4	7;6;6;4;4	7;6;6;4;4	NADH dehydrogenase [ubiquinone] 1 alpha subcomplex subunit 10, mitochondrial	tr|E7ESZ7|E7ESZ7_HUMAN NADH dehydrogenase [ubiquinone] 1 alpha subcomplex subunit 10, mitochondrial OS=Homo sapiens OX=9606 GN=NDUFA10 PE=1 SV=1;sp|O95299|NDUAA_HUMAN NADH dehydrogenase [ubiquinone] 1 alpha subcomplex subunit 10, mitochondrial OS=Homo sapi	5	7	7	7	3	3	1	2	2	1	1	1	3	5	3	3	3	3	1	2	2	1	1	1	3	5	3	3	3	3	1	2	2	1	1	1
MRPL3	24.7295153639694	24.4003473602207	24.8628734129748	24.830647501186	24.950380755067	24.8311309294789	P09001;H0Y9G6;E7ETU7;D6RC14;E9PF06;D6RBQ5	P09001;H0Y9G6;E7ETU7;D6RC14;E9PF06	9;9;9;5;5;1	9;9;9;5;5;1	9;9;9;5;5;1	39S ribosomal protein L3, mitochondrial	sp|P09001|RM03_HUMAN 39S ribosomal protein L3, mitochondrial OS=Homo sapiens OX=9606 GN=MRPL3 PE=1 SV=1;tr|H0Y9G6|H0Y9G6_HUMAN 39S ribosomal protein L3, mitochondrial (Fragment) OS=Homo sapiens OX=9606 GN=MRPL3 PE=1 SV=1;tr|E7ETU7|E7ETU7_HUMAN 39S ribosoma	6	9	9	9	4	2	5	1	3	0	3	2	4	6	9	7	4	2	5	1	3	0	3	2	4	6	9	7	4	2	5	1	3	0	3	2
DUS2	23.1283959034341	4.61403557586007	23.2732697332516	4.59787498274219	4.62442714920931	23.3902130486998	Q9NX74;E7EUN9;J3QLD5;H3BRI6;H3BSF3;I3L0K0;H3BMK6;H3BTR3;I3L1K5;H3BQX4;H3BM64;I3L4H0;I3L4Y9	Q9NX74;E7EUN9;J3QLD5	5;5;3;1;1;1;1;1;1;1;1;1;1	5;5;3;1;1;1;1;1;1;1;1;1;1	5;5;3;1;1;1;1;1;1;1;1;1;1	tRNA-dihydrouridine(20) synthase [NAD(P)+]-like	sp|Q9NX74|DUS2L_HUMAN tRNA-dihydrouridine(20) synthase [NAD(P)+]-like OS=Homo sapiens OX=9606 GN=DUS2 PE=1 SV=1;tr|E7EUN9|E7EUN9_HUMAN tRNA-dihydrouridine(20) synthase [NAD(P)+]-like OS=Homo sapiens OX=9606 GN=DUS2 PE=1 SV=1;tr|J3QLD5|J3QLD5_HUMAN tRNA-dih	13	5	5	5	0	1	3	1	2	1	2	0	3	1	0	1	0	1	3	1	2	1	2	0	3	1	0	1	0	1	3	1	2	1	2	0
MAP4	26.2085304253858	26.1887866732037	26.2479858777437	26.1857468555409	26.1085096213289	26.269672032558	E7EVA0;P27816;B5MEG9;H7C4C5;H7C456;A0A0J9YVV8;A0A0J9YW37	E7EVA0;P27816	35;33;14;13;5;1;1	35;33;14;13;5;1;1	26;24;7;5;5;1;1	Microtubule-associated protein;Microtubule-associated protein 4	tr|E7EVA0|E7EVA0_HUMAN Microtubule-associated protein OS=Homo sapiens OX=9606 GN=MAP4 PE=1 SV=1;sp|P27816|MAP4_HUMAN Microtubule-associated protein 4 OS=Homo sapiens OX=9606 GN=MAP4 PE=1 SV=3	7	35	35	26	13	10	16	12	14	10	13	15	15	16	14	17	13	10	16	12	14	10	13	15	15	16	14	17	7	6	10	6	8	5	7	8
KLC1	4.60195160282929	22.6708118227776	4.60230095292985	22.6689092154464	4.62442714920931	4.60312168044149	Q07866;G3V2E7;F8W6L3;G3V3H3;G3V5R9;E7EVH7;G5E9S8;H0YJU9;H0YJL0;H0YJT3;H0YG16	Q07866;G3V2E7;F8W6L3;G3V3H3;G3V5R9;E7EVH7;G5E9S8	9;9;9;9;9;9;8;1;1;1;1	3;3;3;3;3;3;3;1;1;1;1	2;2;2;2;2;2;2;0;0;0;0	Kinesin light chain 1	sp|Q07866|KLC1_HUMAN Kinesin light chain 1 OS=Homo sapiens OX=9606 GN=KLC1 PE=1 SV=2;tr|G3V2E7|G3V2E7_HUMAN Kinesin light chain OS=Homo sapiens OX=9606 GN=KLC1 PE=1 SV=1;tr|F8W6L3|F8W6L3_HUMAN Kinesin light chain OS=Homo sapiens OX=9606 GN=KLC1 PE=1 SV=1;t	11	9	3	2	6	4	5	6	6	4	5	5	5	4	4	3	2	1	1	2	2	0	1	2	1	0	0	0	1	1	0	1	1	0	1	1
PRPF31	24.1604642015038	24.0836708446439	4.60230095292985	24.4135778322812	24.1375865733451	23.948599649852	Q8WWY3;E7EVX8;E7EU94;E7ESX0;E7EN72	Q8WWY3;E7EVX8;E7EU94;E7ESX0;E7EN72	8;8;6;6;6	8;8;6;6;6	8;8;6;6;6	U4/U6 small nuclear ribonucleoprotein Prp31	sp|Q8WWY3|PRP31_HUMAN U4/U6 small nuclear ribonucleoprotein Prp31 OS=Homo sapiens OX=9606 GN=PRPF31 PE=1 SV=2;tr|E7EVX8|E7EVX8_HUMAN U4/U6 small nuclear ribonucleoprotein Prp31 OS=Homo sapiens OX=9606 GN=PRPF31 PE=1 SV=1;tr|E7EU94|E7EU94_HUMAN U4/U6 small	5	8	8	8	3	3	4	2	5	3	4	3	1	5	6	8	3	3	4	2	5	3	4	3	1	5	6	8	3	3	4	2	5	3	4	3
EIF4B	27.1486053618883	27.1107810177027	27.1973242453515	27.2984153045868	27.257458630364	27.2598844609902	P23588;E7EX17;F8VX11;F8VP89;F8W0K0;F8VYE9;F8VSC7;F8VRU1	P23588;E7EX17;F8VX11;F8VP89	13;13;9;8;6;6;6;4	13;13;9;8;6;6;6;4	13;13;9;8;6;6;6;4	Eukaryotic translation initiation factor 4B	sp|P23588|IF4B_HUMAN Eukaryotic translation initiation factor 4B OS=Homo sapiens OX=9606 GN=EIF4B PE=1 SV=2;tr|E7EX17|E7EX17_HUMAN Eukaryotic translation initiation factor 4B OS=Homo sapiens OX=9606 GN=EIF4B PE=1 SV=1;tr|F8VX11|F8VX11_HUMAN Eukaryotic tran	8	13	13	13	4	4	7	4	5	5	6	6	5	4	5	6	4	4	7	4	5	5	6	6	5	4	5	6	4	4	7	4	5	5	6	6
CALD1	24.1246306160397	24.3822519704686	24.7829178476423	23.9429747525712	4.62442714920931	24.2506806623868	E9PGZ1;E7EX44;Q05682;C9J813	E9PGZ1;E7EX44;Q05682;C9J813	10;10;8;5	10;10;8;5	10;10;8;5	Caldesmon	tr|E9PGZ1|E9PGZ1_HUMAN Caldesmon OS=Homo sapiens OX=9606 GN=CALD1 PE=1 SV=1;tr|E7EX44|E7EX44_HUMAN Caldesmon OS=Homo sapiens OX=9606 GN=CALD1 PE=1 SV=1;sp|Q05682|CALD1_HUMAN Caldesmon OS=Homo sapiens OX=9606 GN=CALD1 PE=1 SV=3;tr|C9J813|C9J813_HUMAN Caldes	4	10	10	10	3	1	3	3	5	5	4	5	4	9	4	7	3	1	3	3	5	5	4	5	4	9	4	7	3	1	3	3	5	5	4	5
DCTN1	25.2292002122193	25.2130442786033	25.3162055606252	25.2032183417814	25.128332966862	25.3494210842101	E7EX90;Q14203;Q6AWB1;E7EWF7;C9JZA4;C9JTE5;C9JJN7;C9JJD0;C9J1B7;C9JKG6;E9PCY0;C9JUI8	E7EX90;Q14203	26;24;11;10;4;4;4;4;3;3;3;1	26;24;11;10;4;4;4;4;3;3;3;1	26;24;11;10;4;4;4;4;3;3;3;1	Dynactin subunit 1	tr|E7EX90|E7EX90_HUMAN Dynactin subunit 1 OS=Homo sapiens OX=9606 GN=DCTN1 PE=1 SV=1;sp|Q14203|DCTN1_HUMAN Dynactin subunit 1 OS=Homo sapiens OX=9606 GN=DCTN1 PE=1 SV=3	12	26	26	26	10	13	14	9	11	12	15	12	11	11	12	12	10	13	14	9	11	12	15	12	11	11	12	12	10	13	14	9	11	12	15	12
CHTF18	4.60195160282929	4.61403557586007	23.0092730201149	4.59787498274219	4.62442714920931	23.0989907296061	Q8WVB6;E7EXA6;A0A0D9SF58;F8WCC1;H0Y7D3	Q8WVB6;E7EXA6;A0A0D9SF58	6;6;5;2;1	5;5;5;2;1	5;5;5;2;1	Chromosome transmission fidelity protein 18 homolog	sp|Q8WVB6|CTF18_HUMAN Chromosome transmission fidelity protein 18 homolog OS=Homo sapiens OX=9606 GN=CHTF18 PE=1 SV=1;tr|E7EXA6|E7EXA6_HUMAN Chromosome transmission fidelity protein 18 homolog OS=Homo sapiens OX=9606 GN=CHTF18 PE=1 SV=2;tr|A0A0D9SF58|A0A0D	5	6	5	5	1	2	2	0	2	0	1	0	2	3	3	3	0	1	2	0	1	0	1	0	2	3	3	3	0	1	2	0	1	0	1	0
NACA	27.4999047514579	27.5811121792359	27.5317044914346	27.5520816702387	27.4677769240164	27.6396178210264	E9PAV3;H0YHX9;Q13765;F8VZJ2;F8W0W4;F8VNW4;F8W1N5;F8VZ58;Q9BZK3;O15069	E9PAV3;H0YHX9;Q13765;F8VZJ2;F8W0W4;F8VNW4;F8W1N5	8;8;8;7;7;6;5;3;2;1	8;8;8;7;7;6;5;3;2;1	8;8;8;7;7;6;5;3;2;1	Nascent polypeptide-associated complex subunit alpha, muscle-specific form;Nascent polypeptide-associated complex subunit alpha	sp|E9PAV3|NACAM_HUMAN Nascent polypeptide-associated complex subunit alpha, muscle-specific form OS=Homo sapiens OX=9606 GN=NACA PE=1 SV=1;tr|H0YHX9|H0YHX9_HUMAN Nascent polypeptide-associated complex subunit alpha OS=Homo sapiens OX=9606 GN=NACA PE=1 SV=2	10	8	8	8	5	5	5	5	6	5	5	5	5	5	7	6	5	5	5	5	6	5	5	5	5	5	7	6	5	5	5	5	6	5	5	5
SMC4	24.5663360657806	24.5607503066784	24.6112738524319	24.8570933390717	24.7004409881663	24.8734260883276	Q9NTJ3;E9PD53;C9JR83;C9J9E4;C9JWF0;C9IYK2;C9JJ64	Q9NTJ3;E9PD53	28;28;13;7;3;3;3	28;28;13;7;3;3;3	22;22;7;3;3;3;3	Structural maintenance of chromosomes protein 4;Structural maintenance of chromosomes protein	sp|Q9NTJ3|SMC4_HUMAN Structural maintenance of chromosomes protein 4 OS=Homo sapiens OX=9606 GN=SMC4 PE=1 SV=2;tr|E9PD53|E9PD53_HUMAN Structural maintenance of chromosomes protein OS=Homo sapiens OX=9606 GN=SMC4 PE=1 SV=1	7	28	28	22	13	11	12	10	11	11	9	15	7	13	10	14	13	11	12	10	11	11	9	15	7	13	10	14	11	10	10	9	9	9	7	12
MYO1B	24.456196471306	24.4401239908945	24.4808680867948	24.0933756519613	24.3642607861113	24.0665287419495	O43795;E9PDF6;H7C2Y7;E7EQD9;C9JYW1;A0A0U1RRI3;C9JUP5	O43795;E9PDF6	20;20;6;5;3;3;2	20;20;6;5;3;3;2	17;17;6;3;1;3;1	Unconventional myosin-Ib	sp|O43795|MYO1B_HUMAN Unconventional myosin-Ib OS=Homo sapiens OX=9606 GN=MYO1B PE=1 SV=3;tr|E9PDF6|E9PDF6_HUMAN Unconventional myosin-Ib OS=Homo sapiens OX=9606 GN=MYO1B PE=1 SV=1	7	20	20	17	4	5	4	5	7	7	6	5	9	18	11	12	4	5	4	5	7	7	6	5	9	18	11	12	3	4	4	4	7	7	6	5
FUBP1	26.6286751438011	26.6297870475486	26.6639734561091	26.6643804414071	26.6784187524222	26.7780618852887	Q96AE4;E9PEB5;C9JSZ1	Q96AE4;E9PEB5	30;30;10	30;30;10	23;23;9	Far upstream element-binding protein 1	sp|Q96AE4|FUBP1_HUMAN Far upstream element-binding protein 1 OS=Homo sapiens OX=9606 GN=FUBP1 PE=1 SV=3;tr|E9PEB5|E9PEB5_HUMAN Far upstream element-binding protein 1 OS=Homo sapiens OX=9606 GN=FUBP1 PE=1 SV=1	3	30	30	23	12	16	21	13	17	18	12	18	16	19	22	21	12	16	21	13	17	18	12	18	16	19	22	21	9	12	16	11	14	15	9	14
NUP155	24.910633581857	24.8690542106014	24.9287254638613	24.6224325964094	24.5186334676873	24.5218112773868	O75694;E9PF10;D6RA13	O75694;E9PF10	19;19;1	19;19;1	19;19;1	Nuclear pore complex protein Nup155	sp|O75694|NU155_HUMAN Nuclear pore complex protein Nup155 OS=Homo sapiens OX=9606 GN=NUP155 PE=1 SV=1;tr|E9PF10|E9PF10_HUMAN Nuclear pore complex protein Nup155 OS=Homo sapiens OX=9606 GN=NUP155 PE=1 SV=1	3	19	19	19	4	3	6	4	4	5	5	6	6	12	9	8	4	3	6	4	4	5	5	6	6	12	9	8	4	3	6	4	4	5	5	6
TBL2	4.60195160282929	25.1791163762145	25.4467953152804	4.59787498274219	4.62442714920931	25.3410613391648	Q9Y4P3;E9PF19;Q96E41;A0A087WXC6	Q9Y4P3;E9PF19;Q96E41;A0A087WXC6	4;4;3;2	4;4;3;2	4;4;3;2	Transducin beta-like protein 2	sp|Q9Y4P3|TBL2_HUMAN Transducin beta-like protein 2 OS=Homo sapiens OX=9606 GN=TBL2 PE=1 SV=1;tr|E9PF19|E9PF19_HUMAN Transducin beta-like protein 2 OS=Homo sapiens OX=9606 GN=TBL2 PE=1 SV=1;tr|Q96E41|Q96E41_HUMAN TBL2 protein OS=Homo sapiens OX=9606 GN=TBL	4	4	4	4	1	1	2	2	2	1	1	3	3	3	3	3	1	1	2	2	2	1	1	3	3	3	3	3	1	1	2	2	2	1	1	3
FXR1	25.1693234718354	25.1663381093548	25.2651711975925	25.1536775762985	24.9988630907927	25.2443789343526	P51114;E9PFF5;B4DXZ6;E7EU85;C9JZE0;C9JY20;C9IZ22;C9JAJ4;C9JYQ6;A0A087X1M7;C9J5B4;A0A087WWU4	P51114;E9PFF5;B4DXZ6;E7EU85	15;15;14;13;5;5;2;2;1;1;1;1	15;15;14;13;5;5;2;2;1;1;1;1	11;11;11;10;5;5;2;2;0;0;1;0	Fragile X mental retardation syndrome-related protein 1	sp|P51114|FXR1_HUMAN Fragile X mental retardation syndrome-related protein 1 OS=Homo sapiens OX=9606 GN=FXR1 PE=1 SV=3;tr|E9PFF5|E9PFF5_HUMAN Fragile X mental retardation syndrome-related protein 1 OS=Homo sapiens OX=9606 GN=FXR1 PE=1 SV=1;tr|B4DXZ6|B4DXZ6	12	15	15	11	7	8	8	9	12	10	7	8	7	8	8	9	7	8	8	9	12	10	7	8	7	8	8	9	4	5	6	7	9	7	4	6
TSN	25.5287719565111	25.72041085918	25.7275692297306	25.7409315613216	25.547249697357	25.704351592503	Q15631;E9PGT1;H7C1D4;A0A0J9YVW2	Q15631;E9PGT1;H7C1D4	13;13;8;2	13;13;8;2	13;13;8;2	Translin	sp|Q15631|TSN_HUMAN Translin OS=Homo sapiens OX=9606 GN=TSN PE=1 SV=1;tr|E9PGT1|E9PGT1_HUMAN Translin OS=Homo sapiens OX=9606 GN=TSN PE=1 SV=1;tr|H7C1D4|H7C1D4_HUMAN Translin (Fragment) OS=Homo sapiens OX=9606 GN=TSN PE=1 SV=1	4	13	13	13	7	6	11	5	7	8	7	7	9	5	10	6	7	6	11	5	7	8	7	7	9	5	10	6	7	6	11	5	7	8	7	7
RPS6KA1;RPS6KA6	23.8862301901621	4.61403557586007	23.771729636465	23.7670884707111	24.0356535743357	23.863251626384	E9PGT3;Q15418;Q9UK32;Q15349;E9PAN7;F2Z2J1;B7Z3B5;A0A2R8Y7S9;D6RE03;D6RHW7;E9PMM7;D6R910;D6RA62;E7ERL6;V9GXZ1;Q96GX5;A0A2R8YGB7;Q5SVM6;Q5SVM7;B1AXG2	E9PGT3;Q15418;Q9UK32	10;10;5;3;3;3;3;2;2;2;2;2;2;1;1;1;1;1;1;1	10;10;5;3;3;3;3;2;2;2;2;2;2;1;1;1;1;1;1;1	4;4;0;0;0;0;0;0;0;0;0;0;0;0;0;0;0;0;1;0	Ribosomal protein S6 kinase;Ribosomal protein S6 kinase alpha-1;Ribosomal protein S6 kinase alpha-6	tr|E9PGT3|E9PGT3_HUMAN Ribosomal protein S6 kinase OS=Homo sapiens OX=9606 GN=RPS6KA1 PE=1 SV=1;sp|Q15418|KS6A1_HUMAN Ribosomal protein S6 kinase alpha-1 OS=Homo sapiens OX=9606 GN=RPS6KA1 PE=1 SV=2;sp|Q9UK32|KS6A6_HUMAN Ribosomal protein S6 kinase alpha-6	20	10	10	4	2	3	4	1	2	4	2	1	4	3	3	1	2	3	4	1	2	4	2	1	4	3	3	1	1	1	1	0	1	1	0	0
COPS8	23.9490451323446	24.3465835263169	24.1508145478434	4.59787498274219	4.62442714920931	24.2043383017607	Q99627;E9PGT6;H7C3S9;F8WEF2	Q99627;E9PGT6;H7C3S9	7;7;4;1	7;7;4;1	7;7;4;1	COP9 signalosome complex subunit 8	sp|Q99627|CSN8_HUMAN COP9 signalosome complex subunit 8 OS=Homo sapiens OX=9606 GN=COPS8 PE=1 SV=1;tr|E9PGT6|E9PGT6_HUMAN COP9 signalosome complex subunit 8 OS=Homo sapiens OX=9606 GN=COPS8 PE=1 SV=1;tr|H7C3S9|H7C3S9_HUMAN COP9 signalosome complex subunit	4	7	7	7	1	1	4	4	2	2	2	4	2	4	3	3	1	1	4	4	2	2	2	4	2	4	3	3	1	1	4	4	2	2	2	4
FAM98A	24.1590786229779	24.0389216677725	24.1378992171952	23.8633461642459	24.0808279348238	24.0214903818234	Q8NCA5;E9PH82;C9J3G8	Q8NCA5;E9PH82	6;6;1	4;4;1	4;4;1	Protein FAM98A	sp|Q8NCA5|FA98A_HUMAN Protein FAM98A OS=Homo sapiens OX=9606 GN=FAM98A PE=1 SV=2;tr|E9PH82|E9PH82_HUMAN Protein FAM98A OS=Homo sapiens OX=9606 GN=FAM98A PE=1 SV=1	3	6	4	4	3	2	5	2	3	2	4	4	5	4	5	3	1	1	4	1	2	1	2	3	4	2	4	2	1	1	4	1	2	1	2	3
NCAPH	24.9465040375687	25.0412216502086	24.9801535268972	25.1191383913804	25.0307795999672	24.9736875580441	Q15003;E9PHA2;C9J470;C9JZP1;H7C415	Q15003;E9PHA2;C9J470	17;17;13;6;4	17;17;13;6;4	17;17;13;6;4	Condensin complex subunit 2	sp|Q15003|CND2_HUMAN Condensin complex subunit 2 OS=Homo sapiens OX=9606 GN=NCAPH PE=1 SV=3;tr|E9PHA2|E9PHA2_HUMAN Condensin complex subunit 2 OS=Homo sapiens OX=9606 GN=NCAPH PE=1 SV=1;tr|C9J470|C9J470_HUMAN Condensin complex subunit 2 (Fragment) OS=Homo	5	17	17	17	8	6	12	9	9	8	7	5	10	12	9	12	8	6	12	9	9	8	7	5	10	12	9	12	8	6	12	9	9	8	7	5
SPCS2	24.3418418255106	4.61403557586007	24.0879651859218	24.2408902998082	24.2027701142381	23.7068298616719	Q15005;E9PI68;E9PL01;A0A087WUC6;E9PRB9;H0YE04	Q15005;E9PI68;E9PL01;A0A087WUC6;E9PRB9	8;8;7;7;4;3	8;8;7;7;4;3	8;8;7;7;4;3	Signal peptidase complex subunit 2	sp|Q15005|SPCS2_HUMAN Signal peptidase complex subunit 2 OS=Homo sapiens OX=9606 GN=SPCS2 PE=1 SV=3;tr|E9PI68|E9PI68_HUMAN Signal peptidase complex subunit 2 OS=Homo sapiens OX=9606 GN=SPCS2 PE=1 SV=1;tr|E9PL01|E9PL01_HUMAN Signal peptidase complex subunit	6	8	8	8	4	5	4	1	4	2	4	1	3	6	7	4	4	5	4	1	4	2	4	1	3	6	7	4	4	5	4	1	4	2	4	1
THY1	23.8673111707802	24.0403439077725	24.1714248275187	24.4523050962618	24.6667116102723	24.7130856591784	P04216;E9PIM6;E9PNQ8;J3QRJ3	P04216;E9PIM6;E9PNQ8;J3QRJ3	4;4;4;3	4;4;4;3	4;4;4;3	Thy-1 membrane glycoprotein	sp|P04216|THY1_HUMAN Thy-1 membrane glycoprotein OS=Homo sapiens OX=9606 GN=THY1 PE=1 SV=2;tr|E9PIM6|E9PIM6_HUMAN Thy-1 membrane glycoprotein (Fragment) OS=Homo sapiens OX=9606 GN=THY1 PE=1 SV=8;tr|E9PNQ8|E9PNQ8_HUMAN Thy-1 membrane glycoprotein (Fragment)	4	4	4	4	3	3	3	2	2	3	2	2	2	4	4	4	3	3	3	2	2	3	2	2	2	4	4	4	3	3	3	2	2	3	2	2
UBXN1	25.8523382423448	26.1484308083075	25.8168256620807	26.118722660496	4.62442714920931	25.7673158318814	Q04323;E9PJ81;E9PRQ7;A0A087WTZ5	Q04323;E9PJ81;E9PRQ7;A0A087WTZ5	3;3;3;2	3;3;3;2	3;3;3;2	UBX domain-containing protein 1	sp|Q04323|UBXN1_HUMAN UBX domain-containing protein 1 OS=Homo sapiens OX=9606 GN=UBXN1 PE=1 SV=2;tr|E9PJ81|E9PJ81_HUMAN UBX domain-containing protein 1 (Fragment) OS=Homo sapiens OX=9606 GN=UBXN1 PE=1 SV=1;tr|E9PRQ7|E9PRQ7_HUMAN UBX domain-containing prote	4	3	3	3	2	1	2	1	2	3	3	2	3	2	2	2	2	1	2	1	2	3	3	2	3	2	2	2	2	1	2	1	2	3	3	2
BCLAF1	24.4475206600967	24.2863028092948	24.612005456494	24.6156579220822	24.6558914147122	24.7427826868374	Q9NYF8;E9PK91;A0A1W2PQ43;E9PK09;E9PQN2;E9PKI6;E9PJA7;H0YF00;H0YF63;H0YF14	Q9NYF8;E9PK91;A0A1W2PQ43;E9PK09;E9PQN2;E9PKI6;E9PJA7	9;9;8;8;8;8;7;1;1;1	9;9;8;8;8;8;7;1;1;1	9;9;8;8;8;8;7;1;1;1	Bcl-2-associated transcription factor 1	sp|Q9NYF8|BCLF1_HUMAN Bcl-2-associated transcription factor 1 OS=Homo sapiens OX=9606 GN=BCLAF1 PE=1 SV=2;tr|E9PK91|E9PK91_HUMAN Bcl-2-associated transcription factor 1 OS=Homo sapiens OX=9606 GN=BCLAF1 PE=1 SV=1;tr|A0A1W2PQ43|A0A1W2PQ43_HUMAN Bcl-2-associ	10	9	9	9	4	4	6	5	5	6	4	7	4	6	6	8	4	4	6	5	5	6	4	7	4	6	6	8	4	4	6	5	5	6	4	7
PRMT1	25.6088230914415	25.5676421056184	25.5441274896391	25.6507246235354	25.5925770244847	25.4508588483607	Q99873;E9PKG1;E9PIX6;E9PQ98;H0YDE4;E9PNR9;E9PMW9;Q9NR22;E9PMZ2	Q99873;E9PKG1;E9PIX6;E9PQ98	22;22;13;12;10;9;5;1;1	22;22;13;12;10;9;5;1;1	22;22;13;12;10;9;5;1;1	Protein arginine N-methyltransferase 1	sp|Q99873|ANM1_HUMAN Protein arginine N-methyltransferase 1 OS=Homo sapiens OX=9606 GN=PRMT1 PE=1 SV=3;tr|E9PKG1|E9PKG1_HUMAN Protein arginine N-methyltransferase 1 OS=Homo sapiens OX=9606 GN=PRMT1 PE=1 SV=1;tr|E9PIX6|E9PIX6_HUMAN Protein arginine N-methyl	9	22	22	22	10	13	13	12	11	11	12	12	14	14	18	12	10	13	13	12	11	11	12	12	14	14	18	12	10	13	13	12	11	11	12	12
NUCB2;Nucb2	4.60195160282929	23.7727366128728	4.60230095292985	23.3849544496906	4.62442714920931	4.60312168044149	P80303;E9PKG6;Q2L696;E9PLR0;E9PLE9;A0A2R8Y6G7;H0YD18;H0YEG8	P80303;E9PKG6;Q2L696;E9PLR0;E9PLE9;A0A2R8Y6G7	4;4;3;2;2;2;1;1	4;4;3;2;2;2;1;1	4;4;3;2;2;2;1;1	Nucleobindin-2;Nesfatin-1	sp|P80303|NUCB2_HUMAN Nucleobindin-2 OS=Homo sapiens OX=9606 GN=NUCB2 PE=1 SV=3;tr|E9PKG6|E9PKG6_HUMAN Nucleobindin-2 OS=Homo sapiens OX=9606 GN=NUCB2 PE=1 SV=2;tr|Q2L696|Q2L696_HUMAN Nucb2 splice variant OS=Homo sapiens OX=9606 GN=NUCB2 PE=1 SV=1;tr|E9PLR	8	4	4	4	2	1	1	1	1	1	1	2	1	2	2	2	2	1	1	1	1	1	1	2	1	2	2	2	2	1	1	1	1	1	1	2
MRPL17	4.60195160282929	23.5827925123141	23.4712237062446	24.0303586578112	23.7569471732171	23.3908690279049	Q9NRX2;E9PKV2	Q9NRX2;E9PKV2	7;7	7;7	7;7	39S ribosomal protein L17, mitochondrial	sp|Q9NRX2|RM17_HUMAN 39S ribosomal protein L17, mitochondrial OS=Homo sapiens OX=9606 GN=MRPL17 PE=1 SV=1;tr|E9PKV2|E9PKV2_HUMAN 39S ribosomal protein L17, mitochondrial (Fragment) OS=Homo sapiens OX=9606 GN=MRPL17 PE=1 SV=1	2	7	7	7	2	2	2	1	0	1	1	3	2	4	6	3	2	2	2	1	0	1	1	3	2	4	6	3	2	2	2	1	0	1	1	3
BTF3L4	4.60195160282929	25.2624137589476	25.170813839668	0.919574996548437	0.924885429841861	0.920624336088298	Q96K17;E9PL10	Q96K17;E9PL10	5;5	4;4	4;4	Transcription factor BTF3 homolog 4;Transcription factor BTF3	sp|Q96K17|BT3L4_HUMAN Transcription factor BTF3 homolog 4 OS=Homo sapiens OX=9606 GN=BTF3L4 PE=1 SV=1;tr|E9PL10|E9PL10_HUMAN Transcription factor BTF3 OS=Homo sapiens OX=9606 GN=BTF3L4 PE=1 SV=1	2	5	4	4	2	2	2	1	1	2	2	3	3	2	3	4	1	1	1	1	1	1	1	2	2	1	2	3	1	1	1	1	1	1	1	2
CSTF3	23.7029259783147	23.6409694986175	23.4910603825292	23.3788832695774	23.5196535278582	23.33824128508	Q12996;E9PLP8;E9PJ06;H0YE74	Q12996;E9PLP8	13;13;1;1	13;13;1;1	13;13;1;1	Cleavage stimulation factor subunit 3	sp|Q12996|CSTF3_HUMAN Cleavage stimulation factor subunit 3 OS=Homo sapiens OX=9606 GN=CSTF3 PE=1 SV=1;tr|E9PLP8|E9PLP8_HUMAN Cleavage stimulation factor subunit 3 OS=Homo sapiens OX=9606 GN=CSTF3 PE=1 SV=2	4	13	13	13	2	2	4	2	2	4	3	3	4	6	9	5	2	2	4	2	2	4	3	3	4	6	9	5	2	2	4	2	2	4	3	3
DCUN1D5	23.5630221302394	23.2501891039643	4.60230095292985	0.919574996548437	0.924885429841861	0.920624336088298	Q9BTE7;E9PM04;H0YCN4;Q92564;H0Y9C5;H0Y907	Q9BTE7;E9PM04;H0YCN4	3;3;3;1;1;1	3;3;3;1;1;1	3;3;3;1;1;1	DCN1-like protein 5;DCN1-like protein	sp|Q9BTE7|DCNL5_HUMAN DCN1-like protein 5 OS=Homo sapiens OX=9606 GN=DCUN1D5 PE=1 SV=1;tr|E9PM04|E9PM04_HUMAN DCN1-like protein OS=Homo sapiens OX=9606 GN=DCUN1D5 PE=1 SV=1;tr|H0YCN4|H0YCN4_HUMAN DCN1-like protein (Fragment) OS=Homo sapiens OX=9606 GN=DCUN	6	3	3	3	1	1	1	2	2	1	3	2	1	0	1	1	1	1	1	2	2	1	3	2	1	0	1	1	1	1	1	2	2	1	3	2
REPS1	23.2622703712776	23.4492222117236	4.60230095292985	23.3061907755154	4.62442714920931	4.60312168044149	Q96D71;E9PMG1;H0YDT0;H0YE89;H0YCR2;F2Z3L2	Q96D71;E9PMG1;H0YDT0;H0YE89	4;4;4;2;1;1	4;4;4;2;1;1	4;4;4;2;1;1	RalBP1-associated Eps domain-containing protein 1	sp|Q96D71|REPS1_HUMAN RalBP1-associated Eps domain-containing protein 1 OS=Homo sapiens OX=9606 GN=REPS1 PE=1 SV=3;tr|E9PMG1|E9PMG1_HUMAN RalBP1-associated Eps domain-containing protein 1 OS=Homo sapiens OX=9606 GN=REPS1 PE=1 SV=1;tr|H0YDT0|H0YDT0_HUMAN Ra	6	4	4	4	2	0	1	2	1	1	2	2	1	1	2	1	2	0	1	2	1	1	2	2	1	1	2	1	2	0	1	2	1	1	2	2
PEX16	0.920390320565859	0.922807115172014	0.92046019058597	23.2316190587836	4.62442714920931	4.60312168044149	Q9Y5Y5;E9PMM3;E9PQW0;E9PLS4;E9PP98	Q9Y5Y5;E9PMM3;E9PQW0;E9PLS4;E9PP98	2;2;1;1;1	2;2;1;1;1	2;2;1;1;1	Peroxisomal membrane protein PEX16	sp|Q9Y5Y5|PEX16_HUMAN Peroxisomal membrane protein PEX16 OS=Homo sapiens OX=9606 GN=PEX16 PE=1 SV=2;tr|E9PMM3|E9PMM3_HUMAN Peroxisomal membrane protein PEX16 (Fragment) OS=Homo sapiens OX=9606 GN=PEX16 PE=1 SV=1;tr|E9PQW0|E9PQW0_HUMAN Peroxisomal membrane	5	2	2	2	2	0	0	2	1	0	0	1	1	1	1	0	2	0	0	2	1	0	0	1	1	1	1	0	2	0	0	2	1	0	0	1
RIN1	23.2336828644302	23.2479026028993	23.2478591532462	23.3286869783668	4.62442714920931	22.9956408841461	Q13671;E9PNR2	Q13671;E9PNR2	4;4	4;4	4;4	Ras and Rab interactor 1	sp|Q13671|RIN1_HUMAN Ras and Rab interactor 1 OS=Homo sapiens OX=9606 GN=RIN1 PE=1 SV=4;tr|E9PNR2|E9PNR2_HUMAN Ras and Rab interactor 1 OS=Homo sapiens OX=9606 GN=RIN1 PE=1 SV=1	2	4	4	4	2	1	2	1	3	1	2	3	2	1	0	0	2	1	2	1	3	1	2	3	2	1	0	0	2	1	2	1	3	1	2	3
DERA	4.60195160282929	23.4543776184975	23.5375369281656	0.919574996548437	0.924885429841861	0.920624336088298	Q9Y315;G3V158;E9PPM8;E9PPK3;E9PMH9;E9PML7	Q9Y315;G3V158;E9PPM8;E9PPK3;E9PMH9;E9PML7	2;2;2;1;1;1	2;2;2;1;1;1	2;2;2;1;1;1	Deoxyribose-phosphate aldolase	sp|Q9Y315|DEOC_HUMAN Deoxyribose-phosphate aldolase OS=Homo sapiens OX=9606 GN=DERA PE=1 SV=2;tr|G3V158|G3V158_HUMAN 2-deoxyribose-5-phosphate aldolase homolog (C. elegans), isoform CRA_a OS=Homo sapiens OX=9606 GN=DERA PE=1 SV=1;tr|E9PPM8|E9PPM8_HUMAN Deo	6	2	2	2	1	0	1	1	1	1	0	2	2	0	0	1	1	0	1	1	1	1	0	2	2	0	0	1	1	0	1	1	1	1	0	2
SCYL1	23.0724944313763	4.61403557586007	23.0255174230445	22.7753313707372	4.62442714920931	4.60312168044149	Q96KG9;E9PPN3;E9PS17;E9PK59;A0A0A0MQX4;H0YCI6;H0YDH0	Q96KG9;E9PPN3;E9PS17;E9PK59	9;9;8;8;4;3;2	9;9;8;8;4;3;2	9;9;8;8;4;3;2	N-terminal kinase-like protein	sp|Q96KG9|SCYL1_HUMAN N-terminal kinase-like protein OS=Homo sapiens OX=9606 GN=SCYL1 PE=1 SV=1;tr|E9PPN3|E9PPN3_HUMAN N-terminal kinase-like protein OS=Homo sapiens OX=9606 GN=SCYL1 PE=1 SV=1;tr|E9PS17|E9PS17_HUMAN N-terminal kinase-like protein OS=Homo s	7	9	9	9	2	2	4	1	1	1	3	0	2	2	2	2	2	2	4	1	1	1	3	0	2	2	2	2	2	2	4	1	1	1	3	0
PTPMT1	0.920390320565859	0.922807115172014	0.92046019058597	23.3000575699693	4.62442714920931	4.60312168044149	Q8WUK0;E9PQM0	Q8WUK0;E9PQM0	3;3	3;3	3;3	Phosphatidylglycerophosphatase and protein-tyrosine phosphatase 1	sp|Q8WUK0|PTPM1_HUMAN Phosphatidylglycerophosphatase and protein-tyrosine phosphatase 1 OS=Homo sapiens OX=9606 GN=PTPMT1 PE=1 SV=1;tr|E9PQM0|E9PQM0_HUMAN Phosphatidylglycerophosphatase and protein-tyrosine phosphatase 1 OS=Homo sapiens OX=9606 GN=PTPMT1 P	2	3	3	3	2	1	1	0	1	3	1	1	1	2	2	2	2	1	1	0	1	3	1	1	1	2	2	2	2	1	1	0	1	3	1	1
C11orf98	25.311154877451	4.61403557586007	25.339125268589	25.3633252295186	4.62442714920931	25.2849624407097	E9PRG8;E9PLD3;A0A494BXY3	E9PRG8;E9PLD3;A0A494BXY3	3;2;2	3;2;2	3;2;2	Uncharacterized protein C11orf98	sp|E9PRG8|CK098_HUMAN Uncharacterized protein C11orf98 OS=Homo sapiens OX=9606 GN=C11orf98 PE=4 SV=2;tr|E9PLD3|E9PLD3_HUMAN Uncharacterized protein OS=Homo sapiens OX=9606 PE=4 SV=1;tr|A0A494BXY3|A0A494BXY3_HUMAN Uncharacterized protein C11orf98 OS=Homo sa	3	3	3	3	2	1	2	3	3	1	2	1	3	1	1	1	2	1	2	3	3	1	2	1	3	1	1	1	2	1	2	3	3	1	2	1
FRG1	4.60195160282929	24.1014935707665	24.1801793028267	4.59787498274219	23.9297640724774	23.7616210255957	Q14331;E9PRR7;E9PLY7	Q14331;E9PRR7;E9PLY7	2;2;1	2;2;1	2;2;1	Protein FRG1	sp|Q14331|FRG1_HUMAN Protein FRG1 OS=Homo sapiens OX=9606 GN=FRG1 PE=1 SV=1;tr|E9PRR7|E9PRR7_HUMAN Protein FRG1 (Fragment) OS=Homo sapiens OX=9606 GN=FRG1 PE=1 SV=1;tr|E9PLY7|E9PLY7_HUMAN Protein FRG1 (Fragment) OS=Homo sapiens OX=9606 GN=FRG1 PE=1 SV=8	3	2	2	2	1	2	2	1	2	1	1	2	2	2	2	2	1	2	2	1	2	1	1	2	2	2	2	2	1	2	2	1	2	1	1	2
LSM8	25.3507029101859	24.9094437679514	24.4314144564074	24.8701837060426	24.7984765474673	24.4872006954244	O95777;F2Z2Y6;C9JNV3	O95777;F2Z2Y6;C9JNV3	5;5;4	5;5;4	2;2;1	U6 snRNA-associated Sm-like protein LSm8	sp|O95777|LSM8_HUMAN U6 snRNA-associated Sm-like protein LSm8 OS=Homo sapiens OX=9606 GN=LSM8 PE=1 SV=3;tr|F2Z2Y6|F2Z2Y6_HUMAN U6 snRNA-associated Sm-like protein LSm8 OS=Homo sapiens OX=9606 GN=LSM8 PE=1 SV=1;tr|C9JNV3|C9JNV3_HUMAN U6 snRNA-associated Sm-	3	5	5	2	4	4	4	3	4	4	2	4	3	4	4	5	4	4	4	3	4	4	2	4	3	4	4	5	1	1	1	0	1	1	1	1
PTGR1	0.920390320565859	0.922807115172014	0.92046019058597	4.59787498274219	23.6862423230554	4.60312168044149	Q14914;F2Z3J9	Q14914;F2Z3J9	2;2	2;2	2;2	Prostaglandin reductase 1	sp|Q14914|PTGR1_HUMAN Prostaglandin reductase 1 OS=Homo sapiens OX=9606 GN=PTGR1 PE=1 SV=2;tr|F2Z3J9|F2Z3J9_HUMAN Prostaglandin reductase 1 OS=Homo sapiens OX=9606 GN=PTGR1 PE=1 SV=3	2	2	2	2	1	2	0	0	0	0	1	0	0	0	0	0	1	2	0	0	0	0	1	0	0	0	0	0	1	2	0	0	0	0	1	0
PITPNA	4.60195160282929	23.7984765474673	23.8829698609985	4.59787498274219	4.62442714920931	24.3427236062819	Q00169;F5GWE5;I3L4H1;I3L471;I3L4U7;I3L4C0;I3L459;I3L3W1;I3L2X8	Q00169;F5GWE5;I3L4H1;I3L471;I3L4U7	8;8;5;4;4;3;3;2;2	6;6;3;3;3;1;1;1;1	6;6;3;3;3;1;1;1;1	Phosphatidylinositol transfer protein alpha isoform	sp|Q00169|PIPNA_HUMAN Phosphatidylinositol transfer protein alpha isoform OS=Homo sapiens OX=9606 GN=PITPNA PE=1 SV=2;tr|F5GWE5|F5GWE5_HUMAN Phosphatidylinositol transfer protein alpha isoform OS=Homo sapiens OX=9606 GN=PITPNA PE=1 SV=1;tr|I3L4H1|I3L4H1_HU	9	8	6	6	2	1	4	2	5	2	3	5	4	3	5	3	1	0	2	1	3	1	1	4	2	1	3	1	1	0	2	1	3	1	1	4
WNK1	22.7865217045336	22.8818690014393	4.60230095292985	22.5451473683685	22.6871825793661	4.60312168044149	Q9H4A3;F5GWT4;F6UYG0;A6PVV2	Q9H4A3;F5GWT4;F6UYG0	4;4;2;1	4;4;2;1	3;3;1;0	Serine/threonine-protein kinase WNK1	sp|Q9H4A3|WNK1_HUMAN Serine/threonine-protein kinase WNK1 OS=Homo sapiens OX=9606 GN=WNK1 PE=1 SV=2;tr|F5GWT4|F5GWT4_HUMAN Serine/threonine-protein kinase WNK1 OS=Homo sapiens OX=9606 GN=WNK1 PE=1 SV=1;tr|F6UYG0|F6UYG0_HUMAN Serine/threonine-protein kinase	4	4	4	3	2	2	1	1	1	1	2	2	1	0	2	1	2	2	1	1	1	1	2	2	1	0	2	1	2	2	1	1	1	1	2	2
OTUB1	26.771150306611	26.7858136235443	26.9215022936345	26.8582796684215	26.8842515834468	26.9154742319521	Q96FW1;F5GYN4;J3KR44;F5H6Q1;F5GYJ8;F5H3F0	Q96FW1;F5GYN4;J3KR44;F5H6Q1;F5GYJ8	9;9;9;8;8;3	9;9;9;8;8;3	9;9;9;8;8;3	Ubiquitin thioesterase OTUB1	sp|Q96FW1|OTUB1_HUMAN Ubiquitin thioesterase OTUB1 OS=Homo sapiens OX=9606 GN=OTUB1 PE=1 SV=2;tr|F5GYN4|F5GYN4_HUMAN Ubiquitin thioesterase OTUB1 OS=Homo sapiens OX=9606 GN=OTUB1 PE=1 SV=1;tr|J3KR44|J3KR44_HUMAN Ubiquitin thioesterase OS=Homo sapiens OX=96	6	9	9	9	7	7	6	7	8	7	7	7	7	6	8	5	7	7	6	7	8	7	7	7	7	6	8	5	7	7	6	7	8	7	7	7
ATP6V0D1	24.5463961796564	4.61403557586007	24.6449894541923	0.919574996548437	0.924885429841861	0.920624336088298	P61421;J3QL14;R4GN72;F5GYQ1;H3BQJ1	P61421;J3QL14;R4GN72;F5GYQ1	4;4;4;4;1	4;4;4;4;1	4;4;4;4;1	V-type proton ATPase subunit d 1	sp|P61421|VA0D1_HUMAN V-type proton ATPase subunit d 1 OS=Homo sapiens OX=9606 GN=ATP6V0D1 PE=1 SV=1;tr|J3QL14|J3QL14_HUMAN V-type proton ATPase subunit d 1 (Fragment) OS=Homo sapiens OX=9606 GN=ATP6V0D1 PE=1 SV=1;tr|R4GN72|R4GN72_HUMAN V-type proton ATPas	5	4	4	4	1	1	1	2	2	2	2	1	2	3	3	2	1	1	1	2	2	2	2	1	2	3	3	2	1	1	1	2	2	2	2	1
IFT27	0.920390320565859	0.922807115172014	0.92046019058597	4.59787498274219	4.62442714920931	23.9220696806874	F5GZ09;Q9BW83;H0Y6C7	F5GZ09;Q9BW83	3;2;1	3;2;1	2;1;1	Intraflagellar transport protein 27 homolog	tr|F5GZ09|F5GZ09_HUMAN Intraflagellar transport protein 27 homolog (Fragment) OS=Homo sapiens OX=9606 GN=IFT27 PE=1 SV=1;sp|Q9BW83|IFT27_HUMAN Intraflagellar transport protein 27 homolog OS=Homo sapiens OX=9606 GN=IFT27 PE=1 SV=1	3	3	3	2	1	0	3	1	1	1	1	1	1	0	1	0	1	0	3	1	1	1	1	1	1	0	1	0	1	0	2	1	1	1	1	1
LIG1	23.6637292098097	23.7359319522036	23.3349726458095	23.4475837163278	4.62442714920931	23.3273168975032	P18858;F5GZ28;M0R0Q7;B4E135;M0R1S4;M0QY71;M0R1G7	P18858;F5GZ28;M0R0Q7	11;11;9;4;1;1;1	11;11;9;4;1;1;1	11;11;9;4;1;1;1	DNA ligase 1;DNA ligase	sp|P18858|DNLI1_HUMAN DNA ligase 1 OS=Homo sapiens OX=9606 GN=LIG1 PE=1 SV=1;tr|F5GZ28|F5GZ28_HUMAN DNA ligase OS=Homo sapiens OX=9606 GN=LIG1 PE=1 SV=1;tr|M0R0Q7|M0R0Q7_HUMAN DNA ligase OS=Homo sapiens OX=9606 GN=LIG1 PE=1 SV=1	7	11	11	11	2	1	3	1	1	2	2	3	3	4	3	6	2	1	3	1	1	2	2	3	3	4	3	6	2	1	3	1	1	2	2	3
SLC3A2	28.9062412723284	28.969801704056	28.9838105505053	28.7124363711406	28.6350223116037	28.8296257260499	P08195;F5GZS6;J3KPF3;H0YFS2;F5H0E2;F5GZI0;F5H867;H0YFX4;F5GZR9	P08195;F5GZS6;J3KPF3	24;24;24;9;7;7;4;3;2	24;24;24;9;7;7;4;3;2	24;24;24;9;7;7;4;3;2	4F2 cell-surface antigen heavy chain	sp|P08195|4F2_HUMAN 4F2 cell-surface antigen heavy chain OS=Homo sapiens OX=9606 GN=SLC3A2 PE=1 SV=3;tr|F5GZS6|F5GZS6_HUMAN 4F2 cell-surface antigen heavy chain OS=Homo sapiens OX=9606 GN=SLC3A2 PE=1 SV=1;tr|J3KPF3|J3KPF3_HUMAN 4F2 cell-surface antigen hea	9	24	24	24	19	16	19	20	21	19	17	20	20	21	20	18	19	16	19	20	21	19	17	20	20	21	20	18	19	16	19	20	21	19	17	20
SNRPG;SNRPGP15	27.2756869038456	27.2061097955547	27.1829089521128	27.2245343240418	27.136433113237	27.3854976299722	P62308;Q49AN9;F5H013;A8MWD9;C9JVQ0	P62308;Q49AN9;F5H013;A8MWD9;C9JVQ0	5;5;5;3;3	5;5;5;3;3	5;5;5;3;3	Small nuclear ribonucleoprotein G;Putative small nuclear ribonucleoprotein G-like protein 15	sp|P62308|RUXG_HUMAN Small nuclear ribonucleoprotein G OS=Homo sapiens OX=9606 GN=SNRPG PE=1 SV=1;tr|Q49AN9|Q49AN9_HUMAN Small nuclear ribonucleoprotein G OS=Homo sapiens OX=9606 GN=SNRPG PE=1 SV=1;tr|F5H013|F5H013_HUMAN Small nuclear ribonucleoprotein G O	5	5	5	5	4	4	4	4	4	4	4	4	5	5	5	5	4	4	4	4	4	4	4	4	5	5	5	5	4	4	4	4	4	4	4	4
GPHN	25.029895479538	25.0290950939192	25.0696457781606	25.0660770335434	25.2043383017607	25.2106683714579	Q9NQX3;F5H039;G3V582;H0YJR5;H0YJ30;G3V4R0;G3V355;G3V4D2	Q9NQX3;F5H039;G3V582	16;16;8;6;4;2;2;1	16;16;8;6;4;2;2;1	16;16;8;6;4;2;2;1	Gephyrin;Molybdopterin adenylyltransferase;Molybdopterin molybdenumtransferase	sp|Q9NQX3|GEPH_HUMAN Gephyrin OS=Homo sapiens OX=9606 GN=GPHN PE=1 SV=1;tr|F5H039|F5H039_HUMAN Molybdopterin molybdenumtransferase OS=Homo sapiens OX=9606 GN=GPHN PE=1 SV=1;tr|G3V582|G3V582_HUMAN Gephyrin OS=Homo sapiens OX=9606 GN=GPHN PE=1 SV=1	8	16	16	16	9	9	14	9	9	9	8	10	11	7	6	9	9	9	14	9	9	9	8	10	11	7	6	9	9	9	14	9	9	9	8	10
PAAF1	0.920390320565859	0.922807115172014	0.92046019058597	4.59787498274219	4.62442714920931	23.8877181758966	Q9BRP4;F5H0C4;F5H5D4;F5H103;F5H3I1;F5H3E9	Q9BRP4;F5H0C4	5;5;2;2;2;1	5;5;2;2;2;1	5;5;2;2;2;1	Proteasomal ATPase-associated factor 1	sp|Q9BRP4|PAAF1_HUMAN Proteasomal ATPase-associated factor 1 OS=Homo sapiens OX=9606 GN=PAAF1 PE=1 SV=2;tr|F5H0C4|F5H0C4_HUMAN Proteasomal ATPase-associated factor 1 OS=Homo sapiens OX=9606 GN=PAAF1 PE=1 SV=1	6	5	5	5	1	1	2	2	1	1	0	1	1	1	1	2	1	1	2	2	1	1	0	1	1	1	1	2	1	1	2	2	1	1	0	1
HMGA2	0.920390320565859	0.922807115172014	0.92046019058597	4.59787498274219	4.62442714920931	24.0430172678118	P52926;F5H2U8;F5H2A4;F5H6H0	P52926;F5H2U8;F5H2A4;F5H6H0	2;2;2;1	2;2;2;1	2;2;2;1	High mobility group protein HMGI-C	sp|P52926|HMGA2_HUMAN High mobility group protein HMGI-C OS=Homo sapiens OX=9606 GN=HMGA2 PE=1 SV=1;tr|F5H2U8|F5H2U8_HUMAN High mobility group protein HMGI-C OS=Homo sapiens OX=9606 GN=HMGA2 PE=1 SV=1;tr|F5H2A4|F5H2A4_HUMAN High mobility group protein HMGI	4	2	2	2	1	0	2	1	1	1	0	1	0	1	2	1	1	0	2	1	1	1	0	1	0	1	2	1	1	0	2	1	1	1	0	1
MTHFD1	28.0470804664965	27.9820702667709	28.1048459425296	28.1107810177027	28.0444250550575	28.1606757699782	F5H2F4;P11586;V9GYY3;A0A384N5Y3;V9GZ78;A0A494C1T2	F5H2F4;P11586;V9GYY3;A0A384N5Y3;V9GZ78;A0A494C1T2	65;64;64;64;52;39	65;64;64;64;52;39	63;62;62;62;50;37	C-1-tetrahydrofolate synthase, cytoplasmic;Methylenetetrahydrofolate dehydrogenase;Methenyltetrahydrofolate cyclohydrolase;Formyltetrahydrofolate synthetase;C-1-tetrahydrofolate synthase, cytoplasmic, N-terminally processed	tr|F5H2F4|F5H2F4_HUMAN C-1-tetrahydrofolate synthase, cytoplasmic OS=Homo sapiens OX=9606 GN=MTHFD1 PE=1 SV=2;sp|P11586|C1TC_HUMAN C-1-tetrahydrofolate synthase, cytoplasmic OS=Homo sapiens OX=9606 GN=MTHFD1 PE=1 SV=3;tr|V9GYY3|V9GYY3_HUMAN C-1-tetrahydrof	6	65	65	63	38	38	49	38	41	43	39	46	45	45	45	45	38	38	49	38	41	43	39	46	45	45	45	45	37	38	49	38	41	43	38	45
PRKAB1;PRKAB2	4.60195160282929	4.61403557586007	23.7022919195406	4.59787498274219	4.62442714920931	23.6060292208844	Q9Y478;F5H2X8;O43741;F5H610	Q9Y478;F5H2X8;O43741;F5H610	2;2;1;1	2;2;1;1	2;2;1;1	5-AMP-activated protein kinase subunit beta-1;5-AMP-activated protein kinase subunit beta-2	sp|Q9Y478|AAKB1_HUMAN 5-AMP-activated protein kinase subunit beta-1 OS=Homo sapiens OX=9606 GN=PRKAB1 PE=1 SV=4;tr|F5H2X8|F5H2X8_HUMAN 5-AMP-activated protein kinase subunit beta-1 OS=Homo sapiens OX=9606 GN=PRKAB1 PE=1 SV=1;sp|O43741|AAKB2_HUMAN 5-AMP-	4	2	2	2	0	1	2	1	1	2	1	0	2	0	1	1	0	1	2	1	1	2	1	0	2	0	1	1	0	1	2	1	1	2	1	0
SEC23A	24.6319527981274	24.5872638558698	24.8493344642193	24.6727658678956	24.4162223170577	24.7443748105378	Q15436;F5H365;G3V4V1;G3V1W4;G3V3G5;G3V2R6;G3V5X8;G3V4Q2;G3V5K1	Q15436;F5H365	16;16;5;5;5;5;3;3;2	13;13;3;3;3;3;2;2;1	13;13;3;3;3;3;2;2;1	Protein transport protein Sec23A	sp|Q15436|SC23A_HUMAN Protein transport protein Sec23A OS=Homo sapiens OX=9606 GN=SEC23A PE=1 SV=2;tr|F5H365|F5H365_HUMAN Protein transport protein SEC23 OS=Homo sapiens OX=9606 GN=SEC23A PE=1 SV=1	9	16	13	13	6	5	8	5	7	6	5	10	12	11	11	12	4	4	5	3	5	3	4	7	9	8	8	9	4	4	5	3	5	3	4	7
TSG101	23.772333906648	23.7926306545462	24.1137841267223	23.8059721087026	24.0123967539202	23.7879567461383	Q99816;F5H442;J3QRU6;J3QKS4	Q99816;F5H442	5;5;1;1	5;5;1;1	5;5;1;1	Tumor susceptibility gene 101 protein	sp|Q99816|TS101_HUMAN Tumor susceptibility gene 101 protein OS=Homo sapiens OX=9606 GN=TSG101 PE=1 SV=2;tr|F5H442|F5H442_HUMAN Tumor susceptibility gene 101 protein OS=Homo sapiens OX=9606 GN=TSG101 PE=1 SV=1	4	5	5	5	2	3	4	1	4	3	2	3	4	1	2	2	2	3	4	1	4	3	2	3	4	1	2	2	2	3	4	1	4	3	2	3
NAP1L1	28.1021947104537	28.0422867628748	28.1237627346075	28.1481689383309	28.0899762913407	28.1379969045055	P55209;H0YIV4;F5H4R6;F8VV59;F8W0J6;F8VY35;F8W543;B7Z9C2;F8W118;F8W020;H0YHC3;H0YH88;F8VUX1;F8VRJ2;F8VVB5;B7Z4K9;Q9ULW6	P55209;H0YIV4;F5H4R6;F8VV59;F8W0J6;F8VY35;F8W543;B7Z9C2;F8W118;F8W020;H0YHC3;H0YH88;F8VUX1;F8VRJ2;F8VVB5	16;16;16;15;15;15;14;14;13;12;12;12;12;10;9;3;1	16;16;16;15;15;15;14;14;13;12;12;12;12;10;9;3;1	6;6;6;6;5;5;6;5;4;2;3;4;2;3;2;3;1	Nucleosome assembly protein 1-like 1	sp|P55209|NP1L1_HUMAN Nucleosome assembly protein 1-like 1 OS=Homo sapiens OX=9606 GN=NAP1L1 PE=1 SV=1;tr|H0YIV4|H0YIV4_HUMAN Nucleosome assembly protein 1-like 1 (Fragment) OS=Homo sapiens OX=9606 GN=NAP1L1 PE=1 SV=1;tr|F5H4R6|F5H4R6_HUMAN Nucleosome asse	17	16	16	6	12	13	14	13	13	14	13	15	14	14	15	12	12	13	14	13	13	14	13	15	14	14	15	12	4	4	5	3	4	5	4	5
CPSF7	23.8284216422209	24.3104962945971	23.9079322050569	24.2436528308389	24.0773275304118	23.9135125295372	Q8N684;F5H669;J3QT54;F5H6M0;F5H047;C9J286;C9J323;C9JM38;F5H5B7;F5H1W4;F5H2K8;F5H6P5;F5H6A8;F5GXA3	Q8N684;F5H669;J3QT54;F5H6M0;F5H047	11;11;6;6;6;4;4;3;1;1;1;1;1;1	11;11;6;6;6;4;4;3;1;1;1;1;1;1	11;11;6;6;6;4;4;3;1;1;1;1;1;1	Cleavage and polyadenylation specificity factor subunit 7	sp|Q8N684|CPSF7_HUMAN Cleavage and polyadenylation specificity factor subunit 7 OS=Homo sapiens OX=9606 GN=CPSF7 PE=1 SV=1;tr|F5H669|F5H669_HUMAN Cleavage and polyadenylation-specificity factor subunit 7 (Fragment) OS=Homo sapiens OX=9606 GN=CPSF7 PE=1 SV=	14	11	11	11	4	3	5	3	4	3	3	4	3	4	7	5	4	3	5	3	4	3	3	4	3	4	7	5	4	3	5	3	4	3	3	4
XRCC1	23.5959376279907	23.4382212847134	23.4856662071595	4.59787498274219	23.6914700645496	23.1646129705898	P18887;F5H8D7;M0QZ96;M0R0D2;M0R1U8;M0QYS5	P18887;F5H8D7	5;5;2;2;2;2	5;5;2;2;2;2	5;5;2;2;2;2	DNA repair protein XRCC1	sp|P18887|XRCC1_HUMAN DNA repair protein XRCC1 OS=Homo sapiens OX=9606 GN=XRCC1 PE=1 SV=2;tr|F5H8D7|F5H8D7_HUMAN DNA repair protein XRCC1 OS=Homo sapiens OX=9606 GN=XRCC1 PE=1 SV=2	6	5	5	5	1	2	4	1	3	1	3	2	2	3	3	2	1	2	4	1	3	1	3	2	2	3	3	2	1	2	4	1	3	1	3	2
MVK	0.920390320565859	0.922807115172014	0.92046019058597	4.59787498274219	4.62442714920931	24.549395974727	Q03426;F5H8H2;A0A1B0GWC2;F5H163;F5H368;A0A1W2PS16;A0A1B0GWF3;F5GXC0;F5H092	Q03426;F5H8H2;A0A1B0GWC2	3;3;2;1;1;1;1;1;1	3;3;2;1;1;1;1;1;1	3;3;2;1;1;1;1;1;1	Mevalonate kinase	sp|Q03426|KIME_HUMAN Mevalonate kinase OS=Homo sapiens OX=9606 GN=MVK PE=1 SV=1;tr|F5H8H2|F5H8H2_HUMAN Mevalonate kinase OS=Homo sapiens OX=9606 GN=MVK PE=1 SV=1;tr|A0A1B0GWC2|A0A1B0GWC2_HUMAN Mevalonate kinase (Fragment) OS=Homo sapiens OX=9606 GN=MVK PE=	9	3	3	3	1	1	2	1	1	2	1	1	1	0	2	0	1	1	2	1	1	2	1	1	1	0	2	0	1	1	2	1	1	2	1	1
DDX19A;DDX19B	25.6401420912418	25.6798150995909	25.7276471255258	25.7975863307603	25.5628766077868	25.7903204540818	Q9NUU7;F6QDS0;I3L0H8;Q9UMR2;H3BQK0;I3L352;H3BN59;H3BMQ5;H3BTB3;Q9UHL0;H0YD26;A0A1B0GV69;E9PR46;J3QL17	Q9NUU7;F6QDS0;I3L0H8;Q9UMR2;H3BQK0;I3L352	19;19;18;17;17;13;9;8;6;1;1;1;1;1	19;19;18;17;17;13;9;8;6;1;1;1;1;1	19;19;18;17;17;13;9;8;6;1;1;1;1;1	ATP-dependent RNA helicase DDX19A;ATP-dependent RNA helicase DDX19B	sp|Q9NUU7|DD19A_HUMAN ATP-dependent RNA helicase DDX19A OS=Homo sapiens OX=9606 GN=DDX19A PE=1 SV=1;tr|F6QDS0|F6QDS0_HUMAN HCG2043426, isoform CRA_b OS=Homo sapiens OX=9606 GN=hCG_2043426 PE=1 SV=1;tr|I3L0H8|I3L0H8_HUMAN ATP-dependent RNA helicase DDX19A O	14	19	19	19	9	8	9	7	7	8	9	10	11	7	11	10	9	8	9	7	7	8	9	10	11	7	11	10	9	8	9	7	7	8	9	10
HS1BP3	24.0761860286809	24.2006017157794	24.0476005627713	24.3454334024221	24.2338144965222	24.3306029083175	Q53T59;F6TR53;B5MC96;A0A494C0K6;A0A0D9SFN1	Q53T59;F6TR53;B5MC96	7;7;5;2;1	7;7;5;2;1	7;7;5;2;1	HCLS1-binding protein 3	sp|Q53T59|H1BP3_HUMAN HCLS1-binding protein 3 OS=Homo sapiens OX=9606 GN=HS1BP3 PE=1 SV=1;tr|F6TR53|F6TR53_HUMAN HCLS1-binding protein 3 OS=Homo sapiens OX=9606 GN=HS1BP3 PE=1 SV=1;tr|B5MC96|B5MC96_HUMAN HCLS1-binding protein 3 OS=Homo sapiens OX=9606 GN=H	5	7	7	7	4	3	3	4	3	3	2	3	2	1	2	1	4	3	3	4	3	3	2	3	2	1	2	1	4	3	3	4	3	3	2	3
RANBP1	27.743232254597	27.7295542598891	27.8414016645273	27.7331799370785	27.7252694096194	27.8133555286947	F6WQW2;P43487;C9JXG8;C9JGV6;C9JJ34;C9JDM3;F8WCY3;Q9C010;C9JIC6;Q5T0Z6	F6WQW2;P43487;C9JXG8;C9JGV6	10;8;7;5;4;4;2;1;1;1	10;8;7;5;4;4;2;1;1;1	10;8;7;5;4;4;2;1;1;1	Ran-specific GTPase-activating protein	tr|F6WQW2|F6WQW2_HUMAN Ran-specific GTPase-activating protein OS=Homo sapiens OX=9606 GN=RANBP1 PE=1 SV=1;sp|P43487|RANG_HUMAN Ran-specific GTPase-activating protein OS=Homo sapiens OX=9606 GN=RANBP1 PE=1 SV=1;tr|C9JXG8|C9JXG8_HUMAN Ran-specific GTPase-act	10	10	10	10	5	6	8	5	6	7	6	6	5	6	5	5	5	6	8	5	6	7	6	6	5	6	5	5	5	6	8	5	6	7	6	6
CAD	26.1400468115359	26.1657057979719	26.2086420487706	26.2696898650729	26.2276037522456	26.2476418853497	P27708;F8VPD4;H7C2E4;H7C3Z5;H7BZB3	P27708;F8VPD4	67;67;9;7;6	67;67;9;7;6	65;65;9;7;6	CAD protein;Glutamine-dependent carbamoyl-phosphate synthase;Aspartate carbamoyltransferase;Dihydroorotase	sp|P27708|PYR1_HUMAN CAD protein OS=Homo sapiens OX=9606 GN=CAD PE=1 SV=3;tr|F8VPD4|F8VPD4_HUMAN CAD protein OS=Homo sapiens OX=9606 GN=CAD PE=1 SV=1	5	67	67	65	31	29	41	31	35	34	31	37	38	36	34	35	31	29	41	31	35	34	31	37	38	36	34	35	31	29	41	31	35	34	31	37
OSBPL8	22.7535032314737	4.61403557586007	4.60230095292985	0.919574996548437	0.924885429841861	0.920624336088298	Q9BZF1;F8VUA7;F8VQX7	Q9BZF1;F8VUA7;F8VQX7	2;2;2	2;2;2	2;2;2	Oxysterol-binding protein-related protein 8;Oxysterol-binding protein	sp|Q9BZF1|OSBL8_HUMAN Oxysterol-binding protein-related protein 8 OS=Homo sapiens OX=9606 GN=OSBPL8 PE=1 SV=3;tr|F8VUA7|F8VUA7_HUMAN Oxysterol-binding protein (Fragment) OS=Homo sapiens OX=9606 GN=OSBPL8 PE=1 SV=8;tr|F8VQX7|F8VQX7_HUMAN Oxysterol-binding p	3	2	2	2	0	1	1	1	1	1	2	1	1	2	2	1	0	1	1	1	1	1	2	1	1	2	2	1	0	1	1	1	1	1	2	1
METAP2	24.2535687971603	24.2505361037654	24.1040560848343	23.9569517908021	24.1768360358437	23.7648634936911	P50579;F8VRR3;F8VQZ7;G3V1U3;F8VY03;F8VSC4;F8VZX9	P50579;F8VRR3;F8VQZ7;G3V1U3	10;10;10;5;3;2;2	10;10;10;5;3;2;2	10;10;10;5;3;2;2	Methionine aminopeptidase 2	sp|P50579|MAP2_HUMAN Methionine aminopeptidase 2 OS=Homo sapiens OX=9606 GN=METAP2 PE=1 SV=1;tr|F8VRR3|F8VRR3_HUMAN Methionine aminopeptidase 2 OS=Homo sapiens OX=9606 GN=METAP2 PE=1 SV=1;tr|F8VQZ7|F8VQZ7_HUMAN Methionine aminopeptidase 2 OS=Homo sapiens O	7	10	10	10	2	2	4	4	4	5	3	4	5	0	4	2	2	2	4	4	4	5	3	4	5	0	4	2	2	2	4	4	4	5	3	4
CHMP1A	4.60195160282929	23.4335171856779	23.3614522942989	23.3402804303536	23.2088392289798	23.3812619923601	Q9HD42;F8VUA2;F8VVT7;F5H875	Q9HD42;F8VUA2;F8VVT7;F5H875	4;4;3;2	4;4;3;2	4;4;3;2	Charged multivesicular body protein 1a	sp|Q9HD42|CHM1A_HUMAN Charged multivesicular body protein 1a OS=Homo sapiens OX=9606 GN=CHMP1A PE=1 SV=1;tr|F8VUA2|F8VUA2_HUMAN Charged multivesicular body protein 1a OS=Homo sapiens OX=9606 GN=CHMP1A PE=1 SV=1;tr|F8VVT7|F8VVT7_HUMAN Charged multivesicular	4	4	4	4	3	2	4	4	3	1	1	3	3	1	0	1	3	2	4	4	3	1	1	3	3	1	0	1	3	2	4	4	3	1	1	3
COPZ1	25.5269827150313	4.61403557586007	25.6409143528865	4.59787498274219	4.62442714920931	25.64441193065	P61923;F8VVA7;F8VXB1;F8VUC5;F8W156;F8W651;F8VXR1;F8VYZ4;F8VYK5	P61923;F8VVA7;F8VXB1;F8VUC5;F8W156;F8W651;F8VXR1;F8VYZ4	4;4;3;3;3;3;3;3;1	4;4;3;3;3;3;3;3;1	4;4;3;3;3;3;3;3;1	Coatomer subunit zeta-1	sp|P61923|COPZ1_HUMAN Coatomer subunit zeta-1 OS=Homo sapiens OX=9606 GN=COPZ1 PE=1 SV=1;tr|F8VVA7|F8VVA7_HUMAN Coatomer subunit zeta OS=Homo sapiens OX=9606 GN=COPZ1 PE=1 SV=1;tr|F8VXB1|F8VXB1_HUMAN Coatomer subunit zeta (Fragment) OS=Homo sapiens OX=9606	9	4	4	4	1	1	3	2	3	3	3	0	3	3	3	2	1	1	3	2	3	3	3	0	3	3	3	2	1	1	3	2	3	3	3	0
DENR	4.60195160282929	25.1384071189927	4.60230095292985	24.8316625135688	4.62442714920931	4.60312168044149	O43583;F8VVL1	O43583;F8VVL1	5;5	5;5	5;5	Density-regulated protein	sp|O43583|DENR_HUMAN Density-regulated protein OS=Homo sapiens OX=9606 GN=DENR PE=1 SV=2;tr|F8VVL1|F8VVL1_HUMAN Density-regulated protein OS=Homo sapiens OX=9606 GN=DENR PE=1 SV=1	2	5	5	5	2	1	1	1	1	1	2	3	0	0	1	0	2	1	1	1	1	1	2	3	0	0	1	0	2	1	1	1	1	1	2	3
SMARCC2	4.60195160282929	23.8512900144543	24.0421823748251	4.59787498274219	4.62442714920931	23.5806091349586	Q8TAQ2;F8VXC8;F8VZW6	Q8TAQ2;F8VXC8	14;14;2	7;7;2	7;7;2	SWI/SNF complex subunit SMARCC2	sp|Q8TAQ2|SMRC2_HUMAN SWI/SNF complex subunit SMARCC2 OS=Homo sapiens OX=9606 GN=SMARCC2 PE=1 SV=1;tr|F8VXC8|F8VXC8_HUMAN SWI/SNF complex subunit SMARCC2 OS=Homo sapiens OX=9606 GN=SMARCC2 PE=1 SV=1	3	14	7	7	4	5	7	3	6	5	5	7	5	8	9	9	1	1	2	1	2	1	1	3	2	3	3	4	1	1	2	1	2	1	1	3
VPS29	26.3110162534108	26.2348744283246	26.2144901807017	26.2352762678017	26.4105242005552	26.2034050621649	Q9UBQ0;F8VXU5	Q9UBQ0;F8VXU5	6;6	6;6	6;6	Vacuolar protein sorting-associated protein 29	sp|Q9UBQ0|VPS29_HUMAN Vacuolar protein sorting-associated protein 29 OS=Homo sapiens OX=9606 GN=VPS29 PE=1 SV=1;tr|F8VXU5|F8VXU5_HUMAN Vacuolar protein sorting-associated protein 29 OS=Homo sapiens OX=9606 GN=VPS29 PE=1 SV=1	2	6	6	6	5	5	5	5	5	4	5	6	5	5	5	5	5	5	5	5	5	4	5	6	5	5	5	5	5	5	5	5	5	4	5	6
PPP1CC	4.60195160282929	25.1194154787637	4.60230095292985	0.919574996548437	0.924885429841861	0.920624336088298	P36873;F8VYE8;F8W0W8;F8VR82;A0A087WYY5	P36873;F8VYE8;F8W0W8;F8VR82;A0A087WYY5	20;20;19;18;11	2;2;1;2;2	2;2;1;2;2	Serine/threonine-protein phosphatase PP1-gamma catalytic subunit;Serine/threonine-protein phosphatase	sp|P36873|PP1G_HUMAN Serine/threonine-protein phosphatase PP1-gamma catalytic subunit OS=Homo sapiens OX=9606 GN=PPP1CC PE=1 SV=1;tr|F8VYE8|F8VYE8_HUMAN Serine/threonine-protein phosphatase OS=Homo sapiens OX=9606 GN=PPP1CC PE=1 SV=1;tr|F8W0W8|F8W0W8_HUMAN	5	20	2	2	10	14	15	11	12	15	12	16	15	18	15	17	0	1	2	0	2	1	1	2	1	1	1	2	0	1	2	0	2	1	1	2
ARL1	4.60195160282929	23.8228905362477	24.0065876945096	24.0495129041135	23.9295834985939	4.60312168044149	P40616;F8VYN9;B4DZG7;F8VP99;F8VP63	P40616;F8VYN9;B4DZG7	3;3;2;1;1	3;3;2;1;1	3;3;2;1;1	ADP-ribosylation factor-like protein 1	sp|P40616|ARL1_HUMAN ADP-ribosylation factor-like protein 1 OS=Homo sapiens OX=9606 GN=ARL1 PE=1 SV=1;tr|F8VYN9|F8VYN9_HUMAN ADP-ribosylation factor-like protein 1 OS=Homo sapiens OX=9606 GN=ARL1 PE=1 SV=1;tr|B4DZG7|B4DZG7_HUMAN ADP-ribosylation factor-lik	5	3	3	3	3	2	1	2	3	2	1	2	2	1	2	1	3	2	1	2	3	2	1	2	2	1	2	1	3	2	1	2	3	2	1	2
PPHLN1	0.920390320565859	0.922807115172014	0.92046019058597	4.59787498274219	4.62442714920931	23.5047006871262	Q8NEY8;F8W0Q9;F8VPY7;F8VWU8;F8WF16;B7Z8L1;F8W6A0;F8VXV7;F8VRK2;REV__K7EN69	Q8NEY8;F8W0Q9;F8VPY7;F8VWU8;F8WF16;B7Z8L1;F8W6A0	3;3;2;2;2;2;2;1;1;1	3;3;2;2;2;2;2;1;1;1	3;3;2;2;2;2;2;1;1;1	Periphilin-1	sp|Q8NEY8|PPHLN_HUMAN Periphilin-1 OS=Homo sapiens OX=9606 GN=PPHLN1 PE=1 SV=2;tr|F8W0Q9|F8W0Q9_HUMAN Periphilin-1 OS=Homo sapiens OX=9606 GN=PPHLN1 PE=1 SV=1;tr|F8VPY7|F8VPY7_HUMAN Periphilin-1 (Fragment) OS=Homo sapiens OX=9606 GN=PPHLN1 PE=1 SV=1;tr|F8V	10	3	3	3	1	1	2	2	3	1	1	0	1	2	2	0	1	1	2	2	3	1	1	0	1	2	2	0	1	1	2	2	3	1	1	0
AK2	26.1747235071923	26.2034797435522	26.0561448530024	26.2200009625376	26.3078068513121	26.08814721032	P54819;F8W1A4;F8VZG5;A0A5F9ZHP2;F8VY04;A0A5K1VW67;G3V213;F8VPP1	P54819;F8W1A4;F8VZG5;A0A5F9ZHP2;F8VY04;A0A5K1VW67;G3V213	16;16;11;11;11;11;9;2	16;16;11;11;11;11;9;2	16;16;11;11;11;11;9;2	Adenylate kinase 2, mitochondrial;Adenylate kinase 2, mitochondrial, N-terminally processed;Adenylate kinase 2, mitochondrial	sp|P54819|KAD2_HUMAN Adenylate kinase 2, mitochondrial OS=Homo sapiens OX=9606 GN=AK2 PE=1 SV=2;tr|F8W1A4|F8W1A4_HUMAN Adenylate kinase 2, mitochondrial OS=Homo sapiens OX=9606 GN=AK2 PE=1 SV=1;tr|F8VZG5|F8VZG5_HUMAN Adenylate kinase 2, mitochondrial OS=Ho	8	16	16	16	10	10	9	7	8	10	8	8	8	14	12	11	10	10	9	7	8	10	8	8	8	14	12	11	10	10	9	7	8	10	8	8
APOA1	4.60195160282929	26.7592605905486	26.0454773908783	4.59787498274219	4.62442714920931	26.1137046547174	P02647;F8W696	P02647;F8W696	3;3	2;2	2;2	Apolipoprotein A-I;Proapolipoprotein A-I;Truncated apolipoprotein A-I	sp|P02647|APOA1_HUMAN Apolipoprotein A-I OS=Homo sapiens OX=9606 GN=APOA1 PE=1 SV=1;tr|F8W696|F8W696_HUMAN Apolipoprotein A-I OS=Homo sapiens OX=9606 GN=APOA1 PE=1 SV=1	2	3	2	2	3	3	3	3	3	3	3	3	3	0	0	0	2	2	2	2	2	2	2	2	2	0	0	0	2	2	2	2	2	2	2	2
HNRNPA1;HNRNPA1L2	29.9990029300807	29.9688409595704	29.896530283358	29.9777376414009	30.0109200110333	30.061624251667	P09651;F8W6I7;F8VZ49;Q32P51;F8VTQ5;F8W646;F8VYN5	P09651;F8W6I7;F8VZ49;Q32P51;F8VTQ5;F8W646	28;28;21;16;15;14;10	28;28;21;16;15;14;10	10;10;7;7;5;10;2	Heterogeneous nuclear ribonucleoprotein A1;Heterogeneous nuclear ribonucleoprotein A1, N-terminally processed;Heterogeneous nuclear ribonucleoprotein A1-like 2	sp|P09651|ROA1_HUMAN Heterogeneous nuclear ribonucleoprotein A1 OS=Homo sapiens OX=9606 GN=HNRNPA1 PE=1 SV=5;tr|F8W6I7|F8W6I7_HUMAN Heterogeneous nuclear ribonucleoprotein A1 OS=Homo sapiens OX=9606 GN=HNRNPA1 PE=1 SV=2;tr|F8VZ49|F8VZ49_HUMAN Heterogeneous	7	28	28	10	18	15	21	17	16	19	16	21	19	24	24	20	18	15	21	17	16	19	16	21	19	24	24	20	6	4	8	6	5	6	5	7
UBAP2L	25.2210710879479	24.9586341309306	25.1792682708283	25.3551803534988	25.3106349686051	24.9566859787256	Q14157;F8W726;Q5VU77;Q5VU81;Q5VU80;Q5VU79;Q5VU78;H0Y5H6;H7C2T8	Q14157;F8W726	10;10;4;2;2;2;2;2;2	10;10;4;2;2;2;2;2;2	10;10;4;2;2;2;2;2;2	Ubiquitin-associated protein 2-like	sp|Q14157|UBP2L_HUMAN Ubiquitin-associated protein 2-like OS=Homo sapiens OX=9606 GN=UBAP2L PE=1 SV=2;tr|F8W726|F8W726_HUMAN Ubiquitin-associated protein 2-like OS=Homo sapiens OX=9606 GN=UBAP2L PE=1 SV=2	9	10	10	10	2	3	5	5	3	6	3	4	4	6	5	6	2	3	5	5	3	6	3	4	4	6	5	6	2	3	5	5	3	6	3	4
BRE	24.6265044635593	24.2214767900315	24.53284909234	24.4997831282037	4.62442714920931	24.6456491981347	Q9NXR7;F8W733;C9J2G0;A0A075B7D2	Q9NXR7;F8W733;C9J2G0	5;5;3;2	5;5;3;2	5;5;3;2	BRCA1-A complex subunit BRE	sp|Q9NXR7|BABA2_HUMAN BRISC and BRCA1-A complex member 2 OS=Homo sapiens OX=9606 GN=BABAM2 PE=1 SV=2;tr|F8W733|F8W733_HUMAN BRISC and BRCA1-A complex member 2 (Fragment) OS=Homo sapiens OX=9606 GN=BABAM2 PE=1 SV=1;tr|C9J2G0|C9J2G0_HUMAN BRISC and BRCA1-A c	4	5	5	5	2	1	2	2	2	2	2	2	2	2	2	3	2	1	2	2	2	2	2	2	2	2	2	3	2	1	2	2	2	2	2	2
FAM162A	4.60195160282929	4.61403557586007	24.7219757176467	4.59787498274219	4.62442714920931	24.2753316914738	Q96A26;F8W7Q4;E9PH05	Q96A26;F8W7Q4;E9PH05	4;4;3	4;4;3	4;4;3	Protein FAM162A	sp|Q96A26|F162A_HUMAN Protein FAM162A OS=Homo sapiens OX=9606 GN=FAM162A PE=1 SV=2;tr|F8W7Q4|F8W7Q4_HUMAN Protein FAM162A OS=Homo sapiens OX=9606 GN=FAM162A PE=1 SV=1;tr|E9PH05|E9PH05_HUMAN Protein FAM162A OS=Homo sapiens OX=9606 GN=FAM162A PE=1 SV=1	3	4	4	4	2	1	3	1	1	1	1	1	2	3	4	4	2	1	3	1	1	1	1	1	2	3	4	4	2	1	3	1	1	1	1	1
MRE11A	24.3685965120395	24.416028982453	24.5573066312328	24.4279670022398	24.4054204072472	24.3025697608658	P49959;F8W7U8;F5GXT0;F5H742;F5H256	P49959;F8W7U8	15;15;5;2;2	15;15;5;2;2	15;15;5;2;2	Double-strand break repair protein MRE11A	sp|P49959|MRE11_HUMAN Double-strand break repair protein MRE11 OS=Homo sapiens OX=9606 GN=MRE11 PE=1 SV=3;tr|F8W7U8|F8W7U8_HUMAN Double-strand break repair protein OS=Homo sapiens OX=9606 GN=MRE11 PE=1 SV=1	5	15	15	15	3	4	9	3	10	3	5	5	6	6	4	3	3	4	9	3	10	3	5	5	6	6	4	3	3	4	9	3	10	3	5	5
RTN4	26.5666989732382	26.6613932129611	26.5272661594991	26.5651596181806	26.6073845004964	26.5706125678601	F8W914;H7C106;A0A0U1RQR6	F8W914	7;3;2	7;3;2	2;0;0	Reticulon	tr|F8W914|F8W914_HUMAN Reticulon OS=Homo sapiens OX=9606 GN=RTN4 PE=1 SV=1	3	7	7	2	5	6	5	5	6	3	4	5	4	7	6	4	5	6	5	5	6	3	4	5	4	7	6	4	0	1	1	0	1	0	0	1
IGF2BP2	24.3248474683404	24.1553772279302	24.223614061817	24.419890760465	24.2881349822105	24.2727715773563	Q9Y6M1;F8W930	Q9Y6M1;F8W930	12;12	12;12	11;11	Insulin-like growth factor 2 mRNA-binding protein 2	sp|Q9Y6M1|IF2B2_HUMAN Insulin-like growth factor 2 mRNA-binding protein 2 OS=Homo sapiens OX=9606 GN=IGF2BP2 PE=1 SV=2;tr|F8W930|F8W930_HUMAN Insulin-like growth factor 2 mRNA-binding protein 2 OS=Homo sapiens OX=9606 GN=IGF2BP2 PE=1 SV=1	2	12	12	11	6	5	6	4	6	4	7	3	5	9	10	9	6	5	6	4	6	4	7	3	5	9	10	9	5	4	5	3	5	3	6	2
ARPC4;ARPC4-TTLL3	24.9688189922157	25.2653500699553	25.3554492308514	25.2948798432309	25.058334981233	24.9780596295182	P59998;F8WCF6;F8WDD7;A0A0A6YYG9;H7C0A3;R4GN08;F8WDW3;F8WE39	P59998;F8WCF6;F8WDD7;A0A0A6YYG9;H7C0A3	5;5;4;4;3;2;1;1	5;5;4;4;3;2;1;1	5;5;4;4;3;2;1;1	Actin-related protein 2/3 complex subunit 4	sp|P59998|ARPC4_HUMAN Actin-related protein 2/3 complex subunit 4 OS=Homo sapiens OX=9606 GN=ARPC4 PE=1 SV=3;tr|F8WCF6|F8WCF6_HUMAN Actin-related protein 2/3 complex subunit 4 OS=Homo sapiens OX=9606 GN=ARPC4-TTLL3 PE=3 SV=1;tr|F8WDD7|F8WDD7_HUMAN Actin-re	8	5	5	5	4	3	3	3	4	3	4	3	4	3	3	3	4	3	3	3	4	3	4	3	4	3	3	3	4	3	3	3	4	3	4	3
IPO11	24.0114586375245	24.1391491155111	24.1442935303143	24.2141566395833	24.3940790216008	24.107093170414	Q9UI26;F8WDV0;H0Y8M5;D6RJB1;D6RCN7	Q9UI26;F8WDV0	7;7;2;2;1	7;7;2;2;1	7;7;2;2;1	Importin-11	sp|Q9UI26|IPO11_HUMAN Importin-11 OS=Homo sapiens OX=9606 GN=IPO11 PE=1 SV=1;tr|F8WDV0|F8WDV0_HUMAN Importin-11 OS=Homo sapiens OX=9606 GN=IPO11 PE=1 SV=1	5	7	7	7	2	3	4	1	4	3	3	3	3	3	2	2	2	3	4	1	4	3	3	3	3	3	2	2	2	3	4	1	4	3	3	3
CPSF6	25.2860207299037	25.3000226476101	25.3406879137742	25.4035688614645	25.2101109517688	25.1615025128094	Q16630;F8WJN3;F8W084;A0A3B3ISW1	Q16630;F8WJN3	11;11;2;2	11;11;2;2	11;11;2;2	Cleavage and polyadenylation specificity factor subunit 6	sp|Q16630|CPSF6_HUMAN Cleavage and polyadenylation specificity factor subunit 6 OS=Homo sapiens OX=9606 GN=CPSF6 PE=1 SV=2;tr|F8WJN3|F8WJN3_HUMAN Cleavage and polyadenylation-specificity factor subunit 6 OS=Homo sapiens OX=9606 GN=CPSF6 PE=1 SV=1	4	11	11	11	5	6	9	6	7	6	4	7	6	7	6	7	5	6	9	6	7	6	4	7	6	7	6	7	5	6	9	6	7	6	4	7
	24.7440154522836	24.68126372338	24.7690072841805	24.7158631473559	4.62442714920931	24.3839663249236	G2XKQ0	G2XKQ0	4	4	2	Small ubiquitin-related modifier	sp|G2XKQ0|SUMO5_HUMAN Small ubiquitin-related modifier 5 OS=Homo sapiens OX=9606 GN=SUMO1P1 PE=1 SV=2	1	4	4	2	2	1	2	2	2	3	2	2	2	2	2	3	2	1	2	2	2	3	2	2	2	2	2	3	0	0	0	0	0	1	0	0
NDUFV1	0.920390320565859	0.922807115172014	0.92046019058597	24.5876072320563	4.62442714920931	24.8144561225491	P49821;G3V0I5;B4DE93;E9PQP1;H0YD04;H0YE81;E9PLC6;E9PPR0;E9PMX3;E9PPS5;E9PJL9;E9PPD6	P49821;G3V0I5;B4DE93	9;9;7;4;3;3;3;3;3;2;2;1	9;9;7;4;3;3;3;3;3;2;2;1	9;9;7;4;3;3;3;3;3;2;2;1	NADH dehydrogenase [ubiquinone] flavoprotein 1, mitochondrial	sp|P49821|NDUV1_HUMAN NADH dehydrogenase [ubiquinone] flavoprotein 1, mitochondrial OS=Homo sapiens OX=9606 GN=NDUFV1 PE=1 SV=4;tr|G3V0I5|G3V0I5_HUMAN NADH dehydrogenase [ubiquinone] flavoprotein 1, mitochondrial OS=Homo sapiens OX=9606 GN=NDUFV1 PE=1 SV=1	12	9	9	9	2	1	2	1	2	1	1	1	1	4	7	8	2	1	2	1	2	1	1	1	1	4	7	8	2	1	2	1	2	1	1	1
DPP3	25.1445269320525	25.340823716009	25.2518366102004	25.0763083756478	25.1455767728444	25.2524864240576	Q9NY33;G3V1D3;G3V180;E9PQ14;E9PPK9;E9PKK8;E9PNX5;E9PQF2	Q9NY33;G3V1D3;G3V180	21;21;21;6;5;4;3;2	21;21;21;6;5;4;3;2	21;21;21;6;5;4;3;2	Dipeptidyl peptidase 3	sp|Q9NY33|DPP3_HUMAN Dipeptidyl peptidase 3 OS=Homo sapiens OX=9606 GN=DPP3 PE=1 SV=2;tr|G3V1D3|G3V1D3_HUMAN Dipeptidyl peptidase 3 OS=Homo sapiens OX=9606 GN=DPP3 PE=1 SV=1;tr|G3V180|G3V180_HUMAN Dipeptidyl peptidase 3 OS=Homo sapiens OX=9606 GN=DPP3 PE=1	8	21	21	21	4	9	11	7	10	9	9	11	11	5	9	6	4	9	11	7	10	9	9	11	11	5	9	6	4	9	11	7	10	9	9	11
NUP160	23.4056151686435	23.4913050937572	23.2596869532836	4.59787498274219	4.62442714920931	23.1262072459337	Q12769;G3V198;E9PR16;E9PSI3	Q12769;G3V198;E9PR16	12;12;11;1	12;12;11;1	12;12;11;1	Nuclear pore complex protein Nup160	sp|Q12769|NU160_HUMAN Nuclear pore complex protein Nup160 OS=Homo sapiens OX=9606 GN=NUP160 PE=1 SV=3;tr|G3V198|G3V198_HUMAN Nuclear pore complex protein Nup160 (Fragment) OS=Homo sapiens OX=9606 GN=NUP160 PE=1 SV=2;tr|E9PR16|E9PR16_HUMAN Nuclear pore comp	4	12	12	12	1	1	2	1	3	1	2	2	2	9	7	8	1	1	2	1	3	1	2	2	2	9	7	8	1	1	2	1	3	1	2	2
GSDMD	24.7509301986443	24.8335938971578	25.0555657730161	24.6284526601796	24.887532261587	24.9897118618365	P57764;G3V1A6;E9PIB2;E9PQ48;E9PNZ0;E9PQR9	P57764;G3V1A6;E9PIB2	6;6;5;1;1;1	6;6;5;1;1;1	6;6;5;1;1;1	Gasdermin-D	sp|P57764|GSDMD_HUMAN Gasdermin-D OS=Homo sapiens OX=9606 GN=GSDMD PE=1 SV=1;tr|G3V1A6|G3V1A6_HUMAN Gasdermin domain containing 1, isoform CRA_d OS=Homo sapiens OX=9606 GN=GSDMD PE=1 SV=1;tr|E9PIB2|E9PIB2_HUMAN Gasdermin-D (Fragment) OS=Homo sapiens OX=960	6	6	6	6	3	4	3	4	4	3	3	3	4	2	3	3	3	4	3	4	4	3	3	3	4	2	3	3	3	4	3	4	4	3	3	3
API5	26.3940953808205	26.4363001784241	26.5255945249965	26.386517597773	26.3267342189095	26.3882597451063	Q9BZZ5;G3V1C3;E9PQK6;H0YER7	Q9BZZ5;G3V1C3	16;16;6;6	16;16;6;6	16;16;6;6	Apoptosis inhibitor 5	sp|Q9BZZ5|API5_HUMAN Apoptosis inhibitor 5 OS=Homo sapiens OX=9606 GN=API5 PE=1 SV=3;tr|G3V1C3|G3V1C3_HUMAN Apoptosis inhibitor 5 OS=Homo sapiens OX=9606 GN=API5 PE=1 SV=1	4	16	16	16	6	6	9	6	8	8	6	8	6	10	10	11	6	6	9	6	8	8	6	8	6	10	10	11	6	6	9	6	8	8	6	8
NRD1	24.3468540105063	24.3652624953938	24.5554354311769	24.5248028080089	24.5364701528331	24.4479619958495	O43847;G3V1R5;F5H7V1;H0Y5G9	O43847;G3V1R5;F5H7V1;H0Y5G9	11;11;9;7	11;11;9;7	11;11;9;7	Nardilysin	sp|O43847|NRDC_HUMAN Nardilysin OS=Homo sapiens OX=9606 GN=NRDC PE=1 SV=3;tr|G3V1R5|G3V1R5_HUMAN Nardilysin OS=Homo sapiens OX=9606 GN=NRDC PE=1 SV=1;tr|F5H7V1|F5H7V1_HUMAN Nardilysin OS=Homo sapiens OX=9606 GN=NRDC PE=1 SV=2;tr|H0Y5G9|H0Y5G9_HUMAN Nardily	4	11	11	11	7	7	9	7	7	8	6	7	8	2	4	2	7	7	9	7	7	8	6	7	8	2	4	2	7	7	9	7	7	8	6	7
ACYP1	23.6190772300449	23.5261171188745	4.60230095292985	4.59787498274219	4.62442714920931	23.6722803027233	G3V2U7;P07311;G3V3F8;G3V597	G3V2U7;P07311	4;3;1;1	4;3;1;1	4;3;1;1	Acylphosphatase;Acylphosphatase-1	tr|G3V2U7|G3V2U7_HUMAN Acylphosphatase OS=Homo sapiens OX=9606 GN=ACYP1 PE=1 SV=1;sp|P07311|ACYP1_HUMAN Acylphosphatase-1 OS=Homo sapiens OX=9606 GN=ACYP1 PE=1 SV=2	4	4	4	4	1	1	3	0	2	1	2	3	1	0	0	1	1	1	3	0	2	1	2	3	1	0	0	1	1	1	3	0	2	1	2	3
ATP5J2-PTCD1	4.60195160282929	26.6812369102281	26.7611644685017	4.59787498274219	4.62442714920931	26.9744317455713	G3V325;C9JJT5;O75127	G3V325;C9JJT5	7;5;2	7;5;2	5;3;2		tr|G3V325|G3V325_HUMAN ATP5MF-PTCD1 readthrough OS=Homo sapiens OX=9606 GN=ATP5MF-PTCD1 PE=4 SV=1;tr|C9JJT5|C9JJT5_HUMAN ATP5MF-PTCD1 readthrough OS=Homo sapiens OX=9606 GN=ATP5MF-PTCD1 PE=4 SV=2	3	7	7	5	1	1	3	1	2	1	1	2	3	4	4	3	1	1	3	1	2	1	1	2	3	4	4	3	0	0	1	0	0	0	0	0
DDX24	24.1591556344836	4.61403557586007	24.2388513603842	4.59787498274219	4.62442714920931	23.2385306934646	Q9GZR7;G3V529;A0A087WXU8;F5GYL3;A0A1W2PRR2	Q9GZR7;G3V529;A0A087WXU8;F5GYL3;A0A1W2PRR2	6;6;4;4;3	6;6;4;4;3	6;6;4;4;3	ATP-dependent RNA helicase DDX24	sp|Q9GZR7|DDX24_HUMAN ATP-dependent RNA helicase DDX24 OS=Homo sapiens OX=9606 GN=DDX24 PE=1 SV=1;tr|G3V529|G3V529_HUMAN ATP-dependent RNA helicase DDX24 OS=Homo sapiens OX=9606 GN=DDX24 PE=1 SV=1;tr|A0A087WXU8|A0A087WXU8_HUMAN ATP-dependent RNA helicase D	5	6	6	6	0	0	1	1	3	2	2	2	3	2	2	2	0	0	1	1	3	2	2	2	3	2	2	2	0	0	1	1	3	2	2	2
TEP1	0.920390320565859	0.922807115172014	0.92046019058597	4.59787498274219	4.62442714920931	27.4609991234703	Q99973;G3V5X7;G3V470;G3V2A4	Q99973;G3V5X7;G3V470;G3V2A4	6;6;4;3	6;6;4;3	6;6;4;3	Telomerase protein component 1	sp|Q99973|TEP1_HUMAN Telomerase protein component 1 OS=Homo sapiens OX=9606 GN=TEP1 PE=1 SV=2;tr|G3V5X7|G3V5X7_HUMAN Telomerase protein component 1 OS=Homo sapiens OX=9606 GN=TEP1 PE=1 SV=1;tr|G3V470|G3V470_HUMAN Telomerase protein component 1 OS=Homo sapi	4	6	6	6	1	1	2	0	2	1	1	1	1	1	1	1	1	1	2	0	2	1	1	1	1	1	1	1	1	1	2	0	2	1	1	1
USP11	4.60195160282929	23.3490835722093	23.5301719807147	0.919574996548437	0.924885429841861	0.920624336088298	P51784;G5E9A6	P51784;G5E9A6	10;10	9;9	9;9	Ubiquitin carboxyl-terminal hydrolase 11;Ubiquitin carboxyl-terminal hydrolase	sp|P51784|UBP11_HUMAN Ubiquitin carboxyl-terminal hydrolase 11 OS=Homo sapiens OX=9606 GN=USP11 PE=1 SV=3;tr|G5E9A6|G5E9A6_HUMAN Ubiquitin carboxyl-terminal hydrolase OS=Homo sapiens OX=9606 GN=USP11 PE=1 SV=1	2	10	9	9	2	1	2	1	2	3	1	3	3	3	3	3	1	0	1	0	1	2	0	2	2	2	2	2	1	0	1	0	1	2	0	2
PFN2	25.7847408672111	25.8779017447017	25.8460852573089	26.0624788526019	26.0835694085565	25.7616210255957	G5E9Q6;C9J0J7;C9JQ45	G5E9Q6;C9J0J7;C9JQ45	9;7;6	9;7;6	3;3;0	Profilin	tr|G5E9Q6|G5E9Q6_HUMAN Profilin OS=Homo sapiens OX=9606 GN=PFN2 PE=1 SV=1;tr|C9J0J7|C9J0J7_HUMAN Profilin OS=Homo sapiens OX=9606 GN=PFN2 PE=1 SV=1;tr|C9JQ45|C9JQ45_HUMAN Profilin OS=Homo sapiens OX=9606 GN=PFN2 PE=1 SV=1	3	9	9	3	4	3	4	4	3	4	4	5	4	5	6	4	4	3	4	4	3	4	4	5	4	5	6	4	2	1	2	2	1	2	2	2
MRPS22	24.7018161925182	24.710302813442	24.5912648351332	24.8473762596687	24.7974873838764	4.60312168044149	P82650;G5E9W7;G5E9V5;H7C5L9;H7C5H3;H7C5F2;C9J5D8	P82650;G5E9W7;G5E9V5;H7C5L9	12;12;12;6;5;5;1	12;12;12;6;5;5;1	12;12;12;6;5;5;1	28S ribosomal protein S22, mitochondrial	sp|P82650|RT22_HUMAN 28S ribosomal protein S22, mitochondrial OS=Homo sapiens OX=9606 GN=MRPS22 PE=1 SV=1;tr|G5E9W7|G5E9W7_HUMAN 28S ribosomal protein S22, mitochondrial OS=Homo sapiens OX=9606 GN=MRPS22 PE=1 SV=1;tr|G5E9V5|G5E9V5_HUMAN 28S ribosomal prote	7	12	12	12	2	2	1	1	1	1	2	2	3	8	6	6	2	2	1	1	1	1	2	2	3	8	6	6	2	2	1	1	1	1	2	2
CELF1	25.6743562978516	25.5773278607819	25.8281068415729	25.5162605393621	25.7025033034297	25.8133065939195	G5EA30;Q92879;E9PKU1;E9PQK4;E9PSH0;F5H0D8;F5H4Y5;E9PKA1;F5H3J7	G5EA30;Q92879	15;14;6;5;5;4;3;2;1	15;14;6;5;5;4;3;2;1	12;11;5;4;4;3;2;2;1	CUGBP Elav-like family member 1	tr|G5EA30|G5EA30_HUMAN CUG triplet repeat, RNA binding protein 1, isoform CRA_c OS=Homo sapiens OX=9606 GN=CELF1 PE=1 SV=1;sp|Q92879|CELF1_HUMAN CUGBP Elav-like family member 1 OS=Homo sapiens OX=9606 GN=CELF1 PE=1 SV=2	9	15	15	12	7	5	9	8	10	7	5	8	7	10	13	11	7	5	9	8	10	7	5	8	7	10	13	11	5	3	7	6	8	6	3	6
HNRNPH1	26.9105649654131	26.9166135315776	27.1077915946669	27.0029236643213	26.925356132459	27.2550287139351	P31943;G8JLB6;E9PCY7;D6RBM0;D6RIU0;D6RIT2;D6RDU3;D6RAM1;D6RIH9;D6R9T0;D6RFM3;D6RJ04;E5RGV0;E7EQJ0;E7EN40;H0YB39;D6RDL0;E5RGH4;D6RF17;H0YAQ2;H0YBG7;H0YBD7;D6R9D3;E5RJ94	P31943;G8JLB6;E9PCY7;D6RBM0;D6RIU0;D6RIT2;D6RDU3;D6RAM1;D6RIH9;D6R9T0;D6RFM3;D6RJ04;E5RGV0	17;17;16;12;11;11;10;10;10;10;10;10;9;8;8;7;6;5;5;4;4;4;3;2	15;15;14;12;11;11;10;10;10;10;10;10;9;8;8;5;6;5;5;4;2;2;3;2	9;9;8;7;7;8;7;7;7;7;7;7;4;7;6;2;6;1;5;1;1;1;3;2	Heterogeneous nuclear ribonucleoprotein H;Heterogeneous nuclear ribonucleoprotein H, N-terminally processed	sp|P31943|HNRH1_HUMAN Heterogeneous nuclear ribonucleoprotein H OS=Homo sapiens OX=9606 GN=HNRNPH1 PE=1 SV=4;tr|G8JLB6|G8JLB6_HUMAN Heterogeneous nuclear ribonucleoprotein H OS=Homo sapiens OX=9606 GN=HNRNPH1 PE=1 SV=1;tr|E9PCY7|E9PCY7_HUMAN Heterogeneous	24	17	15	9	11	10	9	11	11	11	11	14	11	16	12	15	9	8	7	9	9	9	9	12	9	14	10	13	4	4	3	4	4	4	4	6
ERC1	0.920390320565859	0.922807115172014	0.92046019058597	4.59787498274219	4.62442714920931	23.8481407533163	Q8IUD2;G8JLD3;X6RLX0;X6RM00;K7EPP6;O15083;H7C4G9;K7EP25;K7EIZ7	Q8IUD2;G8JLD3;X6RLX0;X6RM00;K7EPP6	8;8;8;7;4;2;2;1;1	8;8;8;7;4;2;2;1;1	8;8;8;7;4;2;2;1;1	ELKS/Rab6-interacting/CAST family member 1	sp|Q8IUD2|RB6I2_HUMAN ELKS/Rab6-interacting/CAST family member 1 OS=Homo sapiens OX=9606 GN=ERC1 PE=1 SV=1;tr|G8JLD3|G8JLD3_HUMAN ELKS/Rab6-interacting/CAST family member 1 OS=Homo sapiens OX=9606 GN=ERC1 PE=1 SV=1;tr|X6RLX0|X6RLX0_HUMAN ELKS/Rab6-interact	9	8	8	8	0	0	3	2	1	1	0	1	1	3	4	4	0	0	3	2	1	1	0	1	1	3	4	4	0	0	3	2	1	1	0	1
NELFCD;TH1L	4.60195160282929	4.61403557586007	23.4903259996979	4.59787498274219	4.62442714920931	23.3633252295186	Q8IXH7;H0UI80;X6RLT1	Q8IXH7;H0UI80;X6RLT1	5;5;5	5;5;5	5;5;5	Negative elongation factor C/D	sp|Q8IXH7|NELFD_HUMAN Negative elongation factor C/D OS=Homo sapiens OX=9606 GN=NELFCD PE=1 SV=2;tr|H0UI80|H0UI80_HUMAN Negative elongation factor C/D OS=Homo sapiens OX=9606 GN=NELFCD PE=1 SV=1;tr|X6RLT1|X6RLT1_HUMAN Negative elongation factor C/D (Fragme	3	5	5	5	0	0	3	0	2	0	0	0	3	3	1	4	0	0	3	0	2	0	0	0	3	3	1	4	0	0	3	0	2	0	0	0
DPM1	25.2891557611971	25.0287579565593	25.4561024489278	25.500998899599	25.3831753375373	25.5358475027519	O60762;Q5QPK2;H0Y368;Q5QPJ9	O60762;Q5QPK2;H0Y368;Q5QPJ9	11;11;11;6	11;11;11;6	11;11;11;6	Dolichol-phosphate mannosyltransferase subunit 1	sp|O60762|DPM1_HUMAN Dolichol-phosphate mannosyltransferase subunit 1 OS=Homo sapiens OX=9606 GN=DPM1 PE=1 SV=1;tr|Q5QPK2|Q5QPK2_HUMAN Dolichol-phosphate mannosyltransferase subunit 1 OS=Homo sapiens OX=9606 GN=DPM1 PE=1 SV=1;tr|H0Y368|H0Y368_HUMAN Dolicho	4	11	11	11	3	3	7	4	5	7	4	3	7	8	9	8	3	3	7	4	5	7	4	3	7	8	9	8	3	3	7	4	5	7	4	3
ERGIC3	24.1232101744669	23.5425048097423	24.0246216173399	23.6567643865508	23.6641633968692	24.3409595054619	Q9Y282;H0Y5K5;A0A1W2PPS8;H0Y621;H0Y802;H0Y6Z0;A6PVJ2;A0A0C4DH46	Q9Y282;H0Y5K5;A0A1W2PPS8;H0Y621;H0Y802;H0Y6Z0	4;4;3;3;2;2;1;1	4;4;3;3;2;2;1;1	4;4;3;3;2;2;1;1	Endoplasmic reticulum-Golgi intermediate compartment protein 3	sp|Q9Y282|ERGI3_HUMAN Endoplasmic reticulum-Golgi intermediate compartment protein 3 OS=Homo sapiens OX=9606 GN=ERGIC3 PE=1 SV=1;tr|H0Y5K5|H0Y5K5_HUMAN Endoplasmic reticulum-Golgi intermediate compartment protein 3 (Fragment) OS=Homo sapiens OX=9606 GN=ERG	8	4	4	4	3	3	2	3	3	1	3	3	3	2	3	3	3	3	2	3	3	1	3	3	3	2	3	3	3	3	2	3	3	1	3	3
HNRNPD	29.4035688614645	29.4939636516101	29.5361959234117	29.6121742355268	29.5319647077557	29.4893577261235	Q14103;H0Y8G5;H0YA96;D6RAF8;D6RF44;D6RBQ9;D6RD83	Q14103;H0Y8G5;H0YA96;D6RAF8;D6RF44	25;25;23;18;13;10;9	25;25;23;18;13;10;9	23;23;21;16;11;8;9	Heterogeneous nuclear ribonucleoprotein D0	sp|Q14103|HNRPD_HUMAN Heterogeneous nuclear ribonucleoprotein D0 OS=Homo sapiens OX=9606 GN=HNRNPD PE=1 SV=1;tr|H0Y8G5|H0Y8G5_HUMAN Heterogeneous nuclear ribonucleoprotein D0 (Fragment) OS=Homo sapiens OX=9606 GN=HNRNPD PE=1 SV=8;tr|H0YA96|H0YA96_HUMAN Het	7	25	25	23	13	11	16	14	14	13	12	17	12	16	17	15	13	11	16	14	14	13	12	17	12	16	17	15	11	10	15	13	13	12	11	16
DNPH1	24.4073668390601	24.6055206626132	24.5846285864287	24.7309667675534	24.4750644527499	24.6714166720235	O43598;H0Y8X4	O43598;H0Y8X4	3;3	3;3	3;3	2-deoxynucleoside 5-phosphate N-hydrolase 1	sp|O43598|DNPH1_HUMAN 2-deoxynucleoside 5-phosphate N-hydrolase 1 OS=Homo sapiens OX=9606 GN=DNPH1 PE=1 SV=1;tr|H0Y8X4|H0Y8X4_HUMAN 2-deoxynucleoside 5-phosphate N-hydrolase 1 (Fragment) OS=Homo sapiens OX=9606 GN=DNPH1 PE=1 SV=1	2	3	3	3	3	2	3	3	2	2	2	3	3	2	2	2	3	2	3	3	2	2	2	3	3	2	2	2	3	2	3	3	2	2	2	3
MINA	0.920390320565859	0.922807115172014	0.92046019058597	23.1364917860102	4.62442714920931	4.60312168044149	Q8IUF8;H0Y9L8	Q8IUF8;H0Y9L8	2;2	2;2	2;2	Bifunctional lysine-specific demethylase and histidyl-hydroxylase MINA	sp|Q8IUF8|RIOX2_HUMAN Ribosomal oxygenase 2 OS=Homo sapiens OX=9606 GN=RIOX2 PE=1 SV=1;tr|H0Y9L8|H0Y9L8_HUMAN Bifunctional lysine-specific demethylase and histidyl-hydroxylase (Fragment) OS=Homo sapiens OX=9606 GN=RIOX2 PE=1 SV=1	2	2	2	2	2	0	1	1	1	0	0	1	0	1	0	1	2	0	1	1	1	0	0	1	0	1	0	1	2	0	1	1	1	0	0	1
RRM2B	25.4607335962958	25.5667134876378	25.7121411435872	25.6427330499605	25.6693094037477	25.3144432896593	Q7LG56;H0YAV1;A0A0C4DGZ6	Q7LG56;H0YAV1;A0A0C4DGZ6	10;10;8	8;8;6	8;8;6	Ribonucleoside-diphosphate reductase subunit M2 B	sp|Q7LG56|RIR2B_HUMAN Ribonucleoside-diphosphate reductase subunit M2 B OS=Homo sapiens OX=9606 GN=RRM2B PE=1 SV=1;tr|H0YAV1|H0YAV1_HUMAN Ribonucleoside-diphosphate reductase subunit M2 B (Fragment) OS=Homo sapiens OX=9606 GN=RRM2B PE=1 SV=1;tr|A0A0C4DGZ6|	3	10	8	8	3	5	5	2	5	5	4	6	7	3	3	2	3	5	4	2	4	5	4	5	7	2	3	2	3	5	4	2	4	5	4	5
IMPA1	25.1906903753819	4.61403557586007	25.1674104888447	25.5189935712854	24.9139233391952	25.2735898855187	P29218;H0YBL1;E5RIP7;E5RG13;E5RHE9;E5RGY4;E5RG94;E5RI82;E5RIF4	P29218;H0YBL1;E5RIP7;E5RG13	7;7;6;5;3;3;2;2;1	7;7;6;5;3;3;2;2;1	7;7;6;5;3;3;2;2;1	Inositol monophosphatase 1	sp|P29218|IMPA1_HUMAN Inositol monophosphatase 1 OS=Homo sapiens OX=9606 GN=IMPA1 PE=1 SV=1;tr|H0YBL1|H0YBL1_HUMAN Inositol-1-monophosphatase (Fragment) OS=Homo sapiens OX=9606 GN=IMPA1 PE=1 SV=1;tr|E5RIP7|E5RIP7_HUMAN Inositol-1-monophosphatase (Fragment)	9	7	7	7	2	3	3	3	1	2	3	1	1	2	3	2	2	3	3	3	1	2	3	1	1	2	3	2	2	3	3	3	1	2	3	1
TPD52	26.2999178754602	26.3231300967107	26.2980306744884	26.3527413649218	26.284397702222	26.1700688482037	H0YC42;P55327;H0YC44;U3KQQ8;E5RK35	H0YC42;P55327	12;9;4;2;1	12;9;4;2;1	5;5;0;0;1	Tumor protein D52	tr|H0YC42|H0YC42_HUMAN Uncharacterized protein OS=Homo sapiens OX=9606 PE=1 SV=2;sp|P55327|TPD52_HUMAN Tumor protein D52 OS=Homo sapiens OX=9606 GN=TPD52 PE=1 SV=2	5	12	12	5	7	6	8	6	8	6	8	8	8	7	7	6	7	6	8	6	8	6	8	8	8	7	7	6	3	3	3	3	3	3	3	4
PPP5C	25.836943539297	26.1153726481786	26.2474426943634	26.0346465159217	4.62442714920931	26.2615890851603	P53041;H0YDU8;A8MU39	P53041;H0YDU8	6;6;2	6;6;2	6;6;2	Serine/threonine-protein phosphatase 5;Serine/threonine-protein phosphatase	sp|P53041|PPP5_HUMAN Serine/threonine-protein phosphatase 5 OS=Homo sapiens OX=9606 GN=PPP5C PE=1 SV=1;tr|H0YDU8|H0YDU8_HUMAN Serine/threonine-protein phosphatase (Fragment) OS=Homo sapiens OX=9606 GN=PPP5C PE=1 SV=1	3	6	6	6	3	1	2	1	2	1	2	3	2	0	2	1	3	1	2	1	2	1	2	3	2	0	2	1	3	1	2	1	2	1	2	3
TEAD1;TEAD4;TEAD3;TEAD2	4.60195160282929	25.9033650038271	4.60230095292985	25.6534606804932	4.62442714920931	4.60312168044149	P28347;H0YEJ9;H0YE88;Q15561;Q99594;Q15562;H0YGS2;H0YG62;E9PKB7;A0A0A0MRF3;Q53GI4;A0A1X7SBS4	P28347;H0YEJ9;H0YE88;Q15561;Q99594;Q15562;H0YGS2;H0YG62;E9PKB7;A0A0A0MRF3;Q53GI4;A0A1X7SBS4	4;4;4;2;2;2;2;2;2;2;2;2	4;4;4;2;2;2;2;2;2;2;2;2	4;4;4;2;2;2;2;2;2;2;2;2	Transcriptional enhancer factor TEF-1;Transcriptional enhancer factor TEF-3;Transcriptional enhancer factor TEF-5;Transcriptional enhancer factor TEF-4	sp|P28347|TEAD1_HUMAN Transcriptional enhancer factor TEF-1 OS=Homo sapiens OX=9606 GN=TEAD1 PE=1 SV=2;tr|H0YEJ9|H0YEJ9_HUMAN Transcriptional enhancer factor TEF-1 OS=Homo sapiens OX=9606 GN=TEAD1 PE=1 SV=1;tr|H0YE88|H0YE88_HUMAN Transcriptional enhancer f	12	4	4	4	2	0	1	1	0	0	0	2	0	1	3	1	2	0	1	1	0	0	0	2	0	1	3	1	2	0	1	1	0	0	0	2
SSSCA1	4.60195160282929	24.0579633069443	23.922795610656	24.0979626655776	4.62442714920931	4.60312168044149	O60232;H0YEB6;G3V1B8;E9PK41;H0YEK1	O60232;H0YEB6;G3V1B8	3;3;2;1;1	3;3;2;1;1	3;3;2;1;1	Sjoegren syndrome/scleroderma autoantigen 1	sp|O60232|ZNRD2_HUMAN Protein ZNRD2 OS=Homo sapiens OX=9606 GN=ZNRD2 PE=1 SV=1;tr|H0YEB6|H0YEB6_HUMAN Protein ZNRD2 (Fragment) OS=Homo sapiens OX=9606 GN=ZNRD2 PE=1 SV=1;tr|G3V1B8|G3V1B8_HUMAN Protein ZNRD2 OS=Homo sapiens OX=9606 GN=ZNRD2 PE=1 SV=1	5	3	3	3	2	1	1	2	2	1	1	2	2	2	1	2	2	1	1	2	2	1	1	2	2	2	1	2	2	1	1	2	2	1	1	2
PUM1	0.920390320565859	0.922807115172014	0.92046019058597	22.7812876666298	4.62442714920931	4.60312168044149	Q14671;H0YEH2;Q5T1Z4;Q5T1Z8;H0YDK8;E9PR38;H0YDC5;H0YC97	Q14671;H0YEH2;Q5T1Z4;Q5T1Z8;H0YDK8;E9PR38	8;8;8;8;7;7;2;2	8;8;8;8;7;7;2;2	5;5;5;5;4;4;1;1	Pumilio homolog 1	sp|Q14671|PUM1_HUMAN Pumilio homolog 1 OS=Homo sapiens OX=9606 GN=PUM1 PE=1 SV=3;tr|H0YEH2|H0YEH2_HUMAN Pumilio homolog 1 (Fragment) OS=Homo sapiens OX=9606 GN=PUM1 PE=1 SV=1;tr|Q5T1Z4|Q5T1Z4_HUMAN Pumilio homolog 1 OS=Homo sapiens OX=9606 GN=PUM1 PE=1 SV=	8	8	8	5	3	0	1	2	2	1	0	1	1	4	2	2	3	0	1	2	2	1	0	1	1	4	2	2	2	0	1	1	1	1	0	0
C8orf82	24.3142358220692	23.9061896533828	24.1059749878539	24.3599789946815	24.4040563407869	24.2801551023673	Q6P1X6;H0YF29	Q6P1X6;H0YF29	7;7	7;7	7;7	UPF0598 protein C8orf82	sp|Q6P1X6|CH082_HUMAN UPF0598 protein C8orf82 OS=Homo sapiens OX=9606 GN=C8orf82 PE=1 SV=2;tr|H0YF29|H0YF29_HUMAN UPF0598 protein C8orf82 (Fragment) OS=Homo sapiens OX=9606 GN=C8orf82 PE=1 SV=1	2	7	7	7	4	5	5	4	5	3	2	5	6	5	4	7	4	5	5	4	5	3	2	5	6	5	4	7	4	5	5	4	5	3	2	5
CRIP2	4.60195160282929	24.3501633327917	24.4178324320001	24.2170447706505	24.4448698066202	24.6409143528865	P52943;H0YFA4;H0YHD8	P52943;H0YFA4	3;3;1	3;3;1	3;3;1	Cysteine-rich protein 2	sp|P52943|CRIP2_HUMAN Cysteine-rich protein 2 OS=Homo sapiens OX=9606 GN=CRIP2 PE=1 SV=1;tr|H0YFA4|H0YFA4_HUMAN Cysteine-rich protein 2 (Fragment) OS=Homo sapiens OX=9606 GN=CRIP2 PE=1 SV=1	3	3	3	3	2	2	2	1	1	3	0	2	2	1	1	1	2	2	2	1	1	3	0	2	2	1	1	1	2	2	2	1	1	3	0	2
HADHA	26.5207477903151	26.6024372241615	26.6393418127912	26.7570998205138	26.7186875521375	26.6764024068237	P40939;H0YFD6;A0A2R8Y4F5;A0A2R8YG21;A0A2R8Y688	P40939;H0YFD6;A0A2R8Y4F5;A0A2R8YG21	44;44;41;23;13	44;44;41;23;13	44;44;41;23;13	Trifunctional enzyme subunit alpha, mitochondrial;Long-chain enoyl-CoA hydratase;Long chain 3-hydroxyacyl-CoA dehydrogenase	sp|P40939|ECHA_HUMAN Trifunctional enzyme subunit alpha, mitochondrial OS=Homo sapiens OX=9606 GN=HADHA PE=1 SV=2;tr|H0YFD6|H0YFD6_HUMAN Trifunctional enzyme subunit alpha, mitochondrial OS=Homo sapiens OX=9606 GN=HADHA PE=1 SV=2;tr|A0A2R8Y4F5|A0A2R8Y4F5_H	5	44	44	44	21	21	26	21	18	21	22	24	26	35	39	29	21	21	26	21	18	21	22	24	26	35	39	29	21	21	26	21	18	21	22	24
REXO2	24.6944488622412	24.3958447463562	24.9978300115929	25.0703420892166	24.4695479218447	24.7588795132738	Q9Y3B8;H0YG54;H0YGR4;F5GYG5	Q9Y3B8;H0YG54;H0YGR4;F5GYG5	9;9;9;8	9;9;9;8	9;9;9;8	Oligoribonuclease, mitochondrial	sp|Q9Y3B8|ORN_HUMAN Oligoribonuclease, mitochondrial OS=Homo sapiens OX=9606 GN=REXO2 PE=1 SV=3;tr|H0YG54|H0YG54_HUMAN Oligoribonuclease, mitochondrial OS=Homo sapiens OX=9606 GN=REXO2 PE=1 SV=2;tr|H0YGR4|H0YGR4_HUMAN Oligoribonuclease, mitochondrial (Frag	4	9	9	9	5	2	5	2	3	4	3	2	6	3	4	3	5	2	5	2	3	4	3	2	6	3	4	3	5	2	5	2	3	4	3	2
ABCF1	24.6942362948265	24.6504233402429	24.6666574398023	24.9340910790929	24.740108075849	24.8157757278414	Q8NE71;H0YGW7;A0A0G2JIC2	Q8NE71;H0YGW7	11;11;4	11;11;4	11;11;4	ATP-binding cassette sub-family F member 1	sp|Q8NE71|ABCF1_HUMAN ATP-binding cassette sub-family F member 1 OS=Homo sapiens OX=9606 GN=ABCF1 PE=1 SV=2;tr|H0YGW7|H0YGW7_HUMAN ATP-binding cassette sub-family F member 1 (Fragment) OS=Homo sapiens OX=9606 GN=ABCF1 PE=1 SV=1	3	11	11	11	5	3	4	5	6	4	6	6	6	6	7	6	5	3	4	5	6	4	6	6	6	6	7	6	5	3	4	5	6	4	6	6
PPP2R5C	0.920390320565859	0.922807115172014	0.92046019058597	23.2230837242149	23.5271915742486	23.7668863418084	Q13362;Q96B13;H0YJ75;H0YJZ3;H0YN84;G3V2U3	Q13362;Q96B13;H0YJ75	4;4;4;1;1;1	3;3;3;0;1;1	2;2;2;0;1;1	Serine/threonine-protein phosphatase 2A 56 kDa regulatory subunit gamma isoform	sp|Q13362|2A5G_HUMAN Serine/threonine-protein phosphatase 2A 56 kDa regulatory subunit gamma isoform OS=Homo sapiens OX=9606 GN=PPP2R5C PE=1 SV=3;tr|Q96B13|Q96B13_HUMAN Serine/threonine-protein phosphatase 2A 56 kDa regulatory subunit OS=Homo sapiens OX=96	6	4	3	2	2	2	2	1	1	0	0	1	0	1	1	1	2	2	2	1	1	0	0	1	0	1	1	1	1	1	1	0	1	0	0	0
YY1	0.920390320565859	0.922807115172014	0.92046019058597	4.59787498274219	4.62442714920931	22.9745805370228	P25490;H0YJV7;Q96MM3	P25490;H0YJV7	4;4;1	4;4;1	2;2;0	Transcriptional repressor protein YY1	sp|P25490|TYY1_HUMAN Transcriptional repressor protein YY1 OS=Homo sapiens OX=9606 GN=YY1 PE=1 SV=2;tr|H0YJV7|H0YJV7_HUMAN Transcriptional repressor protein YY1 (Fragment) OS=Homo sapiens OX=9606 GN=YY1 PE=1 SV=1	3	4	4	2	0	0	2	0	0	0	0	1	0	3	3	4	0	0	2	0	0	0	0	1	0	3	3	4	0	0	2	0	0	0	0	0
CERS2	4.60195160282929	4.61403557586007	23.9639339411185	4.59787498274219	4.62442714920931	23.8531001118144	Q96G23;Q5SZE2;Q5SZE3;H0YKH6;Q5SZE4;Q5SZE1;H0YNU7	Q96G23;Q5SZE2;Q5SZE3;H0YKH6;Q5SZE4;Q5SZE1;H0YNU7	3;3;3;3;3;3;3	3;3;3;3;3;3;3	3;3;3;3;3;3;3	Ceramide synthase 2	sp|Q96G23|CERS2_HUMAN Ceramide synthase 2 OS=Homo sapiens OX=9606 GN=CERS2 PE=1 SV=1;tr|Q5SZE2|Q5SZE2_HUMAN Ceramide synthase 2 (Fragment) OS=Homo sapiens OX=9606 GN=CERS2 PE=1 SV=8;tr|Q5SZE3|Q5SZE3_HUMAN Ceramide synthase 2 (Fragment) OS=Homo sapiens OX=9	7	3	3	3	0	0	2	0	2	0	1	1	2	1	2	1	0	0	2	0	2	0	1	1	2	1	2	1	0	0	2	0	2	0	1	1
LDLR	0.920390320565859	0.922807115172014	0.92046019058597	4.59787498274219	4.62442714920931	24.0964352809435	P01130;J3KMZ9;H0YMD1;H0YM92;H0YMQ3	P01130;J3KMZ9;H0YMD1;H0YM92	6;6;6;3;2	6;6;6;3;2	6;6;6;3;2	Low-density lipoprotein receptor	sp|P01130|LDLR_HUMAN Low-density lipoprotein receptor OS=Homo sapiens OX=9606 GN=LDLR PE=1 SV=1;tr|J3KMZ9|J3KMZ9_HUMAN Low-density lipoprotein receptor (Fragment) OS=Homo sapiens OX=9606 GN=LDLR PE=1 SV=1;tr|H0YMD1|H0YMD1_HUMAN Low-density lipoprotein rece	5	6	6	6	1	1	3	1	2	1	1	1	1	3	4	4	1	1	3	1	2	1	1	1	1	3	4	4	1	1	3	1	2	1	1	1
ANP32A	27.2110398649686	27.1963864560303	26.9926967044424	27.3891136148786	27.1829089521128	27.2488907291537	P39687;H0YN26;H7BZ09;O95626;O43423	P39687;H0YN26	14;14;4;2;2	14;14;4;2;2	11;11;3;2;2	Acidic leucine-rich nuclear phosphoprotein 32 family member A	sp|P39687|AN32A_HUMAN Acidic leucine-rich nuclear phosphoprotein 32 family member A OS=Homo sapiens OX=9606 GN=ANP32A PE=1 SV=1;tr|H0YN26|H0YN26_HUMAN Acidic leucine-rich nuclear phosphoprotein 32 family member A OS=Homo sapiens OX=9606 GN=ANP32A PE=1 SV=1	5	14	14	11	9	6	7	6	6	6	6	7	6	10	12	8	9	6	7	6	6	6	6	7	6	10	12	8	7	5	6	5	5	5	5	6
WDR61	23.248177753652	23.6475717298373	23.9353506819526	4.59787498274219	4.62442714920931	24.1295125709512	Q9GZS3;H0YN81;H0YL19;H0YMF9;H3BQA8;H0YM76;H0YLA1	Q9GZS3;H0YN81;H0YL19;H0YMF9	7;7;6;4;3;1;1	7;7;6;4;3;1;1	7;7;6;4;3;1;1	WD repeat-containing protein 61;WD repeat-containing protein 61, N-terminally processed	sp|Q9GZS3|WDR61_HUMAN WD repeat-containing protein 61 OS=Homo sapiens OX=9606 GN=WDR61 PE=1 SV=1;tr|H0YN81|H0YN81_HUMAN WD repeat-containing protein 61 (Fragment) OS=Homo sapiens OX=9606 GN=WDR61 PE=1 SV=1;tr|H0YL19|H0YL19_HUMAN WD repeat-containing protei	7	7	7	7	1	1	3	1	3	2	2	2	2	2	4	2	1	1	3	1	3	2	2	2	2	2	4	2	1	1	3	1	3	2	2	2
SEC11A	23.9533147798264	23.8123520338977	24.0087260980092	23.9820702667709	24.3109122766388	24.047933326016	P67812;H0YNG3;H0YNX5;H0YNA5;H0YKT4	P67812;H0YNG3;H0YNX5;H0YNA5	3;3;2;2;1	3;3;2;2;1	3;3;2;2;1	Signal peptidase complex catalytic subunit SEC11A;Signal peptidase complex catalytic subunit SEC11;Signal peptidase I	sp|P67812|SC11A_HUMAN Signal peptidase complex catalytic subunit SEC11A OS=Homo sapiens OX=9606 GN=SEC11A PE=1 SV=1;tr|H0YNG3|H0YNG3_HUMAN Signal peptidase complex catalytic subunit SEC11 OS=Homo sapiens OX=9606 GN=SEC11A PE=1 SV=1;tr|H0YNX5|H0YNX5_HUMAN S	5	3	3	3	2	2	2	1	2	2	2	3	2	2	3	3	2	2	2	1	2	2	2	3	2	2	3	3	2	2	2	1	2	2	2	3
RNPS1	4.60195160282929	24.3967594572502	24.2144531243852	4.59787498274219	24.1243150831956	24.4524307884592	Q15287;H3BV80;H3BMM9;H3BTC0;H3BPG5;H3BMS0	Q15287;H3BV80;H3BMM9;H3BTC0;H3BPG5;H3BMS0	6;6;6;6;4;4	6;6;6;6;4;4	6;6;6;6;4;4	RNA-binding protein with serine-rich domain 1	sp|Q15287|RNPS1_HUMAN RNA-binding protein with serine-rich domain 1 OS=Homo sapiens OX=9606 GN=RNPS1 PE=1 SV=1;tr|H3BV80|H3BV80_HUMAN RNA-binding protein with serine-rich domain 1 OS=Homo sapiens OX=9606 GN=RNPS1 PE=1 SV=2;tr|H3BMM9|H3BMM9_HUMAN RNA-bindin	6	6	6	6	1	2	2	2	5	3	1	2	4	5	5	5	1	2	2	2	5	3	1	2	4	5	5	5	1	2	2	2	5	3	1	2
IST1	4.60195160282929	23.6993292884192	23.8189963573777	23.7684016187473	23.6010489412016	4.60312168044149	P53990;H3BMU1;H3BUI0;J3KR23;H3BQF7;F5GXM3	P53990;H3BMU1;H3BUI0;J3KR23;H3BQF7;F5GXM3	4;4;4;4;3;2	4;4;4;4;3;2	4;4;4;4;3;2	IST1 homolog	sp|P53990|IST1_HUMAN IST1 homolog OS=Homo sapiens OX=9606 GN=IST1 PE=1 SV=1;tr|H3BMU1|H3BMU1_HUMAN IST1 homolog (Fragment) OS=Homo sapiens OX=9606 GN=IST1 PE=1 SV=1;tr|H3BUI0|H3BUI0_HUMAN IST1 homolog (Fragment) OS=Homo sapiens OX=9606 GN=IST1 PE=1 SV=1;tr	6	4	4	4	2	2	3	2	2	0	1	2	2	1	1	1	2	2	3	2	2	0	1	2	2	1	1	1	2	2	3	2	2	0	1	2
RPS15A	0.920390320565859	0.922807115172014	0.92046019058597	24.19197066235	4.62442714920931	24.821626080712	H3BN98;I3L246;H3BV27;H3BT37;I3L303;Q15041;H3BPJ2	H3BN98;I3L246	9;7;3;3;3;2;2	2;0;0;0;0;2;2	2;0;0;0;0;2;2		tr|H3BN98|H3BN98_HUMAN Uncharacterized protein (Fragment) OS=Homo sapiens OX=9606 PE=4 SV=2;tr|I3L246|I3L246_HUMAN 40S ribosomal protein S15a OS=Homo sapiens OX=9606 GN=RPS15A PE=1 SV=1	7	9	2	2	6	3	6	4	5	4	5	4	5	7	8	6	1	0	1	1	1	1	0	0	1	1	1	1	1	0	1	1	1	1	0	0
RPS17	28.1610122922572	28.1675349098489	28.3735167598275	28.102394973508	28.3298847327244	28.3881694023972	P08708;H3BNC9;H0YN88;A0A075B716;H0YN73;A0A0J9YYC4	P08708;H3BNC9;H0YN88;A0A075B716	13;13;11;11;5;2	13;13;11;11;5;2	13;13;11;11;5;2	40S ribosomal protein S17	sp|P08708|RS17_HUMAN 40S ribosomal protein S17 OS=Homo sapiens OX=9606 GN=RPS17 PE=1 SV=2;tr|H3BNC9|H3BNC9_HUMAN Uncharacterized protein OS=Homo sapiens OX=9606 PE=3 SV=2;tr|H0YN88|H0YN88_HUMAN 40S ribosomal protein S17 OS=Homo sapiens OX=9606 GN=RPS17 PE=	6	13	13	13	5	4	13	7	7	7	6	8	8	10	10	9	5	4	13	7	7	7	6	8	8	10	10	9	5	4	13	7	7	7	6	8
HEXA	25.4292447978513	25.51216633288	25.5698162147144	25.9046976414815	25.880799990878	25.7880812484158	P06865;H3BS10;H3BP20;H3BTD4;H3BU85;A0A087WUJ7;H3BRP6;A0A087WTY2;H3BVH8;H3BT62;H3BQ04	P06865;H3BS10;H3BP20;H3BTD4	12;12;12;6;5;2;1;1;1;1;1	12;12;12;6;5;2;1;1;1;1;1	12;12;12;6;5;2;1;1;1;1;1	Beta-hexosaminidase subunit alpha;Beta-hexosaminidase	sp|P06865|HEXA_HUMAN Beta-hexosaminidase subunit alpha OS=Homo sapiens OX=9606 GN=HEXA PE=1 SV=2;tr|H3BS10|H3BS10_HUMAN Beta-hexosaminidase OS=Homo sapiens OX=9606 GN=HEXA PE=1 SV=1;tr|H3BP20|H3BP20_HUMAN Beta-hexosaminidase OS=Homo sapiens OX=9606 GN=HEXA	11	12	12	12	4	4	7	4	5	3	2	3	4	9	11	6	4	4	7	4	5	3	2	3	4	9	11	6	4	4	7	4	5	3	2	3
GABARAPL2	4.60195160282929	23.7512367528206	4.60230095292985	0.919574996548437	0.924885429841861	0.920624336088298	P60520;H3BSM5;H3BQ50	P60520;H3BSM5	3;3;1	3;3;1	3;3;1	Gamma-aminobutyric acid receptor-associated protein-like 2	sp|P60520|GBRL2_HUMAN Gamma-aminobutyric acid receptor-associated protein-like 2 OS=Homo sapiens OX=9606 GN=GABARAPL2 PE=1 SV=1;tr|H3BSM5|H3BSM5_HUMAN Gamma-aminobutyric acid receptor-associated protein-like 2 OS=Homo sapiens OX=9606 GN=GABARAPL2 PE=1 SV=1	3	3	3	3	0	1	1	2	2	2	0	2	0	1	3	2	0	1	1	2	2	2	0	2	0	1	3	2	0	1	1	2	2	2	0	2
ARL2BP	4.60195160282929	23.8491912710505	4.60230095292985	23.4921612563262	4.62442714920931	23.3828456314224	Q9Y2Y0;H3BU49	Q9Y2Y0;H3BU49	3;3	3;3	3;3	ADP-ribosylation factor-like protein 2-binding protein	sp|Q9Y2Y0|AR2BP_HUMAN ADP-ribosylation factor-like protein 2-binding protein OS=Homo sapiens OX=9606 GN=ARL2BP PE=1 SV=1;tr|H3BU49|H3BU49_HUMAN ADP-ribosylation factor-like protein 2-binding protein OS=Homo sapiens OX=9606 GN=ARL2BP PE=1 SV=1	2	3	3	3	2	1	2	1	1	1	1	2	1	0	0	0	2	1	2	1	1	1	1	2	1	0	0	0	2	1	2	1	1	1	1	2
PMM2	4.60195160282929	4.61403557586007	24.1997034932491	24.1213140742552	24.3342907461698	4.60312168044149	O15305;H3BV55;H3BPH4;H3BRM0	O15305;H3BV55;H3BPH4;H3BRM0	4;4;2;2	4;4;2;2	3;3;1;2	Phosphomannomutase 2;Phosphomannomutase	sp|O15305|PMM2_HUMAN Phosphomannomutase 2 OS=Homo sapiens OX=9606 GN=PMM2 PE=1 SV=1;tr|H3BV55|H3BV55_HUMAN Phosphomannomutase OS=Homo sapiens OX=9606 GN=PMM2 PE=1 SV=1;tr|H3BPH4|H3BPH4_HUMAN Phosphomannomutase (Fragment) OS=Homo sapiens OX=9606 GN=PMM2 PE=	4	4	4	3	2	2	2	1	2	0	1	2	2	1	0	1	2	2	2	1	2	0	1	2	2	1	0	1	1	1	2	1	1	0	1	1
DHX30	24.0492636119939	24.1160869125917	24.1695146306968	24.0381681491778	24.1196529398853	24.0059027354269	Q7L2E3;H7BXY3	Q7L2E3;H7BXY3	38;38	38;38	38;38	Putative ATP-dependent RNA helicase DHX30	sp|Q7L2E3|DHX30_HUMAN ATP-dependent RNA helicase DHX30 OS=Homo sapiens OX=9606 GN=DHX30 PE=1 SV=1;tr|H7BXY3|H7BXY3_HUMAN ATP-dependent RNA helicase DHX30 OS=Homo sapiens OX=9606 GN=DHX30 PE=1 SV=1	2	38	38	38	7	8	13	7	6	5	12	11	13	29	20	23	7	8	13	7	6	5	12	11	13	29	20	23	7	8	13	7	6	5	12	11
KIF23	4.60195160282929	4.61403557586007	23.6774512582264	0.919574996548437	0.924885429841861	0.920624336088298	H7BYN4;Q02241;A0A2U3TZL8;H0YME6;A0A2R8Y531;H0YMJ4	H7BYN4;Q02241;A0A2U3TZL8	10;9;9;4;3;1	10;9;9;4;3;1	10;9;9;4;3;1	Kinesin-like protein;Kinesin-like protein KIF23	tr|H7BYN4|H7BYN4_HUMAN Kinesin-like protein OS=Homo sapiens OX=9606 GN=KIF23 PE=1 SV=1;sp|Q02241|KIF23_HUMAN Kinesin-like protein KIF23 OS=Homo sapiens OX=9606 GN=KIF23 PE=1 SV=3;tr|A0A2U3TZL8|A0A2U3TZL8_HUMAN Kinesin-like protein OS=Homo sapiens OX=9606 G	6	10	10	10	0	0	1	1	2	0	0	1	2	4	6	4	0	0	1	1	2	0	0	1	2	4	6	4	0	0	1	1	2	0	0	1
PPP1R7	24.6749219602691	24.6475717298373	24.7569471732171	24.7973884302057	24.7383050609768	24.7301894115128	Q15435;H7C003;C9J177;C9JD73;B5MBZ8;H7C3Q5;C9JRC4	Q15435;H7C003;C9J177;C9JD73;B5MBZ8	8;8;7;6;5;2;1	8;8;7;6;5;2;1	8;8;7;6;5;2;1	Protein phosphatase 1 regulatory subunit 7	sp|Q15435|PP1R7_HUMAN Protein phosphatase 1 regulatory subunit 7 OS=Homo sapiens OX=9606 GN=PPP1R7 PE=1 SV=1;tr|H7C003|H7C003_HUMAN Protein phosphatase 1 regulatory subunit 7 (Fragment) OS=Homo sapiens OX=9606 GN=PPP1R7 PE=1 SV=1;tr|C9J177|C9J177_HUMAN Pro	7	8	8	8	7	7	7	5	7	5	6	6	7	3	3	2	7	7	7	5	7	5	6	6	7	3	3	2	7	7	7	5	7	5	6	6
C7orf50	0.920390320565859	0.922807115172014	0.92046019058597	4.59787498274219	4.62442714920931	23.1515579336722	Q9BRJ6;H7C0T1;H7C2R9;C9JQV0	Q9BRJ6;H7C0T1;H7C2R9;C9JQV0	3;3;3;2	3;3;3;2	3;3;3;2	Uncharacterized protein C7orf50	sp|Q9BRJ6|CG050_HUMAN Uncharacterized protein C7orf50 OS=Homo sapiens OX=9606 GN=C7orf50 PE=1 SV=1;tr|H7C0T1|H7C0T1_HUMAN Uncharacterized protein C7orf50 (Fragment) OS=Homo sapiens OX=9606 GN=C7orf50 PE=1 SV=1;tr|H7C2R9|H7C2R9_HUMAN Uncharacterized protein	4	3	3	3	1	1	2	1	1	1	1	1	0	3	2	3	1	1	2	1	1	1	1	1	0	3	2	3	1	1	2	1	1	1	1	1
STK25;STK26	4.60195160282929	23.8898544702474	24.1496522400966	23.7506235793152	24.0476005627713	4.60312168044149	H7C279;O00506;C9JDH9;C9J6L2;C9JCC0;C9J232;Q9P289;Q8NBY1;B4E0Y9	H7C279;O00506;C9JDH9;C9J6L2;C9JCC0;C9J232;Q9P289;Q8NBY1;B4E0Y9	5;4;4;4;4;4;3;3;3	5;4;4;4;4;4;3;3;3	2;1;1;1;1;1;1;1;1	Serine/threonine-protein kinase 25;Serine/threonine-protein kinase 26	tr|H7C279|H7C279_HUMAN Serine/threonine-protein kinase 25 (Fragment) OS=Homo sapiens OX=9606 GN=STK25 PE=1 SV=1;sp|O00506|STK25_HUMAN Serine/threonine-protein kinase 25 OS=Homo sapiens OX=9606 GN=STK25 PE=1 SV=1;tr|C9JDH9|C9JDH9_HUMAN Serine/threonine-prot	9	5	5	2	2	2	1	2	3	2	1	3	2	2	3	1	2	2	1	2	3	2	1	3	2	2	3	1	1	1	0	1	1	0	0	1
EBNA1BP2	24.925922006183	24.9499801980664	24.7795654758791	24.4875073973199	4.62442714920931	24.398587141014	Q99848;H7C2Q8	Q99848;H7C2Q8	10;10	10;10	10;10	Probable rRNA-processing protein EBP2	sp|Q99848|EBP2_HUMAN Probable rRNA-processing protein EBP2 OS=Homo sapiens OX=9606 GN=EBNA1BP2 PE=1 SV=2;tr|H7C2Q8|H7C2Q8_HUMAN EBNA1 binding protein 2, isoform CRA_d OS=Homo sapiens OX=9606 GN=EBNA1BP2 PE=1 SV=1	2	10	10	10	2	1	4	5	6	5	4	6	5	5	4	5	2	1	4	5	6	5	4	6	5	5	4	5	2	1	4	5	6	5	4	6
NSF	24.6323966530832	24.5808391198214	24.5927480916624	24.6030884067683	24.7459651791454	24.7313811862395	P46459;I3L0N3;I3L2G1;K7EQD6;I3L0L3;I3L338;I3L4Q9	P46459;I3L0N3	22;22;6;6;3;1;1	22;22;6;6;3;1;1	22;22;6;6;3;1;1	Vesicle-fusing ATPase	sp|P46459|NSF_HUMAN Vesicle-fusing ATPase OS=Homo sapiens OX=9606 GN=NSF PE=1 SV=3;tr|I3L0N3|I3L0N3_HUMAN Vesicle-fusing ATPase OS=Homo sapiens OX=9606 GN=NSF PE=1 SV=1	7	22	22	22	8	7	14	11	9	11	9	10	10	14	16	15	8	7	14	11	9	11	9	10	10	14	16	15	8	7	14	11	9	11	9	10
MPDU1	0.920390320565859	0.922807115172014	0.92046019058597	4.59787498274219	4.62442714920931	22.9292222830084	O75352;J3KSI4;I3L1D2;I3L4E0;J3QS48;I3L295;J3KT75;J3QW43;J3QRD5;I3L405;I3L261;J3KTK8;J3QQZ4	O75352;J3KSI4;I3L1D2;I3L4E0;J3QS48;I3L295;J3KT75;J3QW43;J3QRD5;I3L405;I3L261;J3KTK8;J3QQZ4	2;2;2;2;2;2;2;2;2;1;1;1;1	2;2;2;2;2;2;2;2;2;1;1;1;1	2;2;2;2;2;2;2;2;2;1;1;1;1	Mannose-P-dolichol utilization defect 1 protein	sp|O75352|MPU1_HUMAN Mannose-P-dolichol utilization defect 1 protein OS=Homo sapiens OX=9606 GN=MPDU1 PE=1 SV=2;tr|J3KSI4|J3KSI4_HUMAN Mannose-P-dolichol utilization defect 1 protein OS=Homo sapiens OX=9606 GN=MPDU1 PE=1 SV=1;tr|I3L1D2|I3L1D2_HUMAN Mannose	13	2	2	2	1	1	2	0	1	0	1	0	0	1	2	1	1	1	2	0	1	0	1	0	0	1	2	1	1	1	2	0	1	0	1	0
GEMIN4	23.9837235861579	4.61403557586007	4.60230095292985	4.59787498274219	4.62442714920931	24.0202190234229	P57678;I3L2C7	P57678;I3L2C7	5;5	5;5	4;4	Gem-associated protein 4	sp|P57678|GEMI4_HUMAN Gem-associated protein 4 OS=Homo sapiens OX=9606 GN=GEMIN4 PE=1 SV=2;tr|I3L2C7|I3L2C7_HUMAN Gem-associated protein 4 OS=Homo sapiens OX=9606 GN=GEMIN4 PE=1 SV=1	2	5	5	4	1	1	2	1	2	1	2	1	0	3	4	2	1	1	2	1	2	1	2	1	0	3	4	2	0	0	1	0	1	1	1	0
EIF5A;EIF5A2;EIF5AL1	28.5857391372768	28.6098870076996	28.6494163236705	28.626588011681	28.7125675639969	28.6429602259743	P63241;I3L397;I3L504;Q9GZV4;F8WCJ1;C9J7B5;C9J4W5;Q6IS14	P63241;I3L397;I3L504;Q9GZV4;F8WCJ1;C9J7B5;C9J4W5;Q6IS14	18;18;18;11;11;11;11;9	18;18;18;11;11;11;11;9	18;18;18;11;11;11;11;9	Eukaryotic translation initiation factor 5A-1;Eukaryotic translation initiation factor 5A;Eukaryotic translation initiation factor 5A-2;Eukaryotic translation initiation factor 5A-1-like	sp|P63241|IF5A1_HUMAN Eukaryotic translation initiation factor 5A-1 OS=Homo sapiens OX=9606 GN=EIF5A PE=1 SV=2;tr|I3L397|I3L397_HUMAN Eukaryotic translation initiation factor 5A (Fragment) OS=Homo sapiens OX=9606 GN=EIF5A PE=1 SV=8;tr|I3L504|I3L504_HUMAN E	8	18	18	18	14	15	17	14	15	15	16	16	15	14	15	14	14	15	17	14	15	15	16	16	15	14	15	14	14	15	17	14	15	15	16	16
KDM2A	24.4749407171659	4.61403557586007	24.0822907024102	4.59787498274219	24.2185236237767	4.60312168044149	Q9Y2K7;I3VM54	Q9Y2K7;I3VM54	4;4	4;4	4;4	Lysine-specific demethylase 2A	sp|Q9Y2K7|KDM2A_HUMAN Lysine-specific demethylase 2A OS=Homo sapiens OX=9606 GN=KDM2A PE=1 SV=3;tr|I3VM54|I3VM54_HUMAN Lysine-specific demethylase 2A OS=Homo sapiens OX=9606 GN=KDM2A PE=1 SV=1	2	4	4	4	1	2	1	2	2	2	2	1	2	1	2	1	1	2	1	2	2	2	2	1	2	1	2	1	1	2	1	2	2	2	2	1
DPF2	4.60195160282929	23.7379957463341	23.4620139240171	4.59787498274219	4.62442714920931	23.4865257216567	Q92785;J3KMZ8;E9PN04	Q92785;J3KMZ8;E9PN04	4;4;2	4;4;2	4;4;2	Zinc finger protein ubi-d4	sp|Q92785|REQU_HUMAN Zinc finger protein ubi-d4 OS=Homo sapiens OX=9606 GN=DPF2 PE=1 SV=2;tr|J3KMZ8|J3KMZ8_HUMAN Zinc finger protein ubi-d4 OS=Homo sapiens OX=9606 GN=DPF2 PE=1 SV=1;tr|E9PN04|E9PN04_HUMAN Zinc finger protein ubi-d4 OS=Homo sapiens OX=9606	3	4	4	4	1	0	2	1	3	2	0	2	3	3	3	4	1	0	2	1	3	2	0	2	3	3	3	4	1	0	2	1	3	2	0	2
KIAA0368;ECM29	0.920390320565859	0.922807115172014	0.92046019058597	23.1819390017373	23.1618791965934	23.3658631872841	J3KN16;Q5VYK3;R4GMY1	J3KN16;Q5VYK3	11;10;3	11;10;3	11;10;3	Proteasome-associated protein ECM29 homolog	tr|J3KN16|J3KN16_HUMAN Proteasome adapter and scaffold protein ECM29 OS=Homo sapiens OX=9606 GN=ECPAS PE=1 SV=1;sp|Q5VYK3|ECM29_HUMAN Proteasome adapter and scaffold protein ECM29 OS=Homo sapiens OX=9606 GN=ECPAS PE=1 SV=2	3	11	11	11	3	3	5	0	3	3	1	1	1	1	5	1	3	3	5	0	3	3	1	1	1	1	5	1	3	3	5	0	3	3	1	1
CCS	4.60195160282929	23.4916720827889	4.60230095292985	23.1762121150636	23.6062551892522	23.4991140169679	O14618;J3KNF4;E9PP76;E9PK03	O14618;J3KNF4;E9PP76	3;3;2;1	3;3;2;1	3;3;2;1	Copper chaperone for superoxide dismutase;Superoxide dismutase [Cu-Zn]	sp|O14618|CCS_HUMAN Copper chaperone for superoxide dismutase OS=Homo sapiens OX=9606 GN=CCS PE=1 SV=1;tr|J3KNF4|J3KNF4_HUMAN Copper chaperone for superoxide dismutase OS=Homo sapiens OX=9606 GN=CCS PE=1 SV=1;tr|E9PP76|E9PP76_HUMAN Copper chaperone for sup	4	3	3	3	3	3	2	2	2	2	2	3	1	0	0	0	3	3	2	2	2	2	2	3	1	0	0	0	3	3	2	2	2	2	2	3
SRSF2	27.0438516779224	27.0020652366034	26.8698543612082	26.9081613315628	26.5893514651418	27.1100840395128	Q01130;J3KP15;J3QL05;Q9BRL6	Q01130;J3KP15;J3QL05	8;8;7;3	8;8;7;3	8;8;7;3	Serine/arginine-rich splicing factor 2	sp|Q01130|SRSF2_HUMAN Serine/arginine-rich splicing factor 2 OS=Homo sapiens OX=9606 GN=SRSF2 PE=1 SV=4;tr|J3KP15|J3KP15_HUMAN Serine/arginine-rich-splicing factor 2 (Fragment) OS=Homo sapiens OX=9606 GN=SRSF2 PE=1 SV=8;tr|J3QL05|J3QL05_HUMAN Serine/argini	4	8	8	8	5	4	5	4	4	3	4	5	3	5	4	5	5	4	5	4	4	3	4	5	3	5	4	5	5	4	5	4	4	3	4	5
LUC7L3	23.8579475945241	23.901501844022	23.8679709470492	23.9317488949342	24.0941008875656	23.884088518362	O95232;J3KPP4;D6RDI2;D6RHH0;U3KQT3;H7C5U7;C9JL41	O95232;J3KPP4;D6RDI2	7;7;5;2;2;1;1	7;7;5;2;2;1;1	7;7;5;2;2;1;1	Luc7-like protein 3	sp|O95232|LC7L3_HUMAN Luc7-like protein 3 OS=Homo sapiens OX=9606 GN=LUC7L3 PE=1 SV=2;tr|J3KPP4|J3KPP4_HUMAN Cisplatin resistance-associated overexpressed protein, isoform CRA_b OS=Homo sapiens OX=9606 GN=LUC7L3 PE=1 SV=1;tr|D6RDI2|D6RDI2_HUMAN Luc7-like p	7	7	7	7	4	3	5	2	5	3	5	3	5	4	5	5	4	3	5	2	5	3	5	3	5	4	5	5	4	3	5	2	5	3	5	3
OLA1	26.9978730713324	27.022210321242	27.1250446481966	27.1962926435622	27.0697891637947	27.1344759874659	Q9NTK5;J3KQ32;C9JCJ9;C9JTK6	Q9NTK5;J3KQ32	21;21;7;6	21;21;7;6	21;21;7;6	Obg-like ATPase 1	sp|Q9NTK5|OLA1_HUMAN Obg-like ATPase 1 OS=Homo sapiens OX=9606 GN=OLA1 PE=1 SV=2;tr|J3KQ32|J3KQ32_HUMAN Obg-like ATPase 1 OS=Homo sapiens OX=9606 GN=OLA1 PE=1 SV=1	4	21	21	21	10	10	14	12	12	10	10	13	12	10	12	9	10	10	14	12	12	10	10	13	12	10	12	9	10	10	14	12	12	10	10	13
PTRH2	4.60195160282929	24.9825925723486	24.8021305670483	24.8697602488731	4.62442714920931	24.8614068987808	Q9Y3E5;J3KQ48	Q9Y3E5;J3KQ48	5;5	5;5	5;5	Peptidyl-tRNA hydrolase 2, mitochondrial	sp|Q9Y3E5|PTH2_HUMAN Peptidyl-tRNA hydrolase 2, mitochondrial OS=Homo sapiens OX=9606 GN=PTRH2 PE=1 SV=1;tr|J3KQ48|J3KQ48_HUMAN Peptidyl-tRNA hydrolase 2, mitochondrial OS=Homo sapiens OX=9606 GN=PTRH2 PE=1 SV=1	2	5	5	5	3	1	4	1	2	2	1	3	2	5	4	3	3	1	4	1	2	2	1	3	2	5	4	3	3	1	4	1	2	2	1	3
SUMF2	24.4874460621567	24.4749407171659	24.4872006954244	24.447772868487	24.4177036889123	24.8573781470957	Q8NBJ7;J3KQJ1;C9JL30;A8MXB9;A0A494C1B1;C9J660;H7C3B2;F8WA42;E9PBT8;J3QT17;F8WEX5;E9PG02;F8WEV7;F8WES7	Q8NBJ7;J3KQJ1;C9JL30;A8MXB9;A0A494C1B1;C9J660;H7C3B2;F8WA42;E9PBT8;J3QT17	9;9;8;8;8;8;7;7;6;5;4;4;3;3	9;9;8;8;8;8;7;7;6;5;4;4;3;3	9;9;8;8;8;8;7;7;6;5;4;4;3;3	Sulfatase-modifying factor 2	sp|Q8NBJ7|SUMF2_HUMAN Inactive C-alpha-formylglycine-generating enzyme 2 OS=Homo sapiens OX=9606 GN=SUMF2 PE=1 SV=2;tr|J3KQJ1|J3KQJ1_HUMAN Inactive C-alpha-formylglycine-generating enzyme 2 OS=Homo sapiens OX=9606 GN=SUMF2 PE=1 SV=1;tr|C9JL30|C9JL30_HUMAN	14	9	9	9	4	5	7	5	6	6	5	4	7	8	6	6	4	5	7	5	6	6	5	4	7	8	6	6	4	5	7	5	6	6	5	4
TBCD	24.2278057010952	24.021575099228	24.1616178346177	24.1899367343258	24.1588475637925	24.3422488682221	Q9BTW9;J3KR97;A0A0J9YVR1;A0A0J9YWI5;I3L163;I3L439;I3L0V3;I3L131;I3L143;I3L3H4;I3L500;A0A0J9YYG2;I3L4D2;A0A0J9YVU1;I3L1S3;A0A0J9YXU4;I3L120;A0A0J9YY08	Q9BTW9;J3KR97;A0A0J9YVR1;A0A0J9YWI5	14;14;7;7;5;5;4;3;3;3;3;2;2;2;1;1;1;1	14;14;7;7;5;5;4;3;3;3;3;2;2;2;1;1;1;1	14;14;7;7;5;5;4;3;3;3;3;2;2;2;1;1;1;1	Tubulin-specific chaperone D	sp|Q9BTW9|TBCD_HUMAN Tubulin-specific chaperone D OS=Homo sapiens OX=9606 GN=TBCD PE=1 SV=2;tr|J3KR97|J3KR97_HUMAN Tubulin-specific chaperone D OS=Homo sapiens OX=9606 GN=TBCD PE=1 SV=1;tr|A0A0J9YVR1|A0A0J9YVR1_HUMAN Tubulin-specific chaperone D (Fragment)	18	14	14	14	6	6	6	4	4	2	6	4	4	3	4	4	6	6	6	4	4	2	6	4	4	3	4	4	6	6	6	4	4	2	6	4
CBX1	25.2662083487219	24.9331456547137	25.3049383755941	25.0194980893644	25.1058551311606	25.3198958931229	P83916;J3KS05;B5MD17;K7ELA4;C9JWS9	P83916;J3KS05;B5MD17;K7ELA4;C9JWS9	7;7;6;5;4	6;6;5;4;4	6;6;5;4;4	Chromobox protein homolog 1	sp|P83916|CBX1_HUMAN Chromobox protein homolog 1 OS=Homo sapiens OX=9606 GN=CBX1 PE=1 SV=1;tr|J3KS05|J3KS05_HUMAN Chromobox protein homolog 1 (Fragment) OS=Homo sapiens OX=9606 GN=CBX1 PE=1 SV=8;tr|B5MD17|B5MD17_HUMAN Chromobox protein homolog 1 (Fragment)	5	7	6	6	3	3	3	2	3	2	4	3	4	4	5	5	2	2	2	1	2	1	3	2	3	3	4	4	2	2	2	1	2	1	3	2
ICT1	4.60195160282929	23.8521477120961	23.6103165792875	23.9805893732619	23.8912460033659	4.60312168044149	Q14197;J3KS15;J3QRF8	Q14197;J3KS15	5;5;1	5;5;1	5;5;1	Peptidyl-tRNA hydrolase ICT1, mitochondrial	sp|Q14197|ICT1_HUMAN Peptidyl-tRNA hydrolase ICT1, mitochondrial OS=Homo sapiens OX=9606 GN=MRPL58 PE=1 SV=1;tr|J3KS15|J3KS15_HUMAN Peptidyl-tRNA hydrolase ICT1, mitochondrial (Fragment) OS=Homo sapiens OX=9606 GN=MRPL58 PE=1 SV=1	3	5	5	5	3	3	3	1	3	0	1	3	3	3	4	3	3	3	3	1	3	0	1	3	3	3	4	3	3	3	3	1	3	0	1	3
DCXR	24.5092995008143	24.5152681592805	24.7740949170828	24.4875073973199	24.5804366222485	24.1932498141638	Q7Z4W1;J3KS22;J3QS36;J3KRZ4;J3QL34;J3QS45;J3KSZ5;J3QRQ2	Q7Z4W1;J3KS22;J3QS36;J3KRZ4;J3QL34	8;8;7;5;4;3;3;1	8;8;7;5;4;3;3;1	8;8;7;5;4;3;3;1	L-xylulose reductase	sp|Q7Z4W1|DCXR_HUMAN L-xylulose reductase OS=Homo sapiens OX=9606 GN=DCXR PE=1 SV=2;tr|J3KS22|J3KS22_HUMAN L-xylulose reductase (Fragment) OS=Homo sapiens OX=9606 GN=DCXR PE=1 SV=8;tr|J3QS36|J3QS36_HUMAN L-xylulose reductase (Fragment) OS=Homo sapiens OX=9	8	8	8	8	5	3	4	2	3	3	2	4	2	2	3	4	5	3	4	2	3	3	2	4	2	2	3	4	5	3	4	2	3	3	2	4
NUP85	24.2999877244056	24.1798756894114	24.3575648906753	24.0949867918249	24.0690720930741	24.2557311102762	Q9BW27;J3KT10;J3QL54;J3QLH0;F5H0W7;J3QLD4;J3KSH3;J3KRC0;J3QS63;J3QL91;J3QLV0;J3KTC7	Q9BW27;J3KT10;J3QL54;J3QLH0;F5H0W7;J3QLD4	10;10;7;6;5;5;3;3;2;2;2;1	10;10;7;6;5;5;3;3;2;2;2;1	10;10;7;6;5;5;3;3;2;2;2;1	Nuclear pore complex protein Nup85	sp|Q9BW27|NUP85_HUMAN Nuclear pore complex protein Nup85 OS=Homo sapiens OX=9606 GN=NUP85 PE=1 SV=1;tr|J3KT10|J3KT10_HUMAN Nuclear pore complex protein Nup85 OS=Homo sapiens OX=9606 GN=NUP85 PE=1 SV=1;tr|J3QL54|J3QL54_HUMAN Nuclear pore complex protein Nup	12	10	10	10	2	3	5	3	4	3	2	2	3	5	6	5	2	3	5	3	4	3	2	2	3	5	6	5	2	3	5	3	4	3	2	2
HN1	27.2399075994636	27.5498072249196	27.7384725787227	27.7971781311173	27.822197654601	27.8439190391468	Q9UK76;J3KT51;J3KSH8;F2Z3M5	Q9UK76;J3KT51;J3KSH8	6;6;3;1	6;6;3;1	6;6;3;1	Hematological and neurological expressed 1 protein;Hematological and neurological expressed 1 protein, N-terminally processed	sp|Q9UK76|JUPI1_HUMAN Jupiter microtubule associated homolog 1 OS=Homo sapiens OX=9606 GN=JPT1 PE=1 SV=3;tr|J3KT51|J3KT51_HUMAN Jupiter microtubule-associated homolog 1 OS=Homo sapiens OX=9606 GN=JPT1 PE=1 SV=1;tr|J3KSH8|J3KSH8_HUMAN Jupiter microtubule-as	4	6	6	6	3	3	5	3	3	5	4	3	4	3	5	5	3	3	5	3	3	5	4	3	4	3	5	5	3	3	5	3	3	5	4	3
DDX5	27.9097069843941	27.8448170380393	27.9271096190314	28.0646593936309	27.9746505512198	28.1395102125864	P17844;J3KTA4;J3KRZ1;J3QRQ7;J3QSF1;J3KRX8;J3QR02;X6RLV5;J3QRN5;J3QLG9;J3QR62	P17844;J3KTA4	44;44;14;14;13;6;5;3;2;1;1	44;44;14;14;13;6;5;3;2;1;1	26;26;4;4;7;0;0;0;2;1;1	Probable ATP-dependent RNA helicase DDX5	sp|P17844|DDX5_HUMAN Probable ATP-dependent RNA helicase DDX5 OS=Homo sapiens OX=9606 GN=DDX5 PE=1 SV=1;tr|J3KTA4|J3KTA4_HUMAN Probable ATP-dependent RNA helicase DDX5 OS=Homo sapiens OX=9606 GN=DDX5 PE=1 SV=1	11	44	44	26	25	25	33	27	29	26	24	29	27	35	36	38	25	25	33	27	29	26	24	29	27	35	36	38	14	14	19	15	17	14	13	17
RPL19	25.4225878676209	26.3689627839346	26.1230917411835	25.1059350367292	25.4073992573521	26.5692657502016	P84098;J3QR09;J3KTE4	P84098;J3QR09;J3KTE4	13;13;13	13;13;13	13;13;13	60S ribosomal protein L19;Ribosomal protein L19	sp|P84098|RL19_HUMAN 60S ribosomal protein L19 OS=Homo sapiens OX=9606 GN=RPL19 PE=1 SV=1;tr|J3QR09|J3QR09_HUMAN Ribosomal protein L19 OS=Homo sapiens OX=9606 GN=RPL19 PE=1 SV=1;tr|J3KTE4|J3KTE4_HUMAN Ribosomal protein L19 OS=Homo sapiens OX=9606 GN=RPL19	3	13	13	13	2	4	5	2	4	5	2	6	3	9	11	10	2	4	5	2	4	5	2	6	3	9	11	10	2	4	5	2	4	5	2	6
SRSF1	26.0156966311266	26.0779590449944	25.9794995103663	26.0885718446251	25.9132157609056	26.3048687659326	Q07955;J3KTL2;J3KSR8;J3QQV5;J3KSW7	Q07955;J3KTL2;J3KSR8	15;15;8;4;4	15;15;8;4;4	14;14;8;4;4	Serine/arginine-rich splicing factor 1	sp|Q07955|SRSF1_HUMAN Serine/arginine-rich splicing factor 1 OS=Homo sapiens OX=9606 GN=SRSF1 PE=1 SV=2;tr|J3KTL2|J3KTL2_HUMAN Serine/arginine-rich-splicing factor 1 OS=Homo sapiens OX=9606 GN=SRSF1 PE=1 SV=1;tr|J3KSR8|J3KSR8_HUMAN Serine/arginine-rich-spl	5	15	15	14	10	7	10	10	10	10	7	11	9	14	14	15	10	7	10	10	10	10	7	11	9	14	14	15	10	7	10	10	10	10	7	11
SCRN2	4.60195160282929	24.1654566294985	4.60230095292985	0.919574996548437	0.924885429841861	0.920624336088298	Q96FV2;J3QL71;J3QRJ1;J3QQM9;J3KT79;J3QR84	Q96FV2;J3QL71;J3QRJ1;J3QQM9	5;5;4;3;2;2	5;5;4;3;2;2	5;5;4;3;2;2	Secernin-2	sp|Q96FV2|SCRN2_HUMAN Secernin-2 OS=Homo sapiens OX=9606 GN=SCRN2 PE=1 SV=3;tr|J3QL71|J3QL71_HUMAN Secernin-2 OS=Homo sapiens OX=9606 GN=SCRN2 PE=1 SV=1;tr|J3QRJ1|J3QRJ1_HUMAN Secernin-2 OS=Homo sapiens OX=9606 GN=SCRN2 PE=1 SV=1;tr|J3QQM9|J3QQM9_HUMAN Sec	6	5	5	5	1	0	2	0	1	0	1	2	0	1	0	0	1	0	2	0	1	0	1	2	0	1	0	0	1	0	2	0	1	0	1	2
SNRPB;SNRPN	27.3270598624268	27.3543061558617	27.4629500298405	27.4496315449767	27.4251838829014	27.4504970597391	P14678;P63162;J3QLE5;J3KRY3;S4R3P3	P14678;P63162;J3QLE5;J3KRY3;S4R3P3	9;9;9;6;6	9;9;9;6;6	9;9;9;6;6	Small nuclear ribonucleoprotein-associated proteins B and B;Small nuclear ribonucleoprotein-associated protein N	sp|P14678|RSMB_HUMAN Small nuclear ribonucleoprotein-associated proteins B and B OS=Homo sapiens OX=9606 GN=SNRPB PE=1 SV=2;sp|P63162|RSMN_HUMAN Small nuclear ribonucleoprotein-associated protein N OS=Homo sapiens OX=9606 GN=SNRPN PE=1 SV=1;tr|J3QLE5|J3QL	5	9	9	9	5	5	7	4	5	6	5	6	6	7	8	8	5	5	7	4	5	6	5	6	6	7	8	8	5	5	7	4	5	6	5	6
MRPS23	25.0871154349371	25.0788345594308	25.0584588513873	25.2543259754559	25.3903442684044	24.7903950344484	Q9Y3D9;J3QLR8	Q9Y3D9;J3QLR8	9;9	9;9	9;9	28S ribosomal protein S23, mitochondrial	sp|Q9Y3D9|RT23_HUMAN 28S ribosomal protein S23, mitochondrial OS=Homo sapiens OX=9606 GN=MRPS23 PE=1 SV=2;tr|J3QLR8|J3QLR8_HUMAN 28S ribosomal protein S23, mitochondrial OS=Homo sapiens OX=9606 GN=MRPS23 PE=1 SV=1	2	9	9	9	5	4	5	3	5	3	5	5	5	6	6	5	5	4	5	3	5	3	5	5	5	6	6	5	5	4	5	3	5	3	5	5
MRPS7	23.144464695281	24.103255788014	24.154604907226	24.3234050135884	24.4218819696263	23.7869603409319	Q9Y2R9;J3QLS3;J3QQS1;J3KSI8;J3QKW2	Q9Y2R9;J3QLS3;J3QQS1;J3KSI8;J3QKW2	12;12;11;10;7	12;12;11;10;7	12;12;11;10;7	28S ribosomal protein S7, mitochondrial	sp|Q9Y2R9|RT07_HUMAN 28S ribosomal protein S7, mitochondrial OS=Homo sapiens OX=9606 GN=MRPS7 PE=1 SV=2;tr|J3QLS3|J3QLS3_HUMAN 28S ribosomal protein S7, mitochondrial OS=Homo sapiens OX=9606 GN=MRPS7 PE=1 SV=1;tr|J3QQS1|J3QQS1_HUMAN 28S ribosomal protein S	5	12	12	12	4	5	3	2	0	2	2	3	3	11	10	10	4	5	3	2	0	2	2	3	3	11	10	10	4	5	3	2	0	2	2	3
RPL18	27.0097727597915	27.2080652349645	27.0967770731966	26.8127437246734	26.9399971913948	27.0735734853091	Q07020;J3QQ67;G3V203;H0YHA7;F8VYV2;F8VUA6	Q07020;J3QQ67;G3V203;H0YHA7;F8VYV2;F8VUA6	13;13;12;10;9;7	13;13;12;10;9;7	5;5;4;4;1;5	60S ribosomal protein L18	sp|Q07020|RL18_HUMAN 60S ribosomal protein L18 OS=Homo sapiens OX=9606 GN=RPL18 PE=1 SV=2;tr|J3QQ67|J3QQ67_HUMAN 60S ribosomal protein L18 (Fragment) OS=Homo sapiens OX=9606 GN=RPL18 PE=1 SV=1;tr|G3V203|G3V203_HUMAN 60S ribosomal protein L18 OS=Homo sapien	6	13	13	5	7	8	9	8	8	8	8	9	8	11	12	12	7	8	9	8	8	8	8	9	8	11	12	12	2	2	2	2	2	2	2	2
PNPO	25.2789861968085	25.5251912517648	25.277603540834	25.4395217387292	25.6302871247886	25.2490535421542	Q9NVS9;J3QQZ9;J3QQV6;A0A286YFL3	Q9NVS9;J3QQZ9;J3QQV6;A0A286YFL3	4;4;3;2	4;4;3;2	4;4;3;2	Pyridoxine-5-phosphate oxidase	sp|Q9NVS9|PNPO_HUMAN Pyridoxine-5-phosphate oxidase OS=Homo sapiens OX=9606 GN=PNPO PE=1 SV=1;tr|J3QQZ9|J3QQZ9_HUMAN Pyridoxine-5-phosphate oxidase (Fragment) OS=Homo sapiens OX=9606 GN=PNPO PE=1 SV=2;tr|J3QQV6|J3QQV6_HUMAN Pyridoxine-5-phosphate oxidas	4	4	4	4	3	3	4	2	3	3	3	3	3	3	3	3	3	3	4	2	3	3	3	3	3	3	3	3	3	3	4	2	3	3	3	3
MYL12B;MYL12A	28.0817728084922	28.0759209079868	28.0441123321428	27.9455890396391	27.8034122178335	27.8354504150604	O14950;P19105;J3QRS3;J3KTJ1	O14950;P19105;J3QRS3;J3KTJ1	12;12;12;6	12;12;12;6	5;5;5;0	Myosin regulatory light chain 12B;Myosin regulatory light chain 12A	sp|O14950|ML12B_HUMAN Myosin regulatory light chain 12B OS=Homo sapiens OX=9606 GN=MYL12B PE=1 SV=2;sp|P19105|ML12A_HUMAN Myosin regulatory light chain 12A OS=Homo sapiens OX=9606 GN=MYL12A PE=1 SV=2;tr|J3QRS3|J3QRS3_HUMAN Myosin regulatory light chain 12A	4	12	12	5	7	9	10	9	9	10	9	9	8	8	8	7	7	9	10	9	9	10	9	9	8	8	8	7	2	4	3	4	4	4	5	4
ZNF207	4.60195160282929	24.0238605907204	23.9180705234741	24.2003772125695	4.62442714920931	4.60312168044149	O43670;J3QRS9;X6R4W8;J3KS31;J3QS27;J3KTL1;J3KRB6;J3KRW6;H0Y3M2	O43670;J3QRS9;X6R4W8	5;5;4;2;1;1;1;1;1	5;5;4;2;1;1;1;1;1	5;5;4;2;1;1;1;1;1	BUB3-interacting and GLEBS motif-containing protein ZNF207	sp|O43670|ZN207_HUMAN BUB3-interacting and GLEBS motif-containing protein ZNF207 OS=Homo sapiens OX=9606 GN=ZNF207 PE=1 SV=1;tr|J3QRS9|J3QRS9_HUMAN BUB3-interacting and GLEBS motif-containing protein ZNF207 OS=Homo sapiens OX=9606 GN=ZNF207 PE=1 SV=1;tr|X6	9	5	5	5	2	1	0	2	2	4	1	2	3	2	0	1	2	1	0	2	2	4	1	2	3	2	0	1	2	1	0	2	2	4	1	2
YES1	24.4081446770845	24.5690049305279	24.4061344038626	24.2850330174796	24.3257396943164	24.3371525612922	P07947;J3QRU1;P06241;P07948;E5RFS5;P09769;Q5TGY6;Q573B4	P07947;J3QRU1	19;19;7;2;2;1;1;1	19;19;7;2;2;1;1;1	11;11;3;0;2;1;1;0	Tyrosine-protein kinase Yes;Non-specific protein-tyrosine kinase	sp|P07947|YES_HUMAN Tyrosine-protein kinase Yes OS=Homo sapiens OX=9606 GN=YES1 PE=1 SV=3;tr|J3QRU1|J3QRU1_HUMAN Tyrosine-protein kinase OS=Homo sapiens OX=9606 GN=YES1 PE=1 SV=1	8	19	19	11	4	4	4	4	6	5	4	7	8	16	13	12	4	4	4	4	6	5	4	7	8	16	13	12	1	2	2	2	3	2	2	2
ABLIM1	4.60195160282929	4.61403557586007	23.1726612859594	4.59787498274219	4.62442714920931	23.2448289350733	J3QSX6;O14639;F8W8M4;A0A0A0MRL6;A0A3B3IS55;H0Y7N6;F6XFR5;A0A494C1P1;A0A494C1G0	J3QSX6;O14639;F8W8M4;A0A0A0MRL6;A0A3B3IS55	6;5;5;5;5;2;2;1;1	6;5;5;5;5;2;2;1;1	6;5;5;5;5;2;2;1;1	Actin-binding LIM protein 1	tr|J3QSX6|J3QSX6_HUMAN Actin-binding LIM protein 1 OS=Homo sapiens OX=9606 GN=ABLIM1 PE=1 SV=2;sp|O14639|ABLM1_HUMAN Actin-binding LIM protein 1 OS=Homo sapiens OX=9606 GN=ABLIM1 PE=1 SV=3;tr|F8W8M4|F8W8M4_HUMAN Actin-binding LIM protein 1 OS=Homo sapiens	9	6	6	6	0	0	2	0	0	0	0	0	2	2	6	3	0	0	2	0	0	0	0	0	2	2	6	3	0	0	2	0	0	0	0	0
BUB3	25.5076976311625	25.6245536325617	25.5701058485394	25.5140342505393	25.5183933486769	25.6683898867723	O43684;J3QT28;J3QSX4	O43684;J3QT28	15;15;7	15;15;7	15;15;7	Mitotic checkpoint protein BUB3	sp|O43684|BUB3_HUMAN Mitotic checkpoint protein BUB3 OS=Homo sapiens OX=9606 GN=BUB3 PE=1 SV=1;tr|J3QT28|J3QT28_HUMAN Mitotic checkpoint protein BUB3 (Fragment) OS=Homo sapiens OX=9606 GN=BUB3 PE=1 SV=1	3	15	15	15	8	8	10	10	10	8	8	8	9	9	11	9	8	8	10	10	10	8	8	8	9	9	11	9	8	8	10	10	10	8	8	8
GPX4	25.4523679437294	25.3555500469407	4.60230095292985	25.7317695956721	4.62442714920931	4.60312168044149	K7EJ20;P36969;K7ERP4;A0A087X2I2;A0A087WT12;A0A0A0MTT1;K7EKX7;R4GNE4;K7ENB4;A0A087X247	K7EJ20;P36969;K7ERP4;A0A087X2I2;A0A087WT12;A0A0A0MTT1;K7EKX7;R4GNE4;K7ENB4	5;4;4;4;4;3;3;3;3;1	5;4;4;4;4;3;3;3;3;1	5;4;4;4;4;3;3;3;3;1	Glutathione peroxidase;Phospholipid hydroperoxide glutathione peroxidase, mitochondrial	tr|K7EJ20|K7EJ20_HUMAN Glutathione peroxidase OS=Homo sapiens OX=9606 GN=GPX4 PE=1 SV=3;sp|P36969|GPX4_HUMAN Phospholipid hydroperoxide glutathione peroxidase OS=Homo sapiens OX=9606 GN=GPX4 PE=1 SV=3;tr|K7ERP4|K7ERP4_HUMAN Glutathione peroxidase (Fragment	10	5	5	5	2	1	1	2	2	1	2	2	1	2	1	1	2	1	1	2	2	1	2	2	1	2	1	1	2	1	1	2	2	1	2	2
AP1M1	24.3357223633391	24.2664228386558	24.2365176099355	24.4992356966408	24.1703554289113	24.3925731792576	Q9BXS5;K7EJL1;E7ENJ6;K7EQX3;Q9Y6Q5;A0A087WZX7;K7EK69;K7ERH5;K7EPJ8;K7EL08;K7EPR4;K7EJJ1;K7EMG5	Q9BXS5;K7EJL1;E7ENJ6	11;11;10;4;2;2;1;1;1;1;1;1;1	11;11;10;4;2;2;1;1;1;1;1;1;1	11;11;10;4;2;2;1;1;1;1;1;1;1	AP-1 complex subunit mu-1	sp|Q9BXS5|AP1M1_HUMAN AP-1 complex subunit mu-1 OS=Homo sapiens OX=9606 GN=AP1M1 PE=1 SV=3;tr|K7EJL1|K7EJL1_HUMAN AP-1 complex subunit mu-1 OS=Homo sapiens OX=9606 GN=AP1M1 PE=1 SV=1;tr|E7ENJ6|E7ENJ6_HUMAN AP-1 complex subunit mu-1 OS=Homo sapiens OX=9606	13	11	11	11	4	3	3	3	3	5	3	4	4	1	6	3	4	3	3	3	3	5	3	4	4	1	6	3	4	3	3	3	3	5	3	4
DAZAP1	25.5204330875143	25.4523993664365	25.5412939871443	25.5412644421869	25.4151586559689	25.4670305898334	Q96EP5;K7EQ55;K7EK33;K7EQ02	Q96EP5;K7EQ55;K7EK33;K7EQ02	8;8;8;7	8;8;8;7	8;8;8;7	DAZ-associated protein 1	sp|Q96EP5|DAZP1_HUMAN DAZ-associated protein 1 OS=Homo sapiens OX=9606 GN=DAZAP1 PE=1 SV=1;tr|K7EQ55|K7EQ55_HUMAN DAZ-associated protein 1 OS=Homo sapiens OX=9606 GN=DAZAP1 PE=1 SV=2;tr|K7EK33|K7EK33_HUMAN DAZ-associated protein 1 OS=Homo sapiens OX=9606 G	4	8	8	8	5	2	6	3	3	5	3	3	5	7	8	5	5	2	6	3	3	5	3	3	5	7	8	5	5	2	6	3	3	5	3	3
LONP1	24.2891205739423	24.2999178754602	24.4002822052002	24.6486691702073	24.7724849346556	24.4504813277408	K7EKE6;P36776;K7EJE8;K7ER27;K7EQF8;K7ER56	K7EKE6;P36776;K7EJE8	26;25;25;7;3;1	26;25;25;7;3;1	22;21;21;7;3;1	Lon protease homolog, mitochondrial	tr|K7EKE6|K7EKE6_HUMAN Lon protease homolog, mitochondrial OS=Homo sapiens OX=9606 GN=LONP1 PE=1 SV=1;sp|P36776|LONM_HUMAN Lon protease homolog, mitochondrial OS=Homo sapiens OX=9606 GN=LONP1 PE=1 SV=2;tr|K7EJE8|K7EJE8_HUMAN Lon protease homolog, mitochond	6	26	26	22	8	6	12	8	9	7	9	6	8	16	18	13	8	6	12	8	9	7	9	6	8	16	18	13	7	5	10	7	8	6	7	5
PRKCSH	26.710302813442	26.7845661569375	26.7885542591064	26.7092512863977	26.6594890238874	26.8782994294645	P14314;K7ELL7;K7EPW7;A0A0C4DGP4;K7EKX1;K7EJ70	P14314;K7ELL7	16;16;7;7;2;2	16;16;7;7;2;2	16;16;7;7;2;2	Glucosidase 2 subunit beta	sp|P14314|GLU2B_HUMAN Glucosidase 2 subunit beta OS=Homo sapiens OX=9606 GN=PRKCSH PE=1 SV=2;tr|K7ELL7|K7ELL7_HUMAN Glucosidase 2 subunit beta OS=Homo sapiens OX=9606 GN=PRKCSH PE=1 SV=1	6	16	16	16	11	4	9	8	8	8	7	8	9	13	10	14	11	4	9	8	8	8	7	8	9	13	10	14	11	4	9	8	8	8	7	8
RPS15	27.213730335906	27.2767520165118	27.4581069318636	27.3556508559855	27.2804737304926	27.3107736292848	K7EM56;P62841;A0A0B4J2B4;S4R417;K7ELC2;S4R456;K7EQJ5;K7EJ78;A0A1Y8EIB3	K7EM56;P62841;A0A0B4J2B4;S4R417;K7ELC2;S4R456;K7EQJ5;K7EJ78	6;5;5;5;5;4;4;3;1	6;5;5;5;5;4;4;3;1	6;5;5;5;5;4;4;3;1	40S ribosomal protein S15	tr|K7EM56|K7EM56_HUMAN 40S ribosomal protein S15 OS=Homo sapiens OX=9606 GN=RPS15 PE=1 SV=2;sp|P62841|RS15_HUMAN 40S ribosomal protein S15 OS=Homo sapiens OX=9606 GN=RPS15 PE=1 SV=2;tr|A0A0B4J2B4|A0A0B4J2B4_HUMAN 40S ribosomal protein S15 OS=Homo sapiens O	9	6	6	6	2	3	4	2	2	2	2	3	4	3	5	4	2	3	4	2	2	2	2	3	4	3	5	4	2	3	4	2	2	2	2	3
VPS25	23.9700925462057	4.61403557586007	4.60230095292985	0.919574996548437	0.924885429841861	0.920624336088298	Q9BRG1;K7ENE3;K7EKV4	Q9BRG1;K7ENE3	3;3;1	3;3;1	3;3;1	Vacuolar protein-sorting-associated protein 25	sp|Q9BRG1|VPS25_HUMAN Vacuolar protein-sorting-associated protein 25 OS=Homo sapiens OX=9606 GN=VPS25 PE=1 SV=1;tr|K7ENE3|K7ENE3_HUMAN Vacuolar protein-sorting-associated protein 25 (Fragment) OS=Homo sapiens OX=9606 GN=VPS25 PE=1 SV=1	3	3	3	3	1	1	1	1	1	1	2	1	1	0	2	1	1	1	1	1	1	1	2	1	1	0	2	1	1	1	1	1	1	1	2	1
TBCB	25.9981744535286	25.8797722472613	26.1830415118573	25.9962574509005	4.62442714920931	25.9692802364379	Q99426;K7EP07;K7EK42;A0A494C0X0	Q99426;K7EP07;K7EK42;A0A494C0X0	5;5;3;3	5;5;3;3	4;4;2;2	Tubulin-folding cofactor B	sp|Q99426|TBCB_HUMAN Tubulin-folding cofactor B OS=Homo sapiens OX=9606 GN=TBCB PE=1 SV=2;tr|K7EP07|K7EP07_HUMAN Tubulin-folding cofactor B (Fragment) OS=Homo sapiens OX=9606 GN=TBCB PE=1 SV=8;tr|K7EK42|K7EK42_HUMAN Tubulin-folding cofactor B OS=Homo sapie	4	5	5	4	2	1	2	2	3	2	2	3	2	3	2	2	2	1	2	2	3	2	2	3	2	3	2	2	2	1	2	2	3	2	2	2
MRPL4	4.60195160282929	24.5590003124793	24.6861888809987	24.4186046493561	24.3715240868023	24.605011925009	Q9BYD3;K7ES61;X6RAY8;K7ELQ0;K7EKI4;K7ELF1;K7EJ73	Q9BYD3;K7ES61;X6RAY8;K7ELQ0	9;9;6;5;4;4;1	9;9;6;5;4;4;1	9;9;6;5;4;4;1	39S ribosomal protein L4, mitochondrial	sp|Q9BYD3|RM04_HUMAN 39S ribosomal protein L4, mitochondrial OS=Homo sapiens OX=9606 GN=MRPL4 PE=1 SV=1;tr|K7ES61|K7ES61_HUMAN 39S ribosomal protein L4, mitochondrial (Fragment) OS=Homo sapiens OX=9606 GN=MRPL4 PE=1 SV=1;tr|X6RAY8|X6RAY8_HUMAN 39S ribosoma	7	9	9	9	4	2	4	2	3	1	1	2	4	6	7	6	4	2	4	2	3	1	1	2	4	6	7	6	4	2	4	2	3	1	1	2
SLC35A4	23.8213341258308	4.61403557586007	23.721923583035	24.0664466236673	23.9971408809178	23.534571713489	L0R6Q1	L0R6Q1	4	4	4		sp|L0R6Q1|S35U4_HUMAN SLC35A4 upstream open reading frame protein OS=Homo sapiens OX=9606 GN=SLC35A4 PE=3 SV=1	1	4	4	4	3	2	3	2	3	2	3	1	3	4	3	2	3	2	3	2	3	2	3	1	3	4	3	2	3	2	3	2	3	2	3	1
ETHE1	25.2342897346654	25.3512085807783	25.109964523721	25.2524503309652	25.4387606396198	25.1886169144177	O95571;M0QXB5;M0QY80	O95571;M0QXB5	8;8;2	8;8;2	8;8;2	Persulfide dioxygenase ETHE1, mitochondrial	sp|O95571|ETHE1_HUMAN Persulfide dioxygenase ETHE1, mitochondrial OS=Homo sapiens OX=9606 GN=ETHE1 PE=1 SV=2;tr|M0QXB5|M0QXB5_HUMAN Persulfide dioxygenase ETHE1, mitochondrial OS=Homo sapiens OX=9606 GN=ETHE1 PE=1 SV=1	3	8	8	8	5	4	6	3	6	5	5	4	6	8	6	6	5	4	6	3	6	5	5	4	6	8	6	6	5	4	6	3	6	5	5	4
NUP62	24.2561631842659	4.61403557586007	4.60230095292985	24.4896524868815	4.62442714920931	4.60312168044149	P37198;M0QXN5	P37198;M0QXN5	5;5	5;5	5;5	Nuclear pore glycoprotein p62	sp|P37198|NUP62_HUMAN Nuclear pore glycoprotein p62 OS=Homo sapiens OX=9606 GN=NUP62 PE=1 SV=3;tr|M0QXN5|M0QXN5_HUMAN Nuclear pore glycoprotein p62 OS=Homo sapiens OX=9606 GN=NUP62 PE=1 SV=1	2	5	5	5	2	1	1	3	2	2	2	1	1	2	2	2	2	1	1	3	2	2	2	1	1	2	2	2	2	1	1	3	2	2	2	1
PIH1D1	0.920390320565859	0.922807115172014	0.92046019058597	4.59787498274219	4.62442714920931	23.8673111707802	Q9NWS0;M0QYA2;M0R2P8;M0R3A4;M0QXD5;M0QZ61;M0QZZ1;M0R028;M0QZM3;M0QYF4	Q9NWS0;M0QYA2;M0R2P8;M0R3A4;M0QXD5	3;3;2;2;2;1;1;1;1;1	3;3;2;2;2;1;1;1;1;1	3;3;2;2;2;1;1;1;1;1	PIH1 domain-containing protein 1	sp|Q9NWS0|PIHD1_HUMAN PIH1 domain-containing protein 1 OS=Homo sapiens OX=9606 GN=PIH1D1 PE=1 SV=1;tr|M0QYA2|M0QYA2_HUMAN PIH1 domain-containing protein 1 (Fragment) OS=Homo sapiens OX=9606 GN=PIH1D1 PE=1 SV=8;tr|M0R2P8|M0R2P8_HUMAN PIH1 domain-containing	10	3	3	3	0	2	2	1	1	1	1	2	1	1	0	2	0	2	2	1	1	1	1	2	1	1	0	2	0	2	2	1	1	1	1	2
SAE1	24.2807215037254	24.2699929841077	24.416480056235	24.5736347071865	24.487630059824	24.1082902622052	Q9UBE0;M0QZS6;A0A590UK93;A0A590UKC5;B3KNJ4;A0A590UKA0;M0QX65;M0R375;M0R286;M0QYM8;M0R054	Q9UBE0;M0QZS6;A0A590UK93;A0A590UKC5;B3KNJ4	9;9;5;5;5;4;4;1;1;1;1	9;9;5;5;5;4;4;1;1;1;1	9;9;5;5;5;4;4;1;1;1;1	SUMO-activating enzyme subunit 1;SUMO-activating enzyme subunit 1, N-terminally processed	sp|Q9UBE0|SAE1_HUMAN SUMO-activating enzyme subunit 1 OS=Homo sapiens OX=9606 GN=SAE1 PE=1 SV=1;tr|M0QZS6|M0QZS6_HUMAN SUMO-activating enzyme subunit 1 OS=Homo sapiens OX=9606 GN=SAE1 PE=1 SV=1;tr|A0A590UK93|A0A590UK93_HUMAN SUMO-activating enzyme subunit	11	9	9	9	4	4	3	4	6	4	3	5	4	4	6	6	4	4	3	4	6	4	3	5	4	4	6	6	4	4	3	4	6	4	3	5
ADCK4	0.920390320565859	0.922807115172014	0.92046019058597	4.59787498274219	4.62442714920931	23.2277028943042	Q96D53;M0R001;M0R011;M0R362;M0R0L2;M0R3F7	Q96D53;M0R001;M0R011;M0R362;M0R0L2;M0R3F7	2;2;2;1;1;1	2;2;2;1;1;1	2;2;2;1;1;1	AarF domain-containing protein kinase 4	sp|Q96D53|COQ8B_HUMAN Atypical kinase COQ8B, mitochondrial OS=Homo sapiens OX=9606 GN=COQ8B PE=1 SV=2;tr|M0R001|M0R001_HUMAN Atypical kinase COQ8B, mitochondrial (Fragment) OS=Homo sapiens OX=9606 GN=COQ8B PE=1 SV=1;tr|M0R011|M0R011_HUMAN Atypical kinase C	6	2	2	2	0	1	2	0	0	0	0	0	1	2	2	0	0	1	2	0	0	0	0	0	1	2	2	0	0	1	2	0	0	0	0	0
RPS5	26.816532734033	26.8176309076698	27.0947653667549	26.8764270151317	26.6517102019078	26.967522325882	P46782;M0R0F0;M0R0R2;M0QZN2	P46782;M0R0F0;M0R0R2;M0QZN2	17;17;16;10	17;17;16;10	17;17;16;10	40S ribosomal protein S5;40S ribosomal protein S5, N-terminally processed	sp|P46782|RS5_HUMAN 40S ribosomal protein S5 OS=Homo sapiens OX=9606 GN=RPS5 PE=1 SV=4;tr|M0R0F0|M0R0F0_HUMAN 40S ribosomal protein S5 (Fragment) OS=Homo sapiens OX=9606 GN=RPS5 PE=1 SV=1;tr|M0R0R2|M0R0R2_HUMAN 40S ribosomal protein S5 OS=Homo sapiens OX=9	4	17	17	17	11	5	12	8	10	11	7	11	10	9	15	13	11	5	12	8	10	11	7	11	10	9	15	13	11	5	12	8	10	11	7	11
POLD1	24.2121537718886	24.1522854613231	24.3625228407099	24.0491805050472	24.1681377212214	23.9767493987126	P28340;M0R2B7;A0A087WYJ2;M0QZR8;A0A2R8Y7K6;A0A2R8Y705;M0QXE6;M0QXQ2;M0R3H8	P28340;M0R2B7;A0A087WYJ2;M0QZR8;A0A2R8Y7K6;A0A2R8Y705	18;18;17;15;12;10;5;4;3	18;18;17;15;12;10;5;4;3	18;18;17;15;12;10;5;4;3	DNA polymerase delta catalytic subunit;DNA polymerase	sp|P28340|DPOD1_HUMAN DNA polymerase delta catalytic subunit OS=Homo sapiens OX=9606 GN=POLD1 PE=1 SV=2;tr|M0R2B7|M0R2B7_HUMAN DNA polymerase OS=Homo sapiens OX=9606 GN=POLD1 PE=1 SV=1;tr|A0A087WYJ2|A0A087WYJ2_HUMAN DNA polymerase OS=Homo sapiens OX=9606 G	9	18	18	18	4	4	4	4	3	5	5	5	6	7	6	10	4	4	4	4	3	5	5	5	6	7	6	10	4	4	4	4	3	5	5	5
DNASE2	23.5254003704748	23.6628604434811	23.6701202558444	23.676267883532	23.7124035710624	23.7867609772833	O00115;K7ENE5	O00115;K7ENE5	3;2	3;2	3;2	Deoxyribonuclease-2-alpha	sp|O00115|DNS2A_HUMAN Deoxyribonuclease-2-alpha OS=Homo sapiens OX=9606 GN=DNASE2 PE=1 SV=2;tr|K7ENE5|K7ENE5_HUMAN Deoxyribonuclease-2-alpha (Fragment) OS=Homo sapiens OX=9606 GN=DNASE2 PE=1 SV=1	2	3	3	3	3	3	3	1	3	2	2	3	3	3	2	3	3	3	3	1	3	2	2	3	3	3	2	3	3	3	3	1	3	2	2	3
AGPS	23.9885855346897	24.2143048896005	24.656982546999	24.6477363991213	24.0646388378808	24.7742960386167	O00116;A0A1B0GWA2;A0A2R8YEL0;B8ZZ81	O00116;A0A1B0GWA2;A0A2R8YEL0	23;19;15;6	23;19;15;6	23;19;15;6	Alkyldihydroxyacetonephosphate synthase, peroxisomal	sp|O00116|ADAS_HUMAN Alkyldihydroxyacetonephosphate synthase, peroxisomal OS=Homo sapiens OX=9606 GN=AGPS PE=1 SV=1;tr|A0A1B0GWA2|A0A1B0GWA2_HUMAN Alkylglycerone-phosphate synthase (Fragment) OS=Homo sapiens OX=9606 GN=AGPS PE=1 SV=1;tr|A0A2R8YEL0|A0A2R8YE	4	23	23	23	8	4	9	3	8	9	5	7	9	17	16	15	8	4	9	3	8	9	5	7	9	17	16	15	8	4	9	3	8	9	5	7
KIF2A	23.4465744857579	23.693598404599	23.1736374918964	23.4171242028014	4.62442714920931	23.2934772619024	O00139;D6R9M0	O00139	8;1	8;1	7;1	Kinesin-like protein KIF2A	sp|O00139|KIF2A_HUMAN Kinesin-like protein KIF2A OS=Homo sapiens OX=9606 GN=KIF2A PE=1 SV=3	2	8	8	7	3	0	2	0	4	2	5	3	2	3	4	4	3	0	2	0	4	2	5	3	2	3	4	4	3	0	2	0	4	2	5	3
DDX39A	25.954002966741	25.7534573246772	25.6921887303966	26.0255934564072	26.1288639080611	25.7649647034874	O00148;K7EQN7;K7EPJ3;A0A0D9SEM9	O00148;K7EQN7	21;11;8;4	6;3;1;2	6;3;1;2	ATP-dependent RNA helicase DDX39A	sp|O00148|DX39A_HUMAN ATP-dependent RNA helicase DDX39A OS=Homo sapiens OX=9606 GN=DDX39A PE=1 SV=2;tr|K7EQN7|K7EQN7_HUMAN ATP-dependent RNA helicase DDX39A (Fragment) OS=Homo sapiens OX=9606 GN=DDX39A PE=1 SV=1	4	21	6	6	15	14	16	14	17	14	13	14	17	17	19	17	4	4	4	4	4	3	4	4	4	5	5	5	4	4	4	4	4	3	4	4
ACOT7	26.3661300811968	26.3264085018716	26.2985376653893	26.2313993311465	26.2846624509135	26.1165628924841	O00154;K7EKP8	O00154;K7EKP8	12;10	12;10	10;8	Cytosolic acyl coenzyme A thioester hydrolase	sp|O00154|BACH_HUMAN Cytosolic acyl coenzyme A thioester hydrolase OS=Homo sapiens OX=9606 GN=ACOT7 PE=1 SV=3;tr|K7EKP8|K7EKP8_HUMAN Cytosolic acyl coenzyme A thioester hydrolase (Fragment) OS=Homo sapiens OX=9606 GN=ACOT7 PE=1 SV=8	2	12	12	10	8	6	7	6	6	6	8	9	8	6	7	6	8	6	7	6	6	6	8	9	8	6	7	6	7	6	7	6	6	6	7	8
MYO1C	25.0518790332698	25.0997693217249	25.3443500946627	25.2537851743697	25.2498130933058	25.4148039279325	O00159;F5H6E2;I3L501;I3L3Y6;I3L3F5	O00159;F5H6E2	50;49;9;8;7	50;49;9;8;7	49;48;9;8;7	Unconventional myosin-Ic	sp|O00159|MYO1C_HUMAN Unconventional myosin-Ic OS=Homo sapiens OX=9606 GN=MYO1C PE=1 SV=4;tr|F5H6E2|F5H6E2_HUMAN Unconventional myosin-Ic OS=Homo sapiens OX=9606 GN=MYO1C PE=1 SV=1	5	50	50	49	16	13	23	15	18	18	11	13	12	35	38	37	16	13	23	15	18	18	11	13	12	35	38	37	16	13	23	15	18	18	11	13
SNAP23	25.3719228416531	4.61403557586007	25.3354497838586	25.7775101758676	4.62442714920931	4.60312168044149	O00161;H3BNE1;H3BR18;H3BM38;H3BPJ0;H3BNG6;H3BU94;H3BR99;H3BV99;H3BP15;H3BQY9	O00161;H3BNE1;H3BR18;H3BM38;H3BPJ0	6;4;4;4;4;2;2;1;1;1;1	6;4;4;4;4;2;2;1;1;1;1	6;4;4;4;4;2;2;1;1;1;1	Synaptosomal-associated protein 23;Synaptosomal-associated protein	sp|O00161|SNP23_HUMAN Synaptosomal-associated protein 23 OS=Homo sapiens OX=9606 GN=SNAP23 PE=1 SV=1;tr|H3BNE1|H3BNE1_HUMAN Synaptosomal-associated protein 23 OS=Homo sapiens OX=9606 GN=SNAP23 PE=1 SV=1;tr|H3BR18|H3BR18_HUMAN Synaptosomal-associated protei	11	6	6	6	2	1	1	2	2	1	3	1	3	1	2	3	2	1	1	2	2	1	3	1	3	1	2	3	2	1	1	2	2	1	3	1
AIP	24.1218673609508	23.9187074950248	24.1681377212214	24.1485665740287	24.088126986521	24.072429008222	O00170;E9PMH2;V9GYQ3	O00170;E9PMH2	7;5;2	7;5;2	7;5;2	AH receptor-interacting protein	sp|O00170|AIP_HUMAN AH receptor-interacting protein OS=Homo sapiens OX=9606 GN=AIP PE=1 SV=2;tr|E9PMH2|E9PMH2_HUMAN Peptidylprolyl isomerase (Fragment) OS=Homo sapiens OX=9606 GN=AIP PE=1 SV=2	3	7	7	7	3	4	3	3	5	3	5	5	5	3	5	2	3	4	3	3	5	3	5	5	5	3	5	2	3	4	3	3	5	3	5	5
STXBP3	23.3485433887186	4.61403557586007	23.5196535278582	23.4256000926517	4.62442714920931	23.6461438081758	O00186	O00186	6	6	6	Syntaxin-binding protein 3	sp|O00186|STXB3_HUMAN Syntaxin-binding protein 3 OS=Homo sapiens OX=9606 GN=STXBP3 PE=1 SV=2	1	6	6	6	2	1	4	2	2	3	2	1	2	4	4	3	2	1	4	2	2	3	2	1	2	4	4	3	2	1	4	2	2	3	2	1
AP3B1	24.3534650813664	24.2803675289363	24.5275495482898	24.4137714956201	24.43364452537	24.2412540930978	O00203;Q13367;H0YBD0;F5GWU4;A0A590UJW5;A0A590UJU0;A0A590UJ60;A0A590UK04;A0A5F9UJV3;A0A2R8Y2A8;A0A590UKC4	O00203	10;1;1;1;1;1;1;1;1;1;1	10;1;1;1;1;1;1;1;1;1;1	9;0;1;0;0;0;0;0;0;0;0	AP-3 complex subunit beta-1	sp|O00203|AP3B1_HUMAN AP-3 complex subunit beta-1 OS=Homo sapiens OX=9606 GN=AP3B1 PE=1 SV=3	11	10	10	9	5	3	2	5	6	4	4	2	5	5	3	3	5	3	2	5	6	4	4	2	5	5	3	3	4	3	1	4	5	3	3	2
PSMD11	26.0033955819373	25.8946033442637	25.9646611448478	25.9322221424506	26.0259313339909	25.9090316805636	O00231;J3QRY4;J3QS13;J3KSW3	O00231	24;10;3;2	24;10;3;2	24;10;3;2	26S proteasome non-ATPase regulatory subunit 11	sp|O00231|PSD11_HUMAN 26S proteasome non-ATPase regulatory subunit 11 OS=Homo sapiens OX=9606 GN=PSMD11 PE=1 SV=3	4	24	24	24	15	14	16	17	17	17	14	15	17	14	16	15	15	14	16	17	17	17	14	15	17	14	16	15	15	14	16	17	17	17	14	15
PSMD12	25.7193144474432	25.5732879888381	25.7949867234003	25.5448939398219	25.5518617192728	25.4906626382334	O00232	O00232	12	12	12	26S proteasome non-ATPase regulatory subunit 12	sp|O00232|PSD12_HUMAN 26S proteasome non-ATPase regulatory subunit 12 OS=Homo sapiens OX=9606 GN=PSMD12 PE=1 SV=3	1	12	12	12	7	6	6	6	8	6	5	5	6	7	7	7	7	6	6	6	8	6	5	5	6	7	7	7	7	6	6	6	8	6	5	5
ATOX1	26.4058423570467	26.5787391476056	26.5207777584304	26.3345123989074	26.3082236094303	26.5017430539476	O00244;E5RIM7;E5RGN3	O00244;E5RIM7;E5RGN3	10;9;8	10;9;8	10;9;8	Copper transport protein ATOX1	sp|O00244|ATOX1_HUMAN Copper transport protein ATOX1 OS=Homo sapiens OX=9606 GN=ATOX1 PE=1 SV=1;tr|E5RIM7|E5RIM7_HUMAN Copper transport protein ATOX1 OS=Homo sapiens OX=9606 GN=ATOX1 PE=1 SV=1;tr|E5RGN3|E5RGN3_HUMAN Copper transport protein ATOX1 OS=Homo s	3	10	10	10	7	6	7	6	7	4	7	6	7	4	4	5	7	6	7	6	7	4	7	6	7	4	4	5	7	6	7	6	7	4	7	6
PGRMC1	27.2971911254375	27.1768360358437	27.1266208259331	27.34638062989	27.2031249725265	27.3865669327682	O00264;U3KQM0	O00264	13;1	13;1	12;0	Membrane-associated progesterone receptor component 1	sp|O00264|PGRC1_HUMAN Membrane-associated progesterone receptor component 1 OS=Homo sapiens OX=9606 GN=PGRMC1 PE=1 SV=3	2	13	13	12	9	6	7	7	8	7	9	9	11	13	10	13	9	6	7	7	8	7	9	9	11	13	10	13	8	6	7	6	8	7	8	8
SUPT5H	23.8465157198038	23.9957616312517	23.6978456882758	23.9223419472326	23.804988072759	24.0610164562814	O00267;M0QYL9	O00267	16;1	16;1	16;1	Transcription elongation factor SPT5	sp|O00267|SPT5H_HUMAN Transcription elongation factor SPT5 OS=Homo sapiens OX=9606 GN=SUPT5H PE=1 SV=1	2	16	16	16	5	5	8	3	4	4	6	6	6	7	7	4	5	5	8	3	4	4	6	6	6	7	7	4	5	5	8	3	4	4	6	6
DFFA	24.9111823959543	25.1143800272584	24.9176153715503	24.7615195809491	24.6695797384199	24.9252882126944	O00273;K7ERT1	O00273	11;4	11;4	11;4	DNA fragmentation factor subunit alpha	sp|O00273|DFFA_HUMAN DNA fragmentation factor subunit alpha OS=Homo sapiens OX=9606 GN=DFFA PE=1 SV=1	2	11	11	11	7	5	6	6	8	4	7	9	7	2	2	3	7	5	6	6	8	4	7	9	7	2	2	3	7	5	6	6	8	4	7	9
CLIC1	28.0488480293781	28.062962558851	28.0026554605242	28.0464040609109	28.1573062227902	28.0703011390444	O00299	O00299	20	20	20	Chloride intracellular channel protein 1	sp|O00299|CLIC1_HUMAN Chloride intracellular channel protein 1 OS=Homo sapiens OX=9606 GN=CLIC1 PE=1 SV=4	1	20	20	20	16	14	20	16	15	17	16	15	16	15	17	16	16	14	20	16	15	17	16	15	16	15	17	16	16	14	20	16	15	17	16	15
EIF3F	26.7719059080812	26.6957766994641	26.731432980206	26.6669553522195	26.7175113887164	26.6018707394027	O00303;H0YDT6;E9PQV8;A0A1W2PP79	O00303	14;3;2;2	14;3;2;2	14;3;2;2	Eukaryotic translation initiation factor 3 subunit F	sp|O00303|EIF3F_HUMAN Eukaryotic translation initiation factor 3 subunit F OS=Homo sapiens OX=9606 GN=EIF3F PE=1 SV=1	4	14	14	14	11	9	11	10	9	11	9	10	10	11	12	12	11	9	11	10	9	11	9	10	10	11	12	12	11	9	11	10	9	11	9	10
IPO5	25.9189803967642	25.956220689713	26.0271976706403	25.8753258374062	25.7198888622712	25.9609110180122	O00410;H0Y8C6;E7ETV3;E7EQT5;E7EV12;E7EWK4;E7EX05;E7ESZ1;C9JZD8;C9JQT6;E7ETV8;O60518;C9J875;C9JZ53;C9JXE0;F8WF30;C9J583	O00410;H0Y8C6	34;33;6;4;4;3;3;3;3;3;3;2;2;1;1;1;1	34;33;6;4;4;3;3;3;3;3;3;2;2;1;1;1;1	28;27;3;3;3;3;3;3;3;3;3;2;2;1;1;1;1	Importin-5	sp|O00410|IPO5_HUMAN Importin-5 OS=Homo sapiens OX=9606 GN=IPO5 PE=1 SV=4;tr|H0Y8C6|H0Y8C6_HUMAN Importin-5 (Fragment) OS=Homo sapiens OX=9606 GN=IPO5 PE=1 SV=1	17	34	34	28	13	9	21	9	12	15	15	14	19	18	23	20	13	9	21	9	12	15	15	14	19	18	23	20	9	5	17	7	8	12	11	11
SAP18	24.5159899579401	24.1822270238226	24.9133299099115	4.59787498274219	4.62442714920931	24.3314232428966	O00422;H7BZW6;U3KPY7;U3KQ12	O00422;H7BZW6;U3KPY7	9;7;5;2	9;7;5;2	9;7;5;2	Histone deacetylase complex subunit SAP18	sp|O00422|SAP18_HUMAN Histone deacetylase complex subunit SAP18 OS=Homo sapiens OX=9606 GN=SAP18 PE=1 SV=1;tr|H7BZW6|H7BZW6_HUMAN Histone deacetylase complex subunit SAP18 (Fragment) OS=Homo sapiens OX=9606 GN=SAP18 PE=1 SV=2;tr|U3KPY7|U3KPY7_HUMAN Histone	4	9	9	9	1	1	4	3	3	2	2	3	2	3	5	4	1	1	4	3	3	2	2	3	2	3	5	4	1	1	4	3	3	2	2	3
DNM1L	26.5973308358325	26.6593529141613	26.5954824114402	26.5108241576141	26.579602519888	26.5085290119501	O00429;F8VZ52;F8W1W3;B4DDQ3;B4DPZ9;F8VUJ9;F8VR28;F8VYL3;H0YHY4;H0YI79	O00429	38;16;11;11;10;9;7;7;4;1	38;16;11;11;10;9;7;7;4;1	38;16;11;11;10;9;7;7;4;1	Dynamin-1-like protein	sp|O00429|DNM1L_HUMAN Dynamin-1-like protein OS=Homo sapiens OX=9606 GN=DNM1L PE=1 SV=2	10	38	38	38	18	17	25	17	20	21	17	21	24	20	20	21	18	17	25	17	20	21	17	21	24	20	20	21	18	17	25	17	20	21	17	21
RTCA	4.60195160282929	24.1035759600173	23.9831146889021	4.59787498274219	23.8492867347422	23.9541139338932	O00442;A6NIC1	O00442	3;1	3;1	3;1	RNA 3-terminal phosphate cyclase	sp|O00442|RTCA_HUMAN RNA 3-terminal phosphate cyclase OS=Homo sapiens OX=9606 GN=RTCA PE=1 SV=1	2	3	3	3	1	2	3	0	2	2	1	2	2	1	2	1	1	2	3	0	2	2	1	2	2	1	2	1	1	2	3	0	2	2	1	2
NDUFA4	24.7737428869186	4.61403557586007	24.9024222236647	25.0095378609914	4.62442714920931	4.60312168044149	O00483	O00483	5	5	5	Cytochrome c oxidase subunit NDUFA4	sp|O00483|NDUA4_HUMAN Cytochrome c oxidase subunit NDUFA4 OS=Homo sapiens OX=9606 GN=NDUFA4 PE=1 SV=1	1	5	5	5	2	1	1	0	1	2	2	1	2	3	3	3	2	1	1	0	1	2	2	1	2	3	3	3	2	1	1	0	1	2	2	1
PSMD14	25.6781231980264	25.7645092034795	25.7844912746287	25.8808233401807	25.7512112091271	25.6837016365293	O00487;C9JW37	O00487	12;1	12;1	12;1	26S proteasome non-ATPase regulatory subunit 14	sp|O00487|PSDE_HUMAN 26S proteasome non-ATPase regulatory subunit 14 OS=Homo sapiens OX=9606 GN=PSMD14 PE=1 SV=1	2	12	12	12	6	4	6	7	7	7	6	5	5	6	8	5	6	4	6	7	7	7	6	5	5	6	8	5	6	4	6	7	7	7	6	5
KPNA3	25.3363354789364	25.3694953771124	25.481545712096	25.4079502568914	25.1264829791064	25.1724171312287	O00505;H0Y4S9	O00505	12;2	12;2	8;2	Importin subunit alpha-4	sp|O00505|IMA4_HUMAN Importin subunit alpha-4 OS=Homo sapiens OX=9606 GN=KPNA3 PE=1 SV=2	2	12	12	8	4	3	6	3	5	6	4	5	5	6	8	5	4	3	6	3	5	6	4	5	5	6	8	5	3	3	5	2	3	4	4	4
MPHOSPH10	23.764559821694	4.61403557586007	24.3932935608269	0.919574996548437	0.924885429841861	0.920624336088298	O00566;U3KQ48	O00566;U3KQ48	6;3	6;3	6;3	U3 small nucleolar ribonucleoprotein protein MPP10	sp|O00566|MPP10_HUMAN U3 small nucleolar ribonucleoprotein protein MPP10 OS=Homo sapiens OX=9606 GN=MPHOSPH10 PE=1 SV=2;tr|U3KQ48|U3KQ48_HUMAN U3 small nucleolar ribonucleoprotein protein MPP10 OS=Homo sapiens OX=9606 GN=MPHOSPH10 PE=1 SV=1	2	6	6	6	0	1	1	1	1	2	2	0	2	3	3	3	0	1	1	1	1	2	2	0	2	3	3	3	0	1	1	1	1	2	2	0
NOP56	25.581615048171	25.6126523355866	25.6762140707029	25.8230363636749	25.6606318389019	25.7894749403645	O00567;A0A494C128;H0YDU4;H0Y653;Q5JXT2	O00567;A0A494C128;H0YDU4	24;23;12;11;11	24;23;12;11;11	24;23;12;11;11	Nucleolar protein 56	sp|O00567|NOP56_HUMAN Nucleolar protein 56 OS=Homo sapiens OX=9606 GN=NOP56 PE=1 SV=4;tr|A0A494C128|A0A494C128_HUMAN Nucleolar protein 56 OS=Homo sapiens OX=9606 GN=NOP56 PE=1 SV=1;tr|H0YDU4|H0YDU4_HUMAN Nucleolar protein 56 (Fragment) OS=Homo sapiens OX=9	5	24	24	24	13	10	15	12	14	13	14	15	14	22	18	20	13	10	15	12	14	13	14	15	14	22	18	20	13	10	15	12	14	13	14	15
PODXL	26.1445658286713	26.0606866974135	4.60230095292985	4.59787498274219	4.62442714920931	26.3029357568192	O00592	O00592	5	5	5	Podocalyxin	sp|O00592|PODXL_HUMAN Podocalyxin OS=Homo sapiens OX=9606 GN=PODXL PE=1 SV=2	1	5	5	5	1	1	2	1	2	2	2	2	1	4	5	4	1	1	2	1	2	2	2	2	1	4	5	4	1	1	2	1	2	2	2	2
CYR61	25.0591605814392	25.2674948102525	25.2120795381784	25.232570825357	25.2947396464434	25.48209989616	O00622	O00622	11	11	11	Protein CYR61	sp|O00622|CCN1_HUMAN CCN family member 1 OS=Homo sapiens OX=9606 GN=CCN1 PE=1 SV=1	1	11	11	11	7	5	7	2	2	4	6	6	6	0	1	0	7	5	7	2	2	4	6	6	6	0	1	0	7	5	7	2	2	4	6	6
PIR	23.4417709755327	23.5088161049173	23.3610506345012	0.919574996548437	0.924885429841861	0.920624336088298	O00625	O00625	7	7	7	Pirin	sp|O00625|PIR_HUMAN Pirin OS=Homo sapiens OX=9606 GN=PIR PE=1 SV=1	1	7	7	7	0	1	2	1	1	1	3	2	3	1	3	0	0	1	2	1	1	1	3	2	3	1	3	0	0	1	2	1	1	1	3	2
KPNA4	25.2459388205167	25.2858091341605	25.2400896315174	25.0459772419152	24.7529216374228	24.8768016924591	O00629;H7C4F6	O00629	12;3	8;2	8;2	Importin subunit alpha-3	sp|O00629|IMA3_HUMAN Importin subunit alpha-3 OS=Homo sapiens OX=9606 GN=KPNA4 PE=1 SV=1	2	12	8	8	3	2	5	2	4	6	5	6	6	4	5	5	2	2	4	1	2	4	5	5	5	3	2	4	2	2	4	1	2	4	5	5
PPP6C	24.9583686286679	24.5837108414608	24.66627818955	24.7862125851538	24.4542520958071	24.202247006036	O00743;Q5T1S7	O00743	8;1	8;1	8;1	Serine/threonine-protein phosphatase 6 catalytic subunit;Serine/threonine-protein phosphatase 6 catalytic subunit, N-terminally processed	sp|O00743|PPP6_HUMAN Serine/threonine-protein phosphatase 6 catalytic subunit OS=Homo sapiens OX=9606 GN=PPP6C PE=1 SV=1	2	8	8	8	4	5	2	4	5	3	3	5	5	3	2	2	4	5	2	4	5	3	3	5	5	3	2	2	4	5	2	4	5	3	3	5
MAN2B1	23.4300747585129	4.61403557586007	23.3389213204642	0.919574996548437	0.924885429841861	0.920624336088298	O00754;M0QZ24;M0R174;M0R2P5	O00754;M0QZ24	9;5;1;1	9;5;1;1	9;5;1;1	Lysosomal alpha-mannosidase;Lysosomal alpha-mannosidase A peptide;Lysosomal alpha-mannosidase B peptide;Lysosomal alpha-mannosidase C peptide;Lysosomal alpha-mannosidase D peptide;Lysosomal alpha-mannosidase E peptide	sp|O00754|MA2B1_HUMAN Lysosomal alpha-mannosidase OS=Homo sapiens OX=9606 GN=MAN2B1 PE=1 SV=3;tr|M0QZ24|M0QZ24_HUMAN Glyco_hydro38C2 domain-containing protein (Fragment) OS=Homo sapiens OX=9606 PE=4 SV=1	4	9	9	9	2	2	0	1	2	1	3	1	2	4	3	3	2	2	0	1	2	1	3	1	2	4	3	3	2	2	0	1	2	1	3	1
UBE2C	4.60195160282929	23.6464734540223	24.1564577827941	24.0376655847136	24.2214030345017	24.823716696838	O00762;A0A0A0MSE8;A0A087WVK1	O00762	9;2;1	9;2;1	9;2;1	Ubiquitin-conjugating enzyme E2 C	sp|O00762|UBE2C_HUMAN Ubiquitin-conjugating enzyme E2 C OS=Homo sapiens OX=9606 GN=UBE2C PE=1 SV=1	3	9	9	9	2	2	6	4	6	7	1	2	4	3	2	2	2	2	6	4	6	7	1	2	4	3	2	2	2	2	6	4	6	7	1	2
PDXK	26.4375229965582	26.4257441372862	26.5758575027029	26.5449381456807	26.5298295471246	26.7894251888285	O00764;F2Z2Y4;A8MV33	O00764;F2Z2Y4	16;14;1	16;14;1	16;14;1	Pyridoxal kinase	sp|O00764|PDXK_HUMAN Pyridoxal kinase OS=Homo sapiens OX=9606 GN=PDXK PE=1 SV=1;tr|F2Z2Y4|F2Z2Y4_HUMAN Pyridoxal kinase OS=Homo sapiens OX=9606 GN=PDXK PE=1 SV=1	3	16	16	16	9	8	12	8	9	13	8	10	10	10	11	12	9	8	12	8	9	13	8	10	10	10	11	12	9	8	12	8	9	13	8	10
TXNDC9	24.0444354779874	24.1838176887179	24.1921212096778	23.7051429920955	23.1106177558698	23.7210891729245	O14530;B8ZZX4;F8WCJ3;F8WBV5;G3XAJ4	O14530;B8ZZX4;F8WCJ3	4;3;2;1;1	4;3;2;1;1	4;3;2;1;1	Thioredoxin domain-containing protein 9	sp|O14530|TXND9_HUMAN Thioredoxin domain-containing protein 9 OS=Homo sapiens OX=9606 GN=TXNDC9 PE=1 SV=2;tr|B8ZZX4|B8ZZX4_HUMAN Thioredoxin domain-containing protein 9 (Fragment) OS=Homo sapiens OX=9606 GN=TXNDC9 PE=1 SV=1;tr|F8WCJ3|F8WCJ3_HUMAN Thioredox	5	4	4	4	2	2	2	1	3	2	2	2	2	1	1	1	2	2	2	1	3	2	2	2	2	1	1	1	2	2	2	1	3	2	2	2
NDUFAB1	4.60195160282929	4.61403557586007	24.0367437615897	4.59787498274219	4.62442714920931	24.4764866497209	O14561;I3L505;H3BNK3	O14561;I3L505;H3BNK3	2;1;1	2;1;1	2;1;1	Acyl carrier protein, mitochondrial;Acyl carrier protein	sp|O14561|ACPM_HUMAN Acyl carrier protein, mitochondrial OS=Homo sapiens OX=9606 GN=NDUFAB1 PE=1 SV=3;tr|I3L505|I3L505_HUMAN Acyl carrier protein, mitochondrial (Fragment) OS=Homo sapiens OX=9606 GN=NDUFAB1 PE=1 SV=1;tr|H3BNK3|H3BNK3_HUMAN Acyl carrier pro	3	2	2	2	1	1	1	2	1	1	1	1	1	2	1	1	1	1	1	2	1	1	1	1	1	2	1	1	1	1	1	2	1	1	1	1
PDCD5	25.6726040309959	25.6440818133691	25.7947388972684	25.9634709841856	25.7781872443748	25.8297043498345	O14737;K7EQA1;K7ESJ4;Q3HM38;X6R2P6	O14737;K7EQA1	8;7;2;1;1	8;7;2;1;1	8;7;2;1;1	Programmed cell death protein 5	sp|O14737|PDCD5_HUMAN Programmed cell death protein 5 OS=Homo sapiens OX=9606 GN=PDCD5 PE=1 SV=3;tr|K7EQA1|K7EQA1_HUMAN Programmed cell death protein 5 OS=Homo sapiens OX=9606 GN=PDCD5 PE=1 SV=1	5	8	8	8	5	4	5	6	5	3	4	5	3	4	3	3	5	4	5	6	5	3	4	5	3	4	3	3	5	4	5	6	5	3	4	5
PRMT5	25.6565461931081	25.6609853839715	25.6468854054374	25.7279067478053	25.7131905671948	25.6077795506793	O14744;G3V580;G3V2L6;C9JSX3;H0YJX6;G3V2X6;G3V5L5;G3V507;G3V2F5;H0YJ77;G3V5T6;H0YJD3;H7BZ44	O14744;G3V580	14;8;6;6;6;5;4;2;2;2;1;1;1	14;8;6;6;6;5;4;2;2;2;1;1;1	14;8;6;6;6;5;4;2;2;2;1;1;1	Protein arginine N-methyltransferase 5;Protein arginine N-methyltransferase 5, N-terminally processed	sp|O14744|ANM5_HUMAN Protein arginine N-methyltransferase 5 OS=Homo sapiens OX=9606 GN=PRMT5 PE=1 SV=4;tr|G3V580|G3V580_HUMAN Protein arginine N-methyltransferase 5 (Fragment) OS=Homo sapiens OX=9606 GN=PRMT5 PE=1 SV=1	13	14	14	14	10	10	10	9	9	10	7	8	10	10	7	9	10	10	10	9	9	10	7	8	10	10	7	9	10	10	10	9	9	10	7	8
SLC9A3R1	24.922795610656	24.8701366613835	24.9987339963413	24.6348354174198	24.6721184113422	24.8978605932838	O14745;J3QRP6;J3QRA3	O14745;J3QRP6	13;7;1	13;7;1	13;7;1	Na(+)/H(+) exchange regulatory cofactor NHE-RF1	sp|O14745|NHRF1_HUMAN Na(+)/H(+) exchange regulatory cofactor NHE-RF1 OS=Homo sapiens OX=9606 GN=SLC9A3R1 PE=1 SV=4;tr|J3QRP6|J3QRP6_HUMAN Na(+)/H(+) exchange regulatory cofactor NHE-RF1 (Fragment) OS=Homo sapiens OX=9606 GN=SLC9A3R1 PE=1 SV=1	3	13	13	13	6	2	5	4	5	3	4	5	4	5	7	4	6	2	5	4	5	3	4	5	4	5	7	4	6	2	5	4	5	3	4	5
TPP1	26.67734371881	26.7332445985778	26.7101714144674	26.9187757252994	26.9507144676343	26.807717121188	O14773;A0A2R8Y7U1;A0A2R8YGD1;A0A2R8YD45;A0A2R8Y7I4;A0A2R8YD72;A0A2R8YDY1;A0A2R8YE64;E7EV34	O14773;A0A2R8Y7U1;A0A2R8YGD1;A0A2R8YD45	8;7;7;6;3;2;1;1;1	8;7;7;6;3;2;1;1;1	8;7;7;6;3;2;1;1;1	Tripeptidyl-peptidase 1	sp|O14773|TPP1_HUMAN Tripeptidyl-peptidase 1 OS=Homo sapiens OX=9606 GN=TPP1 PE=1 SV=2;tr|A0A2R8Y7U1|A0A2R8Y7U1_HUMAN Tripeptidyl-peptidase 1 (Fragment) OS=Homo sapiens OX=9606 GN=TPP1 PE=1 SV=1;tr|A0A2R8YGD1|A0A2R8YGD1_HUMAN Tripeptidyl-peptidase 1 OS=Hom	9	8	8	8	5	5	5	4	5	4	5	5	5	6	6	5	5	5	5	4	5	4	5	5	5	6	6	5	5	5	5	4	5	4	5	5
TCERG1	25.4371102128173	25.2798009885634	25.5696424065049	25.5272810760865	25.4510790231098	25.6424300929518	O14776;G3V220;Q5VWI1	O14776;G3V220	20;17;1	20;17;1	20;17;1	Transcription elongation regulator 1	sp|O14776|TCRG1_HUMAN Transcription elongation regulator 1 OS=Homo sapiens OX=9606 GN=TCERG1 PE=1 SV=2;tr|G3V220|G3V220_HUMAN Transcription elongation regulator 1 OS=Homo sapiens OX=9606 GN=TCERG1 PE=1 SV=1	3	20	20	20	9	8	13	12	11	8	11	11	11	14	11	14	9	8	13	12	11	8	11	11	11	14	11	14	9	8	13	12	11	8	11	11
NDC80	0.920390320565859	0.922807115172014	0.92046019058597	22.1026472653829	4.62442714920931	4.60312168044149	O14777;I3L4G3;I3L0P0	O14777	15;2;1	15;2;1	15;2;1	Kinetochore protein NDC80 homolog	sp|O14777|NDC80_HUMAN Kinetochore protein NDC80 homolog OS=Homo sapiens OX=9606 GN=NDC80 PE=1 SV=1	3	15	15	15	2	1	2	1	5	2	1	0	0	3	3	2	2	1	2	1	5	2	1	0	0	3	3	2	2	1	2	1	5	2	1	0
PSMA7	27.0566203520279	27.1405344556307	27.0047461290403	27.0841576386113	27.0692770067938	27.0627052884826	O14818;H0Y586;Q8TAA3;A0A087WYS6;F5GY34	O14818	18;7;5;3;2	18;7;5;3;2	18;7;5;3;2	Proteasome subunit alpha type-7	sp|O14818|PSA7_HUMAN Proteasome subunit alpha type-7 OS=Homo sapiens OX=9606 GN=PSMA7 PE=1 SV=1	5	18	18	18	8	10	13	14	15	12	13	12	15	14	12	12	8	10	13	14	15	12	13	12	15	14	12	12	8	10	13	14	15	12	13	12
SCAMP3	24.8073486323927	24.9258314813012	25.0858601251598	24.9554005294913	4.62442714920931	25.2724868395963	O14828	O14828	6	6	6	Secretory carrier-associated membrane protein 3	sp|O14828|SCAM3_HUMAN Secretory carrier-associated membrane protein 3 OS=Homo sapiens OX=9606 GN=SCAMP3 PE=1 SV=3	1	6	6	6	2	1	3	2	2	3	2	4	2	4	6	4	2	1	3	2	2	3	2	4	2	4	6	4	2	1	3	2	2	3	2	4
MGST3	23.9236118454958	4.61403557586007	23.9891054872569	24.1014134188155	4.62442714920931	23.9042612233284	O14880;Q5VV89;Q5VV87	O14880;Q5VV89;Q5VV87	3;3;2	3;3;2	3;3;2	Microsomal glutathione S-transferase 3	sp|O14880|MGST3_HUMAN Microsomal glutathione S-transferase 3 OS=Homo sapiens OX=9606 GN=MGST3 PE=1 SV=1;tr|Q5VV89|Q5VV89_HUMAN Microsomal glutathione S-transferase 3 OS=Homo sapiens OX=9606 GN=MGST3 PE=1 SV=1;tr|Q5VV87|Q5VV87_HUMAN Microsomal glutathione S	3	3	3	3	2	1	2	1	2	1	2	1	2	3	3	2	2	1	2	1	2	1	2	1	2	3	3	2	2	1	2	1	2	1	2	1
GIPC1	24.0084696568814	24.128883568798	4.60230095292985	4.59787498274219	24.4612646017837	24.7741452000949	O14908;K7ESN1;K7EIT0;K7EJ33;K7EM11	O14908;K7ESN1	7;4;2;1;1	7;4;2;1;1	7;4;2;1;1	PDZ domain-containing protein GIPC1	sp|O14908|GIPC1_HUMAN PDZ domain-containing protein GIPC1 OS=Homo sapiens OX=9606 GN=GIPC1 PE=1 SV=2;tr|K7ESN1|K7ESN1_HUMAN PDZ domain-containing protein GIPC1 (Fragment) OS=Homo sapiens OX=9606 GN=GIPC1 PE=1 SV=1	5	7	7	7	2	1	3	1	3	1	1	2	2	3	3	3	2	1	3	1	3	1	1	2	2	3	3	3	2	1	3	1	3	1	1	2
TIMM23;TIMM23B	25.0001534003688	4.61403557586007	4.60230095292985	25.1088086936658	4.62442714920931	25.273127420547	O14925;Q5SRD1;B4DDK6	O14925;Q5SRD1	3;2;1	3;2;1	3;2;1	Mitochondrial import inner membrane translocase subunit Tim23;Putative mitochondrial import inner membrane translocase subunit Tim23B	sp|O14925|TIM23_HUMAN Mitochondrial import inner membrane translocase subunit Tim23 OS=Homo sapiens OX=9606 GN=TIMM23 PE=1 SV=1;sp|Q5SRD1|TI23B_HUMAN Putative mitochondrial import inner membrane translocase subunit Tim23B OS=Homo sapiens OX=9606 GN=TIMM23B	3	3	3	3	2	1	2	1	2	1	2	1	1	2	3	2	2	1	2	1	2	1	2	1	1	2	3	2	2	1	2	1	2	1	2	1
HAT1	26.9184345416533	27.0596144602472	27.1404369399971	26.8868116172609	26.7537888409457	26.9349459295265	O14929;F8WEW1;F8W9G7	O14929	10;2;2	10;2;2	10;2;2	Histone acetyltransferase type B catalytic subunit	sp|O14929|HAT1_HUMAN Histone acetyltransferase type B catalytic subunit OS=Homo sapiens OX=9606 GN=HAT1 PE=1 SV=1	3	10	10	10	3	3	6	4	6	6	6	5	6	7	7	8	3	3	6	4	6	6	6	5	6	7	7	8	3	3	6	4	6	6	6	5
UQCRQ	24.6645432033847	24.5056095095998	24.427711307252	24.7507257929991	24.9381807738622	24.6395350241002	O14949	O14949	4	4	4	Cytochrome b-c1 complex subunit 8	sp|O14949|QCR8_HUMAN Cytochrome b-c1 complex subunit 8 OS=Homo sapiens OX=9606 GN=UQCRQ PE=1 SV=4	1	4	4	4	3	2	3	3	3	3	2	2	3	4	3	4	3	2	3	3	3	3	2	2	3	4	3	4	3	2	3	3	3	3	2	2
HGS	25.9617501280177	25.872134707772	25.9377543692705	26.0006262248833	25.9953519125422	25.9556000708409	O14964;I3L1P5;I3L165;I3L1E3;I3L2H4	O14964;I3L1P5	11;7;2;2;1	11;7;2;2;1	11;7;2;2;1	Hepatocyte growth factor-regulated tyrosine kinase substrate	sp|O14964|HGS_HUMAN Hepatocyte growth factor-regulated tyrosine kinase substrate OS=Homo sapiens OX=9606 GN=HGS PE=1 SV=1;tr|I3L1P5|I3L1P5_HUMAN Hepatocyte growth factor-regulated tyrosine kinase substrate (Fragment) OS=Homo sapiens OX=9606 GN=HGS PE=1 SV=	5	11	11	11	4	5	8	5	9	7	5	5	8	3	5	4	4	5	8	5	9	7	5	5	8	3	5	4	4	5	8	5	9	7	5	5
PPP1R12A	24.8153848594996	24.9889321905551	4.60230095292985	24.7800663247093	25.1524402071176	4.60312168044149	O14974;F8VZN8;F8VW28;H0YHL8;H0YHI8;A0A3B3ISH4;H0YIM2;H0YIS3;H0YIS4	O14974;F8VZN8;F8VW28;H0YHL8	6;5;3;3;2;2;1;1;1	6;5;3;3;2;2;1;1;1	6;5;3;3;2;2;1;1;1	Protein phosphatase 1 regulatory subunit 12A	sp|O14974|MYPT1_HUMAN Protein phosphatase 1 regulatory subunit 12A OS=Homo sapiens OX=9606 GN=PPP1R12A PE=1 SV=1;tr|F8VZN8|F8VZN8_HUMAN Protein phosphatase 1 regulatory subunit 12A (Fragment) OS=Homo sapiens OX=9606 GN=PPP1R12A PE=1 SV=1;tr|F8VW28|F8VW28_H	9	6	6	6	2	3	1	2	3	1	2	2	1	2	3	3	2	3	1	2	3	1	2	2	1	2	3	3	2	3	1	2	3	1	2	2
XPO1	25.5194735696399	25.5373591870462	25.6222370808913	25.8052833540238	25.7602763047793	25.6140014105512	O14980;C9JKM9;C9J673;C9IZS4;C9JQ02;C9JV99;F8WF71;C9JF49;C9IYM2;H7BZC5	O14980	29;9;7;6;6;6;5;4;4;3	29;9;7;6;6;6;5;4;4;3	29;9;7;6;6;6;5;4;4;3	Exportin-1	sp|O14980|XPO1_HUMAN Exportin-1 OS=Homo sapiens OX=9606 GN=XPO1 PE=1 SV=1	10	29	29	29	16	19	20	17	18	18	15	18	19	21	20	19	16	19	20	17	18	18	15	18	19	21	20	19	16	19	20	17	18	18	15	18
PLXNB2	24.0288422482856	23.9113195668639	24.7200976836996	24.38824331958	24.3074420891743	24.1934002280763	O15031;E2PU09;A6QRG9;A6QRH1;A0A087WU36	O15031	19;7;4;3;1	19;7;4;3;1	19;7;4;3;1	Plexin-B2	sp|O15031|PLXB2_HUMAN Plexin-B2 OS=Homo sapiens OX=9606 GN=PLXNB2 PE=1 SV=3	5	19	19	19	3	3	5	4	5	1	2	3	4	13	12	9	3	3	5	4	5	1	2	3	4	13	12	9	3	3	5	4	5	1	2	3
U2SURP	24.528861360362	24.5580661135453	24.6401420912418	24.5049430957701	24.5633713242483	24.852052437535	O15042;E7ET15;H0Y8D9;E7EW00;H7C4V2	O15042;E7ET15	12;11;3;2;1	12;11;3;2;1	12;11;3;2;1	U2 snRNP-associated SURP motif-containing protein	sp|O15042|SR140_HUMAN U2 snRNP-associated SURP motif-containing protein OS=Homo sapiens OX=9606 GN=U2SURP PE=1 SV=2;tr|E7ET15|E7ET15_HUMAN U2 snRNP-associated SURP motif-containing protein OS=Homo sapiens OX=9606 GN=U2SURP PE=1 SV=1	5	12	12	12	3	3	5	2	5	2	4	3	7	6	10	9	3	3	5	2	5	2	4	3	7	6	10	9	3	3	5	2	5	2	4	3
PFAS	25.5360847344707	25.2813230616178	25.4742290315368	25.5220807693058	25.4951538304547	25.583079552971	O15067;H0YGH1;J3QSG0;J3QSH6;J3KTQ5;J3KTL4;J3KT98;J3QL39	O15067	33;5;4;4;2;2;2;1	33;5;4;4;2;2;2;1	33;5;4;4;2;2;2;1	Phosphoribosylformylglycinamidine synthase	sp|O15067|PUR4_HUMAN Phosphoribosylformylglycinamidine synthase OS=Homo sapiens OX=9606 GN=PFAS PE=1 SV=4	8	33	33	33	17	12	25	14	15	16	14	17	18	15	16	13	17	12	25	14	15	16	14	17	18	15	16	13	17	12	25	14	15	16	14	17
ANKRD28	0.920390320565859	0.922807115172014	0.92046019058597	4.59787498274219	4.62442714920931	23.1154837792046	O15084	O15084	3	3	3	Serine/threonine-protein phosphatase 6 regulatory ankyrin repeat subunit A	sp|O15084|ANR28_HUMAN Serine/threonine-protein phosphatase 6 regulatory ankyrin repeat subunit A OS=Homo sapiens OX=9606 GN=ANKRD28 PE=1 SV=5	1	3	3	3	1	0	2	0	1	0	0	0	1	1	0	2	1	0	2	0	1	0	0	0	1	1	0	2	1	0	2	0	1	0	0	0
LSM1	4.60195160282929	24.2559471634464	23.9355305354766	24.1888809750098	24.3583029622422	24.0643921460325	O15116;E5RJ47;E5RH18	O15116;E5RJ47;E5RH18	2;1;1	2;1;1	2;1;1	U6 snRNA-associated Sm-like protein LSm1	sp|O15116|LSM1_HUMAN U6 snRNA-associated Sm-like protein LSm1 OS=Homo sapiens OX=9606 GN=LSM1 PE=1 SV=1;tr|E5RJ47|E5RJ47_HUMAN U6 snRNA-associated Sm-like protein LSm1 OS=Homo sapiens OX=9606 GN=LSM1 PE=1 SV=1;tr|E5RH18|E5RH18_HUMAN LSM1-like protein U6 sm	3	2	2	2	2	2	2	2	2	2	1	2	2	1	2	2	2	2	2	2	2	2	1	2	2	1	2	2	2	2	2	2	2	2	1	2
ARPC1B	4.60195160282929	24.9047206072014	4.60230095292985	4.59787498274219	4.62442714920931	24.8762864860434	O15143;C9JEY1;C9K057;F8VXW2;C9JBJ7;C9JTT6;C9JM51;F8WEB3	O15143;C9JEY1;C9K057;F8VXW2;C9JBJ7	14;13;13;9;7;6;2;2	3;2;2;2;2;2;2;2	3;2;2;2;2;2;2;2	Actin-related protein 2/3 complex subunit 1B	sp|O15143|ARC1B_HUMAN Actin-related protein 2/3 complex subunit 1B OS=Homo sapiens OX=9606 GN=ARPC1B PE=1 SV=3;tr|C9JEY1|C9JEY1_HUMAN Actin-related protein 2/3 complex subunit 1B (Fragment) OS=Homo sapiens OX=9606 GN=ARPC1B PE=1 SV=2;tr|C9K057|C9K057_HUMAN	8	14	3	3	6	6	7	4	5	6	5	8	5	8	6	8	1	1	2	1	2	3	1	3	1	2	0	1	1	1	2	1	2	3	1	3
ARPC2	24.6090768115889	24.4609522692846	24.6870971268374	24.5946854366903	24.5658714109867	24.7340203105998	O15144;H7C3F9;C9JTV5;G5E9J0;G5E9S7	O15144	15;5;4;4;2	15;5;4;4;2	15;5;4;4;2	Actin-related protein 2/3 complex subunit 2	sp|O15144|ARPC2_HUMAN Actin-related protein 2/3 complex subunit 2 OS=Homo sapiens OX=9606 GN=ARPC2 PE=1 SV=1	5	15	15	15	7	8	9	4	6	7	8	6	10	8	10	8	7	8	9	4	6	7	8	6	10	8	10	8	7	8	9	4	6	7	8	6
ARPC3	26.2683161160663	26.260225546991	26.3714742346957	26.1667786473977	26.3731018465231	26.2157680411048	O15145;C9JZD1;F8VR50	O15145;C9JZD1	7;4;3	7;4;3	7;4;3	Actin-related protein 2/3 complex subunit 3	sp|O15145|ARPC3_HUMAN Actin-related protein 2/3 complex subunit 3 OS=Homo sapiens OX=9606 GN=ARPC3 PE=1 SV=3;tr|C9JZD1|C9JZD1_HUMAN Actin-related protein 2/3 complex subunit 3 (Fragment) OS=Homo sapiens OX=9606 GN=ARPC3 PE=1 SV=1	3	7	7	7	2	2	3	2	4	2	3	2	3	3	2	2	2	2	3	2	4	2	3	2	3	3	2	2	2	2	3	2	4	2	3	2
PGRMC2	26.186691584172	26.1687115932138	26.0680675949198	26.452446499214	26.3355008964342	26.2421813509837	O15173	O15173	7	6	6	Membrane-associated progesterone receptor component 2	sp|O15173|PGRC2_HUMAN Membrane-associated progesterone receptor component 2 OS=Homo sapiens OX=9606 GN=PGRMC2 PE=1 SV=1	1	7	6	6	4	3	2	4	3	4	4	4	4	6	6	5	3	3	2	3	3	4	3	3	3	5	5	4	3	3	2	3	3	4	3	3
PFDN6	25.1804069709644	25.0839142621594	25.2959308851004	25.5468671484163	25.1194550583317	25.4099580032264	O15212;A2AB88	O15212	5;2	5;2	5;2	Prefoldin subunit 6	sp|O15212|PFD6_HUMAN Prefoldin subunit 6 OS=Homo sapiens OX=9606 GN=PFDN6 PE=1 SV=1	2	5	5	5	3	3	3	3	3	3	3	3	4	3	4	4	3	3	3	3	3	3	3	3	4	3	4	4	3	3	3	3	3	3	3	3
ZNF185	24.387586145132	24.301802610994	24.4904484227996	24.2795884785529	24.0267334762539	24.5956531344793	O15231;H7BZT5	O15231;H7BZT5	16;11	16;11	9;7	Zinc finger protein 185	sp|O15231|ZN185_HUMAN Zinc finger protein 185 OS=Homo sapiens OX=9606 GN=ZNF185 PE=1 SV=3;tr|H7BZT5|H7BZT5_HUMAN Zinc finger protein 185 OS=Homo sapiens OX=9606 GN=ZNF185 PE=1 SV=2	2	16	16	9	6	6	7	6	7	5	8	10	9	11	12	12	6	6	7	6	7	5	8	10	9	11	12	12	4	4	3	4	5	2	5	7
SURF4	25.563225837016	25.3491848341005	25.5804653757994	25.6029185613792	25.5310946579125	25.3842298910428	O15260;Q5T8U5;B7Z1G8	O15260;Q5T8U5;B7Z1G8	6;6;3	6;6;3	6;6;3	Surfeit locus protein 4	sp|O15260|SURF4_HUMAN Surfeit locus protein 4 OS=Homo sapiens OX=9606 GN=SURF4 PE=1 SV=3;tr|Q5T8U5|Q5T8U5_HUMAN Surfeit 4 OS=Homo sapiens OX=9606 GN=SURF4 PE=1 SV=1;tr|B7Z1G8|B7Z1G8_HUMAN Surfeit 4, isoform CRA_b OS=Homo sapiens OX=9606 GN=SURF4 PE=1 SV=1	3	6	6	6	3	3	3	3	4	3	3	3	4	5	5	5	3	3	3	3	4	3	3	3	4	5	5	5	3	3	3	3	4	3	3	3
SPTLC1	24.007956637837	4.61403557586007	4.60230095292985	4.59787498274219	4.62442714920931	23.7455036398055	O15269;A0A2R8Y4S0;A0A2R8Y6A2;A0A2R8Y763	O15269	9;3;3;1	9;3;3;1	9;3;3;1	Serine palmitoyltransferase 1	sp|O15269|SPTC1_HUMAN Serine palmitoyltransferase 1 OS=Homo sapiens OX=9606 GN=SPTLC1 PE=1 SV=1	4	9	9	9	1	1	2	1	4	1	2	1	1	5	3	7	1	1	2	1	4	1	2	1	1	5	3	7	1	1	2	1	4	1	2	1
SPTLC2	4.60195160282929	23.9597840764546	4.60230095292985	4.59787498274219	23.6784187524222	4.60312168044149	O15270;H0YJV2	O15270;H0YJV2	6;3	6;3	6;3	Serine palmitoyltransferase 2	sp|O15270|SPTC2_HUMAN Serine palmitoyltransferase 2 OS=Homo sapiens OX=9606 GN=SPTLC2 PE=1 SV=1;tr|H0YJV2|H0YJV2_HUMAN Serine palmitoyltransferase 2 (Fragment) OS=Homo sapiens OX=9606 GN=SPTLC2 PE=1 SV=1	2	6	6	6	0	2	1	1	1	1	2	2	1	3	3	5	0	2	1	1	1	1	2	2	1	3	3	5	0	2	1	1	1	1	2	2
OGT	4.60195160282929	23.0975448052133	4.60230095292985	23.1544349411722	23.5453359374686	23.1235101619457	O15294;C9JZL3	O15294	10;1	10;1	10;1	UDP-N-acetylglucosamine--peptide N-acetylglucosaminyltransferase 110 kDa subunit	sp|O15294|OGT1_HUMAN UDP-N-acetylglucosamine--peptide N-acetylglucosaminyltransferase 110 kDa subunit OS=Homo sapiens OX=9606 GN=OGT PE=1 SV=3	2	10	10	10	2	3	2	5	5	5	1	2	0	3	4	4	2	3	2	5	5	5	1	2	0	3	4	4	2	3	2	5	5	5	1	2
PPM1G	26.9467048131216	26.7658499864682	26.9403333141876	26.9760719796217	26.9026522268602	27.0482244309068	O15355	O15355	15	15	15	Protein phosphatase 1G	sp|O15355|PPM1G_HUMAN Protein phosphatase 1G OS=Homo sapiens OX=9606 GN=PPM1G PE=1 SV=1	1	15	15	15	8	7	10	9	11	9	7	10	8	11	10	9	8	7	10	9	11	9	7	10	8	11	10	9	8	7	10	9	11	9	7	10
EIF3D	26.309317027038	26.2674055097022	26.2542719044689	26.2360248519329	26.2151755509296	26.0354018756276	O15371;B0QYA5;B0QYA4;B0QYA6;B0QYA8;A0A0D9SGB5	O15371	24;10;5;5;3;2	24;10;5;5;3;2	24;10;5;5;3;2	Eukaryotic translation initiation factor 3 subunit D	sp|O15371|EIF3D_HUMAN Eukaryotic translation initiation factor 3 subunit D OS=Homo sapiens OX=9606 GN=EIF3D PE=1 SV=1	6	24	24	24	12	11	16	11	14	14	16	14	14	18	20	16	12	11	16	11	14	14	16	14	14	18	20	16	12	11	16	11	14	14	16	14
IPO8	4.60195160282929	24.9167046366922	24.8924045898955	25.1477129771747	24.9167957360539	24.8262408434435	O15397;F5H2I3;F5H009;F5H292;F5GXT5;F5H244	O15397	7;2;1;1;1;1	6;2;1;1;1;1	6;2;1;1;1;1	Importin-8	sp|O15397|IPO8_HUMAN Importin-8 OS=Homo sapiens OX=9606 GN=IPO8 PE=1 SV=2	6	7	6	6	4	3	2	4	4	2	3	3	3	3	2	1	3	2	2	3	3	2	2	2	2	3	2	1	3	2	2	3	3	2	2	2
STX7	4.60195160282929	4.61403557586007	23.6561097071987	4.59787498274219	23.8278404181316	4.60312168044149	O15400	O15400	3	3	3	Syntaxin-7	sp|O15400|STX7_HUMAN Syntaxin-7 OS=Homo sapiens OX=9606 GN=STX7 PE=1 SV=4	1	3	3	3	1	2	1	1	1	1	1	1	2	3	3	2	1	2	1	1	1	1	1	1	2	3	3	2	1	2	1	1	1	1	1	1
CD3EAP	0.920390320565859	0.922807115172014	0.92046019058597	4.59787498274219	4.62442714920931	24.2735543165528	O15446	O15446	2	2	2	DNA-directed RNA polymerase I subunit RPA34	sp|O15446|RPA34_HUMAN DNA-directed RNA polymerase I subunit RPA34 OS=Homo sapiens OX=9606 GN=POLR1G PE=1 SV=1	1	2	2	2	0	1	2	1	1	1	1	1	1	1	2	1	0	1	2	1	1	1	1	1	1	1	2	1	0	1	2	1	1	1	1	1
P4HA2	24.2455399403832	24.1694381701917	24.0822907024102	23.9236118454958	24.3188621723969	24.0800959944846	O15460;C9JN43;C9JIG4;C9JCP0;C9JX45;A8MXE0;E7ERI1;E7ENX0;E7EPI9	O15460	9;1;1;1;1;1;1;1;1	9;1;1;1;1;1;1;1;1	9;1;1;1;1;1;1;1;1	Prolyl 4-hydroxylase subunit alpha-2	sp|O15460|P4HA2_HUMAN Prolyl 4-hydroxylase subunit alpha-2 OS=Homo sapiens OX=9606 GN=P4HA2 PE=1 SV=1	9	9	9	9	2	2	4	3	7	4	2	3	3	4	3	3	2	2	4	3	7	4	2	3	3	4	3	3	2	2	4	3	7	4	2	3
MAGEB2	26.2196317696495	26.2006578361236	26.0841779181292	26.2471347996431	26.0340797364902	25.9546908255368	O15479;Q96LZ2;P43366;Q9UBF1	O15479	9;2;2;1	9;2;2;1	7;0;0;0	Melanoma-associated antigen B2	sp|O15479|MAGB2_HUMAN Melanoma-associated antigen B2 OS=Homo sapiens OX=9606 GN=MAGEB2 PE=1 SV=3	4	9	9	7	5	5	6	4	5	5	5	5	5	6	8	7	5	5	6	4	5	5	5	5	5	6	8	7	4	4	5	3	4	4	4	4
ARPC5	26.0367856754213	26.0867915885785	26.2995511130047	26.05086248833	4.62442714920931	25.8909446184021	O15511;B1ALC0	O15511;B1ALC0	4;3	4;3	4;3	Actin-related protein 2/3 complex subunit 5	sp|O15511|ARPC5_HUMAN Actin-related protein 2/3 complex subunit 5 OS=Homo sapiens OX=9606 GN=ARPC5 PE=1 SV=3;tr|B1ALC0|B1ALC0_HUMAN Actin-related protein 2/3 complex subunit 5 OS=Homo sapiens OX=9606 GN=ARPC5 PE=1 SV=1	2	4	4	4	2	1	2	2	2	1	2	2	2	1	2	1	2	1	2	2	2	1	2	2	2	1	2	1	2	1	2	2	2	1	2	2
MAFG	4.60195160282929	4.61403557586007	23.309663970512	0.919574996548437	0.924885429841861	0.920624336088298	O15525;O60675;B0QY71	O15525	3;1;1	2;0;0	2;0;0	Transcription factor MafG	sp|O15525|MAFG_HUMAN Transcription factor MafG OS=Homo sapiens OX=9606 GN=MAFG PE=1 SV=1	3	3	2	2	0	0	0	0	0	0	1	1	2	0	0	0	0	0	0	0	0	0	1	1	2	0	0	0	0	0	0	0	0	0	1	1
DHX15	25.3704269423304	25.4507015601078	25.5080302409717	25.5579785013728	25.5011204204078	25.6303704541453	O43143	O43143	32	32	31	Pre-mRNA-splicing factor ATP-dependent RNA helicase DHX15	sp|O43143|DHX15_HUMAN Pre-mRNA-splicing factor ATP-dependent RNA helicase DHX15 OS=Homo sapiens OX=9606 GN=DHX15 PE=1 SV=2	1	32	32	31	14	13	19	11	14	15	10	18	18	24	24	27	14	13	19	11	14	15	10	18	18	24	24	27	13	12	19	10	13	14	9	17
RNMT	24.7345889011179	24.7638003619346	24.852957291932	24.8916168522956	24.7592859921216	4.60312168044149	O43148;K7EP06;K7ERH6	O43148;K7EP06	9;7;1	9;7;1	9;7;1	mRNA cap guanine-N7 methyltransferase	sp|O43148|MCES_HUMAN mRNA cap guanine-N7 methyltransferase OS=Homo sapiens OX=9606 GN=RNMT PE=1 SV=1;tr|K7EP06|K7EP06_HUMAN mRNA cap guanine-N7 methyltransferase OS=Homo sapiens OX=9606 GN=RNMT PE=1 SV=1	3	9	9	9	4	4	1	2	5	3	2	3	5	4	6	6	4	4	1	2	5	3	2	3	5	4	6	6	4	4	1	2	5	3	2	3
TTI1	0.920390320565859	0.922807115172014	0.92046019058597	4.59787498274219	4.62442714920931	23.5651160276184	O43156	O43156	5	5	5	TELO2-interacting protein 1 homolog	sp|O43156|TTI1_HUMAN TELO2-interacting protein 1 homolog OS=Homo sapiens OX=9606 GN=TTI1 PE=1 SV=3	1	5	5	5	2	1	2	1	2	1	1	1	0	2	3	3	2	1	2	1	2	1	1	1	0	2	3	3	2	1	2	1	2	1	1	1
PRPF4	24.121076886414	24.129984142662	24.2681376110933	24.0082131701628	24.2257481720374	24.2529916325615	O43172	O43172	11	11	11	U4/U6 small nuclear ribonucleoprotein Prp4	sp|O43172|PRP4_HUMAN U4/U6 small nuclear ribonucleoprotein Prp4 OS=Homo sapiens OX=9606 GN=PRPF4 PE=1 SV=2	1	11	11	11	3	4	4	4	7	4	4	4	4	7	7	4	3	4	4	4	7	4	4	4	4	7	7	4	3	4	4	4	7	4	4	4
PSMD3	26.2443244892637	26.0147181000971	26.2625571323679	26.0693999410566	26.0488064645316	25.9916159529941	O43242;H0YGV8	O43242	23;2	23;2	23;2	26S proteasome non-ATPase regulatory subunit 3	sp|O43242|PSMD3_HUMAN 26S proteasome non-ATPase regulatory subunit 3 OS=Homo sapiens OX=9606 GN=PSMD3 PE=1 SV=2	2	23	23	23	9	9	14	11	12	12	8	8	14	14	17	14	9	9	14	11	12	12	8	8	14	14	17	14	9	9	14	11	12	12	8	8
PAPSS1	24.3455687587145	24.4265601186664	24.5946854366903	24.2877828219235	24.4401239908945	24.5951409047417	O43252	O43252	11	10	10	Bifunctional 3-phosphoadenosine 5-phosphosulfate synthase 1;Sulfate adenylyltransferase;Adenylyl-sulfate kinase	sp|O43252|PAPS1_HUMAN Bifunctional 3-phosphoadenosine 5-phosphosulfate synthase 1 OS=Homo sapiens OX=9606 GN=PAPSS1 PE=1 SV=2	1	11	10	10	5	5	9	4	6	5	5	7	7	7	7	7	4	4	8	3	5	4	4	6	6	6	6	6	4	4	8	3	5	4	4	6
ZW10	24.7933254748346	24.7799661688524	24.9620370799619	25.0176729405675	25.2415814286435	4.60312168044149	O43264;F5H3C1	O43264	9;2	9;2	9;2	Centromere/kinetochore protein zw10 homolog	sp|O43264|ZW10_HUMAN Centromere/kinetochore protein zw10 homolog OS=Homo sapiens OX=9606 GN=ZW10 PE=1 SV=3	2	9	9	9	2	2	1	3	3	4	2	2	4	4	6	4	2	2	1	3	3	4	2	2	4	4	6	4	2	2	1	3	3	4	2	2
SART1	25.011330665285	24.9883254881169	24.8904576327297	24.7359835830541	24.8113233393612	24.6702283350324	O43290;E9PQI8	O43290	15;2	15;2	15;2	U4/U6.U5 tri-snRNP-associated protein 1	sp|O43290|SNUT1_HUMAN U4/U6.U5 tri-snRNP-associated protein 1 OS=Homo sapiens OX=9606 GN=SART1 PE=1 SV=1	2	15	15	15	4	5	5	5	7	7	6	5	5	9	8	7	4	5	5	5	7	7	6	5	5	9	8	7	4	5	5	5	7	7	6	5
GPAA1	0.920390320565859	0.922807115172014	0.92046019058597	4.59787498274219	4.62442714920931	24.3970859992132	O43292;E9PLV6;E9PPZ9;E9PQ31;E9PLG8;E9PM11	O43292;E9PLV6;E9PPZ9;E9PQ31	4;2;2;2;1;1	4;2;2;2;1;1	4;2;2;2;1;1	Glycosylphosphatidylinositol anchor attachment 1 protein	sp|O43292|GPAA1_HUMAN Glycosylphosphatidylinositol anchor attachment 1 protein OS=Homo sapiens OX=9606 GN=GPAA1 PE=1 SV=3;tr|E9PLV6|E9PLV6_HUMAN Glycosylphosphatidylinositol anchor attachment 1 protein OS=Homo sapiens OX=9606 GN=GPAA1 PE=1 SV=1;tr|E9PPZ9|E	6	4	4	4	1	1	3	1	1	1	2	1	1	2	1	2	1	1	3	1	1	1	2	1	1	2	1	2	1	1	3	1	1	1	2	1
EEF1E1;EEF1E1-BLOC1S5	25.1587705358397	25.1661082100065	25.2121537718886	25.2508974731636	25.2167858154263	25.1986923239922	O43324;D6RBD7;C9J1V9;H0YAL7;D6RCQ0	O43324;D6RBD7;C9J1V9;H0YAL7	6;4;4;3;1	6;4;4;3;1	6;4;4;3;1	Eukaryotic translation elongation factor 1 epsilon-1	sp|O43324|MCA3_HUMAN Eukaryotic translation elongation factor 1 epsilon-1 OS=Homo sapiens OX=9606 GN=EEF1E1 PE=1 SV=1;tr|D6RBD7|D6RBD7_HUMAN Eukaryotic translation elongation factor 1 epsilon-1 OS=Homo sapiens OX=9606 GN=EEF1E1 PE=1 SV=1;tr|C9J1V9|C9J1V9_H	5	6	6	6	3	2	5	2	3	5	4	3	5	4	4	3	3	2	5	2	3	5	4	3	5	4	4	3	3	2	5	2	3	5	4	3
HNRNPR	27.1674870568864	27.2161382239385	27.2717747492359	27.388292595598	27.2848918604871	27.292108430976	O43390;B4DT28;A0A286YEZ8	O43390;B4DT28	30;22;2	30;22;2	22;18;2	Heterogeneous nuclear ribonucleoprotein R	sp|O43390|HNRPR_HUMAN Heterogeneous nuclear ribonucleoprotein R OS=Homo sapiens OX=9606 GN=HNRNPR PE=1 SV=1;tr|B4DT28|B4DT28_HUMAN Heterogeneous nuclear ribonucleoprotein R OS=Homo sapiens OX=9606 GN=HNRNPR PE=1 SV=1	3	30	30	22	19	18	22	19	20	17	18	19	23	27	26	28	19	18	22	19	20	17	18	19	23	27	26	28	13	11	15	13	14	10	11	13
PRPF3	22.7276471255258	4.61403557586007	23.0158369746277	22.9399120278535	22.7281455590457	22.8621356115203	O43395	O43395	7	7	7	U4/U6 small nuclear ribonucleoprotein Prp3	sp|O43395|PRPF3_HUMAN U4/U6 small nuclear ribonucleoprotein Prp3 OS=Homo sapiens OX=9606 GN=PRPF3 PE=1 SV=2	1	7	7	7	2	2	2	2	2	1	2	2	2	3	3	2	2	2	2	2	2	1	2	2	2	3	3	2	2	2	2	2	2	1	2	2
TXNL1	25.8838089353294	25.8592280300273	25.6497383714039	25.5103261796233	25.619636999982	25.773340461521	O43396;K7ER96;K7EPB7;K7EKG2;K7EME7;K7EML9	O43396;K7ER96	7;6;3;1;1;1	7;6;3;1;1;1	7;6;3;1;1;1	Thioredoxin-like protein 1	sp|O43396|TXNL1_HUMAN Thioredoxin-like protein 1 OS=Homo sapiens OX=9606 GN=TXNL1 PE=1 SV=3;tr|K7ER96|K7ER96_HUMAN Thioredoxin-like protein 1 (Fragment) OS=Homo sapiens OX=9606 GN=TXNL1 PE=1 SV=1	6	7	7	7	2	3	5	1	3	2	3	5	3	3	3	2	2	3	5	1	3	2	3	5	3	3	3	2	2	3	5	1	3	2	3	5
ERI3	0.920390320565859	0.922807115172014	0.92046019058597	4.59787498274219	4.62442714920931	23.2102967822631	O43414;A0A3B3ISV9;H0Y4B0;F6QUN3;F6UGJ8	O43414;A0A3B3ISV9;H0Y4B0	5;4;3;2;2	5;4;3;2;2	5;4;3;2;2	ERI1 exoribonuclease 3	sp|O43414|ERI3_HUMAN ERI1 exoribonuclease 3 OS=Homo sapiens OX=9606 GN=ERI3 PE=1 SV=2;tr|A0A3B3ISV9|A0A3B3ISV9_HUMAN ERI1 exoribonuclease 3 OS=Homo sapiens OX=9606 GN=ERI3 PE=1 SV=1;tr|H0Y4B0|H0Y4B0_HUMAN ERI1 exoribonuclease 3 (Fragment) OS=Homo sapiens O	5	5	5	5	0	0	2	0	1	1	0	0	1	0	0	0	0	0	2	0	1	1	0	0	1	0	0	0	0	0	2	0	1	1	0	0
PPIH	25.3537679246746	25.3651289743348	25.3370504513014	25.5099035180058	25.433803684181	25.1697822105576	O43447;C9JQD4;H0YEL5;A6NM32;C9JAN8	O43447;C9JQD4;H0YEL5	10;9;5;2;1	10;9;5;2;1	10;9;5;2;1	Peptidyl-prolyl cis-trans isomerase H;Peptidyl-prolyl cis-trans isomerase	sp|O43447|PPIH_HUMAN Peptidyl-prolyl cis-trans isomerase H OS=Homo sapiens OX=9606 GN=PPIH PE=1 SV=1;tr|C9JQD4|C9JQD4_HUMAN Peptidyl-prolyl cis-trans isomerase (Fragment) OS=Homo sapiens OX=9606 GN=PPIH PE=1 SV=1;tr|H0YEL5|H0YEL5_HUMAN Peptidyl-prolyl cis-	5	10	10	10	4	4	5	6	6	6	6	7	6	3	4	3	4	4	5	6	6	6	6	7	6	3	4	3	4	4	5	6	6	6	6	7
AKR7A2	25.3317307481463	25.271632288977	25.1789264854553	25.4465113853996	25.3183795157964	25.5718713568193	O43488;H3BLU7;Q8NHP1;A0A499FJT0;H7C5H7	O43488;H3BLU7	7;6;2;2;1	7;6;2;2;1	7;6;2;2;1	Aflatoxin B1 aldehyde reductase member 2	sp|O43488|ARK72_HUMAN Aflatoxin B1 aldehyde reductase member 2 OS=Homo sapiens OX=9606 GN=AKR7A2 PE=1 SV=3;tr|H3BLU7|H3BLU7_HUMAN Aflatoxin B1 aldehyde reductase member 2 (Fragment) OS=Homo sapiens OX=9606 GN=AKR7A2 PE=1 SV=1	5	7	7	7	5	3	6	5	5	5	4	6	5	2	4	4	5	3	6	5	5	5	4	6	5	2	4	4	5	3	6	5	5	5	4	6
EPB41L2	24.6186852618193	24.6476815114483	24.6948207798703	24.7565909333689	24.5778464531137	24.6087948975595	O43491;E9PHY5;E9PK52;E9PII3;A0A2R8Y5B3;Q6R5J7;E9PN54;E9PMV8;E9PJP4;E9PQN0;E9PRG1;E9PIG0;E9PQD2;E9PMG5;E9PPC9	O43491;E9PHY5;E9PK52;E9PII3;A0A2R8Y5B3	24;21;19;18;16;6;4;4;2;2;2;2;2;2;1	24;21;19;18;16;6;4;4;2;2;2;2;2;2;1	10;10;10;10;9;0;0;0;2;2;2;2;2;0;0	Band 4.1-like protein 2	sp|O43491|E41L2_HUMAN Band 4.1-like protein 2 OS=Homo sapiens OX=9606 GN=EPB41L2 PE=1 SV=1;tr|E9PHY5|E9PHY5_HUMAN Band 4.1-like protein 2 OS=Homo sapiens OX=9606 GN=EPB41L2 PE=1 SV=1;tr|E9PK52|E9PK52_HUMAN Band 4.1-like protein 2 OS=Homo sapiens OX=9606 GN	15	24	24	10	7	4	9	6	7	6	6	7	7	15	14	12	7	4	9	6	7	6	6	7	7	15	14	12	4	2	4	4	4	4	4	4
XPOT	24.2280259766954	24.0506756981069	24.4005428076289	24.0590367715236	23.9732496212891	24.1229732981769	O43592;F8WDU6;F5GYW6	O43592	8;3;2	8;3;2	8;3;2	Exportin-T	sp|O43592|XPOT_HUMAN Exportin-T OS=Homo sapiens OX=9606 GN=XPOT PE=1 SV=2	3	8	8	8	4	2	4	3	4	3	4	2	4	1	1	1	4	2	4	3	4	3	4	2	4	1	1	1	4	2	4	3	4	3	4	2
TIMM44	24.194377536445	24.5856603521661	24.4008033629918	24.5510402725867	24.6040504864625	24.5506880807774	O43615;M0QXU7;M0R301;M0R124;M0QXM9	O43615;M0QXU7	15;12;4;3;2	15;12;4;3;2	15;12;4;3;2	Mitochondrial import inner membrane translocase subunit TIM44	sp|O43615|TIM44_HUMAN Mitochondrial import inner membrane translocase subunit TIM44 OS=Homo sapiens OX=9606 GN=TIMM44 PE=1 SV=2;tr|M0QXU7|M0QXU7_HUMAN Mitochondrial import inner membrane translocase subunit TIM44 (Fragment) OS=Homo sapiens OX=9606 GN=TIMM4	5	15	15	15	6	6	7	3	7	5	3	6	6	12	12	10	6	6	7	3	7	5	3	6	6	12	12	10	6	6	7	3	7	5	3	6
TRAPPC3	24.2057556707713	24.2859502014375	4.60230095292985	24.0941814467996	24.1969304480818	24.269208309785	O43617;A0A087WWM0;A6NKE1;A0A087WYS5	O43617;A0A087WWM0;A6NKE1	5;4;3;2	5;4;3;2	5;4;3;2	Trafficking protein particle complex subunit 3	sp|O43617|TPPC3_HUMAN Trafficking protein particle complex subunit 3 OS=Homo sapiens OX=9606 GN=TRAPPC3 PE=1 SV=1;tr|A0A087WWM0|A0A087WWM0_HUMAN Trafficking protein particle complex subunit OS=Homo sapiens OX=9606 GN=TRAPPC3 PE=1 SV=1;tr|A6NKE1|A6NKE1_HUMA	4	5	5	5	3	2	2	2	4	2	2	3	1	2	2	2	3	2	2	2	4	2	2	3	1	2	2	2	3	2	2	2	4	2	2	3
PLRG1	24.7432964671281	24.2791633646	24.3199647815097	24.0741453835687	23.7513389230725	24.3170686333372	O43660;H0YA24;D6RA26;H0YAA2;B7Z982	O43660	15;6;4;3;2	15;6;4;3;2	15;6;4;3;2	Pleiotropic regulator 1	sp|O43660|PLRG1_HUMAN Pleiotropic regulator 1 OS=Homo sapiens OX=9606 GN=PLRG1 PE=1 SV=1	5	15	15	15	4	3	4	5	7	5	6	7	4	9	9	11	4	3	4	5	7	5	6	7	4	9	9	11	4	3	4	5	7	5	6	7
ASNA1	25.7742457608617	25.6452643841675	25.6847986922075	25.828349002014	25.7689568217716	25.8598204396118	O43681	O43681	13	13	13	ATPase ASNA1	sp|O43681|GET3_HUMAN ATPase GET3 OS=Homo sapiens OX=9606 GN=GET3 PE=1 SV=2	1	13	13	13	6	7	8	6	6	7	7	5	6	4	7	5	6	7	8	6	6	7	7	5	6	4	7	5	6	7	8	6	6	7	7	5
ACTN4	29.4755863454517	29.4661438162303	29.5771009180052	29.541504477454	29.4694081852406	29.6411349231642	O43707;F5GXS2;H7C144;K7EJH8;K7EP19	O43707	72;34;21;13;6	72;34;21;13;6	44;26;17;7;2	Alpha-actinin-4	sp|O43707|ACTN4_HUMAN Alpha-actinin-4 OS=Homo sapiens OX=9606 GN=ACTN4 PE=1 SV=2	5	72	72	44	46	39	54	40	45	45	43	48	45	52	55	58	46	39	54	40	45	45	43	48	45	52	55	58	25	20	30	21	23	24	24	25
GSTZ1	26.2935649631955	26.3917377411809	26.7853147663329	26.4495528360626	26.6292312027947	26.6455392617602	O43708;G3V5T0;A0A0C4DFM0;A0A0A0MR33;G3V267;G3V4T6;G3V3B9;H0YJN8	O43708;G3V5T0;A0A0C4DFM0;A0A0A0MR33;G3V267;G3V4T6	7;6;6;5;5;5;3;1	7;6;6;5;5;5;3;1	7;6;6;5;5;5;3;1	Maleylacetoacetate isomerase	sp|O43708|MAAI_HUMAN Maleylacetoacetate isomerase OS=Homo sapiens OX=9606 GN=GSTZ1 PE=1 SV=3;tr|G3V5T0|G3V5T0_HUMAN Maleylacetoacetate isomerase OS=Homo sapiens OX=9606 GN=GSTZ1 PE=1 SV=1;tr|A0A0C4DFM0|A0A0C4DFM0_HUMAN Glutathione transferase zeta 1 (Maley	8	7	7	7	5	6	7	6	6	6	6	5	6	5	5	5	5	6	7	6	6	6	6	5	6	5	5	5	5	6	7	6	6	6	6	5
AP1G1	24.3894911269084	4.61403557586007	24.4692373776756	24.2532080963456	24.4440483162438	24.928364033354	O43747;H3BR36;H3BUN9;H3BNR4;B4DGE1;B3KNW1;H3BRM7;H3BN71	O43747	14;3;3;3;2;2;1;1	14;3;3;3;2;2;1;1	14;3;3;3;2;2;1;1	AP-1 complex subunit gamma-1	sp|O43747|AP1G1_HUMAN AP-1 complex subunit gamma-1 OS=Homo sapiens OX=9606 GN=AP1G1 PE=1 SV=5	8	14	14	14	4	4	8	3	7	5	7	2	5	6	8	5	4	4	8	3	7	5	7	2	5	6	8	5	4	4	8	3	7	5	7	2
SGTA	25.330739663144	25.2733764585681	25.38469101592	25.2762905642331	25.2907383000675	25.4492851936301	O43765;K7EMD6;K7ERW5	O43765;K7EMD6	9;6;1	9;6;1	9;6;1	Small glutamine-rich tetratricopeptide repeat-containing protein alpha	sp|O43765|SGTA_HUMAN Small glutamine-rich tetratricopeptide repeat-containing protein alpha OS=Homo sapiens OX=9606 GN=SGTA PE=1 SV=1;tr|K7EMD6|K7EMD6_HUMAN Small glutamine-rich tetratricopeptide repeat-containing protein alpha (Fragment) OS=Homo sapiens O	3	9	9	9	5	5	7	6	7	5	6	8	6	5	6	6	5	5	7	6	7	5	6	8	6	5	6	6	5	5	7	6	7	5	6	8
NARS	25.7948132495781	25.676267883532	25.8425410209793	25.7306817856368	25.5466905531482	25.7528195791997	O43776	O43776	21	21	14	Asparagine--tRNA ligase, cytoplasmic	sp|O43776|SYNC_HUMAN Asparagine--tRNA ligase, cytoplasmic OS=Homo sapiens OX=9606 GN=NARS1 PE=1 SV=1	1	21	21	14	7	8	13	8	12	9	12	13	13	11	12	13	7	8	13	8	12	9	12	13	13	11	12	13	6	7	10	6	9	8	9	10
NUDT21	26.5894943416006	26.7167267467242	26.6405834342274	26.3388533313485	26.3203780427675	26.2883286337334	O43809;H3BND3;H3BV41	O43809;H3BND3	16;10;6	16;10;6	16;10;6	Cleavage and polyadenylation specificity factor subunit 5	sp|O43809|CPSF5_HUMAN Cleavage and polyadenylation specificity factor subunit 5 OS=Homo sapiens OX=9606 GN=NUDT21 PE=1 SV=1;tr|H3BND3|H3BND3_HUMAN Cleavage and polyadenylation-specificity factor subunit 5 (Fragment) OS=Homo sapiens OX=9606 GN=NUDT21 PE=1 S	3	16	16	16	10	10	11	12	12	13	12	11	12	12	12	14	10	10	11	12	12	13	12	11	12	12	12	14	10	10	11	12	12	13	12	11
LANCL1	24.05042660685	24.2848212768113	24.4233575444493	24.1508145478434	24.0402602853966	24.6338382393317	O43813;E9PHS0;F8WDS9	O43813;E9PHS0;F8WDS9	6;4;3	6;4;3	6;4;3	LanC-like protein 1	sp|O43813|LANC1_HUMAN Glutathione S-transferase LANCL1 OS=Homo sapiens OX=9606 GN=LANCL1 PE=1 SV=1;tr|E9PHS0|E9PHS0_HUMAN Glutathione S-transferase LANCL1 (Fragment) OS=Homo sapiens OX=9606 GN=LANCL1 PE=1 SV=1;tr|F8WDS9|F8WDS9_HUMAN Glutathione S-transfera	3	6	6	6	2	2	3	2	3	2	2	2	5	3	2	4	2	2	3	2	3	2	2	2	5	3	2	4	2	2	3	2	3	2	2	2
RRP9	25.0966363450165	25.1879754231184	25.2476418853497	25.2681376110933	25.0688261581857	25.2331562159274	O43818	O43818	10	10	10	U3 small nucleolar RNA-interacting protein 2	sp|O43818|U3IP2_HUMAN U3 small nucleolar RNA-interacting protein 2 OS=Homo sapiens OX=9606 GN=RRP9 PE=1 SV=1	1	10	10	10	5	3	5	3	4	6	4	4	5	7	5	8	5	3	5	3	4	6	4	4	5	7	5	8	5	3	5	3	4	6	4	4
AKAP8	23.2662798489098	23.23274646747	4.60230095292985	0.919574996548437	0.924885429841861	0.920624336088298	O43823;M0QYL4	O43823	5;1	5;1	5;1	A-kinase anchor protein 8	sp|O43823|AKAP8_HUMAN A-kinase anchor protein 8 OS=Homo sapiens OX=9606 GN=AKAP8 PE=1 SV=1	2	5	5	5	1	1	1	1	1	1	2	2	2	1	3	1	1	1	1	1	1	1	2	2	2	1	3	1	1	1	1	1	1	1	2	2
CALU	24.6223208765007	24.8807299407024	24.5549087185828	24.7869603409319	24.4971657451784	24.9510925819179	O43852;H0Y875	O43852	7;3	7;3	7;3	Calumenin	sp|O43852|CALU_HUMAN Calumenin OS=Homo sapiens OX=9606 GN=CALU PE=1 SV=2	2	7	7	7	3	3	3	2	2	2	3	3	5	5	6	6	3	3	3	2	2	2	3	3	5	5	6	6	3	3	3	2	2	2	3	3
AHCYL1	24.084319866773	24.1324181439614	24.2109655739189	23.8821302983762	23.7485777833954	24.0141008588206	O43865;Q96HN2;H0Y8B3	O43865	9;4;4	9;4;4	9;4;4	Putative adenosylhomocysteinase 2	sp|O43865|SAHH2_HUMAN S-adenosylhomocysteine hydrolase-like protein 1 OS=Homo sapiens OX=9606 GN=AHCYL1 PE=1 SV=2	3	9	9	9	3	4	4	5	5	5	6	6	9	3	3	3	3	4	4	5	5	5	6	6	9	3	3	3	3	4	4	5	5	5	6	6
RAD21	25.611358287222	25.9048813570052	25.7912896982521	4.59787498274219	4.62442714920931	25.1442935303143	O60216;E5RI01;E5RFZ5;E5RG18;Q9H4I0;E5RJW1;E5RJK5;E5RFV8;E5RIN7	O60216	9;4;4;3;2;1;1;1;1	9;4;4;3;2;1;1;1;1	9;4;4;3;2;1;1;1;1	Double-strand-break repair protein rad21 homolog	sp|O60216|RAD21_HUMAN Double-strand-break repair protein rad21 homolog OS=Homo sapiens OX=9606 GN=RAD21 PE=1 SV=2	9	9	9	9	1	1	4	3	4	3	2	2	2	3	3	4	1	1	4	3	4	3	2	2	2	3	3	4	1	1	4	3	4	3	2	2
TIMM8A	25.9482877302398	25.8168256620807	25.7926306545462	25.9127362364299	4.62442714920931	25.7234086816777	O60220	O60220	4	4	4	Mitochondrial import inner membrane translocase subunit Tim8 A	sp|O60220|TIM8A_HUMAN Mitochondrial import inner membrane translocase subunit Tim8 A OS=Homo sapiens OX=9606 GN=TIMM8A PE=1 SV=1	1	4	4	4	3	1	3	3	3	2	3	3	2	3	4	4	3	1	3	3	3	2	3	3	2	3	4	4	3	1	3	3	3	2	3	3
PRPSAP2	4.60195160282929	23.5344529780426	23.304520667236	4.59787498274219	23.1319473673082	23.3189311101602	O60256;E7EPA1;C9JJS3;C9K0K7;I3L0S1;I3L4G9;C9JDU5;C9JDH0;E7EW35;I3L331;I3L164	O60256;E7EPA1;C9JJS3;C9K0K7;I3L0S1	7;6;4;4;4;3;3;2;2;1;1	6;5;4;4;3;2;3;2;2;1;1	6;5;4;4;3;2;3;2;2;1;1	Phosphoribosyl pyrophosphate synthase-associated protein 2	sp|O60256|KPRB_HUMAN Phosphoribosyl pyrophosphate synthase-associated protein 2 OS=Homo sapiens OX=9606 GN=PRPSAP2 PE=1 SV=1;tr|E7EPA1|E7EPA1_HUMAN Phosphoribosyl pyrophosphate synthase-associated protein 2 (Fragment) OS=Homo sapiens OX=9606 GN=PRPSAP2 PE=	11	7	6	6	1	3	5	1	5	2	1	2	2	2	5	4	1	2	5	1	4	1	1	2	2	2	5	3	1	2	5	1	4	1	1	2
SMARCA5	23.9380461333954	24.1031757339097	24.5454537806413	24.4314782205249	23.6612300951995	24.317689726139	O60264	O60264	34	34	19	SWI/SNF-related matrix-associated actin-dependent regulator of chromatin subfamily A member 5	sp|O60264|SMCA5_HUMAN SWI/SNF-related matrix-associated actin-dependent regulator of chromatin subfamily A member 5 OS=Homo sapiens OX=9606 GN=SMARCA5 PE=1 SV=1	1	34	34	19	8	4	8	4	6	3	5	7	8	28	20	20	8	4	8	4	6	3	5	7	8	28	20	20	4	3	3	2	2	2	1	3
SPAG9	24.4324980633108	24.2654931518796	24.5768667332728	24.4842530350127	24.4956418250611	24.651573356279	O60271;A0A087X2D8;D6RHI8;H0YBE9;H0YBS5	O60271;A0A087X2D8	12;11;1;1;1	12;11;1;1;1	10;9;1;1;1	C-Jun-amino-terminal kinase-interacting protein 4	sp|O60271|JIP4_HUMAN C-Jun-amino-terminal kinase-interacting protein 4 OS=Homo sapiens OX=9606 GN=SPAG9 PE=1 SV=4;tr|A0A087X2D8|A0A087X2D8_HUMAN C-Jun-amino-terminal kinase-interacting protein 4 OS=Homo sapiens OX=9606 GN=SPAG9 PE=1 SV=1	5	12	12	10	2	3	9	3	3	5	4	5	4	4	5	6	2	3	9	3	3	5	4	5	4	4	5	6	1	2	7	2	2	4	3	4
AQR	24.2694223542018	24.0473509399588	24.3069555961531	4.59787498274219	4.62442714920931	24.2029942454171	O60306;H0YH15	O60306	10;3	10;3	10;3	Intron-binding protein aquarius	sp|O60306|AQR_HUMAN RNA helicase aquarius OS=Homo sapiens OX=9606 GN=AQR PE=1 SV=4	2	10	10	10	1	0	2	1	2	1	2	2	2	5	4	4	1	0	2	1	2	1	2	2	2	5	4	4	1	0	2	1	2	1	2	2
KDM1A	24.3918524378002	24.3204469081362	24.475559288989	23.9055471297338	4.62442714920931	23.8069554739106	O60341;R4GMQ1;R4GMP9	O60341;R4GMQ1;R4GMP9	10;10;5	10;10;5	10;10;5	Lysine-specific histone demethylase 1A	sp|O60341|KDM1A_HUMAN Lysine-specific histone demethylase 1A OS=Homo sapiens OX=9606 GN=KDM1A PE=1 SV=2;tr|R4GMQ1|R4GMQ1_HUMAN Lysine-specific histone demethylase OS=Homo sapiens OX=9606 GN=KDM1A PE=1 SV=2;tr|R4GMP9|R4GMP9_HUMAN Lysine-specific histone dem	3	10	10	10	2	1	4	3	3	4	3	2	4	7	4	6	2	1	4	3	3	4	3	2	4	7	4	6	2	1	4	3	3	4	3	2
TBC1D4	23.5105072824176	23.4811145328222	23.5074859304423	23.3319698735902	23.589208574532	4.60312168044149	O60343;A0A3B3IRT3	O60343;A0A3B3IRT3	4;3	4;3	4;3	TBC1 domain family member 4	sp|O60343|TBCD4_HUMAN TBC1 domain family member 4 OS=Homo sapiens OX=9606 GN=TBC1D4 PE=1 SV=2;tr|A0A3B3IRT3|A0A3B3IRT3_HUMAN TBC1 domain family member 4 OS=Homo sapiens OX=9606 GN=TBC1D4 PE=1 SV=1	2	4	4	4	3	3	2	2	1	0	3	2	2	0	0	0	3	3	2	2	1	0	3	2	2	0	0	0	3	3	2	2	1	0	3	2
ACSL4	26.2688336556243	26.6340875984775	26.2988347841394	25.3546424484135	4.62442714920931	26.0410545023398	O60488;H0Y9A0;D6RF95;D6RDA8	O60488	11;3;2;1	8;3;2;1	8;3;2;1	Long-chain-fatty-acid--CoA ligase 4	sp|O60488|ACSL4_HUMAN Long-chain-fatty-acid--CoA ligase 4 OS=Homo sapiens OX=9606 GN=ACSL4 PE=1 SV=2	4	11	8	8	2	1	4	3	5	5	4	3	5	3	3	2	2	1	3	2	4	3	3	2	4	1	1	1	2	1	3	2	4	3	3	2
SNX3	24.0258046391699	24.1673722032999	24.2178583274583	24.0384193657744	23.9613747970284	24.136804667174	O60493	O60493	7	7	5	Sorting nexin-3	sp|O60493|SNX3_HUMAN Sorting nexin-3 OS=Homo sapiens OX=9606 GN=SNX3 PE=1 SV=3	1	7	7	5	4	4	6	5	5	4	4	4	4	3	5	4	4	4	6	5	5	4	4	4	4	3	5	4	4	3	5	4	4	3	3	3
MGEA5	23.9343610865875	24.0967569700113	24.1321827748376	24.0197949881964	23.706302926774	23.4305852663175	O60502;H7C3X0	O60502	13;5	13;5	13;5	Protein O-GlcNAcase	sp|O60502|OGA_HUMAN Protein O-GlcNAcase OS=Homo sapiens OX=9606 GN=OGA PE=1 SV=2	2	13	13	13	5	4	3	3	5	4	4	7	6	0	4	1	5	4	3	3	5	4	4	7	6	0	4	1	5	4	3	3	5	4	4	7
SYNCRIP	26.3607827991638	26.3983751178891	26.2586810400713	26.4545658820582	26.4243991610677	26.1792682708283	O60506;F6UXX1	O60506	28;9	20;5	3;3	Heterogeneous nuclear ribonucleoprotein Q	sp|O60506|HNRPQ_HUMAN Heterogeneous nuclear ribonucleoprotein Q OS=Homo sapiens OX=9606 GN=SYNCRIP PE=1 SV=2	2	28	20	3	13	14	17	15	13	14	14	14	15	20	20	19	7	7	10	9	7	7	7	8	8	12	12	11	1	1	2	2	1	2	1	1
PLOD3	25.010221096779	24.9193896526057	25.0416394351764	25.2878180418207	25.3054255492058	25.1555702435223	O60568;H7C2V1;H7C2S8;H7C0B8	O60568	18;8;7;1	18;8;7;1	18;8;7;1	Procollagen-lysine,2-oxoglutarate 5-dioxygenase 3	sp|O60568|PLOD3_HUMAN Multifunctional procollagen lysine hydroxylase and glycosyltransferase LH3 OS=Homo sapiens OX=9606 GN=PLOD3 PE=1 SV=1	4	18	18	18	5	7	7	5	6	5	7	5	5	16	4	15	5	7	7	5	6	5	7	5	5	16	4	15	5	7	7	5	6	5	7	5
PLIN3	26.3752912417007	26.4068480472926	26.5460428521619	26.4873693895356	26.4932612907225	26.6579911101703	O60664;K7ERZ3;K7EL96;K7ER39	O60664;K7ERZ3	16;11;6;4	16;11;6;4	16;11;6;4	Perilipin-3	sp|O60664|PLIN3_HUMAN Perilipin-3 OS=Homo sapiens OX=9606 GN=PLIN3 PE=1 SV=3;tr|K7ERZ3|K7ERZ3_HUMAN Perilipin-3 (Fragment) OS=Homo sapiens OX=9606 GN=PLIN3 PE=1 SV=1	4	16	16	16	10	13	14	10	13	11	12	13	15	12	15	13	10	13	14	10	13	11	12	13	15	12	15	13	10	13	14	10	13	11	12	13
PRMT3	23.5751939094239	23.8536712500012	23.1656406349883	4.59787498274219	4.62442714920931	23.2431443408517	O60678	O60678	5	5	5	Protein arginine N-methyltransferase 3	sp|O60678|ANM3_HUMAN Protein arginine N-methyltransferase 3 OS=Homo sapiens OX=9606 GN=PRMT3 PE=1 SV=4	1	5	5	5	1	1	2	1	2	2	2	3	2	0	0	0	1	1	2	1	2	2	2	3	2	0	0	0	1	1	2	1	2	2	2	3
KPNA6	24.9516706827358	24.9719788524192	25.1541026769659	25.0493051636721	24.9703558998297	25.0334707252773	O60684;Q5TFJ7;S4R3E5	O60684;Q5TFJ7	17;12;3	17;12;3	7;4;2	Importin subunit alpha-7	sp|O60684|IMA7_HUMAN Importin subunit alpha-7 OS=Homo sapiens OX=9606 GN=KPNA6 PE=1 SV=1;tr|Q5TFJ7|Q5TFJ7_HUMAN Importin subunit alpha-7 (Fragment) OS=Homo sapiens OX=9606 GN=KPNA6 PE=1 SV=1	3	17	17	7	6	4	7	3	5	5	6	4	6	5	11	10	6	4	7	3	5	5	6	4	6	5	11	10	3	1	2	1	2	2	2	2
UGDH	26.2946520165323	26.2574945983783	26.3899013540598	25.9619929372237	26.0836911310056	25.9760501220962	O60701;E7ER83;E7ETF4;E7EV97;E7ER95;D6RHF4;E9PBD2	O60701	28;6;6;6;4;2;2	28;6;6;6;4;2;2	28;6;6;6;4;2;2	UDP-glucose 6-dehydrogenase	sp|O60701|UGDH_HUMAN UDP-glucose 6-dehydrogenase OS=Homo sapiens OX=9606 GN=UGDH PE=1 SV=1	7	28	28	28	11	10	15	10	15	16	15	19	18	8	6	8	11	10	15	10	15	16	15	19	18	8	6	8	11	10	15	10	15	16	15	19
SNX2	25.7029259783147	25.8296801583572	25.8281310594462	26.1138437278532	25.8242753020307	26.1568434991937	O60749;D6RC15	O60749	14;5	14;5	12;5	Sorting nexin-2	sp|O60749|SNX2_HUMAN Sorting nexin-2 OS=Homo sapiens OX=9606 GN=SNX2 PE=1 SV=2	2	14	14	12	4	7	6	4	7	3	3	5	4	6	5	4	4	7	6	4	7	3	3	5	4	6	5	4	4	6	5	4	6	3	3	4
USO1	24.6049553875331	24.5443928453998	24.5270722298269	24.506941414474	24.4550677981462	24.4162867561689	O60763;REV__R4GMN2	O60763	16;1	16;1	15;0	General vesicular transport factor p115	sp|O60763|USO1_HUMAN General vesicular transport factor p115 OS=Homo sapiens OX=9606 GN=USO1 PE=1 SV=2	2	16	16	15	8	7	12	7	10	10	10	10	11	10	5	7	8	7	12	7	10	10	10	10	11	10	5	7	7	6	11	6	9	9	9	9
TOM1	24.5448644684968	24.5250418626972	24.2082141122198	24.7842166729053	24.5099035180058	24.7409315613216	O60784;V9GYF4;B0QY02;B0QY01;V9GZ68;Q6UW50;H7BYN7	O60784;V9GYF4;B0QY02;B0QY01	5;3;3;3;2;2;1	5;3;3;3;2;2;1	5;3;3;3;2;2;1	Target of Myb protein 1	sp|O60784|TOM1_HUMAN Target of Myb protein 1 OS=Homo sapiens OX=9606 GN=TOM1 PE=1 SV=2;tr|V9GYF4|V9GYF4_HUMAN Target of Myb protein 1 (Fragment) OS=Homo sapiens OX=9606 GN=TOM1 PE=1 SV=1;tr|B0QY02|B0QY02_HUMAN Target of Myb protein 1 (Fragment) OS=Homo sap	7	5	5	5	2	3	3	2	1	1	2	3	2	1	2	1	2	3	3	2	1	1	2	3	2	1	2	1	2	3	3	2	1	1	2	3
PQBP1	25.3967267989884	25.600283397704	25.5855170954866	4.59787498274219	25.3469554290046	25.3702273718444	O60828;H7C053;A0A5H1ZRR1	O60828;H7C053;A0A5H1ZRR1	4;3;2	4;3;2	4;3;2	Polyglutamine-binding protein 1	sp|O60828|PQBP1_HUMAN Polyglutamine-binding protein 1 OS=Homo sapiens OX=9606 GN=PQBP1 PE=1 SV=1;tr|H7C053|H7C053_HUMAN Polyglutamine-binding protein 1 (Fragment) OS=Homo sapiens OX=9606 GN=PQBP1 PE=1 SV=1;tr|A0A5H1ZRR1|A0A5H1ZRR1_HUMAN Polyglutamine-bindi	3	4	4	4	1	2	3	2	3	2	2	1	3	3	3	3	1	2	3	2	3	2	2	1	3	3	3	3	1	2	3	2	3	2	2	1
DKC1	25.188805534058	25.0680470876733	25.2329733068887	24.3959101020853	24.8421573382429	25.1841583174264	O60832;C9IYT0;H7C0M1;H7C2Q9;H7C2Q2;H7BZF2	O60832;C9IYT0;H7C0M1	17;12;10;6;5;3	17;12;10;6;5;3	17;12;10;6;5;3	H/ACA ribonucleoprotein complex subunit 4	sp|O60832|DKC1_HUMAN H/ACA ribonucleoprotein complex subunit DKC1 OS=Homo sapiens OX=9606 GN=DKC1 PE=1 SV=3;tr|C9IYT0|C9IYT0_HUMAN H/ACA ribonucleoprotein complex subunit DKC1 (Fragment) OS=Homo sapiens OX=9606 GN=DKC1 PE=1 SV=8;tr|H7C0M1|H7C0M1_HUMAN H/AC	6	17	17	17	5	6	9	8	6	6	8	9	11	13	10	10	5	6	9	8	6	6	8	9	11	13	10	10	5	6	9	8	6	6	8	9
EDF1	25.1900121161499	25.2376120255246	24.8380262914862	25.1086491961348	24.9433325416587	25.2146383964502	O60869	O60869	8	8	8	Endothelial differentiation-related factor 1	sp|O60869|EDF1_HUMAN Endothelial differentiation-related factor 1 OS=Homo sapiens OX=9606 GN=EDF1 PE=1 SV=1	1	8	8	8	5	7	6	7	6	4	6	7	5	3	7	4	5	7	6	7	6	4	6	7	5	3	7	4	5	7	6	7	6	4	6	7
DNAJA2	25.9158844834712	25.7594891886066	25.883832235985	25.6844241816164	25.4970743553514	25.6331176262672	O60884;A0A087WT48	O60884	9;3	9;3	9;3	DnaJ homolog subfamily A member 2	sp|O60884|DNJA2_HUMAN DnaJ homolog subfamily A member 2 OS=Homo sapiens OX=9606 GN=DNAJA2 PE=1 SV=1	2	9	9	9	4	2	5	4	4	2	4	6	5	5	3	4	4	2	5	4	4	2	4	6	5	5	3	4	4	2	5	4	4	2	4	6
CUTA	26.258483367534	26.418475975164	26.4201799775275	26.6478736091686	26.3272140889679	26.2735187467099	O60888;C9IZG4;C9IZQ5	O60888;C9IZG4;C9IZQ5	4;3;2	4;3;2	4;3;2	Protein CutA	sp|O60888|CUTA_HUMAN Protein CutA OS=Homo sapiens OX=9606 GN=CUTA PE=1 SV=2;tr|C9IZG4|C9IZG4_HUMAN Protein CutA OS=Homo sapiens OX=9606 GN=CUTA PE=1 SV=1;tr|C9IZQ5|C9IZQ5_HUMAN Protein CutA OS=Homo sapiens OX=9606 GN=CUTA PE=1 SV=1	3	4	4	4	2	2	3	2	4	3	2	2	3	3	2	3	2	2	3	2	4	3	2	2	3	3	2	3	2	2	3	2	4	3	2	2
WDR1	26.3280706029868	26.3918688222872	26.3897044595846	26.3119170716693	26.2044689071432	26.3716570173323	O75083;D6RD66	O75083	33;14	33;14	33;14	WD repeat-containing protein 1	sp|O75083|WDR1_HUMAN WD repeat-containing protein 1 OS=Homo sapiens OX=9606 GN=WDR1 PE=1 SV=4	2	33	33	33	17	16	18	17	15	15	18	20	19	13	20	17	17	16	18	17	15	15	18	20	19	13	20	17	17	16	18	17	15	15	18	20
ROCK2	24.2557311102762	24.014611698026	24.3444855526263	24.2288333662741	24.0771645140228	24.3415703998871	O75116;E9PF63;D6REE7;Q14DU5;C9JFJ0	O75116;E9PF63;D6REE7	9;6;5;3;2	9;6;5;3;2	5;4;2;2;0	Rho-associated protein kinase 2	sp|O75116|ROCK2_HUMAN Rho-associated protein kinase 2 OS=Homo sapiens OX=9606 GN=ROCK2 PE=1 SV=4;tr|E9PF63|E9PF63_HUMAN Rho-associated protein kinase 2 OS=Homo sapiens OX=9606 GN=ROCK2 PE=1 SV=1;tr|D6REE7|D6REE7_HUMAN Rho-associated protein kinase 2 OS=Hom	5	9	9	5	3	2	4	3	5	4	3	4	6	7	4	5	3	2	4	3	5	4	3	4	6	7	4	5	1	1	3	1	2	2	1	2
CPNE3	27.401535922762	27.493352922406	27.4269439502688	27.4665328191288	27.2829495499985	27.3105136295771	O75131;A0A087WYQ3;E5RHZ0;H0YB26;A0A087WXR6;A0A087WUS8;E5RFT7;Q86YQ8;Q96A23;Q9UBL6;Q8IYJ1;Q9HCH3;E7ENV7	O75131;A0A087WYQ3	24;14;9;9;8;7;4;1;1;1;1;1;1	24;14;9;9;8;7;4;1;1;1;1;1;1	23;14;9;9;8;7;4;0;0;0;0;0;0	Copine-3	sp|O75131|CPNE3_HUMAN Copine-3 OS=Homo sapiens OX=9606 GN=CPNE3 PE=1 SV=1;tr|A0A087WYQ3|A0A087WYQ3_HUMAN Copine-3 (Fragment) OS=Homo sapiens OX=9606 GN=CPNE3 PE=1 SV=1	13	24	24	23	16	13	18	11	13	12	15	19	16	12	13	13	16	13	18	11	13	12	15	19	16	12	13	13	15	12	17	10	12	11	14	18
HIP1R	4.60195160282929	23.390475476175	23.5183333126793	23.7192099838075	23.7947141123136	23.7081989923752	O75146;H0YH66	O75146	9;1	9;1	9;1	Huntingtin-interacting protein 1-related protein	sp|O75146|HIP1R_HUMAN Huntingtin-interacting protein 1-related protein OS=Homo sapiens OX=9606 GN=HIP1R PE=1 SV=2	2	9	9	9	2	2	2	1	2	3	1	2	2	1	3	1	2	2	2	1	2	3	1	2	2	1	3	1	2	2	2	1	2	3	1	2
DNAJC13	4.60195160282929	23.3134056532302	4.60230095292985	23.48209989616	4.62442714920931	4.60312168044149	O75165;A0A3B3IRM0	O75165;A0A3B3IRM0	10;5	10;5	10;5	DnaJ homolog subfamily C member 13	sp|O75165|DJC13_HUMAN DnaJ homolog subfamily C member 13 OS=Homo sapiens OX=9606 GN=DNAJC13 PE=1 SV=5;tr|A0A3B3IRM0|A0A3B3IRM0_HUMAN DnaJ homolog subfamily C member 13 OS=Homo sapiens OX=9606 GN=DNAJC13 PE=1 SV=1	2	10	10	10	3	0	0	2	2	1	0	2	1	6	5	1	3	0	0	2	2	1	0	2	1	6	5	1	3	0	0	2	2	1	0	2
GGCT	25.7256464675227	25.6798150995909	25.6390933602238	25.8607914650308	4.62442714920931	4.60312168044149	O75223;B8ZZK2;M0QZK8;A0A0B4J1Y4;H7BZK5	O75223;B8ZZK2	9;5;4;2;2	9;5;4;2;2	9;5;4;2;2	Gamma-glutamylcyclotransferase	sp|O75223|GGCT_HUMAN Gamma-glutamylcyclotransferase OS=Homo sapiens OX=9606 GN=GGCT PE=1 SV=1;tr|B8ZZK2|B8ZZK2_HUMAN Gamma-glutamylcyclotransferase OS=Homo sapiens OX=9606 GN=GGCT PE=1 SV=1	5	9	9	9	3	1	1	3	5	2	3	4	3	1	1	2	3	1	1	3	5	2	3	4	3	1	1	2	3	1	1	3	5	2	3	4
NDUFS2	24.1414117998497	24.4038613688235	4.60230095292985	0.919574996548437	0.924885429841861	0.920624336088298	O75306	O75306	11	11	11	NADH dehydrogenase [ubiquinone] iron-sulfur protein 2, mitochondrial	sp|O75306|NDUS2_HUMAN NADH dehydrogenase [ubiquinone] iron-sulfur protein 2, mitochondrial OS=Homo sapiens OX=9606 GN=NDUFS2 PE=1 SV=2	1	11	11	11	1	0	1	1	1	1	2	2	1	9	7	3	1	0	1	1	1	1	2	2	1	9	7	3	1	0	1	1	1	1	2	2
GBAS	24.317551728622	4.61403557586007	4.60230095292985	4.59787498274219	4.62442714920931	24.7485777833954	O75323;C9K068;H7C333;C9J7B1;F8WBI5	O75323;C9K068;H7C333;C9J7B1	8;5;5;4;1	8;5;5;4;1	8;5;5;4;1	Protein NipSnap homolog 2	sp|O75323|NIPS2_HUMAN Protein NipSnap homolog 2 OS=Homo sapiens OX=9606 GN=NIPSNAP2 PE=1 SV=1;tr|C9K068|C9K068_HUMAN Protein NipSnap homolog 2 (Fragment) OS=Homo sapiens OX=9606 GN=NIPSNAP2 PE=1 SV=8;tr|H7C333|H7C333_HUMAN Protein NipSnap homolog 2 (Fragme	5	8	8	8	1	1	2	1	2	2	2	0	1	5	5	3	1	1	2	1	2	2	2	0	1	5	5	3	1	1	2	1	2	2	2	0
PDCD6	25.5659585451607	25.459327049396	25.4882432159559	25.6374635551159	25.6578821102994	25.4108314717893	O75340;A0A024QZ42;H0Y9X3;E7EPW6	O75340;A0A024QZ42	7;4;2;1	7;4;2;1	6;3;1;1	Programmed cell death protein 6	sp|O75340|PDCD6_HUMAN Programmed cell death protein 6 OS=Homo sapiens OX=9606 GN=PDCD6 PE=1 SV=1;tr|A0A024QZ42|A0A024QZ42_HUMAN HCG1985580, isoform CRA_c OS=Homo sapiens OX=9606 GN=PDCD6 PE=1 SV=1	4	7	7	6	4	5	5	2	6	5	7	5	4	5	4	5	4	5	5	2	6	5	7	5	4	5	4	5	3	4	4	1	5	4	6	4
H2AFY	26.4076585774671	26.5106430945956	26.3971349741336	26.3985055973457	26.3328065006574	26.2146198703144	O75367;B4DJC3;D6RCF2	O75367;B4DJC3	19;14;5	19;14;5	17;13;3	Core histone macro-H2A.1;Histone H2A	sp|O75367|H2AY_HUMAN Core histone macro-H2A.1 OS=Homo sapiens OX=9606 GN=MACROH2A1 PE=1 SV=4;tr|B4DJC3|B4DJC3_HUMAN Histone H2A OS=Homo sapiens OX=9606 GN=MACROH2A1 PE=1 SV=1	3	19	19	17	6	9	11	6	9	6	7	11	12	15	18	14	6	9	11	6	9	6	7	11	12	15	18	14	5	7	9	4	7	4	5	9
SH3BGRL	24.80484040946	24.8745052650896	24.9474407511873	24.9634930331229	24.9215249934015	25.3092129277241	O75368	O75368	4	4	4	SH3 domain-binding glutamic acid-rich-like protein	sp|O75368|SH3L1_HUMAN SH3 domain-binding glutamic acid-rich-like protein OS=Homo sapiens OX=9606 GN=SH3BGRL PE=1 SV=1	1	4	4	4	3	3	4	2	4	4	2	3	4	1	3	2	3	3	4	2	4	4	2	3	4	1	3	2	3	3	4	2	4	4	2	3
FLNB	26.8294140253297	26.8183625592995	26.9035718731325	26.7655971039012	26.6293701840617	26.7668610737042	O75369;E7EN95;A0A0A0MT44;H7C5L4;A0A0C4DGA1	O75369;E7EN95	121;111;7;5;4	107;105;7;4;3	107;105;7;4;3	Filamin-B	sp|O75369|FLNB_HUMAN Filamin-B OS=Homo sapiens OX=9606 GN=FLNB PE=1 SV=2;tr|E7EN95|E7EN95_HUMAN Filamin-B OS=Homo sapiens OX=9606 GN=FLNB PE=1 SV=1	5	121	107	107	51	38	56	35	50	46	45	51	56	76	79	68	41	31	48	27	41	38	37	41	47	67	71	58	41	31	48	27	41	38	37	41
NDUFS6	4.60195160282929	4.61403557586007	23.7925313671823	23.8602231392243	4.62442714920931	4.60312168044149	O75380;D6RBT3	O75380	3;1	3;1	3;1	NADH dehydrogenase [ubiquinone] iron-sulfur protein 6, mitochondrial	sp|O75380|NDUS6_HUMAN NADH dehydrogenase [ubiquinone] iron-sulfur protein 6, mitochondrial OS=Homo sapiens OX=9606 GN=NDUFS6 PE=1 SV=1	2	3	3	3	2	1	1	1	0	1	1	1	2	3	2	3	2	1	1	1	0	1	1	1	2	3	2	3	2	1	1	1	0	1	1	1
SEC22B	26.229273570216	26.1623672017604	26.3197581064803	26.2580519879633	26.2684410564073	26.4670927990974	O75396;A0A087X1A9	O75396	12;3	12;3	12;3	Vesicle-trafficking protein SEC22b	sp|O75396|SC22B_HUMAN Vesicle-trafficking protein SEC22b OS=Homo sapiens OX=9606 GN=SEC22B PE=1 SV=4	2	12	12	12	8	7	10	9	8	7	9	7	9	10	9	9	8	7	10	9	8	7	9	7	9	10	9	9	8	7	10	9	8	7	9	7
VPS26A	25.0822094764416	24.8775975588396	24.989798465975	25.0491389497785	24.6443294084112	24.9896685578176	O75436;S4R3Q6;S4R2Y3	O75436;S4R3Q6	6;3;1	6;3;1	6;3;1	Vacuolar protein sorting-associated protein 26A	sp|O75436|VP26A_HUMAN Vacuolar protein sorting-associated protein 26A OS=Homo sapiens OX=9606 GN=VPS26A PE=1 SV=2;tr|S4R3Q6|S4R3Q6_HUMAN Vacuolar protein sorting-associated protein 26A OS=Homo sapiens OX=9606 GN=VPS26A PE=1 SV=1	3	6	6	6	2	3	3	4	3	4	4	2	4	5	5	3	2	3	3	4	3	4	4	2	4	5	5	3	2	3	3	4	3	4	4	2
PMPCB	24.0948257587808	24.1796479374114	24.1987297873464	24.2789507606393	24.1814689474871	24.4087925552349	O75439;G3V0E4;F8WAZ6;F8WEA6;F8WBE1	O75439;G3V0E4	15;13;3;2;2	14;12;3;2;2	14;12;3;2;2	Mitochondrial-processing peptidase subunit beta	sp|O75439|MPPB_HUMAN Mitochondrial-processing peptidase subunit beta OS=Homo sapiens OX=9606 GN=PMPCB PE=1 SV=2;tr|G3V0E4|G3V0E4_HUMAN Mitochondrial-processing peptidase subunit beta OS=Homo sapiens OX=9606 GN=PMPCB PE=1 SV=1	5	15	14	14	4	4	7	6	5	4	4	5	6	12	14	12	3	3	6	5	4	4	3	4	5	11	13	11	3	3	6	5	4	4	3	4
PSIP1	25.4519593862437	4.61403557586007	25.6946879631517	25.3785525810021	25.0525839702855	25.6967585128041	O75475	O75475	9	9	7	PC4 and SFRS1-interacting protein	sp|O75475|PSIP1_HUMAN PC4 and SFRS1-interacting protein OS=Homo sapiens OX=9606 GN=PSIP1 PE=1 SV=1	1	9	9	7	4	2	6	4	3	3	5	1	5	6	6	6	4	2	6	4	3	3	5	1	5	6	6	6	2	1	4	2	1	1	3	0
ERLIN1	24.5213919676499	24.4228444721911	24.5837682176282	24.6327849141835	24.514545999315	24.8360526672256	O75477;B0QZ43	O75477;B0QZ43	13;8	13;8	9;4	Erlin-1	sp|O75477|ERLN1_HUMAN Erlin-1 OS=Homo sapiens OX=9606 GN=ERLIN1 PE=1 SV=2;tr|B0QZ43|B0QZ43_HUMAN Erlin-1 (Fragment) OS=Homo sapiens OX=9606 GN=ERLIN1 PE=1 SV=1	2	13	13	9	4	7	7	4	6	5	5	7	8	9	12	7	4	7	7	4	6	5	5	7	8	9	12	7	1	3	3	1	3	2	3	4
NDUFS3	24.4049658617146	24.2801551023673	24.3702606355093	24.5022743578612	24.6394246208064	24.3860735068815	O75489;E9PS48;G3V194	O75489	13;2;1	13;2;1	13;2;1	NADH dehydrogenase [ubiquinone] iron-sulfur protein 3, mitochondrial	sp|O75489|NDUS3_HUMAN NADH dehydrogenase [ubiquinone] iron-sulfur protein 3, mitochondrial OS=Homo sapiens OX=9606 GN=NDUFS3 PE=1 SV=1	3	13	13	13	7	5	7	3	3	3	6	5	6	12	10	9	7	5	7	3	3	3	6	5	6	12	10	9	7	5	7	3	3	3	6	5
SRSF10	26.3260312639345	26.1510275360593	26.3351430703712	26.2676733947723	26.4089382877314	26.2304284669107	O75494;Q5JRI1;Q8WXF0;Q6IQ42;R4GMP8	O75494;Q5JRI1	8;8;3;2;1	8;8;3;2;1	8;8;3;2;1	Serine/arginine-rich splicing factor 10	sp|O75494|SRS10_HUMAN Serine/arginine-rich splicing factor 10 OS=Homo sapiens OX=9606 GN=SRSF10 PE=1 SV=1;tr|Q5JRI1|Q5JRI1_HUMAN Serine/arginine-rich-splicing factor 10 OS=Homo sapiens OX=9606 GN=SRSF10 PE=1 SV=1	5	8	8	8	4	4	4	3	4	4	2	4	5	6	5	3	4	4	4	3	4	4	2	4	5	6	5	3	4	4	4	3	4	4	2	4
HSBP1	25.2808984585566	25.2654573827288	25.2127846042532	24.4563844976817	24.7048792404648	24.7620774382529	O75506	O75506	3	3	3	Heat shock factor-binding protein 1	sp|O75506|HSBP1_HUMAN Heat shock factor-binding protein 1 OS=Homo sapiens OX=9606 GN=HSBP1 PE=1 SV=1	1	3	3	3	2	2	2	2	2	2	2	2	2	1	1	2	2	2	2	2	2	2	2	2	2	1	1	2	2	2	2	2	2	2	2	2
BANF1	28.5019935501709	28.5115632625229	28.670066213214	28.4880363048938	28.4881512591474	28.7230570859228	O75531	O75531	10	10	10	Barrier-to-autointegration factor;Barrier-to-autointegration factor, N-terminally processed	sp|O75531|BAF_HUMAN Barrier-to-autointegration factor OS=Homo sapiens OX=9606 GN=BANF1 PE=1 SV=1	1	10	10	10	5	5	9	8	5	7	4	7	9	10	9	10	5	5	9	8	5	7	4	7	9	10	9	10	5	5	9	8	5	7	4	7
SF3B1	25.4733311880969	25.5191435879272	25.774949490034	25.664217661065	25.6012473491487	25.7036125609987	O75533;H7C341;B4DGZ4;A0A494C1M2;F8WC19	O75533	45;7;3;3;1	45;7;3;3;1	45;7;3;3;1	Splicing factor 3B subunit 1	sp|O75533|SF3B1_HUMAN Splicing factor 3B subunit 1 OS=Homo sapiens OX=9606 GN=SF3B1 PE=1 SV=3	5	45	45	45	15	13	23	14	19	17	15	17	16	30	30	32	15	13	23	14	19	17	15	17	16	30	30	32	15	13	23	14	19	17	15	17
CSDE1	26.3890315339727	26.4455961199284	26.4846679138476	26.5856317019682	26.5126636762157	26.3611677968274	O75534;E9PLT0;E9PLD4;E9PNG3;E9PKN4	O75534;E9PLT0	27;23;3;3;1	27;23;3;3;1	27;23;3;3;1	Cold shock domain-containing protein E1	sp|O75534|CSDE1_HUMAN Cold shock domain-containing protein E1 OS=Homo sapiens OX=9606 GN=CSDE1 PE=1 SV=2;tr|E9PLT0|E9PLT0_HUMAN Cold shock domain-containing protein E1 OS=Homo sapiens OX=9606 GN=CSDE1 PE=1 SV=1	5	27	27	27	12	12	14	11	16	13	13	12	10	11	12	10	12	12	14	11	16	13	13	12	10	11	12	10	12	12	14	11	16	13	13	12
PRKRA	24.2709910436708	4.61403557586007	24.4955808347615	24.4270718714465	24.3402125052593	24.2644912802831	O75569;F8WEG8;G5E9Q4;C9JMM3	O75569;F8WEG8;G5E9Q4;C9JMM3	6;3;3;3	6;3;3;3	6;3;3;3	Interferon-inducible double-stranded RNA-dependent protein kinase activator A	sp|O75569|PRKRA_HUMAN Interferon-inducible double-stranded RNA-dependent protein kinase activator A OS=Homo sapiens OX=9606 GN=PRKRA PE=1 SV=1;tr|F8WEG8|F8WEG8_HUMAN Interferon-inducible double-stranded RNA-dependent protein kinase activator A OS=Homo sapi	4	6	6	6	3	3	4	3	4	3	4	2	3	5	5	4	3	3	4	3	4	3	4	2	3	5	5	4	3	3	4	3	4	3	4	2
NPM3	27.1839501649946	27.1444296859171	27.0558967043264	27.0048532611861	26.9357328438941	26.7503424543385	O75607	O75607	5	5	5	Nucleoplasmin-3	sp|O75607|NPM3_HUMAN Nucleoplasmin-3 OS=Homo sapiens OX=9606 GN=NPM3 PE=1 SV=3	1	5	5	5	2	2	3	2	2	3	2	2	3	4	5	4	2	2	3	2	2	3	2	2	3	4	5	4	2	2	3	2	2	3	2	2
ERAL1	23.5312434215667	23.7333480509489	23.5522722672881	23.8480452137619	23.8882757751206	4.60312168044149	O75616;J3QSB2;J3QRV9;J3QT61;K7EQJ8	O75616;J3QSB2;J3QRV9	5;4;4;2;1	5;4;4;2;1	5;4;4;2;1	GTPase Era, mitochondrial	sp|O75616|ERAL1_HUMAN GTPase Era, mitochondrial OS=Homo sapiens OX=9606 GN=ERAL1 PE=1 SV=2;tr|J3QSB2|J3QSB2_HUMAN GTPase Era, mitochondrial (Fragment) OS=Homo sapiens OX=9606 GN=ERAL1 PE=1 SV=1;tr|J3QRV9|J3QRV9_HUMAN GTPase Era, mitochondrial (Fragment) OS	5	5	5	5	2	3	2	2	2	2	2	2	2	4	3	3	2	3	2	2	2	2	2	2	2	4	3	3	2	3	2	2	2	2	2	2
SNRNP200	25.4693926581158	25.3670971579434	25.5722184157487	25.4845603641238	25.4674349021084	25.3937845239219	O75643;A0A494C1A5	O75643;A0A494C1A5	72;51	72;51	72;51	U5 small nuclear ribonucleoprotein 200 kDa helicase	sp|O75643|U520_HUMAN U5 small nuclear ribonucleoprotein 200 kDa helicase OS=Homo sapiens OX=9606 GN=SNRNP200 PE=1 SV=2;tr|A0A494C1A5|A0A494C1A5_HUMAN U5 small nuclear ribonucleoprotein 200 kDa helicase (Fragment) OS=Homo sapiens OX=9606 GN=SNRNP200 PE=1 SV	2	72	72	72	26	25	31	26	34	27	24	26	28	50	47	60	26	25	31	26	34	27	24	26	28	50	47	60	26	25	31	26	34	27	24	26
TIPRL	24.7042988170914	24.5050642848198	24.5333245036524	24.5644765480097	24.6298981908051	23.9021461714189	O75663	O75663	6	6	6	TIP41-like protein	sp|O75663|TIPRL_HUMAN TIP41-like protein OS=Homo sapiens OX=9606 GN=TIPRL PE=1 SV=2	1	6	6	6	2	2	4	3	4	3	3	4	4	1	3	1	2	2	4	3	4	3	3	4	4	1	3	1	2	2	4	3	4	3	3	4
[truncated: 1,777 more rows]
[truncated: 77 more columns]
